# Supplementary material for: Deletion upstream of MAB21L2 highlights the importance of evolutionarily conserved non-coding sequences for eye development
Source: Nat Commun. 2024 Oct 26;15:9245. doi: 10.1038/s41467-024-53553-2 (PMC11511899; doi:10.1038/s41467-024-53553-2)
Supplement: Supplementary file 4 — Supplementary Software 1 [file 41467_2024_53553_MOESM4_ESM.zip]

Archive with 10 entries (9 files):
- Supplementary Software 1/custom_annotations/
- Supplementary Software 1/custom_annotations/.DS_Store
- Supplementary Software 1/custom_annotations/AMC_genes_20200330.txt
- Supplementary Software 1/custom_annotations/CPDB_genes-to-pathways_2020.txt
- Supplementary Software 1/custom_annotations/gnomad211-metrics_20200330.txt
- Supplementary Software 1/custom_annotations/IMPC_release9_2020.txt
- Supplementary Software 1/custom_annotations/OMIM_genemap2_2020.txt
- Supplementary Software 1/custom_annotations/Tiger_genes_2020.txt
- Supplementary Software 1/custom_annotations/zfin_2020.txt
- Supplementary Software 1/custom_scripts-annotation and filtering.docx
