# Supplementary material for: Deletion upstream of MAB21L2 highlights the importance of evolutionarily conserved non-coding sequences for eye development
Source: Nat Commun. 2024 Oct 26;15:9245. doi: 10.1038/s41467-024-53553-2 (PMC11511899; doi:10.1038/s41467-024-53553-2)
Supplement: Supplementary file 4 — Supplementary Software 1 [file 41467_2024_53553_MOESM4_ESM.zip › Supplementary Software 1/custom_annotations/AMC_genes_20200330.txt]

ABCA4	red_PanelApp
ABCB6	green_PanelApp
ABHD12	red_PanelApp
ACBD5	diagnostic_Ragge
ACO2	diagnostic_Ragge
ACTB	green_PanelApp
ACTG1	green_PanelApp
ADAM9	red_PanelApp
ADAMTS10	green_PanelApp
ADAMTS17	green_PanelApp
ADAMTS18	green_PanelApp
ADAMTSL4	green_PanelApp
ADGRA3	diagnostic_Ragge
ADGRV1	red_PanelApp
ADNP	diagnostic_Ragge
AGBL1	red_PanelApp
AGK	red_PanelApp
AGPS	red_PanelApp
AHI1	red_PanelApp
AIPL1	amber_PanelApp
AK2	diagnostic_Ragge
ALDH18A1	red_PanelApp
ALDH1A3	green_PanelApp
ALDH3A2	diagnostic_Ragge
ALMS1	red_PanelApp
ALX1	amber_PanelApp
ALX3	red_PanelApp
ARL13B	red_PanelApp
ARL2BP	diagnostic_Ragge
ARL6	red_PanelApp
ASB10	red_PanelApp
ATOH7	green_PanelApp
ATP13A2	red_PanelApp
B3GALNT2	green_PanelApp
B3GLCT	green_PanelApp
BBIP1	diagnostic_Ragge
BBS1	red_PanelApp
BBS10	red_PanelApp
BBS12	red_PanelApp
BBS2	red_PanelApp
BBS4	red_PanelApp
BBS5	red_PanelApp
BBS7	red_PanelApp
BBS9	red_PanelApp
BCOR	green_PanelApp
BEST1	green_PanelApp
BFSP1	red_PanelApp
BFSP2	red_PanelApp
BMP4	green_PanelApp
BMP7	amber_PanelApp
BMPR1A	amber_PanelApp
BUB1B	diagnostic_Ragge
C12orf57	green_PanelApp
C1QTNF5	red_PanelApp
C8orf37	red_PanelApp
CA4	red_PanelApp
CABP4	red_PanelApp
CACNA1F	red_PanelApp
CACNA2D4	red_PanelApp
CAPN15	diagnostic_Ragge
CAPN5	diagnostic_Ragge
CBS	green_PanelApp
CC2D2A	green_PanelApp
CDH23	red_PanelApp
CDH3	red_PanelApp
CDHR1	red_PanelApp
CDKN2A	diagnostic_Ragge
CDON	diagnostic_Ragge
CENPF	green_Ragge
CEP164	diagnostic_Ragge
CEP290	green_PanelApp
CEP41	red_PanelApp
CERKL	red_PanelApp
CFAP410	diagnostic_Ragge
CHD7	green_PanelApp
CHM	red_PanelApp
CHMP4B	red_PanelApp
CHRDL1	green_PanelApp
CHST6	red_PanelApp
CIB2	red_PanelApp
CLDN19	green_PanelApp
CLN3	red_PanelApp
CLN5	red_PanelApp
CLN6	red_PanelApp
CLN8	red_PanelApp
CLRN1	red_PanelApp
CNGA1	red_PanelApp
CNGA3	red_PanelApp
CNGB1	red_PanelApp
CNGB3	red_PanelApp
CNNM4	amber_PanelApp
COL11A1	red_PanelApp
COL11A2	red_PanelApp
COL18A1	green_PanelApp
COL2A1	amber_PanelApp
COL4A1	green_PanelApp
COL5A1	diagnostic_Ragge
COL5A3	diagnostic_Ragge
COL8A2	red_PanelApp
COL9A1	red_PanelApp
COL9A2	red_PanelApp
COX7B	amber_PanelApp
CPAMD8	green_PanelApp
CPLANE1	red_PanelApp
CRABP1	diagnostic_Ragge
CRB1	amber_PanelApp
CRIM1	amber_PanelApp
CRPPA	green_PanelApp
CRX	red_PanelApp
CRYAA	green_PanelApp
CRYAB	red_PanelApp
CRYBA1	red_PanelApp
CRYBA4	amber_PanelApp
CRYBB1	amber_PanelApp
CRYBB2	amber_PanelApp
CRYBB3	red_PanelApp
CRYGA	diagnostic_Ragge
CRYGB	red_PanelApp
CRYGC	green_PanelApp
CRYGD	amber_PanelApp
CRYGS	red_PanelApp
CSPP1	red_PanelApp
CTDP1	red_PanelApp
CTSD	red_PanelApp
CYP1B1	green_PanelApp
CYP26A1	diagnostic_Ragge
CYP26B1	diagnostic_Ragge
CYP26C1	diagnostic_Ragge
CYP27A1	red_PanelApp
CYP4V2	red_PanelApp
CYP51A1	red_PanelApp
DAG1	amber_PanelApp
DCN	red_PanelApp
DDB1	red_PanelApp
DDB2	red_PanelApp
DDX58	green_PanelApp
DHCR7	red_PanelApp
DHDDS	red_PanelApp
DHX38	red_PanelApp
DOCK6	green_PanelApp
DPYD	red_PanelApp
DTHD1	diagnostic_Ragge
EFEMP1	red_PanelApp
EFTUD2	amber_PanelApp
ELOVL4	red_PanelApp
ELP4	red_PanelApp
EMC1	diagnostic_Ragge
EPG5	red_PanelApp
EPHA2	red_PanelApp
ERCC1	amber_PanelApp
ERCC2	red_PanelApp
ERCC3	red_PanelApp
ERCC4	red_PanelApp
ERCC5	red_PanelApp
ERCC6	red_PanelApp
ERCC8	red_PanelApp
ESCO2	green_PanelApp
EYA1	red_PanelApp
EYS	red_PanelApp
FADD	red_PanelApp
FAM111A	red_PanelApp
FAM126A	red_PanelApp
FAM161A	red_PanelApp
FANCA	red_PanelApp
FANCD2	red_PanelApp
FANCE	red_PanelApp
FANCI	red_PanelApp
FANCL	amber_PanelApp
FAT1	green_PanelApp
FBN1	green_PanelApp
FBXW11	diagnostic_Ragge
FKRP	amber_PanelApp
FKTN	green_PanelApp
FLNB	diagnostic_Ragge
FLVCR1	red_PanelApp
FNBP4	red_PanelApp
FOXC1	green_PanelApp
FOXD3	green_PanelApp
FOXE3	green_PanelApp
FOXL2	red_PanelApp
FRAS1	green_PanelApp
FREM1	green_PanelApp
FREM2	green_PanelApp
FSCN2	red_PanelApp
FTL	red_PanelApp
FYCO1	red_PanelApp
FZD4	amber_PanelApp
FZD5	amber_PanelApp
GALK1	red_PanelApp
GALT	red_PanelApp
GAS1	diagnostic_Ragge
GCNT2	red_PanelApp
GDF3	amber_PanelApp
GDF6	green_PanelApp
GFER	red_PanelApp
GJA1	green_PanelApp
GJA3	red_PanelApp
GJA8	green_PanelApp
GJC3	diagnostic_Ragge
GLI2	amber_PanelApp
GLI3	diagnostic_Ragge
GNAT1	red_PanelApp
GNAT2	red_PanelApp
GNPAT	diagnostic_Ragge
GNPTG	red_PanelApp
GPR143	red_PanelApp
GPR179	red_PanelApp
GRIP1	green_PanelApp
GRK1	diagnostic_Ragge
GRM6	red_PanelApp
GRN	red_PanelApp
GSN	red_PanelApp
GTF2H5	red_PanelApp
GUCA1A	red_PanelApp
GUCA1B	red_PanelApp
GUCY2D	red_PanelApp
HARS	red_PanelApp
HCCS	green_PanelApp
HDAC6	red_PanelApp
HESX1	diagnostic_Ragge
HMGB3	amber_PanelApp
HMX1	green_PanelApp
HSF4	red_PanelApp
IDH3B	red_PanelApp
IFT140	diagnostic_Ragge
IGBP1	amber_PanelApp
IKBKG	red_PanelApp
IMPDH1	red_PanelApp
IMPG1	diagnostic_Ragge
IMPG2	red_PanelApp
INPP5E	green_PanelApp
INVS	red_PanelApp
IPO13	amber_PanelApp
IQCB1	red_PanelApp
ITM2B	diagnostic_Ragge
ITPA	red_PanelApp
ITPR1	red_PanelApp
JAG1	diagnostic_Ragge
JAM3	red_PanelApp
KAT6B	red_PanelApp
KCNJ13	red_PanelApp
KCNV2	red_PanelApp
KCTD7	red_PanelApp
KDM6A	amber_PanelApp
KERA	amber_PanelApp
KIAA0586	amber_PanelApp
KIAA1109	green_PanelApp
KIAA1549	diagnostic_Ragge
KIF11	amber_PanelApp
KIF7	red_PanelApp
KLHL7	red_PanelApp
KMT2A	diagnostic_Ragge
KMT2D	green_PanelApp
KRT12	red_PanelApp
KRT3	red_PanelApp
LAMB2	green_PanelApp
LCA5	red_PanelApp
LCAT	red_PanelApp
LCT	diagnostic_Ragge
LIM2	red_PanelApp
LMX1B	red_PanelApp
LRAT	red_PanelApp
LRIT3	red_PanelApp
LRMDA	red_PanelApp
LRP2	green_PanelApp
LRP5	green_PanelApp
LTBP2	green_PanelApp
LTBP3	diagnostic_Ragge
LZTFL1	red_PanelApp
MAB21L2	green_PanelApp
MACF1	diagnostic_Ragge
MAF	green_PanelApp
MAK	red_PanelApp
MAN2B1	red_PanelApp
MAPRE2	green_PanelApp
MERTK	red_PanelApp
MFN2	red_PanelApp
MFRP	green_PanelApp
MFSD8	red_PanelApp
MIP	red_PanelApp
MIPEP	diagnostic_Ragge
MIR184	red_PanelApp
MIR204	amber_PanelApp
MITF	green_PanelApp
MKKS	red_PanelApp
MKS1	red_PanelApp
MMP1	diagnostic_Ragge
MPLKIP	red_PanelApp
MTTP	red_PanelApp
MVK	diagnostic_Ragge
MVP	diagnostic_Ragge
MYH9	red_PanelApp
MYO7A	red_PanelApp
MYOC	green_PanelApp
MYRF	green_PanelApp
NAA10	green_PanelApp
NDP	green_PanelApp
NDUFB11	red_PanelApp
NECTIN3	diagnostic_Ragge
NEK2	diagnostic_Ragge
NF2	red_PanelApp
NHS	green_PanelApp
NMNAT1	diagnostic_Ragge
NOTCH1	diagnostic_Ragge
NOTCH2	red_PanelApp
NOTCH4	diagnostic_Ragge
NPHP1	red_PanelApp
NPHP3	red_PanelApp
NPHP4	red_PanelApp
NR2E3	red_PanelApp
NRL	red_PanelApp
NTF4	red_PanelApp
NUP188	unclear_Ragge
NYX	red_PanelApp
OAT	red_PanelApp
OCA2	red_PanelApp
OCRL	amber_PanelApp
OFD1	amber_PanelApp
OLFM2	amber_PanelApp
OLFM3	diagnostic_Ragge
OPA1	red_PanelApp
OPA3	red_PanelApp
OPTN	red_PanelApp
OTX2	green_PanelApp
P3H2	red_PanelApp
PANK2	diagnostic_Ragge
PAX2	green_PanelApp
PAX3	red_PanelApp
PAX6	green_PanelApp
PCARE	red_PanelApp
PCDH15	red_PanelApp
PCYT1A	diagnostic_Ragge
PDE6A	red_PanelApp
PDE6B	red_PanelApp
PDE6C	red_PanelApp
PDE6D	amber_PanelApp
PDE6G	red_PanelApp
PDE6H	red_PanelApp
PDZD7	red_PanelApp
PEX1	diagnostic_Ragge
PEX10	red_PanelApp
PEX11B	red_PanelApp
PEX12	red_PanelApp
PEX13	red_PanelApp
PEX14	red_PanelApp
PEX16	red_PanelApp
PEX19	red_PanelApp
PEX2	red_PanelApp
PEX26	red_PanelApp
PEX3	red_PanelApp
PEX5	red_PanelApp
PEX6	red_PanelApp
PEX7	red_PanelApp
PHF6	diagnostic_Ragge
PHYH	red_PanelApp
PIGL	green_PanelApp
PIKFYVE	red_PanelApp
PITPNM3	red_PanelApp
PITX2	green_PanelApp
PITX3	green_PanelApp
PLA2G5	red_PanelApp
POLH	red_PanelApp
POLR1C	red_PanelApp
POLR1D	red_PanelApp
POMGNT1	green_PanelApp
POMGNT2	amber_PanelApp
POMT1	green_PanelApp
POMT2	green_PanelApp
PORCN	green_PanelApp
PPP4C	diagnostic_Ragge
PPT1	red_PanelApp
PQBP1	amber_PanelApp
PRCD	red_PanelApp
PRDM5	red_PanelApp
PROM1	red_PanelApp
PRPF3	red_PanelApp
PRPF31	red_PanelApp
PRPF4	diagnostic_Ragge
PRPF6	red_PanelApp
PRPF8	red_PanelApp
PRPH2	red_PanelApp
PRR12	green_PanelApp
PRSS56	green_PanelApp
PTCH1	green_PanelApp
PTCH2	diagnostic_Ragge
PUF60	green_PanelApp
PXDN	green_PanelApp
QPRT	diagnostic_Ragge
RAB18	green_PanelApp
RAB28	diagnostic_Ragge
RAB3GAP1	green_PanelApp
RAB3GAP2	green_PanelApp
RAB3IL1	diagnostic_Ragge
RARA	red_PanelApp
RARB	green_PanelApp
RAX	green_PanelApp
RAX2	red_PanelApp
RBP3	red_PanelApp
RBP4	green_PanelApp
RD3	red_PanelApp
RDH12	red_PanelApp
RDH5	red_PanelApp
RECQL4	diagnostic_Ragge
RERE	green_PanelApp
RGR	red_PanelApp
RGS9	red_PanelApp
RGS9BP	red_PanelApp
RHO	red_PanelApp
RHOA	unclear_Ragge
RIMS1	red_PanelApp
RIPK4	green_PanelApp
RLBP1	red_PanelApp
ROM1	red_PanelApp
RP1	red_PanelApp
RP1L1	diagnostic_Ragge
RP2	red_PanelApp
RP9	red_PanelApp
RPE65	red_PanelApp
RPGR	red_PanelApp
RPGRIP1	red_PanelApp
RPGRIP1L	green_PanelApp
RS1	red_PanelApp
RXYLT1	red_PanelApp
SAG	red_PanelApp
SALL1	green_PanelApp
SALL2	amber_PanelApp
SALL4	green_PanelApp
SBF2	green_PanelApp
SC5D	red_PanelApp
SCLT1	amber_PanelApp
SDCCAG8	red_PanelApp
SEC23A	red_PanelApp
SEMA3E	red_PanelApp
SEMA4A	red_PanelApp
SH3PXD2B	green_PanelApp
SHH	green_PanelApp
SIL1	red_PanelApp
SIX3	amber_PanelApp
SIX5	diagnostic_Ragge
SIX6	green_PanelApp
SLC16A12	amber_PanelApp
SLC24A1	red_PanelApp
SLC24A5	red_PanelApp
SLC25A24	amber_PanelApp
SLC2A1	amber_PanelApp
SLC33A1	red_PanelApp
SLC38A8	green_PanelApp
SLC45A2	red_PanelApp
SLC4A11	red_PanelApp
SLC4A4	green_PanelApp
SMAD4	amber_PanelApp
SMCHD1	green_PanelApp
SMG9	amber_PanelApp
SMO	green_PanelApp
SMOC1	green_PanelApp
SNRNP200	red_PanelApp
SNX3	red_PanelApp
SOX10	diagnostic_Ragge
SOX11	diagnostic_Ragge
SOX14	diagnostic_Ragge
SOX2	green_PanelApp
SOX21	diagnostic_Ragge
SPATA7	red_PanelApp
SPINT2	red_PanelApp
SRD5A3	green_PanelApp
SREBF2	diagnostic_Ragge
STRA6	green_PanelApp
TACSTD2	red_PanelApp
TBC1D20	green_PanelApp
TBC1D32	amber_PanelApp
TBX22	red_PanelApp
TCOF1	amber_PanelApp
TCTN1	red_PanelApp
TCTN2	red_PanelApp
TCTN3	red_PanelApp
TDRD7	red_PanelApp
TEAD1	diagnostic_Ragge
TENM3	green_PanelApp
TFAP2A	green_PanelApp
TGFBI	red_PanelApp
TIMM8A	red_PanelApp
TIMP3	red_PanelApp
TMEM126A	red_PanelApp
TMEM138	red_PanelApp
TMEM216	green_PanelApp
TMEM231	red_PanelApp
TMEM237	green_PanelApp
TMEM67	green_PanelApp
TMEM98	green_PanelApp
TMX3	amber_PanelApp
TOPORS	red_PanelApp
TP53BP2	red_PanelApp
TPP1	red_PanelApp
TRIM32	red_PanelApp
TRIM44	red_PanelApp
TRPM1	red_PanelApp
TSPAN12	red_PanelApp
TTC21B	red_PanelApp
TTC8	red_PanelApp
TUB	diagnostic_Ragge
TUBB	amber_PanelApp
TUBGCP4	green_PanelApp
TULP1	red_PanelApp
TYR	red_PanelApp
TYRP1	red_PanelApp
UBIAD1	red_PanelApp
UNC119	red_PanelApp
USH1C	red_PanelApp
USH1G	red_PanelApp
USH2A	red_PanelApp
VAX1	amber_PanelApp
VAX2	diagnostic_Ragge
VCAN	red_PanelApp
VIM	red_PanelApp
VPS13B	diagnostic_Ragge
VSX1	amber_PanelApp
VSX2	green_PanelApp
WDPCP	red_PanelApp
WDR36	red_PanelApp
WFS1	red_PanelApp
WHRN	red_PanelApp
WNT3	red_PanelApp
WRN	red_PanelApp
WT1	red_PanelApp
XPA	red_PanelApp
XPC	red_PanelApp
YAP1	green_PanelApp
ZEB1	red_PanelApp
ZEB2	green_PanelApp
ZIC2	amber_PanelApp
ZNF423	red_PanelApp
ZNF513	red_PanelApp
