# Supplementary material for: Deletion upstream of MAB21L2 highlights the importance of evolutionarily conserved non-coding sequences for eye development
Source: Nat Commun. 2024 Oct 26;15:9245. doi: 10.1038/s41467-024-53553-2 (PMC11511899; doi:10.1038/s41467-024-53553-2)
Supplement: Supplementary file 4 — Supplementary Software 1 [file 41467_2024_53553_MOESM4_ESM.zip › Supplementary Software 1/custom_annotations/CPDB_genes-to-pathways_2020.txt]

A1BG	A1BG|Reactome:Hemostasis|Reactome:Immune System|Reactome:Innate Immune System|Reactome:Neutrophil degranulation|Reactome:Platelet activation, signaling and aggregation|Reactome:Platelet degranulation |Reactome:Response to elevated platelet cytosolic Ca2+
A1CF	A1CF|Reactome:Formation of the Editosome|Reactome:Metabolism of RNA|Reactome:mRNA Editing|Reactome:mRNA Editing: C to U Conversion
A2M	A2M|KEGG:Complement and coagulation cascades - Homo sapiens (human)|PID:IL6-mediated signaling events|Reactome:Degradation of the extracellular matrix|Reactome:Extracellular matrix organization|Reactome:Formation of Fibrin Clot (Clotting Cascade)|Reactome:HDL assembly|Reactome:Hemostasis|Reactome:Intrinsic Pathway of Fibrin Clot Formation|Reactome:Plasma lipoprotein assembly|Reactome:Plasma lipop…
A3GALT2	A3GALT2|KEGG:Glycosphingolipid biosynthesis - globo and isoglobo series - Homo sapiens (human)|Wikipathways:Ganglio Sphingolipid Metabolism|Wikipathways:Globo Sphingolipid Metabolism
A4GALT	A4GALT|KEGG:Glycosphingolipid biosynthesis - globo and isoglobo series - Homo sapiens (human)|KEGG:Glycosphingolipid biosynthesis - lacto and neolacto series - Homo sapiens (human)|Wikipathways:Globo Sphingolipid Metabolism
A4GNT	A4GNT|HumanCyc:heparan sulfate biosynthesis|HumanCyc:heparan sulfate biosynthesis (late stages)|Reactome:Metabolism of proteins|Reactome:O-linked glycosylation|Reactome:O-linked glycosylation of mucins|Reactome:Post-translational protein modification
AAAS	AAAS|KEGG:RNA transport - Homo sapiens (human)|Reactome:Cell Cycle|Reactome:Cell Cycle, Mitotic|Reactome:Cellular response to heat stress|Reactome:Cellular responses to external stimuli|Reactome:Cellular responses to stress|Reactome:Disease|Reactome:Export of Viral Ribonucleoproteins from Nucleus|Reactome:Gene Silencing by RNA|Reactome:Gene expression (Transcription)|Reactome:Glucose metabolism|R…
AACS	AACS|INOH:Butanoate metabolism|KEGG:Butanoate metabolism - Homo sapiens (human)|KEGG:Valine, leucine and isoleucine degradation - Homo sapiens (human)|Reactome:Ketone body metabolism|Reactome:Metabolism|Reactome:Metabolism of lipids|Reactome:Synthesis of Ketone Bodies
AADAC	AADAC|Reactome:Biological oxidations|Reactome:Metabolism|Reactome:Phase I - Functionalization of compounds
AADAT	AADAT|EHMN:Butanoate metabolism|EHMN:Lysine metabolism|EHMN:Tryptophan metabolism|HumanCyc:L-kynurenine degradation|HumanCyc:lysine degradation I (saccharopine pathway)|HumanCyc:lysine degradation II (pipecolate pathway)|INOH:Lysine degradation|KEGG:Lysine degradation - Homo sapiens (human)|KEGG:Tryptophan metabolism - Homo sapiens (human)|Reactome:Histidine, lysine, phenylalanine, tyrosine, prol…
AAK1	AAK1|Reactome:Cargo recognition for clathrin-mediated endocytosis|Reactome:Clathrin-mediated endocytosis|Reactome:Membrane Trafficking|Reactome:Vesicle-mediated transport
AAMP	AAMP|Wikipathways:Nucleotide-binding Oligomerization Domain (NOD) pathway
AANAT	AANAT|HumanCyc:serotonin and melatonin biosynthesis|HumanCyc:superpathway of tryptophan utilization|INOH:Tryptophan degradation|KEGG:Tryptophan metabolism - Homo sapiens (human)|Reactome:Amine-derived hormones|Reactome:Metabolism|Reactome:Metabolism of amino acids and derivatives|Reactome:Serotonin and melatonin biosynthesis|SMPDB:Tryptophan Metabolism|Wikipathways:Biogenic Amine Synthesis|Wikipa…
AAR2	AAR2|Wikipathways:Ciliary landscape
AARS	AARS|HumanCyc:tRNA charging|INOH:Alanine Aspartate Asparagine metabolism|KEGG:Aminoacyl-tRNA biosynthesis - Homo sapiens (human)|Reactome:Cytosolic tRNA aminoacylation|Reactome:Metabolism of proteins|Reactome:Translation|Reactome:tRNA Aminoacylation|SMPDB:Alanine Metabolism|SMPDB:Lactic Acidemia|SMPDB:Primary Hyperoxaluria Type I|SMPDB:Pyruvate Carboxylase Deficiency
AARS2	AARS2|EHMN:Glycine, serine, alanine and threonine metabolism|HumanCyc:tRNA charging|KEGG:Aminoacyl-tRNA biosynthesis - Homo sapiens (human)|Reactome:Metabolism of proteins|Reactome:Mitochondrial tRNA aminoacylation|Reactome:Translation|Reactome:tRNA Aminoacylation|SMPDB:Alanine Metabolism|SMPDB:Lactic Acidemia|SMPDB:Primary Hyperoxaluria Type I|SMPDB:Pyruvate Carboxylase Deficiency
AASDHPPT	AASDHPPT|HumanCyc:acyl carrier protein metabolism|INOH:Lysine degradation|KEGG:Pantothenate and CoA biosynthesis - Homo sapiens (human)|Reactome:Metabolism|Reactome:Metabolism of vitamins and cofactors|Reactome:Metabolism of water-soluble vitamins and cofactors|Reactome:Vitamin B5 (pantothenate) metabolism
AASS	AASS|EHMN:Lysine metabolism|HumanCyc:lysine degradation I (saccharopine pathway)|INOH:Lysine degradation|KEGG:Lysine degradation - Homo sapiens (human)|Reactome:Histidine, lysine, phenylalanine, tyrosine, proline and tryptophan catabolism|Reactome:Lysine catabolism|Reactome:Metabolism|Reactome:Metabolism of amino acids and derivatives|SMPDB:2-aminoadipic 2-oxoadipic aciduria|SMPDB:Glutaric Acidur…
AATF	AATF|PID:Regulation of retinoblastoma protein|Reactome:Cell death signalling via NRAGE, NRIF and NADE|Reactome:Death Receptor Signalling|Reactome:NRAGE signals death through JNK|Reactome:Signal Transduction|Reactome:p75 NTR receptor-mediated signalling
ABAT	ABAT|EHMN:Histidine metabolism|EHMN:Urea cycle and metabolism of arginine, proline, glutamate, aspartate and asparagine|EHMN:Valine, leucine and isoleucine degradation|HumanCyc:&beta;-alanine degradation|HumanCyc:4-aminobutyrate degradation|HumanCyc:GABA shunt|HumanCyc:valine degradation|INOH:Alanine Aspartate Asparagine metabolism|INOH:Arginine Proline metabolism|INOH:Glutamate Glutamine metabol…
ABCA1	ABCA1|EHMN:Bile acid biosynthesis|KEGG:ABC transporters - Homo sapiens (human)|KEGG:Cholesterol metabolism - Homo sapiens (human)|KEGG:Fat digestion and absorption - Homo sapiens (human)|PID:RXR and RAR heterodimerization with other nuclear receptor|Reactome:HDL assembly|Reactome:Plasma lipoprotein assembly|Reactome:Plasma lipoprotein assembly, remodeling, and clearance|Reactome:Transport of smal…
ABCA10	ABCA10|KEGG:ABC transporters - Homo sapiens (human)|Reactome:ABC transporters in lipid homeostasis|Reactome:ABC-family proteins mediated transport|Reactome:Transport of small molecules
ABCA11P	ABCA11P|Wikipathways:Vitamin D Receptor Pathway
ABCA12	ABCA12|KEGG:ABC transporters - Homo sapiens (human)|Reactome:ABC transporters in lipid homeostasis|Reactome:ABC-family proteins mediated transport|Reactome:Transport of small molecules
ABCA13	ABCA13|KEGG:ABC transporters - Homo sapiens (human)|Reactome:Immune System|Reactome:Innate Immune System|Reactome:Neutrophil degranulation
ABCA2	ABCA2|KEGG:ABC transporters - Homo sapiens (human)|KEGG:Lysosome - Homo sapiens (human)|Reactome:ABC transporters in lipid homeostasis|Reactome:ABC-family proteins mediated transport|Reactome:Transport of small molecules
ABCA3	ABCA3|KEGG:ABC transporters - Homo sapiens (human)|PID:Validated nuclear estrogen receptor alpha network|Reactome:ABC transporters in lipid homeostasis|Reactome:ABC-family proteins mediated transport|Reactome:Metabolism of proteins|Reactome:Surfactant metabolism|Reactome:Transport of small molecules
ABCA4	ABCA4|KEGG:ABC transporters - Homo sapiens (human)|Reactome:ABC-family proteins mediated transport|Reactome:G alpha (i) signalling events|Reactome:GPCR downstream signalling|Reactome:Signal Transduction|Reactome:Signaling by GPCR|Reactome:The canonical retinoid cycle in rods (twilight vision)|Reactome:Transport of small molecules|Reactome:Visual phototransduction
ABCA5	ABCA5|KEGG:ABC transporters - Homo sapiens (human)|Reactome:ABC transporters in lipid homeostasis|Reactome:ABC-family proteins mediated transport|Reactome:Transport of small molecules
ABCA6	ABCA6|KEGG:ABC transporters - Homo sapiens (human)|Reactome:ABC transporters in lipid homeostasis|Reactome:ABC-family proteins mediated transport|Reactome:Transport of small molecules
ABCA7	ABCA7|KEGG:ABC transporters - Homo sapiens (human)|Reactome:ABC transporters in lipid homeostasis|Reactome:ABC-family proteins mediated transport|Reactome:Transport of small molecules
ABCA8	ABCA8|KEGG:ABC transporters - Homo sapiens (human)|Reactome:ABC-family proteins mediated transport|Reactome:Transport of small molecules
ABCA9	ABCA9|KEGG:ABC transporters - Homo sapiens (human)|Reactome:ABC transporters in lipid homeostasis|Reactome:ABC-family proteins mediated transport|Reactome:Transport of small molecules
ABCB1	ABCB1|BioCarta:hypoxia and p53 in the cardiovascular system|BioCarta:multi-drug resistance factors|KEGG:ABC transporters - Homo sapiens (human)|KEGG:Bile secretion - Homo sapiens (human)|KEGG:Gastric cancer - Homo sapiens (human)|KEGG:MicroRNAs in cancer - Homo sapiens (human)|PID:HIF-1-alpha transcription factor network|PharmGKB:Acetaminophen Pathway, Pharmacokinetics|PharmGKB:Atorvastatin/Lovas…
ABCB10	ABCB10|KEGG:ABC transporters - Homo sapiens (human)|Reactome:ABC-family proteins mediated transport|Reactome:Mitochondrial ABC transporters|Reactome:Transport of small molecules
ABCB11	ABCB11|BioCarta:multi-drug resistance factors|EHMN:Bile acid biosynthesis|KEGG:ABC transporters - Homo sapiens (human)|KEGG:Bile secretion - Homo sapiens (human)|KEGG:Cholesterol metabolism - Homo sapiens (human)|PharmGKB:Pravastatin Pathway, Pharmacokinetics|PharmGKB:Rosuvastatin Pathway, Pharmacokinetics|PharmGKB:Statin Pathway - Generalized, Pharmacokinetics|Reactome:Bile acid and bile salt me…
ABCB4	ABCB4|BioCarta:multi-drug resistance factors|EHMN:Arachidonic acid metabolism|KEGG:ABC transporters - Homo sapiens (human)|KEGG:Bile secretion - Homo sapiens (human)|Reactome:ABC-family proteins mediated transport|Reactome:Transport of small molecules|Wikipathways:Farnesoid X Receptor Pathway|Wikipathways:Nuclear Receptors Meta-Pathway|Wikipathways:Nuclear Receptors in Lipid Metabolism and Toxici…
ABCB5	ABCB5|KEGG:ABC transporters - Homo sapiens (human)|Reactome:ABC-family proteins mediated transport|Reactome:Transport of small molecules
ABCB6	ABCB6|KEGG:ABC transporters - Homo sapiens (human)|Reactome:ABC-family proteins mediated transport|Reactome:Mitochondrial ABC transporters|Reactome:Transport of small molecules
ABCB7	ABCB7|KEGG:ABC transporters - Homo sapiens (human)|Reactome:ABC-family proteins mediated transport|Reactome:Mitochondrial ABC transporters|Reactome:Transport of small molecules
ABCB8	ABCB8|KEGG:ABC transporters - Homo sapiens (human)|Reactome:ABC-family proteins mediated transport|Reactome:Mitochondrial ABC transporters|Reactome:Transport of small molecules
ABCB9	ABCB9|KEGG:ABC transporters - Homo sapiens (human)|KEGG:Lysosome - Homo sapiens (human)|Reactome:ABC-family proteins mediated transport|Reactome:Transport of small molecules
ABCC1	ABCC1|BioCarta:multi-drug resistance factors|EHMN:Androgen and estrogen biosynthesis and metabolism|EHMN:Porphyrin metabolism|KEGG:ABC transporters - Homo sapiens (human)|KEGG:MicroRNAs in cancer - Homo sapiens (human)|KEGG:Sphingolipid signaling pathway - Homo sapiens (human)|KEGG:Vitamin digestion and absorption - Homo sapiens (human)|PID:S1P1 pathway|PID:Sphingosine 1-phosphate (S1P) pathway|P…
ABCC10	ABCC10|KEGG:ABC transporters - Homo sapiens (human)|PharmGKB:Nevirapine Pathway, Pharmacokinetics|PharmGKB:Tenofovir/Adefovir Pathway, Pharmacokinetics|PharmGKB:Vinka Alkaloid Pathway, Pharmacokinetics|Reactome:ABC-family proteins mediated transport|Reactome:Transport of small molecules|SMPDB:Nevirapine Metabolism Pathway|SMPDB:Vinblastine Action Pathway|SMPDB:Vincristine Action Pathway|SMPDB:Vin…
ABCC11	ABCC11|EHMN:Androgen and estrogen biosynthesis and metabolism|KEGG:ABC transporters - Homo sapiens (human)|Reactome:ABC-family proteins mediated transport|Reactome:Transport of small molecules
ABCC12	ABCC12|KEGG:ABC transporters - Homo sapiens (human)
ABCC2	ABCC2|KEGG:ABC transporters - Homo sapiens (human)|KEGG:Bile secretion - Homo sapiens (human)|PharmGKB:Atorvastatin/Lovastatin/Simvastatin Pathway, Pharmacokinetics|PharmGKB:Carbamazepine Pathway, Pharmacokinetics|PharmGKB:Codeine and Morphine Pathway, Pharmacokinetics|PharmGKB:Doxorubicin Pathway (Cancer Cell), Pharmacodynamics|PharmGKB:Doxorubicin Pathway, Pharmacokinetics|PharmGKB:Ibuprofen Pa…
ABCC3	ABCC3|BioCarta:multi-drug resistance factors|EHMN:Androgen and estrogen biosynthesis and metabolism|EHMN:Bile acid biosynthesis|KEGG:ABC transporters - Homo sapiens (human)|KEGG:Bile secretion - Homo sapiens (human)|PharmGKB:Codeine and Morphine Pathway, Pharmacokinetics|PharmGKB:Etoposide Pathway, Pharmacokinetics/Pharmacodynamics|PharmGKB:Fluoropyrimidine Pathway, Pharmacokinetics|PharmGKB:Lami…
ABCC4	ABCC4|EHMN:Androgen and estrogen biosynthesis and metabolism|EHMN:Prostaglandin formation from arachidonate|EHMN:Purine metabolism|KEGG:ABC transporters - Homo sapiens (human)|KEGG:Bile secretion - Homo sapiens (human)|KEGG:cAMP signaling pathway - Homo sapiens (human)|PharmGKB:Acetaminophen Pathway, Pharmacokinetics|PharmGKB:Fluoropyrimidine Pathway, Pharmacokinetics|PharmGKB:Ibuprofen Pathway, …
ABCC5	ABCC5|EHMN:Purine metabolism|KEGG:ABC transporters - Homo sapiens (human)|PharmGKB:Acetaminophen Pathway, Pharmacokinetics|PharmGKB:Fluoropyrimidine Pathway, Pharmacokinetics|PharmGKB:Pathway_PA165986194 -need delete|PharmGKB:Thiopurine Pathway, Pharmacokinetics/Pharmacodynamics|PharmGKB:Zidovudine Pathway, Pharmacokinetics/Pharmacodynamics|Reactome:ABC-family proteins mediated transport|Reactome…
ABCC6	ABCC6|KEGG:ABC transporters - Homo sapiens (human)|Reactome:ABC-family proteins mediated transport|Reactome:Transport of small molecules|Wikipathways:Photodynamic therapy-induced NFE2L2 (NRF2) survival signaling
ABCC8	ABCC8|KEGG:ABC transporters - Homo sapiens (human)|KEGG:Insulin secretion - Homo sapiens (human)|KEGG:Type II diabetes mellitus - Homo sapiens (human)|PID:FOXA2 and FOXA3 transcription factor networks|PharmGKB:Anti-diabetic Drug Potassium Channel Inhibitors Pathway, Pharmacodynamics|PharmGKB:Antiarrhythmic Pathway, Pharmacodynamics|Reactome:ABC transporter disorders|Reactome:ATP sensitive Potassi…
ABCC9	ABCC9|KEGG:ABC transporters - Homo sapiens (human)|PharmGKB:Antiarrhythmic Pathway, Pharmacodynamics|Reactome:ABC-family proteins mediated transport|Reactome:ATP sensitive Potassium channels|Reactome:Cardiac conduction|Reactome:Inwardly rectifying K+ channels|Reactome:Ion homeostasis|Reactome:Muscle contraction|Reactome:Neuronal System|Reactome:Potassium Channels|Reactome:Transport of small molec…
ABCD1	ABCD1|KEGG:ABC transporters - Homo sapiens (human)|KEGG:Peroxisome - Homo sapiens (human)|Reactome:ABC transporters in lipid homeostasis|Reactome:ABC-family proteins mediated transport|Reactome:Beta-oxidation of very long chain fatty acids|Reactome:Fatty acid metabolism|Reactome:Linoleic acid (LA) metabolism|Reactome:Metabolism|Reactome:Metabolism of lipids|Reactome:Peroxisomal lipid metabolism|R…
ABCD2	ABCD2|KEGG:ABC transporters - Homo sapiens (human)|KEGG:Peroxisome - Homo sapiens (human)|Reactome:ABC transporters in lipid homeostasis|Reactome:ABC-family proteins mediated transport|Reactome:Transport of small molecules|SMPDB:Adrenoleukodystrophy, X-linked|SMPDB:Beta Oxidation of Very Long Chain Fatty Acids|SMPDB:Carnitine-acylcarnitine translocase deficiency|SMPDB:Oxidation of Branched Chain …
ABCD3	ABCD3|KEGG:ABC transporters - Homo sapiens (human)|KEGG:Peroxisome - Homo sapiens (human)|Reactome:ABC transporters in lipid homeostasis|Reactome:ABC-family proteins mediated transport|Reactome:Transport of small molecules|Wikipathways:Nuclear Receptors in Lipid Metabolism and Toxicity
ABCD4	ABCD4|KEGG:ABC transporters - Homo sapiens (human)|KEGG:Peroxisome - Homo sapiens (human)|Reactome:Cobalamin (Cbl, vitamin B12) transport and metabolism|Reactome:Metabolism|Reactome:Metabolism of vitamins and cofactors|Reactome:Metabolism of water-soluble vitamins and cofactors
ABCE1	ABCE1|Reactome:Cytokine Signaling in Immune system|Reactome:Immune System|Reactome:Interferon Signaling|Reactome:Interferon alpha/beta signaling
ABCF1	ABCF1|Reactome:ABC-family proteins mediated transport|Reactome:Transport of small molecules
ABCF2	ABCF2|Wikipathways:miR-targeted genes in epithelium - TarBase|Wikipathways:miR-targeted genes in lymphocytes - TarBase
ABCG1	ABCG1|EHMN:C21-steroid hormone biosynthesis and metabolism|KEGG:ABC transporters - Homo sapiens (human)|Reactome:ABC transporters in lipid homeostasis|Reactome:ABC-family proteins mediated transport|Reactome:HDL remodeling|Reactome:Plasma lipoprotein assembly, remodeling, and clearance|Reactome:Plasma lipoprotein remodeling|Reactome:Transport of small molecules|Wikipathways:Nuclear Receptors in L…
ABCG2	ABCG2|KEGG:ABC transporters - Homo sapiens (human)|KEGG:Bile secretion - Homo sapiens (human)|PID:HIF-1-alpha transcription factor network|PID:HIF-2-alpha transcription factor network|PharmGKB:Acetaminophen Pathway, Pharmacokinetics|PharmGKB:Doxorubicin Pathway (Cancer Cell), Pharmacodynamics|PharmGKB:Doxorubicin Pathway, Pharmacokinetics|PharmGKB:Erlotinib Pathway, Pharmacokinetics|PharmGKB:Fluo…
ABCG4	ABCG4|KEGG:ABC transporters - Homo sapiens (human)|Reactome:ABC transporters in lipid homeostasis|Reactome:ABC-family proteins mediated transport|Reactome:Transport of small molecules
ABCG5	ABCG5|EHMN:C21-steroid hormone biosynthesis and metabolism|KEGG:ABC transporters - Homo sapiens (human)|KEGG:Bile secretion - Homo sapiens (human)|KEGG:Cholesterol metabolism - Homo sapiens (human)|KEGG:Fat digestion and absorption - Homo sapiens (human)|PharmGKB:Statin Pathway, Pharmacodynamics|Reactome:ABC transporters in lipid homeostasis|Reactome:ABC-family proteins mediated transport|Reactom…
ABCG8	ABCG8|EHMN:C21-steroid hormone biosynthesis and metabolism|KEGG:ABC transporters - Homo sapiens (human)|KEGG:Bile secretion - Homo sapiens (human)|KEGG:Cholesterol metabolism - Homo sapiens (human)|KEGG:Fat digestion and absorption - Homo sapiens (human)|PharmGKB:Statin Pathway, Pharmacodynamics|Reactome:ABC transporters in lipid homeostasis|Reactome:ABC-family proteins mediated transport|Reactom…
ABHD10	ABHD10|Reactome:Biological oxidations|Reactome:Glucuronidation|Reactome:Metabolism|Reactome:Phase II - Conjugation of compounds|Wikipathways:miR-targeted genes in lymphocytes - TarBase|Wikipathways:miR-targeted genes in muscle cell - TarBase
ABHD11	ABHD11|Wikipathways:miR-targeted genes in lymphocytes - TarBase
ABHD12	ABHD12|HumanCyc:triacylglycerol degradation|Reactome:Arachidonate production from DAG|Reactome:Effects of PIP2 hydrolysis|Reactome:G alpha (q) signalling events|Reactome:GPCR downstream signalling|Reactome:Hemostasis|Reactome:Platelet activation, signaling and aggregation|Reactome:Signal Transduction|Reactome:Signaling by GPCR
ABHD14A-ACY1	ABHD14A-ACY1|KEGG:Arginine biosynthesis - Homo sapiens (human)
ABHD14B	ABHD14B|Reactome:Biological oxidations|Reactome:Cytosolic sulfonation of small molecules|Reactome:Metabolism|Reactome:Phase II - Conjugation of compounds
ABHD17A	ABHD17A|KEGG:Fatty acid elongation - Homo sapiens (human)
ABHD17B	ABHD17B|KEGG:Fatty acid elongation - Homo sapiens (human)
ABHD17C	ABHD17C|KEGG:Fatty acid elongation - Homo sapiens (human)
ABHD2	ABHD2|Wikipathways:Glucocorticoid Receptor Pathway|Wikipathways:Nuclear Receptors Meta-Pathway
ABHD3	ABHD3|Reactome:Glycerophospholipid biosynthesis|Reactome:Metabolism|Reactome:Metabolism of lipids|Reactome:Phospholipid metabolism|Reactome:Synthesis of PC
ABHD4	ABHD4|Reactome:Acyl chain remodelling of PE|Reactome:Glycerophospholipid biosynthesis|Reactome:Metabolism|Reactome:Metabolism of lipids|Reactome:Phospholipid metabolism
ABHD5	ABHD5|HumanCyc:CDP-diacylglycerol biosynthesis|HumanCyc:triacylglycerol biosynthesis|KEGG:Regulation of lipolysis in adipocytes - Homo sapiens (human)|Reactome:Metabolism|Reactome:Metabolism of lipids|Reactome:Triglyceride catabolism|Reactome:Triglyceride metabolism|Wikipathways:Lipid Metabolism Pathway|Wikipathways:Liver steatosis AOP
ABHD6	ABHD6|HumanCyc:triacylglycerol degradation|KEGG:Retrograde endocannabinoid signaling - Homo sapiens (human)|Reactome:Arachidonate production from DAG|Reactome:Effects of PIP2 hydrolysis|Reactome:G alpha (q) signalling events|Reactome:GPCR downstream signalling|Reactome:Hemostasis|Reactome:Platelet activation, signaling and aggregation|Reactome:Signal Transduction|Reactome:Signaling by GPCR
ABI1	ABI1|NetPath:EGFR1|PID:Alpha4 beta1 integrin signaling events|PID:E-cadherin signaling in the nascent adherens junction|PID:ErbB1 downstream signaling|PID:PDGFR-beta signaling pathway|PID:RAC1 signaling pathway|PID:Regulation of RAC1 activity|PID:Stabilization and expansion of the E-cadherin adherens junction|Reactome:Fcgamma receptor (FCGR) dependent phagocytosis|Reactome:Immune System|Reactome:…
ABI2	ABI2|KEGG:Regulation of actin cytoskeleton - Homo sapiens (human)|PID:RAC1 signaling pathway|Reactome:Fcgamma receptor (FCGR) dependent phagocytosis|Reactome:Immune System|Reactome:Innate Immune System|Reactome:RHO GTPase Effectors|Reactome:RHO GTPases Activate WASPs and WAVEs|Reactome:Regulation of actin dynamics for phagocytic cup formation|Reactome:Signal Transduction|Reactome:Signaling by Rec…
ABL1	ABL1|BioCarta:atm signaling pathway|BioCarta:cell cycle: g1/s check point|BioCarta:lissencephaly gene (lis1) in neuronal migration and development|BioCarta:tumor suppressor arf inhibits ribosomal biogenesis|KEGG:Axon guidance - Homo sapiens (human)|KEGG:Cell cycle - Homo sapiens (human)|KEGG:Chronic myeloid leukemia - Homo sapiens (human)|KEGG:ErbB signaling pathway - Homo sapiens (human)|KEGG:Mi…
ABL2	ABL2|BioCarta:y branching of actin filaments|KEGG:ErbB signaling pathway - Homo sapiens (human)|KEGG:Ras signaling pathway - Homo sapiens (human)|KEGG:Viral myocarditis - Homo sapiens (human)|NetPath:EGFR1|Reactome:Axon guidance|Reactome:Developmental Biology|Reactome:Role of ABL in ROBO-SLIT signaling|Reactome:Signaling by ROBO receptors|Wikipathways:ErbB Signaling Pathway|Wikipathways:Ras Signa…
ABLIM1	ABLIM1|KEGG:Axon guidance - Homo sapiens (human)|Reactome:Axon guidance|Reactome:DCC mediated attractive signaling|Reactome:Developmental Biology|Reactome:Netrin-1 signaling
ABLIM2	ABLIM2|KEGG:Axon guidance - Homo sapiens (human)|Reactome:Axon guidance|Reactome:DCC mediated attractive signaling|Reactome:Developmental Biology|Reactome:Netrin-1 signaling
ABLIM3	ABLIM3|KEGG:Axon guidance - Homo sapiens (human)|Reactome:Axon guidance|Reactome:DCC mediated attractive signaling|Reactome:Developmental Biology|Reactome:Netrin-1 signaling
ABO	ABO|EHMN:Glycosphingolipid biosynthesis - lactoseries|EHMN:Glycosphingolipid biosynthesis - neolactoseries|KEGG:Glycosphingolipid biosynthesis - lacto and neolacto series - Homo sapiens (human)|Wikipathways:Globo Sphingolipid Metabolism|Wikipathways:Hematopoietic Stem Cell Differentiation
ABR	ABR|PID:Regulation of RAC1 activity|PID:Regulation of RhoA activity|Reactome:Cell death signalling via NRAGE, NRIF and NADE|Reactome:Death Receptor Signalling|Reactome:G alpha (12/13) signalling events|Reactome:GPCR downstream signalling|Reactome:NRAGE signals death through JNK|Reactome:Rho GTPase cycle|Reactome:Signal Transduction|Reactome:Signaling by GPCR|Reactome:Signaling by Rho GTPases|Reac…
ABRAXAS1	ABRAXAS1|KEGG:Homologous recombination - Homo sapiens (human)|PID:ATM pathway|Reactome:Cell Cycle|Reactome:Cell Cycle Checkpoints|Reactome:DNA Double Strand Break Response|Reactome:DNA Double-Strand Break Repair|Reactome:DNA Repair|Reactome:Deubiquitination|Reactome:G2/M Checkpoints|Reactome:G2/M DNA damage checkpoint|Reactome:HDR through Homologous Recombination (HR) or Single Strand Annealing (…
ABRAXAS2	ABRAXAS2|Reactome:Deubiquitination|Reactome:Metabolism of proteins|Reactome:Metalloprotease DUBs|Reactome:Post-translational protein modification
ACAA1	ACAA1|EHMN:Bile acid biosynthesis|EHMN:Di-unsaturated fatty acid beta-oxidation|EHMN:Leukotriene metabolism|EHMN:Mono-unsaturated fatty acid beta-oxidation|EHMN:Omega-3 fatty acid metabolism|EHMN:Omega-6 fatty acid metabolism|EHMN:Phytanic acid peroxisomal oxidation|EHMN:Saturated fatty acids beta-oxidation|EHMN:Trihydroxycoprostanoyl-CoA beta-oxidation|EHMN:Tyrosine metabolism|HumanCyc:fatty aci…
ACAA2	ACAA2|EHMN:3-oxo-10R-octadecatrienoate beta-oxidation|EHMN:Di-unsaturated fatty acid beta-oxidation|EHMN:Dimethyl-branched-chain fatty acid mitochondrial beta-oxidation|EHMN:Leukotriene metabolism|EHMN:Mono-unsaturated fatty acid beta-oxidation|EHMN:Omega-6 fatty acid metabolism|EHMN:Saturated fatty acids beta-oxidation|EHMN:Valine, leucine and isoleucine degradation|EHMN:Vitamin E metabolism|Hum…
ACACA	ACACA|BioCarta:reversal of insulin resistance by leptin|HumanCyc:biotin-carboxyl carrier protein assembly|HumanCyc:fatty acid biosynthesis initiation|INOH:Pyruvate metabolism|KEGG:AMPK signaling pathway - Homo sapiens (human)|KEGG:Fatty acid biosynthesis - Homo sapiens (human)|KEGG:Glucagon signaling pathway - Homo sapiens (human)|KEGG:Insulin signaling pathway - Homo sapiens (human)|KEGG:Propano…
ACACB	ACACB|HumanCyc:biotin-carboxyl carrier protein assembly|HumanCyc:fatty acid biosynthesis initiation|INOH:Pyruvate metabolism|KEGG:AMPK signaling pathway - Homo sapiens (human)|KEGG:Adipocytokine signaling pathway - Homo sapiens (human)|KEGG:Fatty acid biosynthesis - Homo sapiens (human)|KEGG:Glucagon signaling pathway - Homo sapiens (human)|KEGG:Insulin resistance - Homo sapiens (human)|KEGG:Insu…
ACAD10	ACAD10|Reactome:Fatty acid metabolism|Reactome:Metabolism|Reactome:Metabolism of lipids|Reactome:Mitochondrial Fatty Acid Beta-Oxidation
ACAD11	ACAD11|INOH:Propanoate metabolism|INOH:Valine Leucine Isoleucine degradation|Reactome:Fatty acid metabolism|Reactome:Metabolism|Reactome:Metabolism of lipids|Reactome:Mitochondrial Fatty Acid Beta-Oxidation
ACAD8	ACAD8|HumanCyc:valine degradation|KEGG:Valine, leucine and isoleucine degradation - Homo sapiens (human)|Reactome:Branched-chain amino acid catabolism|Reactome:Metabolism|Reactome:Metabolism of amino acids and derivatives|SMPDB:2-Methyl-3-Hydroxybutryl CoA Dehydrogenase Deficiency|SMPDB:3-Hydroxy-3-Methylglutaryl-CoA Lyase Deficiency|SMPDB:3-Methylcrotonyl Coa Carboxylase Deficiency Type I|SMPDB:…
ACAD9	ACAD9|Reactome:Complex I biogenesis|Reactome:Metabolism|Reactome:Respiratory electron transport|Reactome:Respiratory electron transport, ATP synthesis by chemiosmotic coupling, and heat production by uncoupling proteins.|Reactome:The citric acid (TCA) cycle and respiratory electron transport
ACADL	ACADL|EHMN:Di-unsaturated fatty acid beta-oxidation|EHMN:Dimethyl-branched-chain fatty acid mitochondrial beta-oxidation|EHMN:Mono-unsaturated fatty acid beta-oxidation|EHMN:Propanoate metabolism|EHMN:Saturated fatty acids beta-oxidation|EHMN:Valine, leucine and isoleucine degradation|HumanCyc:fatty acid &beta;-oxidation|KEGG:Fatty acid degradation - Homo sapiens (human)|KEGG:PPAR signaling pathw…
ACADM	ACADM|EHMN:Dimethyl-branched-chain fatty acid mitochondrial beta-oxidation|EHMN:Mono-unsaturated fatty acid beta-oxidation|EHMN:Propanoate metabolism|EHMN:Saturated fatty acids beta-oxidation|EHMN:Valine, leucine and isoleucine degradation|INOH:Propanoate metabolism|INOH:Valine Leucine Isoleucine degradation|KEGG:Fatty acid degradation - Homo sapiens (human)|KEGG:PPAR signaling pathway - Homo sap…
ACADS	ACADS|EHMN:Butanoate metabolism|EHMN:Saturated fatty acids beta-oxidation|EHMN:Valine, leucine and isoleucine degradation|INOH:Butanoate metabolism|INOH:Valine Leucine Isoleucine degradation|KEGG:Butanoate metabolism - Homo sapiens (human)|KEGG:Fatty acid degradation - Homo sapiens (human)|KEGG:Valine, leucine and isoleucine degradation - Homo sapiens (human)|Reactome:Beta oxidation of butanoyl-C…
ACADSB	ACADSB|EHMN:Dimethyl-branched-chain fatty acid mitochondrial beta-oxidation|EHMN:Mono-unsaturated fatty acid beta-oxidation|EHMN:Propanoate metabolism|EHMN:Saturated fatty acids beta-oxidation|EHMN:Valine, leucine and isoleucine degradation|HumanCyc:isoleucine degradation|KEGG:Fatty acid degradation - Homo sapiens (human)|KEGG:Valine, leucine and isoleucine degradation - Homo sapiens (human)|Phar…
ACADVL	ACADVL|KEGG:Fatty acid degradation - Homo sapiens (human)|PID:FOXA2 and FOXA3 transcription factor networks|Reactome:Beta oxidation of palmitoyl-CoA to myristoyl-CoA|Reactome:Fatty acid metabolism|Reactome:Metabolism|Reactome:Metabolism of lipids|Reactome:Mitochondrial Fatty Acid Beta-Oxidation|Reactome:mitochondrial fatty acid beta-oxidation of saturated fatty acids|SMPDB:Carnitine palmitoyl tra…
ACAN	ACAN|INOH:Integrin|Reactome:Degradation of the extracellular matrix|Reactome:ECM proteoglycans|Reactome:Extracellular matrix organization|Reactome:Glycosaminoglycan metabolism|Reactome:Keratan sulfate biosynthesis|Reactome:Keratan sulfate/keratin metabolism|Reactome:Metabolism|Reactome:Metabolism of carbohydrates|Wikipathways:Endochondral Ossification|Wikipathways:Spinal Cord Injury
ACAP1	ACAP1|KEGG:Endocytosis - Homo sapiens (human)|PID:Arf6 signaling events|PID:Arf6 trafficking events|Wikipathways:Nucleotide-binding Oligomerization Domain (NOD) pathway
ACAP2	ACAP2|KEGG:Endocytosis - Homo sapiens (human)|PID:Arf6 signaling events
ACAP3	ACAP3|KEGG:Endocytosis - Homo sapiens (human)
ACAT1	ACAT1|EHMN:Saturated fatty acids beta-oxidation|HumanCyc:glutaryl-CoA degradation|HumanCyc:isoleucine degradation|HumanCyc:ketogenesis|HumanCyc:ketolysis|HumanCyc:mevalonate pathway|HumanCyc:superpathway of cholesterol biosynthesis|HumanCyc:superpathway of geranylgeranyldiphosphate biosynthesis I (via mevalonate)|INOH:Butanoate metabolism|INOH:Citrate cycle|INOH:Lysine degradation|INOH:Pyruvate m…
ACAT2	ACAT2|HumanCyc:glutaryl-CoA degradation|HumanCyc:isoleucine degradation|HumanCyc:ketogenesis|HumanCyc:ketolysis|HumanCyc:mevalonate pathway|HumanCyc:superpathway of cholesterol biosynthesis|HumanCyc:superpathway of geranylgeranyldiphosphate biosynthesis I (via mevalonate)|INOH:Butanoate metabolism|INOH:Citrate cycle|INOH:Lysine degradation|INOH:Pyruvate metabolism|INOH:Tryptophan degradation|KEGG…
ACBD3	ACBD3|PharmGKB:Benzodiazepine Pathway, Pharmacodynamics|Reactome:Clathrin derived vesicle budding|Reactome:Golgi Associated Vesicle Biogenesis|Reactome:Membrane Trafficking|Reactome:Vesicle-mediated transport|Reactome:trans-Golgi Network Vesicle Budding
ACBD4	ACBD4|Reactome:Fatty acid metabolism|Reactome:Metabolism|Reactome:Metabolism of lipids|Reactome:Peroxisomal lipid metabolism
ACBD5	ACBD5|Reactome:Fatty acid metabolism|Reactome:Metabolism|Reactome:Metabolism of lipids|Reactome:Peroxisomal lipid metabolism
ACBD6	ACBD6|NetPath:TCR|Reactome:Fatty acid metabolism|Reactome:Metabolism|Reactome:Metabolism of lipids|Reactome:Mitochondrial Fatty Acid Beta-Oxidation
ACBD7	ACBD7|Reactome:Fatty acid metabolism|Reactome:Metabolism|Reactome:Metabolism of lipids|Reactome:Mitochondrial Fatty Acid Beta-Oxidation
ACD	ACD|PID:Regulation of Telomerase|Reactome:Cell Cycle|Reactome:Chromosome Maintenance|Reactome:Packaging Of Telomere Ends|Reactome:Telomere Maintenance
ACE	ACE|KEGG:Chagas disease (American trypanosomiasis) - Homo sapiens (human)|KEGG:Hypertrophic cardiomyopathy (HCM) - Homo sapiens (human)|KEGG:Renin secretion - Homo sapiens (human)|KEGG:Renin-angiotensin system - Homo sapiens (human)|PharmGKB:ACE Inhibitor Pathway, Pharmacodynamics|PharmGKB:Agents Acting on the Renin-Angiotensin System Pathway, Pharmacodynamics|Reactome:Metabolism of Angiotensinog…
ACE2	ACE2|KEGG:Protein digestion and absorption - Homo sapiens (human)|KEGG:Renin-angiotensin system - Homo sapiens (human)|PharmGKB:ACE Inhibitor Pathway, Pharmacodynamics|PharmGKB:Agents Acting on the Renin-Angiotensin System Pathway, Pharmacodynamics|Reactome:Metabolism of Angiotensinogen to Angiotensins|Reactome:Metabolism of proteins|Reactome:Peptide hormone metabolism|Wikipathways:ACE Inhibitor …
ACER1	ACER1|EHMN:Glycosphingolipid metabolism|HumanCyc:sphingosine and sphingosine-1-phosphate metabolism|KEGG:Sphingolipid metabolism - Homo sapiens (human)|KEGG:Sphingolipid signaling pathway - Homo sapiens (human)|Reactome:Metabolism|Reactome:Metabolism of lipids|Reactome:Sphingolipid de novo biosynthesis|Reactome:Sphingolipid metabolism|SMPDB:Fabry disease|SMPDB:Gaucher Disease|SMPDB:Globoid Cell L…
ACER2	ACER2|EHMN:Glycosphingolipid metabolism|HumanCyc:sphingosine and sphingosine-1-phosphate metabolism|KEGG:Sphingolipid metabolism - Homo sapiens (human)|KEGG:Sphingolipid signaling pathway - Homo sapiens (human)|Reactome:Metabolism|Reactome:Metabolism of lipids|Reactome:Sphingolipid de novo biosynthesis|Reactome:Sphingolipid metabolism
ACER3	ACER3|KEGG:Sphingolipid metabolism - Homo sapiens (human)|Reactome:Metabolism|Reactome:Metabolism of lipids|Reactome:Sphingolipid de novo biosynthesis|Reactome:Sphingolipid metabolism|SMPDB:Fabry disease|SMPDB:Gaucher Disease|SMPDB:Globoid Cell Leukodystrophy|SMPDB:Krabbe disease|SMPDB:Metachromatic Leukodystrophy (MLD)|SMPDB:Sphingolipid Metabolism
ACHE	ACHE|EHMN:Glycerophospholipid metabolism|KEGG:Cholinergic synapse - Homo sapiens (human)|KEGG:Glycerophospholipid metabolism - Homo sapiens (human)|PID:ATF-2 transcription factor network|PharmGKB:Sympathetic Nerve Pathway (Pre- and Post- Ganglionic Junction)|Reactome:Glycerophospholipid biosynthesis|Reactome:Metabolism|Reactome:Metabolism of lipids|Reactome:Metabolism of proteins|Reactome:Neurona…
ACIN1	ACIN1|KEGG:RNA transport - Homo sapiens (human)|KEGG:Spliceosome - Homo sapiens (human)|KEGG:mRNA surveillance pathway - Homo sapiens (human)|Reactome:Apoptosis|Reactome:Apoptotic cleavage of cellular proteins|Reactome:Apoptotic execution phase|Reactome:Programmed Cell Death
ACKR1	ACKR1|KEGG:Malaria - Homo sapiens (human)|Reactome:Class A/1 (Rhodopsin-like receptors)|Reactome:GPCR ligand binding|Reactome:Peptide ligand-binding receptors|Reactome:Signal Transduction|Reactome:Signaling by GPCR|Wikipathways:GPCRs, Other|Wikipathways:Peptide GPCRs
ACKR2	ACKR2|Wikipathways:GPCRs, Class A Rhodopsin-like
ACKR3	ACKR3|KEGG:Cytokine-cytokine receptor interaction - Homo sapiens (human)|Reactome:Chemokine receptors bind chemokines|Reactome:Class A/1 (Rhodopsin-like receptors)|Reactome:G alpha (i) signalling events|Reactome:GPCR downstream signalling|Reactome:GPCR ligand binding|Reactome:Peptide ligand-binding receptors|Reactome:Signal Transduction|Reactome:Signaling by GPCR|Wikipathways:GPCRs, Class A Rhodo…
ACKR4	ACKR4|KEGG:Cytokine-cytokine receptor interaction - Homo sapiens (human)|Reactome:Chemokine receptors bind chemokines|Reactome:Class A/1 (Rhodopsin-like receptors)|Reactome:GPCR ligand binding|Reactome:Peptide ligand-binding receptors|Reactome:Signal Transduction|Reactome:Signaling by GPCR|Wikipathways:GPCRs, Class A Rhodopsin-like
ACLY	ACLY|HumanCyc:acetyl-CoA biosynthesis from citrate|INOH:Citrate cycle|INOH:Lysine degradation|KEGG:Citrate cycle (TCA cycle) - Homo sapiens (human)|NetPath:TCR|Reactome:Fatty acid metabolism|Reactome:Fatty acyl-CoA biosynthesis|Reactome:Immune System|Reactome:Innate Immune System|Reactome:Metabolism|Reactome:Metabolism of lipids|Reactome:Neutrophil degranulation|SMPDB:Glutaminolysis and Cancer|SM…
ACMSD	ACMSD|EHMN:Tryptophan metabolism|HumanCyc:2-amino-3-carboxymuconate semialdehyde degradation to glutaryl-CoA|HumanCyc:L-kynurenine degradation|HumanCyc:superpathway of tryptophan utilization|HumanCyc:tryptophan degradation|INOH:Tryptophan degradation|KEGG:Tryptophan metabolism - Homo sapiens (human)|Reactome:Histidine, lysine, phenylalanine, tyrosine, proline and tryptophan catabolism|Reactome:Me…
ACO1	ACO1|EHMN:TCA cycle|HumanCyc:TCA cycle|HumanCyc:superpathway of conversion of glucose to acetyl CoA and entry into the TCA cycle|INOH:Citrate cycle|KEGG:Citrate cycle (TCA cycle) - Homo sapiens (human)|KEGG:Glyoxylate and dicarboxylate metabolism - Homo sapiens (human)|PharmGKB:Doxorubicin Pathway (Cardiomyocyte Cell), Pharmacodynamics|Reactome:Iron uptake and transport|Reactome:Transport of smal…
ACO2	ACO2|EHMN:TCA cycle|HumanCyc:TCA cycle|HumanCyc:superpathway of conversion of glucose to acetyl CoA and entry into the TCA cycle|INOH:Citrate cycle|KEGG:Citrate cycle (TCA cycle) - Homo sapiens (human)|KEGG:Glyoxylate and dicarboxylate metabolism - Homo sapiens (human)|Reactome:Citric acid cycle (TCA cycle)|Reactome:Metabolism|Reactome:Metabolism of proteins|Reactome:Mitochondrial protein import|…
ACOT1	ACOT1|EHMN:Bile acid biosynthesis|EHMN:De novo fatty acid biosynthesis|EHMN:Leukotriene metabolism|EHMN:Tyrosine metabolism|EHMN:Vitamin E metabolism|HumanCyc:eicosapentaenoate biosynthesis|HumanCyc:oleate biosynthesis|HumanCyc:palmitate biosynthesis|HumanCyc:stearate biosynthesis|KEGG:Biosynthesis of unsaturated fatty acids - Homo sapiens (human)|KEGG:Fatty acid elongation - Homo sapiens (human)…
ACOT11	ACOT11|Reactome:Fatty acid metabolism|Reactome:Metabolism|Reactome:Metabolism of lipids|Reactome:Mitochondrial Fatty Acid Beta-Oxidation
ACOT12	ACOT12|EHMN:Glycolysis and Gluconeogenesis|KEGG:Pyruvate metabolism - Homo sapiens (human)|Reactome:Fatty acid metabolism|Reactome:Metabolism|Reactome:Metabolism of lipids|Reactome:Mitochondrial Fatty Acid Beta-Oxidation|SMPDB:Leigh Syndrome|SMPDB:Primary hyperoxaluria II, PH2|SMPDB:Pyruvate Decarboxylase E1 Component Deficiency (PDHE1 Deficiency)|SMPDB:Pyruvate Dehydrogenase Complex Deficiency|S…
ACOT13	ACOT13|Reactome:Fatty acid metabolism|Reactome:Metabolism|Reactome:Metabolism of lipids|Reactome:Mitochondrial Fatty Acid Beta-Oxidation
ACOT2	ACOT2|EHMN:Bile acid biosynthesis|EHMN:De novo fatty acid biosynthesis|EHMN:Leukotriene metabolism|EHMN:Vitamin E metabolism|HumanCyc:oleate biosynthesis|HumanCyc:palmitate biosynthesis|HumanCyc:stearate biosynthesis|KEGG:Biosynthesis of unsaturated fatty acids - Homo sapiens (human)|KEGG:Fatty acid elongation - Homo sapiens (human)|KEGG:Ovarian steroidogenesis - Homo sapiens (human)|Reactome:Fat…
ACOT4	ACOT4|EHMN:Bile acid biosynthesis|EHMN:De novo fatty acid biosynthesis|EHMN:Leukotriene metabolism|EHMN:Saturated fatty acids beta-oxidation|EHMN:Tyrosine metabolism|HumanCyc:oleate biosynthesis|HumanCyc:palmitate biosynthesis|HumanCyc:stearate biosynthesis|KEGG:Biosynthesis of unsaturated fatty acids - Homo sapiens (human)|KEGG:Fatty acid elongation - Homo sapiens (human)|Reactome:Beta-oxidation…
ACOT6	ACOT6|EHMN:Bile acid biosynthesis|EHMN:De novo fatty acid biosynthesis|EHMN:Leukotriene metabolism|EHMN:Tyrosine metabolism|EHMN:Vitamin E metabolism|Reactome:Beta-oxidation of very long chain fatty acids|Reactome:Fatty acid metabolism|Reactome:Metabolism|Reactome:Metabolism of lipids|Reactome:Peroxisomal lipid metabolism
ACOT7	ACOT7|EHMN:Bile acid biosynthesis|EHMN:De novo fatty acid biosynthesis|EHMN:Leukotriene metabolism|EHMN:Vitamin E metabolism|HumanCyc:acyl-CoA hydrolysis|HumanCyc:palmitate biosynthesis|HumanCyc:stearate biosynthesis|KEGG:Biosynthesis of unsaturated fatty acids - Homo sapiens (human)|KEGG:Fatty acid elongation - Homo sapiens (human)|Reactome:Fatty acid metabolism|Reactome:Metabolism|Reactome:Meta…
ACOT8	ACOT8|EHMN:Bile acid biosynthesis|EHMN:De novo fatty acid biosynthesis|EHMN:Leukotriene metabolism|EHMN:Saturated fatty acids beta-oxidation|EHMN:Tyrosine metabolism|HumanCyc:acyl-CoA hydrolysis|HumanCyc:palmitate biosynthesis|KEGG:Peroxisome - Homo sapiens (human)|KEGG:Primary bile acid biosynthesis - Homo sapiens (human)|Reactome:Beta-oxidation of pristanoyl-CoA|Reactome:Beta-oxidation of very …
ACOT9	ACOT9|HumanCyc:acyl-CoA hydrolysis|Reactome:Fatty acid metabolism|Reactome:Metabolism|Reactome:Metabolism of lipids|Reactome:Mitochondrial Fatty Acid Beta-Oxidation
ACOX1	ACOX1|BioCarta:mechanism of gene regulation by peroxisome proliferators via ppara|EHMN:3-oxo-10R-octadecatrienoate beta-oxidation|EHMN:Bile acid biosynthesis|EHMN:Di-unsaturated fatty acid beta-oxidation|EHMN:Leukotriene metabolism|EHMN:Mono-unsaturated fatty acid beta-oxidation|EHMN:Omega-3 fatty acid metabolism|EHMN:Omega-6 fatty acid metabolism|EHMN:Phytanic acid peroxisomal oxidation|EHMN:Sat…
ACOX2	ACOX2|EHMN:Bile acid biosynthesis|EHMN:Leukotriene metabolism|EHMN:Omega-3 fatty acid metabolism|EHMN:Omega-6 fatty acid metabolism|EHMN:Phytanic acid peroxisomal oxidation|EHMN:Putative anti-Inflammatory metabolites formation from EPA|EHMN:Saturated fatty acids beta-oxidation|EHMN:Trihydroxycoprostanoyl-CoA beta-oxidation|EHMN:Tyrosine metabolism|HumanCyc:bile acid biosynthesis, neutral pathway|…
ACOX3	ACOX3|EHMN:Bile acid biosynthesis|EHMN:Di-unsaturated fatty acid beta-oxidation|EHMN:Leukotriene metabolism|EHMN:Mono-unsaturated fatty acid beta-oxidation|EHMN:Omega-3 fatty acid metabolism|EHMN:Omega-6 fatty acid metabolism|EHMN:Phytanic acid peroxisomal oxidation|EHMN:Saturated fatty acids beta-oxidation|EHMN:Trihydroxycoprostanoyl-CoA beta-oxidation|EHMN:Tyrosine metabolism|KEGG:Biosynthesis …
ACOXL	ACOXL|Reactome:Beta-oxidation of pristanoyl-CoA|Reactome:Fatty acid metabolism|Reactome:Metabolism|Reactome:Metabolism of lipids|Reactome:Peroxisomal lipid metabolism
ACP1	ACP1|KEGG:Adherens junction - Homo sapiens (human)|KEGG:Riboflavin metabolism - Homo sapiens (human)|KEGG:Thiamine metabolism - Homo sapiens (human)|NetPath:EGFR1|NetPath:TCR|PID:EPHA2 forward signaling|SMPDB:Riboflavin Metabolism|Wikipathways:VEGFA-VEGFR2 Signaling Pathway
ACP2	ACP2|KEGG:Lysosome - Homo sapiens (human)|KEGG:Riboflavin metabolism - Homo sapiens (human)|Wikipathways:miR-targeted genes in epithelium - TarBase|Wikipathways:miR-targeted genes in leukocytes - TarBase|Wikipathways:miR-targeted genes in lymphocytes - TarBase|Wikipathways:miR-targeted genes in muscle cell - TarBase
ACP5	ACP5|KEGG:Lysosome - Homo sapiens (human)|KEGG:Osteoclast differentiation - Homo sapiens (human)|KEGG:Rheumatoid arthritis - Homo sapiens (human)|KEGG:Riboflavin metabolism - Homo sapiens (human)|Reactome:Metabolism|Reactome:Metabolism of vitamins and cofactors|Reactome:Metabolism of water-soluble vitamins and cofactors|Reactome:Vitamin B2 (riboflavin) metabolism|Wikipathways:Osteoclast Signaling…
ACP6	ACP6|EHMN:Vitamin B2 (riboflavin) metabolism|Reactome:Glycerophospholipid biosynthesis|Reactome:Metabolism|Reactome:Metabolism of lipids|Reactome:Phospholipid metabolism|Reactome:Synthesis of PA
ACPP	ACPP|EHMN:Vitamin B2 (riboflavin) metabolism|Reactome:Immune System|Reactome:Innate Immune System|Reactome:Neutrophil degranulation
ACR	ACR|Reactome:Acrosome Reaction|Reactome:Fertilization|Reactome:Reproduction
ACSBG1	ACSBG1|BioCarta:chrebp regulation by carbohydrates and camp|HumanCyc:&gamma;-linolenate biosynthesis|HumanCyc:fatty acid &beta;-oxidation|HumanCyc:fatty acid &beta;-oxidation (peroxisome)|HumanCyc:fatty acid activation|HumanCyc:stearate biosynthesis|KEGG:Adipocytokine signaling pathway - Homo sapiens (human)|KEGG:Fatty acid biosynthesis - Homo sapiens (human)|KEGG:Fatty acid degradation - Homo sa…
ACSBG2	ACSBG2|HumanCyc:&gamma;-linolenate biosynthesis|HumanCyc:fatty acid &beta;-oxidation|HumanCyc:fatty acid &beta;-oxidation (peroxisome)|HumanCyc:fatty acid activation|HumanCyc:stearate biosynthesis|KEGG:Adipocytokine signaling pathway - Homo sapiens (human)|KEGG:Fatty acid biosynthesis - Homo sapiens (human)|KEGG:Fatty acid degradation - Homo sapiens (human)|KEGG:PPAR signaling pathway - Homo sapi…
ACSF2	ACSF2|Reactome:Fatty acid metabolism|Reactome:Metabolism|Reactome:Metabolism of lipids|Reactome:Mitochondrial Fatty Acid Beta-Oxidation|Wikipathways:Liver steatosis AOP|Wikipathways:Mitochondrial LC-Fatty Acid Beta-Oxidation
ACSF3	ACSF3|KEGG:Valine, leucine and isoleucine degradation - Homo sapiens (human)|Reactome:Fatty acid metabolism|Reactome:Fatty acyl-CoA biosynthesis|Reactome:Metabolism|Reactome:Metabolism of lipids|Reactome:Synthesis of very long-chain fatty acyl-CoAs
ACSL1	ACSL1|EHMN:Di-unsaturated fatty acid beta-oxidation|EHMN:Leukotriene metabolism|EHMN:Mono-unsaturated fatty acid beta-oxidation|EHMN:Omega-3 fatty acid metabolism|EHMN:Omega-6 fatty acid metabolism|EHMN:Phytanic acid peroxisomal oxidation|HumanCyc:&gamma;-linolenate biosynthesis|HumanCyc:eicosapentaenoate biosynthesis|HumanCyc:fatty acid &alpha;-oxidation|HumanCyc:fatty acid &beta;-oxidation|Huma…
ACSL3	ACSL3|EHMN:Di-unsaturated fatty acid beta-oxidation|EHMN:Leukotriene metabolism|EHMN:Mono-unsaturated fatty acid beta-oxidation|EHMN:Omega-3 fatty acid metabolism|EHMN:Omega-6 fatty acid metabolism|EHMN:Phytanic acid peroxisomal oxidation|HumanCyc:&gamma;-linolenate biosynthesis|HumanCyc:eicosapentaenoate biosynthesis|HumanCyc:fatty acid &beta;-oxidation|HumanCyc:fatty acid &beta;-oxidation (pero…
ACSL4	ACSL4|EHMN:Di-unsaturated fatty acid beta-oxidation|EHMN:Leukotriene metabolism|EHMN:Mono-unsaturated fatty acid beta-oxidation|EHMN:Omega-3 fatty acid metabolism|EHMN:Omega-6 fatty acid metabolism|EHMN:Phytanic acid peroxisomal oxidation|HumanCyc:&gamma;-linolenate biosynthesis|HumanCyc:eicosapentaenoate biosynthesis|HumanCyc:fatty acid &beta;-oxidation|HumanCyc:fatty acid &beta;-oxidation (pero…
ACSL5	ACSL5|EHMN:Di-unsaturated fatty acid beta-oxidation|EHMN:Leukotriene metabolism|EHMN:Mono-unsaturated fatty acid beta-oxidation|EHMN:Omega-3 fatty acid metabolism|EHMN:Omega-6 fatty acid metabolism|EHMN:Phytanic acid peroxisomal oxidation|HumanCyc:&gamma;-linolenate biosynthesis|HumanCyc:eicosapentaenoate biosynthesis|HumanCyc:fatty acid &beta;-oxidation|HumanCyc:fatty acid &beta;-oxidation (pero…
ACSL6	ACSL6|EHMN:Di-unsaturated fatty acid beta-oxidation|EHMN:Leukotriene metabolism|EHMN:Mono-unsaturated fatty acid beta-oxidation|EHMN:Omega-3 fatty acid metabolism|EHMN:Omega-6 fatty acid metabolism|EHMN:Phytanic acid peroxisomal oxidation|HumanCyc:&gamma;-linolenate biosynthesis|HumanCyc:eicosapentaenoate biosynthesis|HumanCyc:fatty acid &beta;-oxidation|HumanCyc:fatty acid &beta;-oxidation (pero…
ACSM1	ACSM1|BioCarta:chrebp regulation by carbohydrates and camp|EHMN:Butanoate metabolism|HumanCyc:&gamma;-linolenate biosynthesis|HumanCyc:eicosapentaenoate biosynthesis|INOH:Butanoate metabolism|KEGG:Butanoate metabolism - Homo sapiens (human)|PharmGKB:Valproic Acid Pathway, Pharmacokinetics|Reactome:Amino Acid conjugation|Reactome:Biological oxidations|Reactome:Conjugation of benzoate with glycine|…
ACSM2A	ACSM2A|KEGG:Butanoate metabolism - Homo sapiens (human)|PharmGKB:Valproic Acid Pathway, Pharmacokinetics|Reactome:Amino Acid conjugation|Reactome:Biological oxidations|Reactome:Conjugation of carboxylic acids|Reactome:Conjugation of salicylate with glycine|Reactome:Metabolism|Reactome:Phase II - Conjugation of compounds
ACSM2B	ACSM2B|KEGG:Butanoate metabolism - Homo sapiens (human)|PharmGKB:Valproic Acid Pathway, Pharmacokinetics|Reactome:Amino Acid conjugation|Reactome:Biological oxidations|Reactome:Conjugation of benzoate with glycine|Reactome:Conjugation of carboxylic acids|Reactome:Conjugation of phenylacetate with glutamine|Reactome:Conjugation of salicylate with glycine|Reactome:Metabolism|Reactome:Phase II - Con…
ACSM3	ACSM3|HumanCyc:&gamma;-linolenate biosynthesis|HumanCyc:eicosapentaenoate biosynthesis|KEGG:Butanoate metabolism - Homo sapiens (human)|PharmGKB:Valproic Acid Pathway, Pharmacokinetics|Reactome:Beta oxidation of butanoyl-CoA to acetyl-CoA|Reactome:Fatty acid metabolism|Reactome:Metabolism|Reactome:Metabolism of lipids|Reactome:Mitochondrial Fatty Acid Beta-Oxidation|Reactome:mitochondrial fatty a…
ACSM4	ACSM4|HumanCyc:&gamma;-linolenate biosynthesis|HumanCyc:eicosapentaenoate biosynthesis|KEGG:Butanoate metabolism - Homo sapiens (human)|PharmGKB:Valproic Acid Pathway, Pharmacokinetics|Reactome:Amino Acid conjugation|Reactome:Biological oxidations|Reactome:Conjugation of carboxylic acids|Reactome:Conjugation of salicylate with glycine|Reactome:Metabolism|Reactome:Phase II - Conjugation of compoun…
ACSM5	ACSM5|HumanCyc:&gamma;-linolenate biosynthesis|HumanCyc:eicosapentaenoate biosynthesis|KEGG:Butanoate metabolism - Homo sapiens (human)|PharmGKB:Valproic Acid Pathway, Pharmacokinetics|Reactome:Amino Acid conjugation|Reactome:Biological oxidations|Reactome:Conjugation of carboxylic acids|Reactome:Conjugation of salicylate with glycine|Reactome:Metabolism|Reactome:Phase II - Conjugation of compoun…
ACSM6	ACSM6|HumanCyc:&gamma;-linolenate biosynthesis|HumanCyc:eicosapentaenoate biosynthesis|KEGG:Butanoate metabolism - Homo sapiens (human)|Reactome:Beta oxidation of butanoyl-CoA to acetyl-CoA|Reactome:Fatty acid metabolism|Reactome:Metabolism|Reactome:Metabolism of lipids|Reactome:Mitochondrial Fatty Acid Beta-Oxidation|Reactome:mitochondrial fatty acid beta-oxidation of saturated fatty acids
ACSS1	ACSS1|EHMN:Glycolysis and Gluconeogenesis|EHMN:Propanoate metabolism|HumanCyc:acetate conversion to acetyl-CoA|HumanCyc:ethanol degradation II|HumanCyc:ethanol degradation IV|HumanCyc:oxidative ethanol degradation III|KEGG:Glycolysis / Gluconeogenesis - Homo sapiens (human)|KEGG:Glyoxylate and dicarboxylate metabolism - Homo sapiens (human)|KEGG:Propanoate metabolism - Homo sapiens (human)|KEGG:P…
ACSS2	ACSS2|HumanCyc:acetate conversion to acetyl-CoA|HumanCyc:ethanol degradation II|HumanCyc:ethanol degradation IV|HumanCyc:oxidative ethanol degradation III|INOH:Butanoate metabolism|INOH:Propanoate metabolism|INOH:Pyruvate metabolism|KEGG:Glycolysis / Gluconeogenesis - Homo sapiens (human)|KEGG:Glyoxylate and dicarboxylate metabolism - Homo sapiens (human)|KEGG:Propanoate metabolism - Homo sapiens…
ACSS3	ACSS3|HumanCyc:acetate conversion to acetyl-CoA|HumanCyc:ethanol degradation II|HumanCyc:ethanol degradation IV|HumanCyc:oxidative ethanol degradation III|KEGG:Propanoate metabolism - Homo sapiens (human)|Reactome:Ketone body metabolism|Reactome:Metabolism|Reactome:Metabolism of lipids|Reactome:Synthesis of Ketone Bodies|SMPDB:Malonic Aciduria|SMPDB:Malonyl-coa decarboxylase deficiency|SMPDB:Meth…
ACTA1	ACTA1|BioCarta:agrin in postsynaptic differentiation|BioCarta:cell to cell adhesion signaling|BioCarta:erk and pi-3 kinase are necessary for collagen binding in corneal epithelia|BioCarta:induction of apoptosis through dr3 and dr4/5 death receptors|BioCarta:integrin signaling pathway|BioCarta:mcalpain and friends in cell motility|BioCarta:nfat and hypertrophy of the heart |BioCarta:role of mal in…
ACTA2	ACTA2|KEGG:Apelin signaling pathway - Homo sapiens (human)|KEGG:Relaxin signaling pathway - Homo sapiens (human)|KEGG:Vascular smooth muscle contraction - Homo sapiens (human)|NetPath:EGFR1|PID:PDGFR-beta signaling pathway|Reactome:Muscle contraction|Reactome:Smooth Muscle Contraction|Wikipathways:Genotoxicity pathway|Wikipathways:Myometrial Relaxation and Contraction Pathways|Wikipathways:Protei…
ACTB	ACTB|BioCarta:chromatin remodeling by hswi/snf atp-dependent complexes|BioCarta:the information processing pathway at the ifn beta enhancer|INOH:Integrin|KEGG:Adherens junction - Homo sapiens (human)|KEGG:Apoptosis - Homo sapiens (human)|KEGG:Arrhythmogenic right ventricular cardiomyopathy (ARVC) - Homo sapiens (human)|KEGG:Bacterial invasion of epithelial cells - Homo sapiens (human)|KEGG:Dilate…
ACTC1	ACTC1|KEGG:Adrenergic signaling in cardiomyocytes - Homo sapiens (human)|KEGG:Cardiac muscle contraction - Homo sapiens (human)|KEGG:Dilated cardiomyopathy (DCM) - Homo sapiens (human)|KEGG:Hypertrophic cardiomyopathy (HCM) - Homo sapiens (human)|Wikipathways:Cardiac Progenitor Differentiation|Wikipathways:Myometrial Relaxation and Contraction Pathways|Wikipathways:Striated Muscle Contraction Pat…
ACTG1	ACTG1|KEGG:Adherens junction - Homo sapiens (human)|KEGG:Apoptosis - Homo sapiens (human)|KEGG:Arrhythmogenic right ventricular cardiomyopathy (ARVC) - Homo sapiens (human)|KEGG:Bacterial invasion of epithelial cells - Homo sapiens (human)|KEGG:Dilated cardiomyopathy (DCM) - Homo sapiens (human)|KEGG:Fluid shear stress and atherosclerosis - Homo sapiens (human)|KEGG:Focal adhesion - Homo sapiens …
ACTG2	ACTG2|KEGG:Vascular smooth muscle contraction - Homo sapiens (human)|Reactome:Muscle contraction|Reactome:Smooth Muscle Contraction|Wikipathways:Common Pathways Underlying Drug Addiction
ACTL6A	ACTL6A|KEGG:Hepatocellular carcinoma - Homo sapiens (human)|KEGG:Thermogenesis - Homo sapiens (human)|NetPath:TNFalpha|PID:C-MYC pathway|PID:Validated targets of C-MYC transcriptional activation|Reactome:Chromatin modifying enzymes|Reactome:Chromatin organization|Reactome:DNA Damage Recognition in GG-NER|Reactome:DNA Repair|Reactome:Deubiquitination|Reactome:Gene expression (Transcription)|Reacto…
ACTL6B	ACTL6B|KEGG:Hepatocellular carcinoma - Homo sapiens (human)|KEGG:Thermogenesis - Homo sapiens (human)|Reactome:Chromatin modifying enzymes|Reactome:Chromatin organization|Reactome:Gene expression (Transcription)|Reactome:Generic Transcription Pathway|Reactome:RMTs methylate histone arginines|Reactome:RNA Polymerase II Transcription|Reactome:RUNX1 interacts with co-factors whose precise effect on …
ACTN1	ACTN1|BioCarta:erk and pi-3 kinase are necessary for collagen binding in corneal epithelia|BioCarta:integrin signaling pathway|BioCarta:ucalpain and friends in cell spread|KEGG:Adherens junction - Homo sapiens (human)|KEGG:Amoebiasis - Homo sapiens (human)|KEGG:Focal adhesion - Homo sapiens (human)|KEGG:Leukocyte transendothelial migration - Homo sapiens (human)|KEGG:Regulation of actin cytoskele…
ACTN2	ACTN2|BioCarta:erk and pi-3 kinase are necessary for collagen binding in corneal epithelia|BioCarta:integrin signaling pathway|BioCarta:ucalpain and friends in cell spread|KEGG:Arrhythmogenic right ventricular cardiomyopathy (ARVC) - Homo sapiens (human)|PID:Signaling events mediated by focal adhesion kinase|Reactome:Activation of NMDA receptor and postsynaptic events|Reactome:CREB phosphorylatio…
ACTN3	ACTN3|BioCarta:erk and pi-3 kinase are necessary for collagen binding in corneal epithelia|BioCarta:integrin signaling pathway|BioCarta:ucalpain and friends in cell spread|KEGG:Arrhythmogenic right ventricular cardiomyopathy (ARVC) - Homo sapiens (human)|PID:Signaling events mediated by focal adhesion kinase|Reactome:Cell-Cell communication|Reactome:Muscle contraction|Reactome:Nephrin family inte…
ACTN4	ACTN4|BioCarta:erk and pi-3 kinase are necessary for collagen binding in corneal epithelia|BioCarta:integrin signaling pathway|BioCarta:ucalpain and friends in cell spread|KEGG:Adherens junction - Homo sapiens (human)|KEGG:Amoebiasis - Homo sapiens (human)|KEGG:Focal adhesion - Homo sapiens (human)|KEGG:Leukocyte transendothelial migration - Homo sapiens (human)|KEGG:Regulation of actin cytoskele…
ACTR10	ACTR10|NetPath:TCR|Reactome:Asparagine N-linked glycosylation|Reactome:COPI-independent Golgi-to-ER retrograde traffic|Reactome:COPI-mediated anterograde transport|Reactome:ER to Golgi Anterograde Transport|Reactome:Golgi-to-ER retrograde transport|Reactome:Immune System|Reactome:Innate Immune System|Reactome:Intra-Golgi and retrograde Golgi-to-ER traffic|Reactome:Membrane Trafficking|Reactome:Me…
ACTR1A	ACTR1A|Reactome:AURKA Activation by TPX2|Reactome:Anchoring of the basal body to the plasma membrane|Reactome:Asparagine N-linked glycosylation|Reactome:COPI-independent Golgi-to-ER retrograde traffic|Reactome:COPI-mediated anterograde transport|Reactome:Cell Cycle|Reactome:Cell Cycle, Mitotic|Reactome:Centrosome maturation|Reactome:Cilium Assembly|Reactome:ER to Golgi Anterograde Transport|React…
ACTR1B	ACTR1B|Reactome:Immune System|Reactome:Innate Immune System|Reactome:Neutrophil degranulation
ACTR2	ACTR2|BioCarta:how does salmonella hijack a cell|BioCarta:role of pi3k subunit p85 in regulation of actin organization and cell migration|BioCarta:y branching of actin filaments|KEGG:Tight junction - Homo sapiens (human)|NetPath:EGFR1|PID:CDC42 signaling events|PID:ErbB1 downstream signaling|PID:PDGFR-beta signaling pathway|PID:RAC1 signaling pathway|Reactome:Axon guidance|Reactome:Clathrin-media…
ACTR3	ACTR3|BioCarta:how does salmonella hijack a cell|BioCarta:role of pi3k subunit p85 in regulation of actin organization and cell migration|BioCarta:y branching of actin filaments|KEGG:Tight junction - Homo sapiens (human)|NetPath:EGFR1|PID:CDC42 signaling events|PID:ErbB1 downstream signaling|PID:PDGFR-beta signaling pathway|PID:RAC1 signaling pathway|Reactome:Axon guidance|Reactome:Clathrin-media…
ACTR3B	ACTR3B|KEGG:Tight junction - Homo sapiens (human)
ACTR3C	ACTR3C|KEGG:Tight junction - Homo sapiens (human)
ACTR5	ACTR5|Reactome:DNA Damage Recognition in GG-NER|Reactome:DNA Repair|Reactome:Deubiquitination|Reactome:Global Genome Nucleotide Excision Repair (GG-NER)|Reactome:Metabolism of proteins|Reactome:Nucleotide Excision Repair|Reactome:Post-translational protein modification|Reactome:UCH proteinases
ACTR8	ACTR8|Reactome:DNA Damage Recognition in GG-NER|Reactome:DNA Repair|Reactome:Deubiquitination|Reactome:Global Genome Nucleotide Excision Repair (GG-NER)|Reactome:Metabolism of proteins|Reactome:Nucleotide Excision Repair|Reactome:Post-translational protein modification|Reactome:UCH proteinases
ACVR1	ACVR1|INOH:BMP2 signaling TGF-beta MV|INOH:EPO signaling|INOH:IL-7 signaling|INOH:JAK STAT pathway and regulation|INOH:TGF-beta super family signaling pathway canonical|INOH:VEGF|KEGG:Cytokine-cytokine receptor interaction - Homo sapiens (human)|KEGG:Fluid shear stress and atherosclerosis - Homo sapiens (human)|KEGG:Signaling pathways regulating pluripotency of stem cells - Homo sapiens (human)|K…
ACVR1B	ACVR1B|INOH:BMP2 signaling TGF-beta MV|INOH:EPO signaling|INOH:IL-7 signaling|INOH:JAK STAT pathway and regulation|INOH:TGF-beta super family signaling pathway canonical|INOH:VEGF|KEGG:Cytokine-cytokine receptor interaction - Homo sapiens (human)|KEGG:Signaling pathways regulating pluripotency of stem cells - Homo sapiens (human)|KEGG:TGF-beta signaling pathway - Homo sapiens (human)|Reactome:Dev…
ACVR1C	ACVR1C|KEGG:Cytokine-cytokine receptor interaction - Homo sapiens (human)|KEGG:Signaling pathways regulating pluripotency of stem cells - Homo sapiens (human)|KEGG:TGF-beta signaling pathway - Homo sapiens (human)|Reactome:Developmental Biology|Reactome:Regulation of signaling by NODAL|Reactome:Signal Transduction|Reactome:Signaling by Activin|Reactome:Signaling by NODAL|Reactome:Signaling by TGF…
ACVR2A	ACVR2A|HumanCyc:BMP Signalling Pathway|INOH:BMP2 signaling TGF-beta MV|INOH:EPO signaling|INOH:IL-7 signaling|INOH:JAK STAT pathway and regulation|INOH:TGF-beta super family signaling pathway canonical|INOH:VEGF|KEGG:Cytokine-cytokine receptor interaction - Homo sapiens (human)|KEGG:Fluid shear stress and atherosclerosis - Homo sapiens (human)|KEGG:Signaling pathways regulating pluripotency of st…
ACVR2B	ACVR2B|HumanCyc:BMP Signalling Pathway|INOH:BMP2 signaling TGF-beta MV|INOH:EPO signaling|INOH:IL-7 signaling|INOH:JAK STAT pathway and regulation|INOH:TGF-beta super family signaling pathway canonical|INOH:VEGF|KEGG:Cytokine-cytokine receptor interaction - Homo sapiens (human)|KEGG:Fluid shear stress and atherosclerosis - Homo sapiens (human)|KEGG:Signaling pathways regulating pluripotency of st…
ACVRL1	ACVRL1|INOH:BMP2 signaling TGF-beta MV|INOH:EPO signaling|INOH:IL-7 signaling|INOH:JAK STAT pathway and regulation|INOH:TGF-beta super family signaling pathway canonical|INOH:VEGF|KEGG:Cytokine-cytokine receptor interaction - Homo sapiens (human)|PID:ALK1 signaling events|Reactome:Signal Transduction|Reactome:Signaling by BMP|Reactome:Signaling by TGF-beta family members|Signalink:TGF-Core|Wikipa…
ACY1	ACY1|EHMN:Methionine and cysteine metabolism|EHMN:Urea cycle and metabolism of arginine, proline, glutamate, aspartate and asparagine|KEGG:Arginine biosynthesis - Homo sapiens (human)|Reactome:Aflatoxin activation and detoxification|Reactome:Biological oxidations|Reactome:Metabolism|Wikipathways:Urea cycle and metabolism of amino groups
ACY3	ACY3|EHMN:Urea cycle and metabolism of arginine, proline, glutamate, aspartate and asparagine|Reactome:Aflatoxin activation and detoxification|Reactome:Biological oxidations|Reactome:Metabolism
ACYP1	ACYP1|INOH:Pyruvate metabolism|KEGG:Pyruvate metabolism - Homo sapiens (human)|SMPDB:Leigh Syndrome|SMPDB:Primary hyperoxaluria II, PH2|SMPDB:Pyruvate Decarboxylase E1 Component Deficiency (PDHE1 Deficiency)|SMPDB:Pyruvate Dehydrogenase Complex Deficiency|SMPDB:Pyruvate Metabolism|SMPDB:Pyruvate kinase deficiency
ACYP2	ACYP2|INOH:Pyruvate metabolism|KEGG:Pyruvate metabolism - Homo sapiens (human)
ADA	ADA|HumanCyc:adenine and adenosine salvage III|HumanCyc:adenosine nucleotides degradation|HumanCyc:purine deoxyribonucleosides degradation|HumanCyc:purine nucleotides degradation|HumanCyc:purine ribonucleosides degradation to ribose-1-phosphate|HumanCyc:superpathway of purine nucleotide salvage|INOH:Purine nucleotides nucleosides metabolism|KEGG:Primary immunodeficiency - Homo sapiens (human)|KEG…
ADA2	ADA2|KEGG:Purine metabolism - Homo sapiens (human)|Reactome:Immune System|Reactome:Innate Immune System|Reactome:Metabolism of proteins|Reactome:Neutrophil degranulation|Reactome:Surfactant metabolism
ADAL	ADAL|Reactome:Abacavir metabolism|Reactome:Abacavir transport and metabolism|Reactome:Metabolism|Reactome:Metabolism of nucleotides|Reactome:Nucleotide salvage|Reactome:Purine salvage
ADAM10	ADAM10|BioCarta:generation of amyloid b-peptide by ps1|INOH:DroToll-like|INOH:Notch|KEGG:Alzheimer disease - Homo sapiens (human)|KEGG:Epithelial cell signaling in Helicobacter pylori infection - Homo sapiens (human)|PID:Notch signaling pathway|PID:Posttranslational regulation of adherens junction stability and dissassembly|PID:Presenilin action in Notch and Wnt signaling|Reactome:Activated NOTCH…
ADAM11	ADAM11|Reactome:Developmental Biology|Reactome:LGI-ADAM interactions
ADAM12	ADAM12|BioCarta:role of egf receptor transactivation by gpcrs in cardiac hypertrophy|PID:Alpha9 beta1 integrin signaling events|PID:Notch signaling pathway|PID:Syndecan-4-mediated signaling events|Reactome:Extracellular matrix organization|Reactome:Invadopodia formation|Reactome:Signal Transduction|Reactome:Signaling by EGFR|Reactome:Signaling by Receptor Tyrosine Kinases
ADAM15	ADAM15|PID:Alpha9 beta1 integrin signaling events|Reactome:Degradation of the extracellular matrix|Reactome:Extracellular matrix organization|Reactome:Invadopodia formation
ADAM17	ADAM17|BioCarta:g-secretase mediated erbb4 signaling pathway|BioCarta:proteolysis and signaling pathway of notch|BioCarta:segmentation clock|INOH:DroToll-like|INOH:Notch|KEGG:Alzheimer disease - Homo sapiens (human)|KEGG:Epithelial cell signaling in Helicobacter pylori infection - Homo sapiens (human)|KEGG:Notch signaling pathway - Homo sapiens (human)|NetPath:EGFR1|PID:ErbB4 signaling events|PID…
ADAM19	ADAM19|Reactome:Extracellular matrix organization|Reactome:Invadopodia formation|Wikipathways:Mesodermal Commitment Pathway
ADAM2	ADAM2|PID:Alpha9 beta1 integrin signaling events|Reactome:Fertilization|Reactome:Interaction With The Zona Pellucida|Reactome:Reproduction
ADAM20	ADAM20|Reactome:Fertilization|Reactome:Interaction With The Zona Pellucida|Reactome:Reproduction
ADAM21	ADAM21|Reactome:Fertilization|Reactome:Interaction With The Zona Pellucida|Reactome:Reproduction
ADAM22	ADAM22|Reactome:Developmental Biology|Reactome:LGI-ADAM interactions
ADAM23	ADAM23|Reactome:Developmental Biology|Reactome:LGI-ADAM interactions
ADAM28	ADAM28|PID:Alpha4 beta1 integrin signaling events
ADAM30	ADAM30|Reactome:Fertilization|Reactome:Interaction With The Zona Pellucida|Reactome:Reproduction
ADAM8	ADAM8|PID:Alpha9 beta1 integrin signaling events|Reactome:Degradation of the extracellular matrix|Reactome:Extracellular matrix organization|Reactome:Immune System|Reactome:Innate Immune System|Reactome:Neutrophil degranulation
ADAM9	ADAM9|NetPath:EGFR1|NetPath:TCR|Reactome:Collagen degradation|Reactome:Degradation of the extracellular matrix|Reactome:Extracellular matrix organization|Wikipathways:Copper homeostasis
ADAMTS1	ADAMTS1|Reactome:Degradation of the extracellular matrix|Reactome:Extracellular matrix organization|Reactome:Metabolism of proteins|Reactome:O-glycosylation of TSR domain-containing proteins|Reactome:O-linked glycosylation|Reactome:Post-translational protein modification|Wikipathways:Endochondral Ossification|Wikipathways:VEGFA-VEGFR2 Signaling Pathway
ADAMTS10	ADAMTS10|Reactome:Metabolism of proteins|Reactome:O-glycosylation of TSR domain-containing proteins|Reactome:O-linked glycosylation|Reactome:Post-translational protein modification
ADAMTS12	ADAMTS12|Reactome:Metabolism of proteins|Reactome:O-glycosylation of TSR domain-containing proteins|Reactome:O-linked glycosylation|Reactome:Post-translational protein modification
ADAMTS13	ADAMTS13|Reactome:Metabolism of proteins|Reactome:O-glycosylation of TSR domain-containing proteins|Reactome:O-linked glycosylation|Reactome:Post-translational protein modification
ADAMTS14	ADAMTS14|Reactome:Collagen biosynthesis and modifying enzymes|Reactome:Collagen formation|Reactome:Extracellular matrix organization|Reactome:Metabolism of proteins|Reactome:O-glycosylation of TSR domain-containing proteins|Reactome:O-linked glycosylation|Reactome:Post-translational protein modification
ADAMTS15	ADAMTS15|Reactome:Metabolism of proteins|Reactome:O-glycosylation of TSR domain-containing proteins|Reactome:O-linked glycosylation|Reactome:Post-translational protein modification
ADAMTS16	ADAMTS16|Reactome:Degradation of the extracellular matrix|Reactome:Extracellular matrix organization|Reactome:Metabolism of proteins|Reactome:O-glycosylation of TSR domain-containing proteins|Reactome:O-linked glycosylation|Reactome:Post-translational protein modification
ADAMTS17	ADAMTS17|Reactome:Metabolism of proteins|Reactome:O-glycosylation of TSR domain-containing proteins|Reactome:O-linked glycosylation|Reactome:Post-translational protein modification
ADAMTS18	ADAMTS18|Reactome:Degradation of the extracellular matrix|Reactome:Extracellular matrix organization|Reactome:Metabolism of proteins|Reactome:O-glycosylation of TSR domain-containing proteins|Reactome:O-linked glycosylation|Reactome:Post-translational protein modification
ADAMTS19	ADAMTS19|Reactome:Metabolism of proteins|Reactome:O-glycosylation of TSR domain-containing proteins|Reactome:O-linked glycosylation|Reactome:Post-translational protein modification
ADAMTS2	ADAMTS2|Reactome:Collagen biosynthesis and modifying enzymes|Reactome:Collagen formation|Reactome:Extracellular matrix organization|Reactome:Metabolism of proteins|Reactome:O-glycosylation of TSR domain-containing proteins|Reactome:O-linked glycosylation|Reactome:Post-translational protein modification
ADAMTS20	ADAMTS20|Reactome:Metabolism of proteins|Reactome:O-glycosylation of TSR domain-containing proteins|Reactome:O-linked glycosylation|Reactome:Post-translational protein modification
ADAMTS3	ADAMTS3|Reactome:Collagen biosynthesis and modifying enzymes|Reactome:Collagen formation|Reactome:Extracellular matrix organization|Reactome:Metabolism of proteins|Reactome:O-glycosylation of TSR domain-containing proteins|Reactome:O-linked glycosylation|Reactome:Post-translational protein modification
ADAMTS4	ADAMTS4|Reactome:Degradation of the extracellular matrix|Reactome:Extracellular matrix organization|Reactome:Metabolism of proteins|Reactome:O-glycosylation of TSR domain-containing proteins|Reactome:O-linked glycosylation|Reactome:Post-translational protein modification|Wikipathways:Endochondral Ossification
ADAMTS5	ADAMTS5|Reactome:Degradation of the extracellular matrix|Reactome:Extracellular matrix organization|Reactome:Metabolism of proteins|Reactome:O-glycosylation of TSR domain-containing proteins|Reactome:O-linked glycosylation|Reactome:Post-translational protein modification|Wikipathways:Endochondral Ossification|Wikipathways:Vitamin D Receptor Pathway
ADAMTS6	ADAMTS6|Reactome:Metabolism of proteins|Reactome:O-glycosylation of TSR domain-containing proteins|Reactome:O-linked glycosylation|Reactome:Post-translational protein modification
ADAMTS7	ADAMTS7|Reactome:Metabolism of proteins|Reactome:O-glycosylation of TSR domain-containing proteins|Reactome:O-linked glycosylation|Reactome:Post-translational protein modification
ADAMTS8	ADAMTS8|Reactome:Degradation of the extracellular matrix|Reactome:Extracellular matrix organization|Reactome:Metabolism of proteins|Reactome:O-glycosylation of TSR domain-containing proteins|Reactome:O-linked glycosylation|Reactome:Post-translational protein modification
ADAMTS9	ADAMTS9|Reactome:Degradation of the extracellular matrix|Reactome:Extracellular matrix organization|Reactome:Metabolism of proteins|Reactome:O-glycosylation of TSR domain-containing proteins|Reactome:O-linked glycosylation|Reactome:Post-translational protein modification
ADAMTSL1	ADAMTSL1|Reactome:Metabolism of proteins|Reactome:O-glycosylation of TSR domain-containing proteins|Reactome:O-linked glycosylation|Reactome:Post-translational protein modification
ADAMTSL2	ADAMTSL2|Reactome:Metabolism of proteins|Reactome:O-glycosylation of TSR domain-containing proteins|Reactome:O-linked glycosylation|Reactome:Post-translational protein modification
ADAMTSL3	ADAMTSL3|Reactome:Metabolism of proteins|Reactome:O-glycosylation of TSR domain-containing proteins|Reactome:O-linked glycosylation|Reactome:Post-translational protein modification
ADAMTSL4	ADAMTSL4|Reactome:Metabolism of proteins|Reactome:O-glycosylation of TSR domain-containing proteins|Reactome:O-linked glycosylation|Reactome:Post-translational protein modification
ADAMTSL5	ADAMTSL5|Reactome:Metabolism of proteins|Reactome:O-glycosylation of TSR domain-containing proteins|Reactome:O-linked glycosylation|Reactome:Post-translational protein modification
ADAP1	ADAP1|PID:Arf6 signaling events|PID:Class I PI3K signaling events
ADAP2	ADAP2|Wikipathways:TYROBP Causal Network
ADAR	ADAR|BioCarta:antisense pathway|KEGG:Cytosolic DNA-sensing pathway - Homo sapiens (human)|KEGG:Influenza A - Homo sapiens (human)|KEGG:Measles - Homo sapiens (human)|Reactome:C6 deamination of adenosine|Reactome:Cytokine Signaling in Immune system|Reactome:Formation of editosomes by ADAR proteins|Reactome:Immune System|Reactome:Interferon Signaling|Reactome:Interferon alpha/beta signaling|Reactom…
ADARB1	ADARB1|Reactome:C6 deamination of adenosine|Reactome:Formation of editosomes by ADAR proteins|Reactome:Metabolism of RNA|Reactome:mRNA Editing|Reactome:mRNA Editing: A to I Conversion
ADAT1	ADAT1|Reactome:Metabolism of RNA|Reactome:tRNA modification in the nucleus and cytosol|Reactome:tRNA processing
ADAT2	ADAT2|Reactome:Metabolism of RNA|Reactome:tRNA modification in the nucleus and cytosol|Reactome:tRNA processing
ADAT3	ADAT3|Reactome:Metabolism of RNA|Reactome:tRNA modification in the nucleus and cytosol|Reactome:tRNA processing
ADCY1	ADCY1|BioCarta:activation of camp-dependent protein kinase pka|BioCarta:activation of csk by camp-dependent protein kinase inhibits signaling through the t cell receptor|BioCarta:chrebp regulation by carbohydrates and camp|BioCarta:cystic fibrosis transmembrane conductance regulator (cftr) and beta 2 adrenergic receptor (b2ar) pathway|BioCarta:gata3 participate in activating the th2 cytokine gene…
ADCY10	ADCY10|INOH:GPCR Adenosine A2A receptor|INOH:GPCR signaling-G alpha i|INOH:GPCR signaling-G alpha s Epac and ERK|INOH:GPCR signaling-G alpha s PKA and ERK|INOH:GPCR signaling-cholera toxin|INOH:GPCR signaling-pertussis toxin|INOH:Purine nucleotides nucleosides metabolism|KEGG:Apelin signaling pathway - Homo sapiens (human)|KEGG:Circadian entrainment - Homo sapiens (human)|KEGG:Purine metabolism -…
ADCY2	ADCY2|INOH:GPCR Adenosine A2A receptor|INOH:GPCR signaling-G alpha i|INOH:GPCR signaling-G alpha s Epac and ERK|INOH:GPCR signaling-G alpha s PKA and ERK|INOH:GPCR signaling-cholera toxin|INOH:GPCR signaling-pertussis toxin|INOH:Purine nucleotides nucleosides metabolism|KEGG:Adrenergic signaling in cardiomyocytes - Homo sapiens (human)|KEGG:Aldosterone synthesis and secretion - Homo sapiens (huma…
ADCY3	ADCY3|EHMN:Purine metabolism|INOH:GPCR Adenosine A2A receptor|INOH:GPCR signaling-G alpha i|INOH:GPCR signaling-G alpha s Epac and ERK|INOH:GPCR signaling-G alpha s PKA and ERK|INOH:GPCR signaling-cholera toxin|INOH:GPCR signaling-pertussis toxin|INOH:Purine nucleotides nucleosides metabolism|KEGG:Adrenergic signaling in cardiomyocytes - Homo sapiens (human)|KEGG:Aldosterone synthesis and secreti…
ADCY4	ADCY4|INOH:GPCR Adenosine A2A receptor|INOH:GPCR signaling-G alpha i|INOH:GPCR signaling-G alpha s Epac and ERK|INOH:GPCR signaling-G alpha s PKA and ERK|INOH:GPCR signaling-cholera toxin|INOH:GPCR signaling-pertussis toxin|INOH:Purine nucleotides nucleosides metabolism|KEGG:Adrenergic signaling in cardiomyocytes - Homo sapiens (human)|KEGG:Aldosterone synthesis and secretion - Homo sapiens (huma…
ADCY5	ADCY5|EHMN:Purine metabolism|INOH:GPCR Adenosine A2A receptor|INOH:GPCR Dopamine D1like receptor|INOH:GPCR signaling-G alpha i|INOH:GPCR signaling-G alpha s Epac and ERK|INOH:GPCR signaling-G alpha s PKA and ERK|INOH:GPCR signaling-cholera toxin|INOH:GPCR signaling-pertussis toxin|INOH:Purine nucleotides nucleosides metabolism|KEGG:Adrenergic signaling in cardiomyocytes - Homo sapiens (human)|KEG…
ADCY6	ADCY6|INOH:GPCR Adenosine A2A receptor|INOH:GPCR signaling-G alpha i|INOH:GPCR signaling-G alpha s Epac and ERK|INOH:GPCR signaling-G alpha s PKA and ERK|INOH:GPCR signaling-cholera toxin|INOH:GPCR signaling-pertussis toxin|INOH:Purine nucleotides nucleosides metabolism|KEGG:Adrenergic signaling in cardiomyocytes - Homo sapiens (human)|KEGG:Aldosterone synthesis and secretion - Homo sapiens (huma…
ADCY7	ADCY7|EHMN:Purine metabolism|INOH:GPCR Adenosine A2A receptor|INOH:GPCR signaling-G alpha i|INOH:GPCR signaling-G alpha s Epac and ERK|INOH:GPCR signaling-G alpha s PKA and ERK|INOH:GPCR signaling-cholera toxin|INOH:GPCR signaling-pertussis toxin|INOH:Purine nucleotides nucleosides metabolism|KEGG:Adrenergic signaling in cardiomyocytes - Homo sapiens (human)|KEGG:Aldosterone synthesis and secreti…
ADCY8	ADCY8|EHMN:Purine metabolism|INOH:GPCR Adenosine A2A receptor|INOH:GPCR signaling-G alpha i|INOH:GPCR signaling-G alpha s Epac and ERK|INOH:GPCR signaling-G alpha s PKA and ERK|INOH:GPCR signaling-cholera toxin|INOH:GPCR signaling-pertussis toxin|INOH:Purine nucleotides nucleosides metabolism|KEGG:Adrenergic signaling in cardiomyocytes - Homo sapiens (human)|KEGG:Aldosterone synthesis and secreti…
ADCY9	ADCY9|EHMN:Purine metabolism|INOH:GPCR Adenosine A2A receptor|INOH:GPCR signaling-G alpha i|INOH:GPCR signaling-G alpha s Epac and ERK|INOH:GPCR signaling-G alpha s PKA and ERK|INOH:GPCR signaling-cholera toxin|INOH:GPCR signaling-pertussis toxin|INOH:Purine nucleotides nucleosides metabolism|KEGG:Adrenergic signaling in cardiomyocytes - Homo sapiens (human)|KEGG:Aldosterone synthesis and secreti…
ADCYAP1	ADCYAP1|KEGG:Insulin secretion - Homo sapiens (human)|KEGG:Renin secretion - Homo sapiens (human)|Reactome:Activation of TRKA receptors|Reactome:Class B/2 (Secretin family receptors)|Reactome:G alpha (s) signalling events|Reactome:GPCR downstream signalling|Reactome:GPCR ligand binding|Reactome:Glucagon-type ligand receptors|Reactome:NGF-independant TRKA activation|Reactome:Signal Transduction|Re…
ADCYAP1R1	ADCYAP1R1|KEGG:Circadian entrainment - Homo sapiens (human)|KEGG:Insulin secretion - Homo sapiens (human)|KEGG:Neuroactive ligand-receptor interaction - Homo sapiens (human)|KEGG:Renin secretion - Homo sapiens (human)|KEGG:cAMP signaling pathway - Homo sapiens (human)|Reactome:Activation of TRKA receptors|Reactome:Class B/2 (Secretin family receptors)|Reactome:G alpha (s) signalling events|Reacto…
ADD1	ADD1|PharmGKB:Diuretics Pathway, Pharmacodynamics|Reactome:Apoptosis|Reactome:Apoptotic cleavage of cellular proteins|Reactome:Apoptotic execution phase|Reactome:Caspase-mediated cleavage of cytoskeletal proteins|Reactome:Miscellaneous transport and binding events|Reactome:Programmed Cell Death|Reactome:Transport of small molecules|Wikipathways:XBP1(S) activates chaperone genes
ADD2	ADD2|Reactome:Miscellaneous transport and binding events|Reactome:Transport of small molecules
ADD3	ADD3|Reactome:Miscellaneous transport and binding events|Reactome:Transport of small molecules
ADGRA2	ADGRA2|PID:Integrins in angiogenesis
ADGRB1	ADGRB1|KEGG:p53 signaling pathway - Homo sapiens (human)
ADGRD1	ADGRD1|Wikipathways:GPCRs, Other
ADGRE1	ADGRE1|Reactome:Class B/2 (Secretin family receptors)|Reactome:GPCR ligand binding|Reactome:Signal Transduction|Reactome:Signaling by GPCR|Wikipathways:GPCRs, Class B Secretin-like
ADGRE2	ADGRE2|Reactome:Class B/2 (Secretin family receptors)|Reactome:GPCR ligand binding|Reactome:Signal Transduction|Reactome:Signaling by GPCR|Wikipathways:GPCRs, Class B Secretin-like|Wikipathways:GPCRs, Other
ADGRE3	ADGRE3|Reactome:Class B/2 (Secretin family receptors)|Reactome:GPCR ligand binding|Reactome:Immune System|Reactome:Innate Immune System|Reactome:Neutrophil degranulation|Reactome:Signal Transduction|Reactome:Signaling by GPCR|Wikipathways:GPCRs, Other
ADGRE5	ADGRE5|Reactome:Class B/2 (Secretin family receptors)|Reactome:GPCR ligand binding|Reactome:Immune System|Reactome:Innate Immune System|Reactome:Neutrophil degranulation|Reactome:Signal Transduction|Reactome:Signaling by GPCR|Wikipathways:GPCRs, Class B Secretin-like|Wikipathways:Vitamin D Receptor Pathway
ADGRF4	ADGRF4|Wikipathways:Glucocorticoid Receptor Pathway|Wikipathways:Nuclear Receptors Meta-Pathway
ADGRF5	ADGRF5|Wikipathways:GPCRs, Other
ADGRG1	ADGRG1|Wikipathways:GPCRs, Other
ADGRG2	ADGRG2|Wikipathways:GPCRs, Class B Secretin-like
ADGRG3	ADGRG3|Reactome:Immune System|Reactome:Innate Immune System|Reactome:Neutrophil degranulation
ADGRL1	ADGRL1|Wikipathways:GPCRs, Class B Secretin-like
ADGRL2	ADGRL2|Wikipathways:GPCRs, Class B Secretin-like|Wikipathways:GPCRs, Other
ADGRL3	ADGRL3|Wikipathways:GPCRs, Class B Secretin-like|Wikipathways:GPCRs, Other
ADGRL4	ADGRL4|Wikipathways:GPCRs, Class B Secretin-like
ADGRV1	ADGRV1|Wikipathways:GPCRs, Other
ADH1A	ADH1A|HumanCyc:acetone degradation I (to methylglyoxal)|HumanCyc:ethanol degradation II|HumanCyc:noradrenaline and adrenaline degradation|HumanCyc:serotonin degradation|HumanCyc:superpathway of tryptophan utilization|INOH:Tyrosine metabolism|KEGG:Chemical carcinogenesis - Homo sapiens (human)|KEGG:Drug metabolism - cytochrome P450 - Homo sapiens (human)|KEGG:Fatty acid degradation - Homo sapiens …
ADH1B	ADH1B|HumanCyc:acetone degradation I (to methylglyoxal)|HumanCyc:ethanol degradation II|HumanCyc:noradrenaline and adrenaline degradation|HumanCyc:serotonin degradation|HumanCyc:superpathway of tryptophan utilization|INOH:Tyrosine metabolism|KEGG:Chemical carcinogenesis - Homo sapiens (human)|KEGG:Drug metabolism - cytochrome P450 - Homo sapiens (human)|KEGG:Fatty acid degradation - Homo sapiens …
ADH1C	ADH1C|HumanCyc:acetone degradation I (to methylglyoxal)|HumanCyc:ethanol degradation II|HumanCyc:noradrenaline and adrenaline degradation|HumanCyc:serotonin degradation|HumanCyc:superpathway of tryptophan utilization|INOH:Tyrosine metabolism|KEGG:Chemical carcinogenesis - Homo sapiens (human)|KEGG:Drug metabolism - cytochrome P450 - Homo sapiens (human)|KEGG:Fatty acid degradation - Homo sapiens …
ADH4	ADH4|HumanCyc:noradrenaline and adrenaline degradation|INOH:Tyrosine metabolism|KEGG:Chemical carcinogenesis - Homo sapiens (human)|KEGG:Drug metabolism - cytochrome P450 - Homo sapiens (human)|KEGG:Fatty acid degradation - Homo sapiens (human)|KEGG:Glycolysis / Gluconeogenesis - Homo sapiens (human)|KEGG:Metabolism of xenobiotics by cytochrome P450 - Homo sapiens (human)|KEGG:Retinol metabolism …
ADH5	ADH5|HumanCyc:formaldehyde oxidation|INOH:Tyrosine metabolism|KEGG:Chemical carcinogenesis - Homo sapiens (human)|KEGG:Drug metabolism - cytochrome P450 - Homo sapiens (human)|KEGG:Fatty acid degradation - Homo sapiens (human)|KEGG:Glycolysis / Gluconeogenesis - Homo sapiens (human)|KEGG:Metabolism of xenobiotics by cytochrome P450 - Homo sapiens (human)|KEGG:Retinol metabolism - Homo sapiens (hu…
ADH6	ADH6|HumanCyc:noradrenaline and adrenaline degradation|HumanCyc:serotonin degradation|HumanCyc:superpathway of tryptophan utilization|INOH:Tyrosine metabolism|KEGG:Chemical carcinogenesis - Homo sapiens (human)|KEGG:Drug metabolism - cytochrome P450 - Homo sapiens (human)|KEGG:Fatty acid degradation - Homo sapiens (human)|KEGG:Glycolysis / Gluconeogenesis - Homo sapiens (human)|KEGG:Metabolism of…
ADH7	ADH7|INOH:Tyrosine metabolism|KEGG:Chemical carcinogenesis - Homo sapiens (human)|KEGG:Drug metabolism - cytochrome P450 - Homo sapiens (human)|KEGG:Fatty acid degradation - Homo sapiens (human)|KEGG:Glycolysis / Gluconeogenesis - Homo sapiens (human)|KEGG:Metabolism of xenobiotics by cytochrome P450 - Homo sapiens (human)|KEGG:Retinol metabolism - Homo sapiens (human)|KEGG:Tyrosine metabolism - …
ADHFE1	ADHFE1|EHMN:Bile acid biosynthesis|EHMN:Glycerophospholipid metabolism|EHMN:Glycolysis and Gluconeogenesis|EHMN:Leukotriene metabolism|EHMN:Tryptophan metabolism|INOH:Tyrosine metabolism|Reactome:Interconversion of 2-oxoglutarate and 2-hydroxyglutarate|Reactome:Metabolism|Reactome:Pyruvate metabolism and Citric Acid (TCA) cycle|Reactome:The citric acid (TCA) cycle and respiratory electron transpo…
ADI1	ADI1|HumanCyc:<i>S</i>-methyl-5-thio-&alpha;-D-ribose 1-phosphate degradation|KEGG:Cysteine and methionine metabolism - Homo sapiens (human)|Reactome:Metabolism|Reactome:Metabolism of amino acids and derivatives|Reactome:Metabolism of polyamines|Reactome:Methionine salvage pathway|Reactome:Sulfur amino acid metabolism|Wikipathways:Methionine De Novo and Salvage Pathway
ADIPOQ	ADIPOQ|BioCarta:visceral fat deposits and the metabolic syndrome|KEGG:AMPK signaling pathway - Homo sapiens (human)|KEGG:Adipocytokine signaling pathway - Homo sapiens (human)|KEGG:Longevity regulating pathway - Homo sapiens (human)|KEGG:Non-alcoholic fatty liver disease (NAFLD) - Homo sapiens (human)|KEGG:PPAR signaling pathway - Homo sapiens (human)|KEGG:Type II diabetes mellitus - Homo sapiens…
ADIPOR1	ADIPOR1|KEGG:AMPK signaling pathway - Homo sapiens (human)|KEGG:Adipocytokine signaling pathway - Homo sapiens (human)|KEGG:Longevity regulating pathway - Homo sapiens (human)|KEGG:Non-alcoholic fatty liver disease (NAFLD) - Homo sapiens (human)|Reactome:AMPK inhibits chREBP transcriptional activation activity|Reactome:Integration of energy metabolism|Reactome:Metabolism|Wikipathways:AMP-activate…
ADIPOR2	ADIPOR2|KEGG:AMPK signaling pathway - Homo sapiens (human)|KEGG:Adipocytokine signaling pathway - Homo sapiens (human)|KEGG:Longevity regulating pathway - Homo sapiens (human)|KEGG:Non-alcoholic fatty liver disease (NAFLD) - Homo sapiens (human)|Reactome:AMPK inhibits chREBP transcriptional activation activity|Reactome:Integration of energy metabolism|Reactome:Metabolism|Wikipathways:AMP-activate…
ADK	ADK|HumanCyc:adenine and adenosine salvage II|HumanCyc:superpathway of purine nucleotide salvage|INOH:Purine nucleotides nucleosides metabolism|KEGG:Purine metabolism - Homo sapiens (human)|PharmGKB:Abacavir Pathway, Pharmacokinetics/Pharmacodynamics|PharmGKB:Thiopurine Pathway, Pharmacokinetics/Pharmacodynamics|Reactome:Metabolism|Reactome:Metabolism of nucleotides|Reactome:Nucleotide salvage|Re…
ADM	ADM|PID:HIF-1-alpha transcription factor network|PharmGKB:Sympathetic Nerve Pathway (Neuroeffector Junction)|Reactome:Calcitonin-like ligand receptors|Reactome:Class B/2 (Secretin family receptors)|Reactome:G alpha (s) signalling events|Reactome:GPCR downstream signalling|Reactome:GPCR ligand binding|Reactome:Signal Transduction|Reactome:Signaling by GPCR|Wikipathways:Human Complement System|Wiki…
ADM2	ADM2|Reactome:Calcitonin-like ligand receptors|Reactome:Class B/2 (Secretin family receptors)|Reactome:G alpha (s) signalling events|Reactome:GPCR downstream signalling|Reactome:GPCR ligand binding|Reactome:Signal Transduction|Reactome:Signaling by GPCR
ADO	ADO|HumanCyc:taurine biosynthesis|KEGG:Taurine and hypotaurine metabolism - Homo sapiens (human)|Reactome:Degradation of cysteine and homocysteine|Reactome:Metabolism|Reactome:Metabolism of amino acids and derivatives|Reactome:Sulfur amino acid metabolism|SMPDB:Taurine and Hypotaurine Metabolism
ADORA1	ADORA1|INOH:GPCR signaling-G alpha i|INOH:GPCR signaling-G alpha q|INOH:GPCR signaling-G alpha s Epac and ERK|INOH:GPCR signaling-G alpha s PKA and ERK|INOH:GPCR signaling-cholera toxin|INOH:GPCR signaling-pertussis toxin|KEGG:Morphine addiction - Homo sapiens (human)|KEGG:Neuroactive ligand-receptor interaction - Homo sapiens (human)|KEGG:Regulation of lipolysis in adipocytes - Homo sapiens (hum…
ADORA2A	ADORA2A|INOH:GPCR Adenosine A2A receptor|INOH:GPCR signaling-G alpha i|INOH:GPCR signaling-G alpha q|INOH:GPCR signaling-G alpha s Epac and ERK|INOH:GPCR signaling-G alpha s PKA and ERK|INOH:GPCR signaling-cholera toxin|INOH:GPCR signaling-pertussis toxin|KEGG:Alcoholism - Homo sapiens (human)|KEGG:Calcium signaling pathway - Homo sapiens (human)|KEGG:Neuroactive ligand-receptor interaction - Hom…
ADORA2B	ADORA2B|INOH:GPCR signaling-G alpha i|INOH:GPCR signaling-G alpha q|INOH:GPCR signaling-G alpha s Epac and ERK|INOH:GPCR signaling-G alpha s PKA and ERK|INOH:GPCR signaling-cholera toxin|INOH:GPCR signaling-pertussis toxin|KEGG:Alcoholism - Homo sapiens (human)|KEGG:Calcium signaling pathway - Homo sapiens (human)|KEGG:Neuroactive ligand-receptor interaction - Homo sapiens (human)|KEGG:Rap1 signa…
ADORA3	ADORA3|INOH:GPCR signaling-G alpha i|INOH:GPCR signaling-G alpha q|INOH:GPCR signaling-G alpha s Epac and ERK|INOH:GPCR signaling-G alpha s PKA and ERK|INOH:GPCR signaling-cholera toxin|INOH:GPCR signaling-pertussis toxin|KEGG:Neuroactive ligand-receptor interaction - Homo sapiens (human)|KEGG:Sphingolipid signaling pathway - Homo sapiens (human)|KEGG:cGMP-PKG signaling pathway - Homo sapiens (hu…
ADPGK	ADPGK|KEGG:Glycolysis / Gluconeogenesis - Homo sapiens (human)|Reactome:Glucose metabolism|Reactome:Glycolysis|Reactome:Metabolism|Reactome:Metabolism of carbohydrates|Wikipathways:miR-targeted genes in epithelium - TarBase|Wikipathways:miR-targeted genes in leukocytes - TarBase|Wikipathways:miR-targeted genes in lymphocytes - TarBase
ADPRM	ADPRM|KEGG:Glycerophospholipid metabolism - Homo sapiens (human)|KEGG:Purine metabolism - Homo sapiens (human)|Reactome:Metabolism|Reactome:Metabolism of nucleotides|Reactome:Nucleobase catabolism|Reactome:Phosphate bond hydrolysis by NUDT proteins|Reactome:Purine catabolism
ADRA1A	ADRA1A|KEGG:AMPK signaling pathway - Homo sapiens (human)|KEGG:Adrenergic signaling in cardiomyocytes - Homo sapiens (human)|KEGG:Calcium signaling pathway - Homo sapiens (human)|KEGG:Neuroactive ligand-receptor interaction - Homo sapiens (human)|KEGG:Salivary secretion - Homo sapiens (human)|KEGG:Vascular smooth muscle contraction - Homo sapiens (human)|KEGG:cGMP-PKG signaling pathway - Homo sap…
ADRA1B	ADRA1B|BioCarta:-arrestins in gpcr desensitization|BioCarta:activation of camp-dependent protein kinase pka|BioCarta:activation of csk by camp-dependent protein kinase inhibits signaling through the t cell receptor|BioCarta:chrebp regulation by carbohydrates and camp|BioCarta:ion channels and their functional role in vascular endothelium|BioCarta:phospholipase c delta in phospholipid associated c…
ADRA1D	ADRA1D|KEGG:Adrenergic signaling in cardiomyocytes - Homo sapiens (human)|KEGG:Calcium signaling pathway - Homo sapiens (human)|KEGG:Neuroactive ligand-receptor interaction - Homo sapiens (human)|KEGG:Salivary secretion - Homo sapiens (human)|KEGG:Vascular smooth muscle contraction - Homo sapiens (human)|KEGG:cGMP-PKG signaling pathway - Homo sapiens (human)|PharmGKB:Antiarrhythmic Pathway, Pharm…
ADRA2A	ADRA2A|KEGG:Neuroactive ligand-receptor interaction - Homo sapiens (human)|KEGG:cGMP-PKG signaling pathway - Homo sapiens (human)|PharmGKB:Antiarrhythmic Pathway, Pharmacodynamics|PharmGKB:Sympathetic Nerve Pathway (Neuroeffector Junction)|Reactome:Adrenaline signalling through Alpha-2 adrenergic receptor|Reactome:Adrenaline,noradrenaline inhibits insulin secretion|Reactome:Adrenoceptors|Reactome…
ADRA2B	ADRA2B|KEGG:Neuroactive ligand-receptor interaction - Homo sapiens (human)|KEGG:cGMP-PKG signaling pathway - Homo sapiens (human)|PharmGKB:Sympathetic Nerve Pathway (Neuroeffector Junction)|Reactome:Adrenaline signalling through Alpha-2 adrenergic receptor|Reactome:Adrenoceptors|Reactome:Amine ligand-binding receptors|Reactome:Class A/1 (Rhodopsin-like receptors)|Reactome:G alpha (i) signalling e…
ADRA2C	ADRA2C|KEGG:Neuroactive ligand-receptor interaction - Homo sapiens (human)|KEGG:cGMP-PKG signaling pathway - Homo sapiens (human)|PharmGKB:Sympathetic Nerve Pathway (Neuroeffector Junction)|Reactome:Adrenaline signalling through Alpha-2 adrenergic receptor|Reactome:Adrenaline,noradrenaline inhibits insulin secretion|Reactome:Adrenoceptors|Reactome:Amine ligand-binding receptors|Reactome:Class A/1…
ADRB1	ADRB1|KEGG:Adrenergic signaling in cardiomyocytes - Homo sapiens (human)|KEGG:Calcium signaling pathway - Homo sapiens (human)|KEGG:Dilated cardiomyopathy (DCM) - Homo sapiens (human)|KEGG:Gap junction - Homo sapiens (human)|KEGG:Neuroactive ligand-receptor interaction - Homo sapiens (human)|KEGG:Regulation of lipolysis in adipocytes - Homo sapiens (human)|KEGG:Renin secretion - Homo sapiens (hum…
ADRB2	ADRB2|BioCarta:-arrestins in gpcr desensitization|BioCarta:activation of camp-dependent protein kinase pka|BioCarta:activation of csk by camp-dependent protein kinase inhibits signaling through the t cell receptor|BioCarta:chrebp regulation by carbohydrates and camp|BioCarta:corticosteroids and cardioprotection|BioCarta:cystic fibrosis transmembrane conductance regulator (cftr) and beta 2 adrener…
ADRB3	ADRB3|KEGG:Calcium signaling pathway - Homo sapiens (human)|KEGG:Neuroactive ligand-receptor interaction - Homo sapiens (human)|KEGG:Regulation of lipolysis in adipocytes - Homo sapiens (human)|KEGG:Renin secretion - Homo sapiens (human)|KEGG:Salivary secretion - Homo sapiens (human)|KEGG:Thermogenesis - Homo sapiens (human)|KEGG:cGMP-PKG signaling pathway - Homo sapiens (human)|Reactome:Adrenoce…
ADRM1	ADRM1|KEGG:Epstein-Barr virus infection - Homo sapiens (human)|KEGG:Proteasome - Homo sapiens (human)|PID:Validated transcriptional targets of deltaNp63 isoforms|Reactome:Deubiquitination|Reactome:Metabolism of proteins|Reactome:Post-translational protein modification|Reactome:UCH proteinases|Reactome:Ub-specific processing proteases
ADSL	ADSL|HumanCyc:adenosine ribonucleotides <i>de novo</i> biosynthesis|HumanCyc:inosine-5,-phosphate biosynthesis|HumanCyc:purine nucleotides <i>de novo</i> biosynthesis|HumanCyc:superpathway of purine nucleotide salvage|INOH:Alanine Aspartate Asparagine metabolism|INOH:Purine nucleotides nucleosides metabolism|KEGG:Alanine, aspartate and glutamate metabolism - Homo sapiens (human)|KEGG:Purine metab…
ADSS2	ADSS|BioCarta:nfat and hypertrophy of the heart |HumanCyc:adenosine ribonucleotides <i>de novo</i> biosynthesis|HumanCyc:purine nucleotides <i>de novo</i> biosynthesis|HumanCyc:superpathway of purine nucleotide salvage|INOH:Alanine Aspartate Asparagine metabolism|INOH:Purine nucleotides nucleosides metabolism|KEGG:Alanine, aspartate and glutamate metabolism - Homo sapiens (human)|KEGG:Purine meta…
ADSSL1	ADSSL1|HumanCyc:adenosine ribonucleotides <i>de novo</i> biosynthesis|HumanCyc:purine nucleotides <i>de novo</i> biosynthesis|HumanCyc:superpathway of purine nucleotide salvage|INOH:Alanine Aspartate Asparagine metabolism|INOH:Purine nucleotides nucleosides metabolism|KEGG:Alanine, aspartate and glutamate metabolism - Homo sapiens (human)|KEGG:Purine metabolism - Homo sapiens (human)|Reactome:Met…
AEBP2	AEBP2|Reactome:Chromatin modifying enzymes|Reactome:Chromatin organization|Reactome:Epigenetic regulation of gene expression|Reactome:Gene expression (Transcription)|Reactome:PKMTs methylate histone lysines|Reactome:PRC2 methylates histones and DNA|Wikipathways:Histone Modifications|Wikipathways:Interactome of polycomb repressive complex 2 (PRC2)|Wikipathways:Mesodermal Commitment Pathway
AEN	AEN|PID:Validated transcriptional targets of TAp63 isoforms|PID:p73 transcription factor network|Wikipathways:Genotoxicity pathway
TLE5	AES|NetPath:AndrogenReceptor|PID:Presenilin action in Notch and Wnt signaling|PID:Regulation of nuclear beta catenin signaling and target gene transcription|Reactome:Degradation of beta-catenin by the destruction complex|Reactome:Repression of WNT target genes|Reactome:Signal Transduction|Reactome:Signaling by WNT|Wikipathways:Androgen receptor signaling pathway|Wikipathways:Ectoderm Differentiat…
AFAP1L2	AFAP1L2|NetPath:EGFR1
AFDN	AFDN|KEGG:Adherens junction - Homo sapiens (human)|KEGG:Leukocyte transendothelial migration - Homo sapiens (human)|KEGG:Rap1 signaling pathway - Homo sapiens (human)|KEGG:Ras signaling pathway - Homo sapiens (human)|KEGG:Tight junction - Homo sapiens (human)|KEGG:cAMP signaling pathway - Homo sapiens (human)|PID:E-cadherin signaling in the nascent adherens junction|PID:Nectin adhesion pathway|PI…
AFF1	AFF1|KEGG:Transcriptional misregulation in cancer - Homo sapiens (human)
AFF4	AFF4|Reactome:Formation of RNA Pol II elongation complex |Reactome:Gene expression (Transcription)|Reactome:RNA Polymerase II Pre-transcription Events|Reactome:RNA Polymerase II Transcription|Reactome:RNA Polymerase II Transcription Elongation
AFG3L2	AFG3L2|Reactome:Mitochondrial calcium ion transport|Reactome:Processing of SMDT1|Reactome:Transport of small molecules|Wikipathways:Ciliary landscape
AFMID	AFMID|HumanCyc:L-kynurenine degradation|HumanCyc:NAD <i>de novo</i> biosynthesis|HumanCyc:superpathway of tryptophan utilization|HumanCyc:tryptophan degradation|HumanCyc:tryptophan degradation to 2-amino-3-carboxymuconate semialdehyde|INOH:Tryptophan degradation|KEGG:Glyoxylate and dicarboxylate metabolism - Homo sapiens (human)|KEGG:Tryptophan metabolism - Homo sapiens (human)|Reactome:Histidine…
AFP	AFP|KEGG:Hippo signaling pathway - Homo sapiens (human)|PID:Direct p53 effectors|PID:FOXA2 and FOXA3 transcription factor networks|PID:Glucocorticoid receptor regulatory network|PID:p73 transcription factor network|Reactome:Metabolism of proteins|Reactome:Post-translational protein modification|Reactome:Post-translational protein phosphorylation|Reactome:Regulation of Insulin-like Growth Factor (…
AGA	AGA|EHMN:Urea cycle and metabolism of arginine, proline, glutamate, aspartate and asparagine|HumanCyc:asparagine degradation|KEGG:Lysosome - Homo sapiens (human)|KEGG:Other glycan degradation - Homo sapiens (human)|Reactome:Immune System|Reactome:Innate Immune System|Reactome:Neutrophil degranulation
AGAP1	AGAP1|KEGG:Endocytosis - Homo sapiens (human)
AGAP2	AGAP2|KEGG:Endocytosis - Homo sapiens (human)|KEGG:FoxO signaling pathway - Homo sapiens (human)|PID:Netrin-mediated signaling events|PID:Trk receptor signaling mediated by PI3K and PLC-gamma|Reactome:Axon guidance|Reactome:Developmental Biology|Reactome:Netrin-1 signaling|Wikipathways:JAK-STAT|Wikipathways:Prolactin Signaling Pathway
AGAP3	AGAP3|KEGG:Endocytosis - Homo sapiens (human)
AGBL1	AGBL1|Reactome:Carboxyterminal post-translational modifications of tubulin|Reactome:Metabolism of proteins|Reactome:Post-translational protein modification
AGBL2	AGBL2|Reactome:Carboxyterminal post-translational modifications of tubulin|Reactome:Metabolism of proteins|Reactome:Post-translational protein modification
AGBL3	AGBL3|Reactome:Carboxyterminal post-translational modifications of tubulin|Reactome:Metabolism of proteins|Reactome:Post-translational protein modification
AGBL4	AGBL4|Reactome:Carboxyterminal post-translational modifications of tubulin|Reactome:Metabolism of proteins|Reactome:Post-translational protein modification
AGBL5	AGBL5|Reactome:Carboxyterminal post-translational modifications of tubulin|Reactome:Metabolism of proteins|Reactome:Post-translational protein modification
AGER	AGER|KEGG:AGE-RAGE signaling pathway in diabetic complications - Homo sapiens (human)|NetPath:RAGE|PID:amb2 Integrin signaling|Reactome:Advanced glycosylation endproduct receptor signaling|Reactome:Cytokine Signaling in Immune system|Reactome:Cytosolic sensors of pathogen-associated DNA |Reactome:DDX58/IFIH1-mediated induction of interferon-alpha/beta|Reactome:DEx/H-box helicases activate type I …
AGFG1	AGFG1|KEGG:Influenza A - Homo sapiens (human)|Reactome:Cargo recognition for clathrin-mediated endocytosis|Reactome:Clathrin-mediated endocytosis|Reactome:Membrane Trafficking|Reactome:Vesicle-mediated transport
AGGF1	AGGF1|Reactome:Disease|Reactome:Diseases of signal transduction|Reactome:Oncogenic MAPK signaling|Reactome:Signaling by BRAF and RAF fusions
AGK	AGK|EHMN:Glycerophospholipid metabolism|KEGG:Glycerolipid metabolism - Homo sapiens (human)|Reactome:Disease|Reactome:Diseases of signal transduction|Reactome:Glycerophospholipid biosynthesis|Reactome:Metabolism|Reactome:Metabolism of lipids|Reactome:Oncogenic MAPK signaling|Reactome:Phospholipid metabolism|Reactome:Signaling by BRAF and RAF fusions
AGL	AGL|HumanCyc:glycogenolysis|KEGG:Starch and sucrose metabolism - Homo sapiens (human)|Reactome:Glycogen breakdown (glycogenolysis)|Reactome:Glycogen metabolism|Reactome:Immune System|Reactome:Innate Immune System|Reactome:Metabolism|Reactome:Metabolism of carbohydrates|Reactome:Neutrophil degranulation|SMPDB:Glycogen synthetase deficiency|SMPDB:Glycogenosis, Type III. Cori disease, Debrancher gly…
AGMAT	AGMAT|EHMN:Urea cycle and metabolism of arginine, proline, glutamate, aspartate and asparagine|HumanCyc:putrescine biosynthesis II|KEGG:Arginine and proline metabolism - Homo sapiens (human)
AGMO	AGMO|Reactome:Metabolism|Reactome:Metabolism of lipids|Reactome:Triglyceride biosynthesis|Reactome:Triglyceride metabolism
AGO1	AGO1|Reactome:Cellular Senescence|Reactome:Cellular responses to external stimuli|Reactome:Cellular responses to stress|Reactome:Competing endogenous RNAs (ceRNAs) regulate PTEN translation|Reactome:ESR-mediated signaling|Reactome:Estrogen-dependent gene expression|Reactome:Gene Silencing by RNA|Reactome:Gene expression (Transcription)|Reactome:Generic Transcription Pathway|Reactome:Intracellular…
AGO2	AGO2|Reactome:Competing endogenous RNAs (ceRNAs) regulate PTEN translation|Reactome:ESR-mediated signaling|Reactome:Estrogen-dependent gene expression|Reactome:Gene Silencing by RNA|Reactome:Gene expression (Transcription)|Reactome:Generic Transcription Pathway|Reactome:Intracellular signaling by second messengers|Reactome:MicroRNA (miRNA) biogenesis|Reactome:PIP3 activates AKT signaling|Reactome…
AGO3	AGO3|Reactome:Cellular Senescence|Reactome:Cellular responses to external stimuli|Reactome:Cellular responses to stress|Reactome:Competing endogenous RNAs (ceRNAs) regulate PTEN translation|Reactome:ESR-mediated signaling|Reactome:Estrogen-dependent gene expression|Reactome:Gene Silencing by RNA|Reactome:Gene expression (Transcription)|Reactome:Generic Transcription Pathway|Reactome:Intracellular…
AGO4	AGO4|Reactome:Cellular Senescence|Reactome:Cellular responses to external stimuli|Reactome:Cellular responses to stress|Reactome:Competing endogenous RNAs (ceRNAs) regulate PTEN translation|Reactome:ESR-mediated signaling|Reactome:Estrogen-dependent gene expression|Reactome:Gene Silencing by RNA|Reactome:Gene expression (Transcription)|Reactome:Generic Transcription Pathway|Reactome:Intracellular…
AGPAT1	AGPAT1|EHMN:Glycerophospholipid metabolism|HumanCyc:CDP-diacylglycerol biosynthesis|HumanCyc:triacylglycerol biosynthesis|KEGG:Fat digestion and absorption - Homo sapiens (human)|KEGG:Glycerolipid metabolism - Homo sapiens (human)|KEGG:Glycerophospholipid metabolism - Homo sapiens (human)|KEGG:Phospholipase D signaling pathway - Homo sapiens (human)|Reactome:Glycerophospholipid biosynthesis|React…
AGPAT2	AGPAT2|EHMN:Glycerophospholipid metabolism|HumanCyc:CDP-diacylglycerol biosynthesis|HumanCyc:triacylglycerol biosynthesis|KEGG:Fat digestion and absorption - Homo sapiens (human)|KEGG:Glycerolipid metabolism - Homo sapiens (human)|KEGG:Glycerophospholipid metabolism - Homo sapiens (human)|KEGG:Phospholipase D signaling pathway - Homo sapiens (human)|Reactome:Glycerophospholipid biosynthesis|React…
AGPAT3	AGPAT3|EHMN:Glycerophospholipid metabolism|HumanCyc:CDP-diacylglycerol biosynthesis|HumanCyc:triacylglycerol biosynthesis|KEGG:Glycerolipid metabolism - Homo sapiens (human)|KEGG:Glycerophospholipid metabolism - Homo sapiens (human)|KEGG:Phospholipase D signaling pathway - Homo sapiens (human)|Reactome:COPI-independent Golgi-to-ER retrograde traffic|Reactome:Glycerophospholipid biosynthesis|React…
AGPAT4	AGPAT4|HumanCyc:CDP-diacylglycerol biosynthesis|HumanCyc:triacylglycerol biosynthesis|KEGG:Glycerolipid metabolism - Homo sapiens (human)|KEGG:Glycerophospholipid metabolism - Homo sapiens (human)|KEGG:Phospholipase D signaling pathway - Homo sapiens (human)|Reactome:Glycerophospholipid biosynthesis|Reactome:Metabolism|Reactome:Metabolism of lipids|Reactome:Phospholipid metabolism|Reactome:Synthe…
AGPAT5	AGPAT5|EHMN:Glycerophospholipid metabolism|HumanCyc:CDP-diacylglycerol biosynthesis|HumanCyc:triacylglycerol biosynthesis|KEGG:Glycerolipid metabolism - Homo sapiens (human)|KEGG:Glycerophospholipid metabolism - Homo sapiens (human)|KEGG:Phospholipase D signaling pathway - Homo sapiens (human)|Reactome:Glycerophospholipid biosynthesis|Reactome:Metabolism|Reactome:Metabolism of lipids|Reactome:Pho…
AGPS	AGPS|EHMN:Glycerophospholipid metabolism|KEGG:Ether lipid metabolism - Homo sapiens (human)|KEGG:Peroxisome - Homo sapiens (human)|Reactome:Metabolism|Reactome:Metabolism of lipids|Reactome:Metabolism of proteins|Reactome:Peroxisomal protein import|Reactome:Plasmalogen biosynthesis|Reactome:TYSND1 cleaves peroxisomal proteins|SMPDB:Plasmalogen Synthesis|Wikipathways:Triacylglyceride Synthesis
AGRN	AGRN|BioCarta:agrin in postsynaptic differentiation|BioCarta:role of nicotinic acetylcholine receptors in the regulation of apoptosis|INOH:Integrin|INOH:Wnt Canonical|INOH:Wnt Mammals|KEGG:ECM-receptor interaction - Homo sapiens (human)|Reactome:A tetrasaccharide linker sequence is required for GAG synthesis|Reactome:Axon guidance|Reactome:Chondroitin sulfate/dermatan sulfate metabolism|Reactome:…
AGRP	AGRP|KEGG:Adipocytokine signaling pathway - Homo sapiens (human)|PID:Syndecan-3-mediated signaling events
AGT	AGT|BioCarta:-arrestins in gpcr desensitization|BioCarta:activation of camp-dependent protein kinase pka|BioCarta:activation of csk by camp-dependent protein kinase inhibits signaling through the t cell receptor|BioCarta:activation of pkc through g-protein coupled receptors|BioCarta:angiotensin ii mediated activation of jnk pathway via pyk2 dependent signaling|BioCarta:bioactive peptide induced s…
AGTPBP1	AGTPBP1|Reactome:Carboxyterminal post-translational modifications of tubulin|Reactome:Metabolism of proteins|Reactome:Post-translational protein modification|Wikipathways:Olfactory bulb development and olfactory learning
AGTR1	AGTR1|BioCarta:angiotensin ii mediated activation of jnk pathway via pyk2 dependent signaling|INOH:GPCR signaling-G alpha i|INOH:GPCR signaling-G alpha q|INOH:GPCR signaling-G alpha s Epac and ERK|INOH:GPCR signaling-G alpha s PKA and ERK|INOH:GPCR signaling-cholera toxin|INOH:GPCR signaling-pertussis toxin|KEGG:AGE-RAGE signaling pathway in diabetic complications - Homo sapiens (human)|KEGG:Adre…
AGTR2	AGTR2|BioCarta:-arrestins in gpcr desensitization|BioCarta:activation of camp-dependent protein kinase pka|BioCarta:activation of csk by camp-dependent protein kinase inhibits signaling through the t cell receptor|BioCarta:bioactive peptide induced signaling pathway|BioCarta:chrebp regulation by carbohydrates and camp|BioCarta:ion channels and their functional role in vascular endothelium|BioCart…
AGTRAP	AGTRAP|Reactome:Disease|Reactome:Diseases of signal transduction|Reactome:Oncogenic MAPK signaling|Reactome:Signaling by BRAF and RAF fusions
AGXT	AGXT|EHMN:Glycine, serine, alanine and threonine metabolism|HumanCyc:glycine biosynthesis|INOH:Alanine Aspartate Asparagine metabolism|INOH:Glycine Serine metabolism|INOH:Glycolysis Gluconeogenesis|KEGG:Alanine, aspartate and glutamate metabolism - Homo sapiens (human)|KEGG:Glycine, serine and threonine metabolism - Homo sapiens (human)|KEGG:Glyoxylate and dicarboxylate metabolism - Homo sapiens …
AGXT2	AGXT2|HumanCyc:glycine biosynthesis|INOH:Alanine Aspartate Asparagine metabolism|INOH:Glycine Serine metabolism|INOH:Glycolysis Gluconeogenesis|KEGG:Alanine, aspartate and glutamate metabolism - Homo sapiens (human)|KEGG:Cysteine and methionine metabolism - Homo sapiens (human)|KEGG:Glycine, serine and threonine metabolism - Homo sapiens (human)|KEGG:Valine, leucine and isoleucine degradation - H…
AHCTF1	AHCTF1|Reactome:Amplification of signal from unattached kinetochores via a MAD2 inhibitory signal|Reactome:Amplification of signal from the kinetochores|Reactome:Cell Cycle|Reactome:Cell Cycle Checkpoints|Reactome:Cell Cycle, Mitotic|Reactome:M Phase|Reactome:Mitotic Anaphase|Reactome:Mitotic Metaphase and Anaphase|Reactome:Mitotic Prometaphase|Reactome:Mitotic Spindle Checkpoint|Reactome:RHO GTP…
AHCY	AHCY|EHMN:Methionine and cysteine metabolism|HumanCyc:cysteine biosynthesis|HumanCyc:methionine degradation|HumanCyc:superpathway of methionine degradation|INOH:Methionine Cysteine metabolism|KEGG:Cysteine and methionine metabolism - Homo sapiens (human)|NetPath:TCR|PharmGKB:Thiopurine Pathway, Pharmacokinetics/Pharmacodynamics|Reactome:Biological oxidations|Reactome:Metabolism|Reactome:Metabolis…
AHCYL1	AHCYL1|EHMN:Selenoamino acid metabolism|HumanCyc:cysteine biosynthesis|HumanCyc:methionine degradation|HumanCyc:superpathway of methionine degradation|INOH:Methionine Cysteine metabolism|KEGG:Cysteine and methionine metabolism - Homo sapiens (human)|NetPath:EGFR1|Reactome:Adaptive Immune System|Reactome:Antigen activates B Cell Receptor (BCR) leading to generation of second messengers|Reactome:C-…
AHCYL2	AHCYL2|HumanCyc:cysteine biosynthesis|HumanCyc:methionine degradation|HumanCyc:superpathway of methionine degradation|INOH:Methionine Cysteine metabolism|KEGG:Cysteine and methionine metabolism - Homo sapiens (human)|Reactome:Bicarbonate transporters|Reactome:SLC-mediated transmembrane transport|Reactome:Transport of inorganic cations/anions and amino acids/oligopeptides|Reactome:Transport of sma…
AHDC1	AHDC1|Wikipathways:Mesodermal Commitment Pathway
AHI1	AHI1|Reactome:Anchoring of the basal body to the plasma membrane|Reactome:Cilium Assembly|Reactome:Organelle biogenesis and maintenance|Wikipathways:Ectoderm Differentiation
AHNAK	AHNAK|NetPath:EGFR1
AHR	AHR|BioCarta:ahr signal transduction pathway|KEGG:Cushing syndrome - Homo sapiens (human)|KEGG:Th17 cell differentiation - Homo sapiens (human)|NetPath:AndrogenReceptor|Reactome:Aryl hydrocarbon receptor signalling|Reactome:Biological oxidations|Reactome:Cytochrome P450 - arranged by substrate type|Reactome:Endogenous sterols|Reactome:Metabolism|Reactome:Phase I - Functionalization of compounds|R…
AHRR	AHRR|Reactome:Aryl hydrocarbon receptor signalling|Reactome:Biological oxidations|Reactome:Metabolism|Reactome:Phase I - Functionalization of compounds|Wikipathways:Aryl Hydrocarbon Receptor|Wikipathways:Aryl Hydrocarbon Receptor Pathway|Wikipathways:Nuclear Receptors Meta-Pathway
AHSA1	AHSA1|Wikipathways:T-Cell antigen Receptor (TCR) pathway during Staphylococcus aureus infection
AHSG	AHSG|PID:BMP receptor signaling|Reactome:Hemostasis|Reactome:Immune System|Reactome:Innate Immune System|Reactome:Metabolism of proteins|Reactome:Neutrophil degranulation|Reactome:Platelet activation, signaling and aggregation|Reactome:Platelet degranulation |Reactome:Post-translational protein modification|Reactome:Post-translational protein phosphorylation|Reactome:Regulation of Insulin-like Gr…
AHSP	AHSP|BioCarta:hemoglobins chaperone
AICDA	AICDA|INOH:Pyrimidine nucleotides nucleosides metabolism|KEGG:Intestinal immune network for IgA production - Homo sapiens (human)|KEGG:Primary immunodeficiency - Homo sapiens (human)|PID:IL4-mediated signaling events
AIF1	AIF1|Wikipathways:Protein alkylation leading to liver fibrosis|Wikipathways:Spinal Cord Injury|Wikipathways:Viral Acute Myocarditis
AIFM1	AIFM1|BioCarta:ceramide signaling pathway|BioCarta:opposing roles of aif in apoptosis and cell survival|BioCarta:role of mitochondria in apoptotic signaling|KEGG:Apoptosis - Homo sapiens (human)|KEGG:Necroptosis - Homo sapiens (human)|NetPath:RAGE|PID:Ceramide signaling pathway|Wikipathways:Apoptosis Modulation and Signaling|Wikipathways:Apoptosis Modulation by HSP70|Wikipathways:Nanomaterial ind…
AIFM2	AIFM2|KEGG:p53 signaling pathway - Homo sapiens (human)|PID:Direct p53 effectors|Reactome:Gene expression (Transcription)|Reactome:Generic Transcription Pathway|Reactome:RNA Polymerase II Transcription|Reactome:TP53 Regulates Transcription of Cell Death Genes|Reactome:TP53 Regulates Transcription of Genes Involved in Cytochrome C Release|Reactome:Transcriptional Regulation by TP53|Wikipathways:Ap…
AIM2	AIM2|KEGG:Cytosolic DNA-sensing pathway - Homo sapiens (human)|KEGG:NOD-like receptor signaling pathway - Homo sapiens (human)|Reactome:Immune System|Reactome:Inflammasomes|Reactome:Innate Immune System|Reactome:Nucleotide-binding domain, leucine rich repeat containing receptor (NLR) signaling pathways|Reactome:The AIM2 inflammasome|Wikipathways:Nucleotide-binding Oligomerization Domain (NOD) pat…
AIMP1	AIMP1|Reactome:Cytosolic tRNA aminoacylation|Reactome:Metabolism|Reactome:Metabolism of amino acids and derivatives|Reactome:Metabolism of proteins|Reactome:SeMet incorporation into proteins|Reactome:Selenoamino acid metabolism|Reactome:Translation|Reactome:tRNA Aminoacylation|Wikipathways:Ciliary landscape
AIMP2	AIMP2|Reactome:Cytosolic tRNA aminoacylation|Reactome:Metabolism|Reactome:Metabolism of amino acids and derivatives|Reactome:Metabolism of proteins|Reactome:SeMet incorporation into proteins|Reactome:Selenoamino acid metabolism|Reactome:Translation|Reactome:tRNA Aminoacylation|Wikipathways:NRF2-ARE regulation|Wikipathways:Osteoclast Signaling|Wikipathways:Phytochemical activity on NRF2 transcript…
AIP	AIP|BioCarta:ahr signal transduction pathway|KEGG:Cushing syndrome - Homo sapiens (human)|Reactome:Aryl hydrocarbon receptor signalling|Reactome:Biological oxidations|Reactome:Metabolism|Reactome:Phase I - Functionalization of compounds|Wikipathways:Aryl Hydrocarbon Receptor|Wikipathways:Aryl Hydrocarbon Receptor Pathway|Wikipathways:Gene and protein expression by JAK-STAT signaling after Interle…
AIPL1	AIPL1|KEGG:Cushing syndrome - Homo sapiens (human)
AIRE	AIRE|KEGG:Primary immunodeficiency - Homo sapiens (human)|KEGG:Ubiquitin mediated proteolysis - Homo sapiens (human)
AJUBA	AJUBA|KEGG:Hippo signaling pathway - Homo sapiens (human)|KEGG:Hippo signaling pathway - multiple species - Homo sapiens (human)|PID:Aurora A signaling|PID:E-cadherin signaling in keratinocytes|Reactome:Cell Cycle|Reactome:Cell Cycle, Mitotic|Reactome:Cellular response to hypoxia|Reactome:Cellular responses to external stimuli|Reactome:Cellular responses to stress|Reactome:G2/M Transition|Reactom…
AK1	AK1|EHMN:Purine metabolism|HumanCyc:adenosine ribonucleotides <i>de novo</i> biosynthesis|HumanCyc:purine nucleotides <i>de novo</i> biosynthesis|HumanCyc:superpathway of purine nucleotide salvage|INOH:Purine nucleotides nucleosides metabolism|KEGG:Purine metabolism - Homo sapiens (human)|KEGG:Thiamine metabolism - Homo sapiens (human)|Reactome:Interconversion of nucleotide di- and triphosphates|…
AK2	AK2|EHMN:Purine metabolism|HumanCyc:adenosine ribonucleotides <i>de novo</i> biosynthesis|HumanCyc:purine nucleotides <i>de novo</i> biosynthesis|HumanCyc:superpathway of purine nucleotide salvage|INOH:Purine nucleotides nucleosides metabolism|KEGG:Purine metabolism - Homo sapiens (human)|KEGG:Thiamine metabolism - Homo sapiens (human)|PharmGKB:Tenofovir/Adefovir Pathway, Pharmacodynamics|PharmGK…
AK3	AK3|EHMN:Purine metabolism|EHMN:Pyrimidine metabolism|HumanCyc:adenosine ribonucleotides <i>de novo</i> biosynthesis|HumanCyc:purine nucleotides <i>de novo</i> biosynthesis|HumanCyc:superpathway of purine nucleotide salvage|INOH:Pyrimidine nucleotides nucleosides metabolism|KEGG:Purine metabolism - Homo sapiens (human)|Reactome:Factors involved in megakaryocyte development and platelet production…
AK4	AK4|EHMN:Purine metabolism|EHMN:Pyrimidine metabolism|HumanCyc:adenosine ribonucleotides <i>de novo</i> biosynthesis|HumanCyc:purine nucleotides <i>de novo</i> biosynthesis|HumanCyc:superpathway of purine nucleotide salvage|INOH:Purine nucleotides nucleosides metabolism|KEGG:Purine metabolism - Homo sapiens (human)|KEGG:Thiamine metabolism - Homo sapiens (human)|PharmGKB:Tenofovir/Adefovir Pathwa…
AK5	AK5|EHMN:Purine metabolism|HumanCyc:adenosine ribonucleotides <i>de novo</i> biosynthesis|HumanCyc:purine deoxyribonucleosides salvage|HumanCyc:purine nucleotides <i>de novo</i> biosynthesis|HumanCyc:superpathway of purine nucleotide salvage|INOH:Purine nucleotides nucleosides metabolism|KEGG:Purine metabolism - Homo sapiens (human)|KEGG:Thiamine metabolism - Homo sapiens (human)|Reactome:Interco…
AK6	AK6|KEGG:Purine metabolism - Homo sapiens (human)|KEGG:Ribosome biogenesis in eukaryotes - Homo sapiens (human)|Reactome:Interconversion of nucleotide di- and triphosphates|Reactome:Metabolism|Reactome:Metabolism of nucleotides
AK7	AK7|HumanCyc:adenosine ribonucleotides <i>de novo</i> biosynthesis|HumanCyc:purine nucleotides <i>de novo</i> biosynthesis|HumanCyc:superpathway of purine nucleotide salvage|KEGG:Purine metabolism - Homo sapiens (human)|KEGG:Thiamine metabolism - Homo sapiens (human)|Reactome:Interconversion of nucleotide di- and triphosphates|Reactome:Metabolism|Reactome:Metabolism of nucleotides
AK8	AK8|HumanCyc:adenosine ribonucleotides <i>de novo</i> biosynthesis|HumanCyc:purine nucleotides <i>de novo</i> biosynthesis|HumanCyc:superpathway of purine nucleotide salvage|KEGG:Purine metabolism - Homo sapiens (human)|KEGG:Thiamine metabolism - Homo sapiens (human)|Reactome:Interconversion of nucleotide di- and triphosphates|Reactome:Metabolism|Reactome:Metabolism of nucleotides
AK9	AK9|KEGG:Purine metabolism - Homo sapiens (human)|KEGG:Pyrimidine metabolism - Homo sapiens (human)|Reactome:Interconversion of nucleotide di- and triphosphates|Reactome:Metabolism|Reactome:Metabolism of nucleotides
AKAP1	AKAP1|PID:Signaling events mediated by VEGFR1 and VEGFR2|PharmGKB:Proton Pump Inhibitor Pathway, Pharmacodynamics|Reactome:Factors involved in megakaryocyte development and platelet production|Reactome:Hemostasis|Reactome:Mitochondrial calcium ion transport|Reactome:Transport of small molecules|Wikipathways:G Protein Signaling Pathways
AKAP10	AKAP10|Reactome:Factors involved in megakaryocyte development and platelet production|Reactome:Hemostasis|Wikipathways:G Protein Signaling Pathways
AKAP11	AKAP11|Wikipathways:G Protein Signaling Pathways
AKAP12	AKAP12|Wikipathways:G Protein Signaling Pathways
AKAP13	AKAP13|BioCarta:rho-selective guanine exchange factor akap13 mediates stress fiber formation|KEGG:Human cytomegalovirus infection - Homo sapiens (human)|KEGG:Parathyroid hormone synthesis, secretion and action - Homo sapiens (human)|PID:PAR1-mediated thrombin signaling events|PID:Regulation of RhoA activity|Reactome:Cell death signalling via NRAGE, NRIF and NADE|Reactome:Death Receptor Signalling…
AKAP2	AKAP2|PharmGKB:Proton Pump Inhibitor Pathway, Pharmacodynamics|Wikipathways:G Protein Signaling Pathways
AKAP3	AKAP3|Wikipathways:G Protein Signaling Pathways
AKAP4	AKAP4|Wikipathways:G Protein Signaling Pathways
AKAP5	AKAP5|PID:Calcium signaling in the CD4+ TCR pathway|PID:Role of Calcineurin-dependent NFAT signaling in lymphocytes|Reactome:Axon guidance|Reactome:Developmental Biology|Reactome:Glucagon-like Peptide-1 (GLP1) regulates insulin secretion|Reactome:Glutamate binding, activation of AMPA receptors and synaptic plasticity|Reactome:Integration of energy metabolism|Reactome:Metabolism|Reactome:Neuronal …
AKAP6	AKAP6|Wikipathways:G Protein Signaling Pathways
AKAP7	AKAP7|Wikipathways:G Protein Signaling Pathways
AKAP8	AKAP8|BioCarta:akap95 role in mitosis and chromosome dynamics|NetPath:TNFalpha|Wikipathways:G Protein Signaling Pathways|Wikipathways:miR-targeted genes in lymphocytes - TarBase|Wikipathways:miR-targeted genes in squamous cell - TarBase
AKAP9	AKAP9|BioCarta:protein kinase a at the centrosome|Reactome:AURKA Activation by TPX2|Reactome:Activation of NMDA receptor and postsynaptic events|Reactome:Anchoring of the basal body to the plasma membrane|Reactome:CREB phosphorylation through the activation of CaMKII|Reactome:CREB phosphorylation through the activation of Ras|Reactome:Cardiac conduction|Reactome:Cell Cycle|Reactome:Cell Cycle, Mi…
AKR1A1	AKR1A1|EHMN:Glycerophospholipid metabolism|EHMN:Glycolysis and Gluconeogenesis|HumanCyc:superpathway of tryptophan utilization|HumanCyc:tryptophan degradation X (mammalian, via tryptamine)|KEGG:Glycerolipid metabolism - Homo sapiens (human)|KEGG:Glycolysis / Gluconeogenesis - Homo sapiens (human)|KEGG:Pentose and glucuronate interconversions - Homo sapiens (human)|PharmGKB:Cyclophosphamide Pathwa…
AKR1B1	AKR1B1|EHMN:Galactose metabolism|EHMN:Glycerophospholipid metabolism|HumanCyc:acetone degradation I (to methylglyoxal)|HumanCyc:methylglyoxal degradation III|INOH:Fructose Mannose metabolism|KEGG:Folate biosynthesis - Homo sapiens (human)|KEGG:Fructose and mannose metabolism - Homo sapiens (human)|KEGG:Galactose metabolism - Homo sapiens (human)|KEGG:Glycerolipid metabolism - Homo sapiens (human)…
AKR1B10	AKR1B10|HumanCyc:acetone degradation I (to methylglyoxal)|HumanCyc:methylglyoxal degradation III|INOH:Glycine Serine metabolism|KEGG:Folate biosynthesis - Homo sapiens (human)|KEGG:Fructose and mannose metabolism - Homo sapiens (human)|KEGG:Galactose metabolism - Homo sapiens (human)|KEGG:Glycerolipid metabolism - Homo sapiens (human)|KEGG:Pentose and glucuronate interconversions - Homo sapiens (…
AKR1B15	AKR1B15|Reactome:Estrogen biosynthesis|Reactome:Metabolism|Reactome:Metabolism of lipids|Reactome:Metabolism of steroid hormones|Reactome:Metabolism of steroids|Reactome:Steroid hormones
AKR1C1	AKR1C1|EHMN:Androgen and estrogen biosynthesis and metabolism|EHMN:C21-steroid hormone biosynthesis and metabolism|EHMN:Xenobiotics metabolism|HumanCyc:allopregnanolone biosynthesis|KEGG:Metabolism of xenobiotics by cytochrome P450 - Homo sapiens (human)|KEGG:Steroid hormone biosynthesis - Homo sapiens (human)|Reactome:Bile acid and bile salt metabolism|Reactome:G alpha (i) signalling events|Reac…
AKR1C2	AKR1C2|HumanCyc:allopregnanolone biosynthesis|KEGG:Chemical carcinogenesis - Homo sapiens (human)|KEGG:Steroid hormone biosynthesis - Homo sapiens (human)|Reactome:Bile acid and bile salt metabolism|Reactome:Metabolism|Reactome:Metabolism of lipids|Reactome:Metabolism of steroids|Reactome:Synthesis of bile acids and bile salts|Reactome:Synthesis of bile acids and bile salts via 24-hydroxycholeste…
AKR1C3	AKR1C3|HumanCyc:allopregnanolone biosynthesis|HumanCyc:androgen biosynthesis|HumanCyc:superpathway of steroid hormone biosynthesis|INOH:Prostaglandin Leukotriene metabolism|KEGG:Arachidonic acid metabolism - Homo sapiens (human)|KEGG:Folate biosynthesis - Homo sapiens (human)|KEGG:Ovarian steroidogenesis - Homo sapiens (human)|KEGG:Steroid hormone biosynthesis - Homo sapiens (human)|PharmGKB:Cele…
AKR1C4	AKR1C4|HumanCyc:allopregnanolone biosynthesis|KEGG:Primary bile acid biosynthesis - Homo sapiens (human)|KEGG:Steroid hormone biosynthesis - Homo sapiens (human)|Reactome:Bile acid and bile salt metabolism|Reactome:G alpha (i) signalling events|Reactome:GPCR downstream signalling|Reactome:Metabolism|Reactome:Metabolism of fat-soluble vitamins|Reactome:Metabolism of lipids|Reactome:Metabolism of s…
AKR1D1	AKR1D1|EHMN:Androgen and estrogen biosynthesis and metabolism|EHMN:Bile acid biosynthesis|EHMN:C21-steroid hormone biosynthesis and metabolism|HumanCyc:bile acid biosynthesis, neutral pathway|KEGG:Primary bile acid biosynthesis - Homo sapiens (human)|KEGG:Steroid hormone biosynthesis - Homo sapiens (human)|Reactome:Bile acid and bile salt metabolism|Reactome:Metabolism|Reactome:Metabolism of lipi…
AKR7A2	AKR7A2|BioCarta:oxidative stress induced gene expression via nrf2|KEGG:Metabolism of xenobiotics by cytochrome P450 - Homo sapiens (human)|Reactome:Aflatoxin activation and detoxification|Reactome:Biological oxidations|Reactome:Metabolism|Wikipathways:Aflatoxin B1 metabolism|Wikipathways:Metapathway biotransformation Phase I and II
AKR7A3	AKR7A3|KEGG:Metabolism of xenobiotics by cytochrome P450 - Homo sapiens (human)|Reactome:Aflatoxin activation and detoxification|Reactome:Biological oxidations|Reactome:Metabolism|Wikipathways:Aflatoxin B1 metabolism|Wikipathways:Metapathway biotransformation Phase I and II
AKR7L	AKR7L|Reactome:Aflatoxin activation and detoxification|Reactome:Biological oxidations|Reactome:Metabolism
AKT1	AKT1|BioCarta:actions of nitric oxide in the heart|BioCarta:akt signaling pathway|BioCarta:apoptotic signaling in response to dna damage|BioCarta:b cell survival pathway|BioCarta:control of skeletal myogenesis by hdac and calcium/calmodulin-dependent kinase (camk)|BioCarta:corticosteroids and cardioprotection|BioCarta:human cytomegalovirus and map kinase pathways|BioCarta:hypoxia and p53 in the c…
AKT1S1	AKT1S1|EHMN:Tyrosine metabolism|EHMN:Urea cycle and metabolism of arginine, proline, glutamate, aspartate and asparagine|INOH:insulin Mam|KEGG:AMPK signaling pathway - Homo sapiens (human)|KEGG:Autophagy - animal - Homo sapiens (human)|KEGG:Longevity regulating pathway - Homo sapiens (human)|KEGG:Longevity regulating pathway - multiple species - Homo sapiens (human)|KEGG:Thermogenesis - Homo sapi…
AKT2	AKT2|INOH:CD4 T cell receptor signaling|INOH:CD4 T cell receptor signaling-NFkB cascade|INOH:EPO signaling|INOH:IGF signaling|INOH:IL-7 signaling|INOH:JAK STAT pathway and regulation|INOH:PDGF|INOH:VEGF|INOH:insulin|INOH:insulin Mam|KEGG:AGE-RAGE signaling pathway in diabetic complications - Homo sapiens (human)|KEGG:AMPK signaling pathway - Homo sapiens (human)|KEGG:Acute myeloid leukemia - Homo…
AKT3	AKT3|INOH:CD4 T cell receptor signaling|INOH:CD4 T cell receptor signaling-NFkB cascade|INOH:EPO signaling|INOH:IGF signaling|INOH:IL-7 signaling|INOH:JAK STAT pathway and regulation|INOH:PDGF|INOH:VEGF|INOH:insulin|INOH:insulin Mam|KEGG:AGE-RAGE signaling pathway in diabetic complications - Homo sapiens (human)|KEGG:AMPK signaling pathway - Homo sapiens (human)|KEGG:Acute myeloid leukemia - Homo…
ALAD	ALAD|BioCarta:hemoglobins chaperone|HumanCyc:heme biosynthesis|HumanCyc:tetrapyrrole biosynthesis|INOH:Porphyrin metabolism|KEGG:Porphyrin and chlorophyll metabolism - Homo sapiens (human)|Reactome:Heme biosynthesis|Reactome:Immune System|Reactome:Innate Immune System|Reactome:Metabolism|Reactome:Metabolism of porphyrins|Reactome:Neutrophil degranulation|SMPDB:Acute Intermittent Porphyria|SMPDB:C…
ALAS1	ALAS1|BioCarta:hemoglobins chaperone|EHMN:Glycine, serine, alanine and threonine metabolism|EHMN:Porphyrin metabolism|HumanCyc:heme biosynthesis|HumanCyc:tetrapyrrole biosynthesis|INOH:Glycine Serine metabolism|KEGG:Glycine, serine and threonine metabolism - Homo sapiens (human)|KEGG:Porphyrin and chlorophyll metabolism - Homo sapiens (human)|PID:FOXA2 and FOXA3 transcription factor networks|Reac…
ALAS2	ALAS2|BioCarta:hemoglobins chaperone|EHMN:Glycine, serine, alanine and threonine metabolism|EHMN:Porphyrin metabolism|HumanCyc:heme biosynthesis|HumanCyc:tetrapyrrole biosynthesis|INOH:Glycine Serine metabolism|KEGG:Glycine, serine and threonine metabolism - Homo sapiens (human)|KEGG:Porphyrin and chlorophyll metabolism - Homo sapiens (human)|Reactome:Heme biosynthesis|Reactome:Metabolism|Reactom…
ALB	ALB|KEGG:Thyroid hormone synthesis - Homo sapiens (human)|NetPath:EGFR1|PID:FOXA2 and FOXA3 transcription factor networks|Reactome:Bile acid and bile salt metabolism|Reactome:Binding and Uptake of Ligands by Scavenger Receptors|Reactome:HDL remodeling|Reactome:Hemostasis|Reactome:Metabolism|Reactome:Metabolism of lipids|Reactome:Metabolism of proteins|Reactome:Metabolism of steroids|Reactome:Plas…
ALCAM	ALCAM|KEGG:Cell adhesion molecules (CAMs) - Homo sapiens (human)|Reactome:Axon guidance|Reactome:Developmental Biology|Reactome:L1CAM interactions
ALDH18A1	ALDH18A1|EHMN:Urea cycle and metabolism of arginine, proline, glutamate, aspartate and asparagine|HumanCyc:ornithine <i>de novo </i> biosynthesis|HumanCyc:proline biosynthesis|KEGG:Arginine and proline metabolism - Homo sapiens (human)|Reactome:Amino acid synthesis and interconversion (transamination)|Reactome:Metabolism|Reactome:Metabolism of amino acids and derivatives|Wikipathways:Amino Acid m…
ALDH1A1	ALDH1A1|HumanCyc:retinoate biosynthesis I|INOH:Arginine Proline metabolism|INOH:Glutamate Glutamine metabolism|INOH:Histidine degradation|INOH:Lysine degradation|INOH:Propanoate metabolism|INOH:Pyruvate metabolism|INOH:Tryptophan degradation|INOH:Valine Leucine Isoleucine degradation|KEGG:Retinol metabolism - Homo sapiens (human)|PharmGKB:Cyclophosphamide Pathway, Pharmacodynamics|PharmGKB:Ifosfa…
ALDH1A2	ALDH1A2|HumanCyc:retinoate biosynthesis I|INOH:Histidine degradation|INOH:Lysine degradation|INOH:Propanoate metabolism|INOH:Pyruvate metabolism|INOH:Tryptophan degradation|INOH:Valine Leucine Isoleucine degradation|KEGG:Retinol metabolism - Homo sapiens (human)|Reactome:RA biosynthesis pathway|Reactome:Signal Transduction|Reactome:Signaling by Nuclear Receptors|Reactome:Signaling by Retinoic Aci…
ALDH1A3	ALDH1A3|HumanCyc:retinoate biosynthesis I|INOH:Histidine degradation|INOH:Phenylalanine degradation|INOH:Tyrosine metabolism|KEGG:Chemical carcinogenesis - Homo sapiens (human)|KEGG:Drug metabolism - cytochrome P450 - Homo sapiens (human)|KEGG:Glycolysis / Gluconeogenesis - Homo sapiens (human)|KEGG:Histidine metabolism - Homo sapiens (human)|KEGG:Metabolism of xenobiotics by cytochrome P450 - Ho…
ALDH1B1	ALDH1B1|EHMN:Bile acid biosynthesis|EHMN:Butanoate metabolism|EHMN:Glycerophospholipid metabolism|EHMN:Glycolysis and Gluconeogenesis|EHMN:Histidine metabolism|EHMN:Leukotriene metabolism|EHMN:Lysine metabolism|EHMN:Propanoate metabolism|EHMN:Tryptophan metabolism|EHMN:Urea cycle and metabolism of arginine, proline, glutamate, aspartate and asparagine|EHMN:Valine, leucine and isoleucine degradati…
ALDH1L1	ALDH1L1|HumanCyc:folate transformations|INOH:Folate metabolism|KEGG:One carbon pool by folate - Homo sapiens (human)|Reactome:Metabolism|Reactome:Metabolism of folate and pterines|Reactome:Metabolism of vitamins and cofactors|Reactome:Metabolism of water-soluble vitamins and cofactors|SMPDB:Folate Metabolism|SMPDB:Folate malabsorption, hereditary|SMPDB:Methotrexate Action Pathway|SMPDB:Methylenet…
ALDH1L2	ALDH1L2|HumanCyc:folate transformations|KEGG:One carbon pool by folate - Homo sapiens (human)|Reactome:Metabolism|Reactome:Metabolism of folate and pterines|Reactome:Metabolism of vitamins and cofactors|Reactome:Metabolism of water-soluble vitamins and cofactors
ALDH2	ALDH2|EHMN:Bile acid biosynthesis|EHMN:Butanoate metabolism|EHMN:Glycerophospholipid metabolism|EHMN:Glycolysis and Gluconeogenesis|EHMN:Histidine metabolism|EHMN:Leukotriene metabolism|EHMN:Lysine metabolism|EHMN:Propanoate metabolism|EHMN:Tryptophan metabolism|EHMN:Urea cycle and metabolism of arginine, proline, glutamate, aspartate and asparagine|EHMN:Valine, leucine and isoleucine degradation…
ALDH3A1	ALDH3A1|EHMN:Bile acid biosynthesis|EHMN:Glycerophospholipid metabolism|EHMN:Glycolysis and Gluconeogenesis|EHMN:Histidine metabolism|EHMN:Leukotriene metabolism|EHMN:Lysine metabolism|EHMN:Tyrosine metabolism|EHMN:Urea cycle and metabolism of arginine, proline, glutamate, aspartate and asparagine|EHMN:Valine, leucine and isoleucine degradation|EHMN:Xenobiotics metabolism|HumanCyc:2,-deoxy-&alpha…
ALDH3A2	ALDH3A2|EHMN:Bile acid biosynthesis|EHMN:Glycerophospholipid metabolism|EHMN:Leukotriene metabolism|EHMN:Tyrosine metabolism|EHMN:Urea cycle and metabolism of arginine, proline, glutamate, aspartate and asparagine|HumanCyc:dopamine degradation|HumanCyc:ethanol degradation II|HumanCyc:ethanol degradation IV|HumanCyc:fatty acid &alpha;-oxidation|HumanCyc:fatty acid &alpha;-oxidation III|HumanCyc:no…
ALDH3B1	ALDH3B1|HumanCyc:2,-deoxy-&alpha;-D-ribose 1-phosphate degradation|HumanCyc:putrescine degradation III|INOH:Histidine degradation|INOH:Phenylalanine degradation|INOH:Tyrosine metabolism|KEGG:Chemical carcinogenesis - Homo sapiens (human)|KEGG:Drug metabolism - cytochrome P450 - Homo sapiens (human)|KEGG:Glycolysis / Gluconeogenesis - Homo sapiens (human)|KEGG:Histidine metabolism - Homo sapiens (…
ALDH3B2	ALDH3B2|HumanCyc:2,-deoxy-&alpha;-D-ribose 1-phosphate degradation|HumanCyc:putrescine degradation III|INOH:Histidine degradation|INOH:Phenylalanine degradation|INOH:Tyrosine metabolism|KEGG:Chemical carcinogenesis - Homo sapiens (human)|KEGG:Drug metabolism - cytochrome P450 - Homo sapiens (human)|KEGG:Glycolysis / Gluconeogenesis - Homo sapiens (human)|KEGG:Histidine metabolism - Homo sapiens (…
ALDH4A1	ALDH4A1|EHMN:Urea cycle and metabolism of arginine, proline, glutamate, aspartate and asparagine|HumanCyc:4-hydroxyproline degradation|HumanCyc:proline degradation|INOH:Arginine Proline metabolism|INOH:Glutamate Glutamine metabolism|KEGG:Alanine, aspartate and glutamate metabolism - Homo sapiens (human)|KEGG:Arginine and proline metabolism - Homo sapiens (human)|Reactome:Glyoxylate metabolism and…
ALDH5A1	ALDH5A1|EHMN:Urea cycle and metabolism of arginine, proline, glutamate, aspartate and asparagine|HumanCyc:4-aminobutyrate degradation|HumanCyc:GABA shunt|INOH:Glutamate Glutamine metabolism|KEGG:Alanine, aspartate and glutamate metabolism - Homo sapiens (human)|KEGG:Butanoate metabolism - Homo sapiens (human)|PharmGKB:Cyclophosphamide Pathway, Pharmacodynamics|PharmGKB:Pathway_PA165964473|PharmGK…
ALDH6A1	ALDH6A1|EHMN:Propanoate metabolism|EHMN:Valine, leucine and isoleucine degradation|HumanCyc:&beta;-alanine degradation|HumanCyc:valine degradation|INOH:Propanoate metabolism|INOH:Valine Leucine Isoleucine degradation|KEGG:Inositol phosphate metabolism - Homo sapiens (human)|KEGG:Propanoate metabolism - Homo sapiens (human)|KEGG:Valine, leucine and isoleucine degradation - Homo sapiens (human)|KEG…
ALDH7A1	ALDH7A1|EHMN:Bile acid biosynthesis|EHMN:Butanoate metabolism|EHMN:Glycerophospholipid metabolism|EHMN:Glycolysis and Gluconeogenesis|EHMN:Histidine metabolism|EHMN:Leukotriene metabolism|EHMN:Lysine metabolism|EHMN:Propanoate metabolism|EHMN:Tryptophan metabolism|EHMN:Urea cycle and metabolism of arginine, proline, glutamate, aspartate and asparagine|EHMN:Valine, leucine and isoleucine degradati…
ALDH7A1P1	ALDH7A1P1|Wikipathways:TNF alpha Signaling Pathway
ALDH8A1	ALDH8A1|Reactome:RA biosynthesis pathway|Reactome:Signal Transduction|Reactome:Signaling by Nuclear Receptors|Reactome:Signaling by Retinoic Acid
ALDH9A1	ALDH9A1|EHMN:Bile acid biosynthesis|EHMN:Glycerophospholipid metabolism|EHMN:Glycolysis and Gluconeogenesis|EHMN:Histidine metabolism|EHMN:Leukotriene metabolism|EHMN:Lysine metabolism|EHMN:Tyrosine metabolism|EHMN:Urea cycle and metabolism of arginine, proline, glutamate, aspartate and asparagine|EHMN:Valine, leucine and isoleucine degradation|HumanCyc:L-carnitine biosynthesis|INOH:Arginine Prol…
ALDOA	ALDOA|BioCarta:downregulated of mta-3 in er-negative breast tumors|HumanCyc:gluconeogenesis|HumanCyc:glycolysis|HumanCyc:sucrose degradation|HumanCyc:superpathway of conversion of glucose to acetyl CoA and entry into the TCA cycle|INOH:Fructose Mannose metabolism|INOH:Glycolysis Gluconeogenesis|INOH:Pentose phosphate cycle|KEGG:Fructose and mannose metabolism - Homo sapiens (human)|KEGG:Glycolysi…
ALDOB	ALDOB|EHMN:Fructose and mannose metabolism|EHMN:Glycerophospholipid metabolism|EHMN:Glycolysis and Gluconeogenesis|EHMN:Pentose phosphate pathway|HumanCyc:gluconeogenesis|HumanCyc:glycolysis|HumanCyc:sucrose degradation|HumanCyc:superpathway of conversion of glucose to acetyl CoA and entry into the TCA cycle|INOH:Fructose Mannose metabolism|INOH:Glycolysis Gluconeogenesis|INOH:Pentose phosphate c…
ALDOC	ALDOC|HumanCyc:gluconeogenesis|HumanCyc:glycolysis|HumanCyc:sucrose degradation|HumanCyc:superpathway of conversion of glucose to acetyl CoA and entry into the TCA cycle|INOH:Fructose Mannose metabolism|INOH:Glycolysis Gluconeogenesis|INOH:Pentose phosphate cycle|KEGG:Fructose and mannose metabolism - Homo sapiens (human)|KEGG:Glycolysis / Gluconeogenesis - Homo sapiens (human)|KEGG:Pentose phosp…
ALG1	ALG1|EHMN:N-Glycan biosynthesis|HumanCyc:dolichyl-diphosphooligosaccharide biosynthesis|KEGG:N-Glycan biosynthesis - Homo sapiens (human)|Reactome:Asparagine N-linked glycosylation|Reactome:Biosynthesis of the N-glycan precursor (dolichol lipid-linked oligosaccharide, LLO) and transfer to a nascent protein|Reactome:Metabolism of proteins|Reactome:Post-translational protein modification
ALG10	ALG10|KEGG:N-Glycan biosynthesis - Homo sapiens (human)|Reactome:Asparagine N-linked glycosylation|Reactome:Biosynthesis of the N-glycan precursor (dolichol lipid-linked oligosaccharide, LLO) and transfer to a nascent protein|Reactome:Metabolism of proteins|Reactome:Post-translational protein modification
ALG10B	ALG10B|KEGG:N-Glycan biosynthesis - Homo sapiens (human)|Reactome:Asparagine N-linked glycosylation|Reactome:Biosynthesis of the N-glycan precursor (dolichol lipid-linked oligosaccharide, LLO) and transfer to a nascent protein|Reactome:Metabolism of proteins|Reactome:Post-translational protein modification|SMPDB:Acebutolol Action Pathway|SMPDB:Alprenolol Action Pathway|SMPDB:Amiodarone Action Pat…
ALG11	ALG11|KEGG:N-Glycan biosynthesis - Homo sapiens (human)|Reactome:Asparagine N-linked glycosylation|Reactome:Biosynthesis of the N-glycan precursor (dolichol lipid-linked oligosaccharide, LLO) and transfer to a nascent protein|Reactome:Metabolism of proteins|Reactome:Post-translational protein modification
ALG12	ALG12|EHMN:N-Glycan biosynthesis|KEGG:N-Glycan biosynthesis - Homo sapiens (human)|Reactome:Asparagine N-linked glycosylation|Reactome:Biosynthesis of the N-glycan precursor (dolichol lipid-linked oligosaccharide, LLO) and transfer to a nascent protein|Reactome:Metabolism of proteins|Reactome:Post-translational protein modification
ALG13	ALG13|HumanCyc:dolichyl-diphosphooligosaccharide biosynthesis|KEGG:N-Glycan biosynthesis - Homo sapiens (human)|Reactome:Asparagine N-linked glycosylation|Reactome:Biosynthesis of the N-glycan precursor (dolichol lipid-linked oligosaccharide, LLO) and transfer to a nascent protein|Reactome:Metabolism of proteins|Reactome:Post-translational protein modification
ALG14	ALG14|EHMN:N-Glycan biosynthesis|KEGG:N-Glycan biosynthesis - Homo sapiens (human)|Reactome:Asparagine N-linked glycosylation|Reactome:Biosynthesis of the N-glycan precursor (dolichol lipid-linked oligosaccharide, LLO) and transfer to a nascent protein|Reactome:Metabolism of proteins|Reactome:Post-translational protein modification
ALG2	ALG2|KEGG:N-Glycan biosynthesis - Homo sapiens (human)|Reactome:Asparagine N-linked glycosylation|Reactome:Biosynthesis of the N-glycan precursor (dolichol lipid-linked oligosaccharide, LLO) and transfer to a nascent protein|Reactome:Metabolism of proteins|Reactome:Post-translational protein modification
ALG3	ALG3|EHMN:N-Glycan biosynthesis|EHMN:Phosphatidylinositol phosphate metabolism|HumanCyc:dolichyl-diphosphooligosaccharide biosynthesis|KEGG:N-Glycan biosynthesis - Homo sapiens (human)|Reactome:Asparagine N-linked glycosylation|Reactome:Biosynthesis of the N-glycan precursor (dolichol lipid-linked oligosaccharide, LLO) and transfer to a nascent protein|Reactome:Metabolism of proteins|Reactome:Pos…
ALG5	ALG5|EHMN:N-Glycan biosynthesis|HumanCyc:dolichyl-diphosphooligosaccharide biosynthesis|KEGG:N-Glycan biosynthesis - Homo sapiens (human)|Reactome:Asparagine N-linked glycosylation|Reactome:Biosynthesis of the N-glycan precursor (dolichol lipid-linked oligosaccharide, LLO) and transfer to a nascent protein|Reactome:Metabolism of proteins|Reactome:Post-translational protein modification|Reactome:S…
ALG6	ALG6|HumanCyc:dolichyl-diphosphooligosaccharide biosynthesis|KEGG:N-Glycan biosynthesis - Homo sapiens (human)|Reactome:Asparagine N-linked glycosylation|Reactome:Biosynthesis of the N-glycan precursor (dolichol lipid-linked oligosaccharide, LLO) and transfer to a nascent protein|Reactome:Metabolism of proteins|Reactome:Post-translational protein modification|Wikipathways:GPCRs, Other
ALG8	ALG8|HumanCyc:dolichyl-diphosphooligosaccharide biosynthesis|KEGG:N-Glycan biosynthesis - Homo sapiens (human)|Reactome:Asparagine N-linked glycosylation|Reactome:Biosynthesis of the N-glycan precursor (dolichol lipid-linked oligosaccharide, LLO) and transfer to a nascent protein|Reactome:Metabolism of proteins|Reactome:Post-translational protein modification
ALG9	ALG9|KEGG:N-Glycan biosynthesis - Homo sapiens (human)|Reactome:Asparagine N-linked glycosylation|Reactome:Biosynthesis of the N-glycan precursor (dolichol lipid-linked oligosaccharide, LLO) and transfer to a nascent protein|Reactome:Metabolism of proteins|Reactome:Post-translational protein modification
ALK	ALK|INOH:EPO signaling|INOH:IL-7 signaling|INOH:JAK STAT pathway and regulation|INOH:VEGF|KEGG:Non-small cell lung cancer - Homo sapiens (human)|KEGG:Pathways in cancer - Homo sapiens (human)|Reactome:Cell Cycle|Reactome:Chromosome Maintenance|Reactome:Deposition of new CENPA-containing nucleosomes at the centromere|Reactome:Disease|Reactome:Gene expression (Transcription)|Reactome:Generic Transc…
ALKBH2	ALKBH2|Reactome:ALKBH2 mediated reversal of alkylation damage|Reactome:DNA Damage Reversal|Reactome:DNA Repair|Reactome:Reversal of alkylation damage by DNA dioxygenases
ALKBH3	ALKBH3|Reactome:ALKBH3 mediated reversal of alkylation damage|Reactome:DNA Damage Reversal|Reactome:DNA Repair|Reactome:Reversal of alkylation damage by DNA dioxygenases
ALKBH5	ALKBH5|Reactome:DNA Damage Reversal|Reactome:DNA Repair|Reactome:Reversal of alkylation damage by DNA dioxygenases
ALKBH8	ALKBH8|Reactome:Metabolism of RNA|Reactome:tRNA modification in the nucleus and cytosol|Reactome:tRNA processing
ALLC	ALLC|INOH:Purine nucleotides nucleosides metabolism|KEGG:Purine metabolism - Homo sapiens (human)
ALMS1	ALMS1|Reactome:AURKA Activation by TPX2|Reactome:Anchoring of the basal body to the plasma membrane|Reactome:Cell Cycle|Reactome:Cell Cycle, Mitotic|Reactome:Centrosome maturation|Reactome:Cilium Assembly|Reactome:G2/M Transition|Reactome:Loss of Nlp from mitotic centrosomes|Reactome:Loss of proteins required for interphase microtubule organization from the centrosome|Reactome:M Phase|Reactome:Mi…
ALOX12	ALOX12|EHMN:Arachidonic acid metabolism|EHMN:Prostaglandin formation from arachidonate|HumanCyc:lipoxin biosynthesis|INOH:Prostaglandin Leukotriene metabolism|KEGG:Arachidonic acid metabolism - Homo sapiens (human)|KEGG:Inflammatory mediator regulation of TRP channels - Homo sapiens (human)|KEGG:Serotonergic synapse - Homo sapiens (human)|Reactome:Arachidonic acid metabolism|Reactome:Biosynthesis…
ALOX12B	ALOX12B|KEGG:Arachidonic acid metabolism - Homo sapiens (human)|KEGG:Serotonergic synapse - Homo sapiens (human)|PID:IL23-mediated signaling events|Reactome:Arachidonic acid metabolism|Reactome:Fatty acid metabolism|Reactome:Metabolism|Reactome:Metabolism of lipids|Reactome:Synthesis of 12-eicosatetraenoic acid derivatives|SMPDB:Acetaminophen Action Pathway|SMPDB:Acetylsalicylic Acid Action Pathw…
ALOX15	ALOX15|EHMN:Arachidonic acid metabolism|EHMN:Linoleate metabolism|EHMN:Prostaglandin formation from arachidonate|EHMN:Prostaglandin formation from dihomo gama-linoleic acid|EHMN:Putative anti-Inflammatory metabolites formation from EPA|HumanCyc:lipoxin biosynthesis|HumanCyc:resolvin D biosynthesis|INOH:Prostaglandin Leukotriene metabolism|KEGG:Arachidonic acid metabolism - Homo sapiens (human)|KE…
ALOX15B	ALOX15B|BioCarta:nfat and hypertrophy of the heart |INOH:Prostaglandin Leukotriene metabolism|KEGG:Arachidonic acid metabolism - Homo sapiens (human)|KEGG:Serotonergic synapse - Homo sapiens (human)|Reactome:Arachidonic acid metabolism|Reactome:Fatty acid metabolism|Reactome:Metabolism|Reactome:Metabolism of lipids|Reactome:Synthesis of 15-eicosatetraenoic acid derivatives|SMPDB:Acetaminophen Act…
ALOX5	ALOX5|BioCarta:eicosanoid metabolism|EHMN:Arachidonic acid metabolism|EHMN:Leukotriene metabolism|EHMN:Putative anti-Inflammatory metabolites formation from EPA|HumanCyc:aspirin triggered resolvin D biosynthesis|HumanCyc:aspirin triggered resolvin E biosynthesis|HumanCyc:aspirin-triggered lipoxin biosynthesis|HumanCyc:leukotriene biosynthesis|HumanCyc:lipoxin biosynthesis|HumanCyc:resolvin D bios…
ALOX5AP	ALOX5AP|BioCarta:eicosanoid metabolism|KEGG:Fc epsilon RI signaling pathway - Homo sapiens (human)|PharmGKB:Leukotriene modifiers pathway, Pharmacodynamics|Reactome:Arachidonic acid metabolism|Reactome:Biosynthesis of specialized proresolving mediators (SPMs)|Reactome:Fatty acid metabolism|Reactome:Metabolism|Reactome:Metabolism of lipids|Reactome:Synthesis of 5-eicosatetraenoic acids|Reactome:Sy…
ALOXE3	ALOXE3|Reactome:Arachidonic acid metabolism|Reactome:Fatty acid metabolism|Reactome:Metabolism|Reactome:Metabolism of lipids|Reactome:Synthesis of 12-eicosatetraenoic acid derivatives
ALPI	ALPI|HumanCyc:pyridoxal 5,-phosphate salvage|KEGG:Folate biosynthesis - Homo sapiens (human)|KEGG:Thiamine metabolism - Homo sapiens (human)|Reactome:Digestion|Reactome:Digestion and absorption|Reactome:Glycerophospholipid biosynthesis|Reactome:Metabolism|Reactome:Metabolism of lipids|Reactome:Metabolism of proteins|Reactome:Phospholipid metabolism|Reactome:Post-translational modification: synthe…
ALPL	ALPL|BioCarta:regulators of bone mineralization|KEGG:Folate biosynthesis - Homo sapiens (human)|KEGG:Thiamine metabolism - Homo sapiens (human)|NetPath:TNFalpha|Reactome:Metabolism of proteins|Reactome:Post-translational modification: synthesis of GPI-anchored proteins|Reactome:Post-translational protein modification|SMPDB:Hypophosphatasia|SMPDB:Vitamin B6 Metabolism|Wikipathways:AGE-RAGE pathway…
ALPP	ALPP|KEGG:Folate biosynthesis - Homo sapiens (human)|KEGG:Thiamine metabolism - Homo sapiens (human)|Reactome:Intra-Golgi and retrograde Golgi-to-ER traffic|Reactome:Intra-Golgi traffic|Reactome:Membrane Trafficking|Reactome:Vesicle-mediated transport
ALPPL2	ALPPL2|KEGG:Folate biosynthesis - Homo sapiens (human)|KEGG:Thiamine metabolism - Homo sapiens (human)|Reactome:Intra-Golgi and retrograde Golgi-to-ER traffic|Reactome:Intra-Golgi traffic|Reactome:Membrane Trafficking|Reactome:Metabolism of proteins|Reactome:Post-translational modification: synthesis of GPI-anchored proteins|Reactome:Post-translational protein modification|Reactome:Vesicle-mediat…
ALS2	ALS2|KEGG:Amyotrophic lateral sclerosis (ALS) - Homo sapiens (human)|Reactome:Membrane Trafficking|Reactome:RAB GEFs exchange GTP for GDP on RABs|Reactome:Rab regulation of trafficking|Reactome:Vesicle-mediated transport|Wikipathways:Amyotrophic lateral sclerosis (ALS)
ALS2CL	ALS2CL|Reactome:Membrane Trafficking|Reactome:RAB GEFs exchange GTP for GDP on RABs|Reactome:Rab regulation of trafficking|Reactome:Vesicle-mediated transport
ALYREF	ALYREF|KEGG:Herpes simplex infection - Homo sapiens (human)|KEGG:RNA transport - Homo sapiens (human)|KEGG:Spliceosome - Homo sapiens (human)|KEGG:mRNA surveillance pathway - Homo sapiens (human)|Reactome:Cleavage of Growing Transcript in the Termination Region |Reactome:Gene expression (Transcription)|Reactome:Metabolism of RNA|Reactome:Processing of Capped Intron-Containing Pre-mRNA|Reactome:RN…
AMACR	AMACR|EHMN:Dimethyl-branched-chain fatty acid mitochondrial beta-oxidation|EHMN:Phytanic acid peroxisomal oxidation|EHMN:Trihydroxycoprostanoyl-CoA beta-oxidation|EHMN:Tyrosine metabolism|EHMN:Vitamin E metabolism|HumanCyc:bile acid biosynthesis, neutral pathway|KEGG:Peroxisome - Homo sapiens (human)|KEGG:Primary bile acid biosynthesis - Homo sapiens (human)|PharmGKB:Ibuprofen Pathway, Pharmacoki…
AMBN	AMBN|Reactome:Metabolism of proteins|Reactome:Post-translational protein modification|Reactome:Post-translational protein phosphorylation|Reactome:Regulation of Insulin-like Growth Factor (IGF) transport and uptake by Insulin-like Growth Factor Binding Proteins (IGFBPs)
AMBP	AMBP|Reactome:Binding and Uptake of Ligands by Scavenger Receptors|Reactome:Scavenging of heme from plasma|Reactome:Vesicle-mediated transport
AMBRA1	AMBRA1|KEGG:Autophagy - animal - Homo sapiens (human)|KEGG:Mitophagy - animal - Homo sapiens (human)|Reactome:Cellular responses to external stimuli|Reactome:Macroautophagy|SMPDB:Inositol Metabolism|SMPDB:Joubert syndrome|SMPDB:Phosphatidylinositol Phosphate Metabolism|Wikipathways:Nanoparticle triggered autophagic cell death|Wikipathways:Senescence and Autophagy in Cancer
AMD1	AMD1|HumanCyc:spermidine biosynthesis|HumanCyc:spermine biosynthesis|INOH:Arginine Proline metabolism|KEGG:Arginine and proline metabolism - Homo sapiens (human)|KEGG:Cysteine and methionine metabolism - Homo sapiens (human)|Reactome:Metabolism|Reactome:Metabolism of amino acids and derivatives|Reactome:Metabolism of polyamines|SMPDB:Cystathionine Beta-Synthase Deficiency|SMPDB:Glycine N-methyltr…
AMDHD1	AMDHD1|HumanCyc:histidine degradation|KEGG:Histidine metabolism - Homo sapiens (human)|Reactome:Histidine catabolism|Reactome:Histidine, lysine, phenylalanine, tyrosine, proline and tryptophan catabolism|Reactome:Metabolism|Reactome:Metabolism of amino acids and derivatives|SMPDB:Histidine Metabolism|SMPDB:Histidinemia
AMDHD2	AMDHD2|HumanCyc:<i>N</i>-acetylglucosamine degradation I|HumanCyc:<i>N</i>-acetylglucosamine degradation II|KEGG:Amino sugar and nucleotide sugar metabolism - Homo sapiens (human)|Reactome:Asparagine N-linked glycosylation|Reactome:Biosynthesis of the N-glycan precursor (dolichol lipid-linked oligosaccharide, LLO) and transfer to a nascent protein|Reactome:Metabolism of proteins|Reactome:Post-tra…
AMELX	AMELX|Reactome:Metabolism of proteins|Reactome:Post-translational protein modification|Reactome:Post-translational protein phosphorylation|Reactome:Regulation of Insulin-like Growth Factor (IGF) transport and uptake by Insulin-like Growth Factor Binding Proteins (IGFBPs)
AMER1	AMER1|Reactome:Beta-catenin phosphorylation cascade|Reactome:Degradation of beta-catenin by the destruction complex|Reactome:Disassembly of the destruction complex and recruitment of AXIN to the membrane|Reactome:Signal Transduction|Reactome:Signaling by WNT|Reactome:TCF dependent signaling in response to WNT|Wikipathways:Degradation of beta-catenin by the destruction complex|Wikipathways:Genotox…
AMFR	AMFR|KEGG:Protein processing in endoplasmic reticulum - Homo sapiens (human)|Reactome:Asparagine N-linked glycosylation|Reactome:Calnexin/calreticulin cycle|Reactome:ER Quality Control Compartment (ERQC)|Reactome:Metabolism of proteins|Reactome:N-glycan trimming in the ER and Calnexin/Calreticulin cycle|Reactome:Post-translational protein modification|Wikipathways:Sterol Regulatory Element-Bindin…
AMH	AMH|KEGG:Cytokine-cytokine receptor interaction - Homo sapiens (human)|KEGG:Hippo signaling pathway - Homo sapiens (human)|KEGG:TGF-beta signaling pathway - Homo sapiens (human)|KEGG:cAMP signaling pathway - Homo sapiens (human)|PID:ALK2 signaling events|Reactome:Signal Transduction|Reactome:Signaling by BMP|Reactome:Signaling by TGF-beta family members|Signalink:TGF-Core|Wikipathways:Mesodermal …
AMHR2	AMHR2|INOH:BMP2 signaling TGF-beta MV|INOH:EPO signaling|INOH:IL-7 signaling|INOH:JAK STAT pathway and regulation|INOH:TGF-beta super family signaling pathway canonical|INOH:VEGF|KEGG:Cytokine-cytokine receptor interaction - Homo sapiens (human)|KEGG:TGF-beta signaling pathway - Homo sapiens (human)|PID:ALK2 signaling events|Reactome:Signal Transduction|Reactome:Signaling by BMP|Reactome:Signalin…
AMIGO2	AMIGO2|Wikipathways:Glucocorticoid Receptor Pathway|Wikipathways:Nuclear Receptors Meta-Pathway|Wikipathways:miR-targeted genes in epithelium - TarBase|Wikipathways:miR-targeted genes in lymphocytes - TarBase|Wikipathways:miR-targeted genes in muscle cell - TarBase
AMN	AMN|Reactome:Cobalamin (Cbl, vitamin B12) transport and metabolism|Reactome:HDL clearance|Reactome:Metabolism|Reactome:Metabolism of vitamins and cofactors|Reactome:Metabolism of water-soluble vitamins and cofactors|Reactome:Plasma lipoprotein assembly, remodeling, and clearance|Reactome:Plasma lipoprotein clearance|Reactome:Transport of small molecules
AMOT	AMOT|KEGG:Hippo signaling pathway - Homo sapiens (human)|KEGG:Tight junction - Homo sapiens (human)|Reactome:Signal Transduction|Reactome:Signaling by Hippo|Wikipathways:VEGFA-VEGFR2 Signaling Pathway
AMOTL1	AMOTL1|KEGG:Tight junction - Homo sapiens (human)|Reactome:Signal Transduction|Reactome:Signaling by Hippo
AMOTL2	AMOTL2|KEGG:Tight junction - Homo sapiens (human)|Reactome:Signal Transduction|Reactome:Signaling by Hippo
AMPD1	AMPD1|INOH:Purine nucleotides nucleosides metabolism|KEGG:Purine metabolism - Homo sapiens (human)|Reactome:Metabolism|Reactome:Metabolism of nucleotides|Reactome:Nucleotide salvage|Reactome:Purine salvage|SMPDB:AICA-Ribosiduria|SMPDB:Adenine phosphoribosyltransferase deficiency (APRT)|SMPDB:Adenosine Deaminase Deficiency|SMPDB:Adenylosuccinate Lyase Deficiency|SMPDB:Azathioprine Action Pathway|S…
AMPD2	AMPD2|INOH:Purine nucleotides nucleosides metabolism|KEGG:Purine metabolism - Homo sapiens (human)|Reactome:Metabolism|Reactome:Metabolism of nucleotides|Reactome:Nucleotide salvage|Reactome:Purine salvage
AMPD3	AMPD3|INOH:Purine nucleotides nucleosides metabolism|KEGG:Purine metabolism - Homo sapiens (human)|Reactome:Immune System|Reactome:Innate Immune System|Reactome:Metabolism|Reactome:Metabolism of nucleotides|Reactome:Neutrophil degranulation|Reactome:Nucleotide salvage|Reactome:Purine salvage
AMPH	AMPH|KEGG:Endocytosis - Homo sapiens (human)|KEGG:Fc gamma R-mediated phagocytosis - Homo sapiens (human)|PID:Internalization of ErbB1|Reactome:Clathrin-mediated endocytosis|Reactome:Membrane Trafficking|Reactome:Vesicle-mediated transport|Wikipathways:Monoamine Transport
AMT	AMT|EHMN:Glycine, serine, alanine and threonine metabolism|EHMN:Vitamin B9 (folate) metabolism|HumanCyc:glycine cleavage|INOH:Folate metabolism|KEGG:Glycine, serine and threonine metabolism - Homo sapiens (human)|KEGG:Glyoxylate and dicarboxylate metabolism - Homo sapiens (human)|KEGG:One carbon pool by folate - Homo sapiens (human)|Reactome:Glycine degradation|Reactome:Glyoxylate metabolism and …
AMTN	AMTN|Reactome:Metabolism of proteins|Reactome:Post-translational protein modification|Reactome:Post-translational protein phosphorylation|Reactome:Regulation of Insulin-like Growth Factor (IGF) transport and uptake by Insulin-like Growth Factor Binding Proteins (IGFBPs)
AMY1A	AMY1A|EHMN:Endohydrolysis of 1,4-alpha-D-glucosidic linkages in polysaccharides by alpha-amylase|KEGG:Carbohydrate digestion and absorption - Homo sapiens (human)|KEGG:Salivary secretion - Homo sapiens (human)|KEGG:Starch and sucrose metabolism - Homo sapiens (human)|Reactome:Digestion|Reactome:Digestion and absorption|Reactome:Digestion of dietary carbohydrate|SMPDB:Glycogen synthetase deficienc…
AMY1B	AMY1B|EHMN:Endohydrolysis of 1,4-alpha-D-glucosidic linkages in polysaccharides by alpha-amylase|KEGG:Carbohydrate digestion and absorption - Homo sapiens (human)|KEGG:Salivary secretion - Homo sapiens (human)|KEGG:Starch and sucrose metabolism - Homo sapiens (human)|Reactome:Digestion|Reactome:Digestion and absorption|Reactome:Digestion of dietary carbohydrate|SMPDB:Glycogen synthetase deficienc…
AMY1C	AMY1C|EHMN:Endohydrolysis of 1,4-alpha-D-glucosidic linkages in polysaccharides by alpha-amylase|KEGG:Carbohydrate digestion and absorption - Homo sapiens (human)|KEGG:Salivary secretion - Homo sapiens (human)|KEGG:Starch and sucrose metabolism - Homo sapiens (human)|Reactome:Digestion|Reactome:Digestion and absorption|Reactome:Digestion of dietary carbohydrate|SMPDB:Glycogen synthetase deficienc…
AMY2A	AMY2A|EHMN:Endohydrolysis of 1,4-alpha-D-glucosidic linkages in polysaccharides by alpha-amylase|KEGG:Carbohydrate digestion and absorption - Homo sapiens (human)|KEGG:Pancreatic secretion - Homo sapiens (human)|KEGG:Starch and sucrose metabolism - Homo sapiens (human)|Reactome:Digestion|Reactome:Digestion and absorption|Reactome:Digestion of dietary carbohydrate
AMY2B	AMY2B|EHMN:Endohydrolysis of 1,4-alpha-D-glucosidic linkages in polysaccharides by alpha-amylase|KEGG:Carbohydrate digestion and absorption - Homo sapiens (human)|KEGG:Pancreatic secretion - Homo sapiens (human)|KEGG:Starch and sucrose metabolism - Homo sapiens (human)|Reactome:Digestion|Reactome:Digestion and absorption|Reactome:Digestion of dietary carbohydrate
ANAPC1	ANAPC1|KEGG:Cell cycle - Homo sapiens (human)|KEGG:Human T-cell leukemia virus 1 infection - Homo sapiens (human)|KEGG:Oocyte meiosis - Homo sapiens (human)|KEGG:Progesterone-mediated oocyte maturation - Homo sapiens (human)|KEGG:Ubiquitin mediated proteolysis - Homo sapiens (human)|NetPath:TGF_beta_Receptor|Reactome:APC-Cdc20 mediated degradation of Nek2A|Reactome:APC/C-mediated degradation of c…
ANAPC10	ANAPC10|KEGG:Cell cycle - Homo sapiens (human)|KEGG:Human T-cell leukemia virus 1 infection - Homo sapiens (human)|KEGG:Oocyte meiosis - Homo sapiens (human)|KEGG:Progesterone-mediated oocyte maturation - Homo sapiens (human)|KEGG:Ubiquitin mediated proteolysis - Homo sapiens (human)|NetPath:TGF_beta_Receptor|Reactome:APC-Cdc20 mediated degradation of Nek2A|Reactome:APC/C-mediated degradation of …
ANAPC11	ANAPC11|EHMN:De novo fatty acid biosynthesis|KEGG:Cell cycle - Homo sapiens (human)|KEGG:Human T-cell leukemia virus 1 infection - Homo sapiens (human)|KEGG:Oocyte meiosis - Homo sapiens (human)|KEGG:Progesterone-mediated oocyte maturation - Homo sapiens (human)|KEGG:Ubiquitin mediated proteolysis - Homo sapiens (human)|Reactome:APC-Cdc20 mediated degradation of Nek2A|Reactome:APC/C-mediated degr…
ANAPC13	ANAPC13|KEGG:Cell cycle - Homo sapiens (human)|KEGG:Oocyte meiosis - Homo sapiens (human)|KEGG:Progesterone-mediated oocyte maturation - Homo sapiens (human)|KEGG:Ubiquitin mediated proteolysis - Homo sapiens (human)|Reactome:Adaptive Immune System|Reactome:Antigen processing: Ubiquitination & Proteasome degradation|Reactome:Class I MHC mediated antigen processing & presentation|Reactome:Immune S…
ANAPC15	ANAPC15|Reactome:APC-Cdc20 mediated degradation of Nek2A|Reactome:APC/C-mediated degradation of cell cycle proteins|Reactome:APC/C:Cdc20 mediated degradation of Cyclin B|Reactome:APC/C:Cdc20 mediated degradation of Securin|Reactome:APC/C:Cdc20 mediated degradation of mitotic proteins|Reactome:APC/C:Cdh1 mediated degradation of Cdc20 and other APC/C:Cdh1 targeted proteins in late mitosis/early G1|…
ANAPC16	ANAPC16|Reactome:APC-Cdc20 mediated degradation of Nek2A|Reactome:APC/C-mediated degradation of cell cycle proteins|Reactome:APC/C:Cdc20 mediated degradation of Cyclin B|Reactome:APC/C:Cdc20 mediated degradation of Securin|Reactome:APC/C:Cdc20 mediated degradation of mitotic proteins|Reactome:APC/C:Cdh1 mediated degradation of Cdc20 and other APC/C:Cdh1 targeted proteins in late mitosis/early G1|…
ANAPC2	ANAPC2|KEGG:Cell cycle - Homo sapiens (human)|KEGG:Human T-cell leukemia virus 1 infection - Homo sapiens (human)|KEGG:Oocyte meiosis - Homo sapiens (human)|KEGG:Progesterone-mediated oocyte maturation - Homo sapiens (human)|KEGG:Ubiquitin mediated proteolysis - Homo sapiens (human)|NetPath:TGF_beta_Receptor|Reactome:APC-Cdc20 mediated degradation of Nek2A|Reactome:APC/C-mediated degradation of c…
ANAPC4	ANAPC4|KEGG:Cell cycle - Homo sapiens (human)|KEGG:Human T-cell leukemia virus 1 infection - Homo sapiens (human)|KEGG:Oocyte meiosis - Homo sapiens (human)|KEGG:Progesterone-mediated oocyte maturation - Homo sapiens (human)|KEGG:Ubiquitin mediated proteolysis - Homo sapiens (human)|NetPath:TGF_beta_Receptor|Reactome:APC-Cdc20 mediated degradation of Nek2A|Reactome:APC/C-mediated degradation of c…
ANAPC5	ANAPC5|KEGG:Cell cycle - Homo sapiens (human)|KEGG:Human T-cell leukemia virus 1 infection - Homo sapiens (human)|KEGG:IL-17 signaling pathway - Homo sapiens (human)|KEGG:Oocyte meiosis - Homo sapiens (human)|KEGG:Progesterone-mediated oocyte maturation - Homo sapiens (human)|KEGG:Ubiquitin mediated proteolysis - Homo sapiens (human)|NetPath:TGF_beta_Receptor|Reactome:APC-Cdc20 mediated degradati…
ANAPC7	ANAPC7|KEGG:Cell cycle - Homo sapiens (human)|KEGG:Human T-cell leukemia virus 1 infection - Homo sapiens (human)|KEGG:Oocyte meiosis - Homo sapiens (human)|KEGG:Progesterone-mediated oocyte maturation - Homo sapiens (human)|KEGG:Ubiquitin mediated proteolysis - Homo sapiens (human)|NetPath:TGF_beta_Receptor|Reactome:APC-Cdc20 mediated degradation of Nek2A|Reactome:APC/C-mediated degradation of c…
ANG	ANG|Reactome:Adherens junctions interactions|Reactome:Cell junction organization|Reactome:Cell-Cell communication|Reactome:Cell-cell junction organization
ANGPT1	ANGPT1|KEGG:HIF-1 signaling pathway - Homo sapiens (human)|KEGG:MAPK signaling pathway - Homo sapiens (human)|KEGG:PI3K-Akt signaling pathway - Homo sapiens (human)|KEGG:Rap1 signaling pathway - Homo sapiens (human)|KEGG:Ras signaling pathway - Homo sapiens (human)|KEGG:Rheumatoid arthritis - Homo sapiens (human)|PID:Angiopoietin receptor Tie2-mediated signaling|PID:SHP2 signaling|Reactome:Cell s…
ANGPT2	ANGPT2|KEGG:HIF-1 signaling pathway - Homo sapiens (human)|KEGG:Kaposi sarcoma-associated herpesvirus infection - Homo sapiens (human)|KEGG:MAPK signaling pathway - Homo sapiens (human)|KEGG:PI3K-Akt signaling pathway - Homo sapiens (human)|KEGG:Rap1 signaling pathway - Homo sapiens (human)|KEGG:Ras signaling pathway - Homo sapiens (human)|PID:Angiopoietin receptor Tie2-mediated signaling|Reactom…
ANGPT4	ANGPT4|KEGG:HIF-1 signaling pathway - Homo sapiens (human)|KEGG:MAPK signaling pathway - Homo sapiens (human)|KEGG:PI3K-Akt signaling pathway - Homo sapiens (human)|KEGG:Rap1 signaling pathway - Homo sapiens (human)|KEGG:Ras signaling pathway - Homo sapiens (human)|PID:Angiopoietin receptor Tie2-mediated signaling|Reactome:Cell surface interactions at the vascular wall|Reactome:Hemostasis|Reactom…
ANGPTL1	ANGPTL1|Wikipathways:RAC1-PAK1-p38-MMP2 Pathway
ANGPTL3	ANGPTL3|KEGG:Cholesterol metabolism - Homo sapiens (human)|PID:Integrins in angiogenesis|Reactome:Assembly of active LPL and LIPC lipase complexes|Reactome:Plasma lipoprotein assembly, remodeling, and clearance|Reactome:Plasma lipoprotein remodeling|Reactome:Transport of small molecules
ANGPTL4	ANGPTL4|KEGG:Cholesterol metabolism - Homo sapiens (human)|KEGG:PPAR signaling pathway - Homo sapiens (human)|Reactome:Assembly of active LPL and LIPC lipase complexes|Reactome:Plasma lipoprotein assembly, remodeling, and clearance|Reactome:Plasma lipoprotein remodeling|Reactome:Transport of small molecules|Wikipathways:Glucocorticoid Receptor Pathway|Wikipathways:Nuclear Receptors Meta-Pathway|W…
ANGPTL8	ANGPTL8|KEGG:Cholesterol metabolism - Homo sapiens (human)|Reactome:Assembly of active LPL and LIPC lipase complexes|Reactome:Plasma lipoprotein assembly, remodeling, and clearance|Reactome:Plasma lipoprotein remodeling|Reactome:Transport of small molecules|Wikipathways:Angiopoietin Like Protein 8 Regulatory Pathway
ANK1	ANK1|KEGG:Proteoglycans in cancer - Homo sapiens (human)|Reactome:Asparagine N-linked glycosylation|Reactome:Axon guidance|Reactome:CHL1 interactions|Reactome:COPI-mediated anterograde transport|Reactome:Developmental Biology|Reactome:ER to Golgi Anterograde Transport|Reactome:Interaction between L1 and Ankyrins|Reactome:L1CAM interactions|Reactome:Membrane Trafficking|Reactome:Metabolism of prot…
ANK2	ANK2|KEGG:Proteoglycans in cancer - Homo sapiens (human)|PharmGKB:Antiarrhythmic Pathway, Pharmacodynamics|Reactome:Asparagine N-linked glycosylation|Reactome:Axon guidance|Reactome:COPI-mediated anterograde transport|Reactome:Developmental Biology|Reactome:ER to Golgi Anterograde Transport|Reactome:Interaction between L1 and Ankyrins|Reactome:L1CAM interactions|Reactome:Membrane Trafficking|Reac…
ANK3	ANK3|KEGG:Proteoglycans in cancer - Homo sapiens (human)|Reactome:Asparagine N-linked glycosylation|Reactome:Axon guidance|Reactome:COPI-mediated anterograde transport|Reactome:Developmental Biology|Reactome:ER to Golgi Anterograde Transport|Reactome:Interaction between L1 and Ankyrins|Reactome:L1CAM interactions|Reactome:Membrane Trafficking|Reactome:Metabolism of proteins|Reactome:Post-translat…
ANKFY1	ANKFY1|Wikipathways:miR-targeted genes in epithelium - TarBase|Wikipathways:miR-targeted genes in lymphocytes - TarBase|Wikipathways:miR-targeted genes in muscle cell - TarBase
ANKH	ANKH|BioCarta:regulators of bone mineralization|Reactome:Miscellaneous transport and binding events|Reactome:Transport of small molecules
ANKLE2	ANKLE2|Reactome:Cell Cycle|Reactome:Cell Cycle, Mitotic|Reactome:Initiation of Nuclear Envelope Reformation|Reactome:M Phase|Reactome:Mitotic Anaphase|Reactome:Mitotic Metaphase and Anaphase|Reactome:Nuclear Envelope Reassembly
ANKRA2	ANKRA2|PID:Signaling events mediated by HDAC Class II
ANKRD1	ANKRD1|Wikipathways:Glucocorticoid Receptor Pathway|Wikipathways:Hypertrophy Model|Wikipathways:Nuclear Receptors Meta-Pathway|Wikipathways:Regulation of lipid metabolism by Peroxisome proliferator-activated receptor alpha (PPARalpha)
ANKRD27	ANKRD27|Reactome:Membrane Trafficking|Reactome:RAB GEFs exchange GTP for GDP on RABs|Reactome:Rab regulation of trafficking|Reactome:Vesicle-mediated transport
ANKRD28	ANKRD28|Reactome:Asparagine N-linked glycosylation|Reactome:COPII-mediated vesicle transport|Reactome:ER to Golgi Anterograde Transport|Reactome:Membrane Trafficking|Reactome:Metabolism of proteins|Reactome:Post-translational protein modification|Reactome:Transport to the Golgi and subsequent modification|Reactome:Vesicle-mediated transport
ANKRD9	ANKRD9|Reactome:Metabolism of proteins|Reactome:Neddylation|Reactome:Post-translational protein modification
ANKS1A	ANKS1A|NetPath:EGFR1
ANKS1B	ANKS1B|Wikipathways:Ectoderm Differentiation
ANKS3	ANKS3|Wikipathways:Ciliary landscape
ANKS6	ANKS6|Wikipathways:Ciliary landscape
ANLN	ANLN|Wikipathways:Retinoblastoma Gene in Cancer
ANO1	ANO1|Reactome:Ion channel transport|Reactome:Stimuli-sensing channels|Reactome:Transport of small molecules
ANO10	ANO10|Reactome:Ion channel transport|Reactome:Stimuli-sensing channels|Reactome:Transport of small molecules
ANO2	ANO2|KEGG:Olfactory transduction - Homo sapiens (human)|Reactome:Ion channel transport|Reactome:Stimuli-sensing channels|Reactome:Transport of small molecules
ANO3	ANO3|Reactome:Ion channel transport|Reactome:Stimuli-sensing channels|Reactome:Transport of small molecules
ANO4	ANO4|Reactome:Ion channel transport|Reactome:Stimuli-sensing channels|Reactome:Transport of small molecules
ANO5	ANO5|Reactome:Ion channel transport|Reactome:Stimuli-sensing channels|Reactome:Transport of small molecules
ANO6	ANO6|Reactome:Immune System|Reactome:Innate Immune System|Reactome:Ion channel transport|Reactome:Neutrophil degranulation|Reactome:Stimuli-sensing channels|Reactome:Transport of small molecules
ANO7	ANO7|Reactome:Ion channel transport|Reactome:Stimuli-sensing channels|Reactome:Transport of small molecules
ANO8	ANO8|Reactome:Ion channel transport|Reactome:Metabolism of proteins|Reactome:Post-translational protein modification|Reactome:Post-translational protein phosphorylation|Reactome:Regulation of Insulin-like Growth Factor (IGF) transport and uptake by Insulin-like Growth Factor Binding Proteins (IGFBPs)|Reactome:Stimuli-sensing channels|Reactome:Transport of small molecules
ANO9	ANO9|Reactome:Ion channel transport|Reactome:Stimuli-sensing channels|Reactome:Transport of small molecules
ANOS1	ANOS1|Reactome:FGFR1 ligand binding and activation|Reactome:FGFR1c ligand binding and activation|Reactome:Negative regulation of FGFR1 signaling|Reactome:Signal Transduction|Reactome:Signaling by FGFR|Reactome:Signaling by FGFR1|Reactome:Signaling by Receptor Tyrosine Kinases
ANP32A	ANP32A|BioCarta:granzyme a mediated apoptosis pathway|PID:Validated nuclear estrogen receptor alpha network|Reactome:HuR (ELAVL1) binds and stabilizes mRNA|Reactome:Metabolism of RNA|Reactome:Regulation of mRNA stability by proteins that bind AU-rich elements
ANP32B	ANP32B|Wikipathways:miR-targeted genes in epithelium - TarBase|Wikipathways:miR-targeted genes in lymphocytes - TarBase|Wikipathways:miR-targeted genes in muscle cell - TarBase|Wikipathways:miR-targeted genes in squamous cell - TarBase
ANPEP	ANPEP|EHMN:Urea cycle and metabolism of arginine, proline, glutamate, aspartate and asparagine|HumanCyc:glutathione-mediated detoxification|KEGG:Glutathione metabolism - Homo sapiens (human)|KEGG:Hematopoietic cell lineage - Homo sapiens (human)|KEGG:Renin-angiotensin system - Homo sapiens (human)|PID:C-MYB transcription factor network|Reactome:Immune System|Reactome:Innate Immune System|Reactome…
ANTXR1	ANTXR1|KEGG:NOD-like receptor signaling pathway - Homo sapiens (human)|NetPath:EGFR1|PID:Cellular roles of Anthrax toxin|Reactome:Disease|Reactome:Infectious disease|Reactome:Uptake and actions of bacterial toxins|Reactome:Uptake and function of anthrax toxins
ANTXR2	ANTXR2|KEGG:NOD-like receptor signaling pathway - Homo sapiens (human)|PID:Cellular roles of Anthrax toxin|Reactome:Disease|Reactome:Infectious disease|Reactome:Uptake and actions of bacterial toxins|Reactome:Uptake and function of anthrax toxins
ANXA1	ANXA1|BioCarta:corticosteroids and cardioprotection|NetPath:EGFR1|Reactome:Class A/1 (Rhodopsin-like receptors)|Reactome:Formyl peptide receptors bind formyl peptides and many other ligands|Reactome:G alpha (i) signalling events|Reactome:G alpha (q) signalling events|Reactome:GPCR downstream signalling|Reactome:GPCR ligand binding|Reactome:Muscle contraction|Reactome:Peptide ligand-binding recept…
ANXA11	ANXA11|NetPath:TCR
ANXA2	ANXA2|NetPath:EGFR1|NetPath:Gastrin|NetPath:TCR|Reactome:Dissolution of Fibrin Clot|Reactome:Hemostasis|Reactome:Immune System|Reactome:Innate Immune System|Reactome:Muscle contraction|Reactome:Neutrophil degranulation|Reactome:Smooth Muscle Contraction|Wikipathways:Gene and protein expression by JAK-STAT signaling after Interleukin-12 stimulation|Wikipathways:Prostaglandin Synthesis and Regulati…
ANXA3	ANXA3|Wikipathways:Prostaglandin Synthesis and Regulation
ANXA4	ANXA4|NetPath:EGFR1|Wikipathways:Prostaglandin Synthesis and Regulation
ANXA5	ANXA5|Reactome:Hemostasis|Reactome:Platelet activation, signaling and aggregation|Reactome:Platelet degranulation |Reactome:Response to elevated platelet cytosolic Ca2+|Wikipathways:Apoptosis-related network due to altered Notch3 in ovarian cancer|Wikipathways:Prostaglandin Synthesis and Regulation|Wikipathways:Simplified Interaction Map Between LOXL4 and Oxidative Stress Pathway
ANXA6	ANXA6|Reactome:Muscle contraction|Reactome:Smooth Muscle Contraction|Wikipathways:Calcium Regulation in the Cardiac Cell|Wikipathways:Prostaglandin Synthesis and Regulation
AOC1	AOC1|EHMN:Glycine, serine, alanine and threonine metabolism|EHMN:Histidine metabolism|EHMN:Tyrosine metabolism|EHMN:Urea cycle and metabolism of arginine, proline, glutamate, aspartate and asparagine|HumanCyc:histamine degradation|INOH:Arginine Proline metabolism|INOH:Glycine Serine metabolism|INOH:Histidine degradation|INOH:Phenylalanine degradation|INOH:Tryptophan degradation|INOH:Tyrosine meta…
AOC2	AOC2|HumanCyc:phenylethylamine degradation I|INOH:Arginine Proline metabolism|INOH:Glycine Serine metabolism|INOH:Histidine degradation|INOH:Phenylalanine degradation|INOH:Tryptophan degradation|INOH:Tyrosine metabolism|KEGG:Glycine, serine and threonine metabolism - Homo sapiens (human)|KEGG:Phenylalanine metabolism - Homo sapiens (human)|KEGG:Tyrosine metabolism - Homo sapiens (human)|KEGG:beta…
AOC3	AOC3|EHMN:Histidine metabolism|EHMN:Tryptophan metabolism|EHMN:Tyrosine metabolism|EHMN:Urea cycle and metabolism of arginine, proline, glutamate, aspartate and asparagine|HumanCyc:phenylethylamine degradation I|HumanCyc:spermine and spermidine degradation I|INOH:Arginine Proline metabolism|INOH:Glycine Serine metabolism|INOH:Histidine degradation|INOH:Phenylalanine degradation|INOH:Tryptophan de…
AOX1	AOX1|HumanCyc:nicotine degradation III|HumanCyc:nicotine degradation IV|INOH:Tryptophan degradation|INOH:Vitamin B6 metabolism|KEGG:Drug metabolism - cytochrome P450 - Homo sapiens (human)|KEGG:JAK-STAT signaling pathway - Homo sapiens (human)|KEGG:Nicotinate and nicotinamide metabolism - Homo sapiens (human)|KEGG:Retinol metabolism - Homo sapiens (human)|KEGG:Tryptophan metabolism - Homo sapiens…
AOX2P	AOX2P|PharmGKB:Nicotine Pathway, Pharmacokinetics
AP1B1	AP1B1|KEGG:Human immunodeficiency virus 1 infection - Homo sapiens (human)|KEGG:Lysosome - Homo sapiens (human)|NetPath:Fibroblast growth factor-1|PID:FOXA1 transcription factor network|PID:Validated nuclear estrogen receptor alpha network|Reactome:Adaptive Immune System|Reactome:Clathrin derived vesicle budding|Reactome:Disease|Reactome:Golgi Associated Vesicle Biogenesis|Reactome:HIV Infection|…
AP1G1	AP1G1|KEGG:Human immunodeficiency virus 1 infection - Homo sapiens (human)|KEGG:Lysosome - Homo sapiens (human)|Reactome:Adaptive Immune System|Reactome:Clathrin derived vesicle budding|Reactome:Disease|Reactome:Golgi Associated Vesicle Biogenesis|Reactome:HIV Infection|Reactome:Host Interactions of HIV factors|Reactome:Immune System|Reactome:Infectious disease|Reactome:Lysosome Vesicle Biogenesi…
AP1G2	AP1G2|KEGG:Human immunodeficiency virus 1 infection - Homo sapiens (human)|KEGG:Lysosome - Homo sapiens (human)|Reactome:Clathrin derived vesicle budding|Reactome:Lysosome Vesicle Biogenesis|Reactome:Membrane Trafficking|Reactome:Vesicle-mediated transport|Reactome:trans-Golgi Network Vesicle Budding
AP1M1	AP1M1|KEGG:Human immunodeficiency virus 1 infection - Homo sapiens (human)|KEGG:Lysosome - Homo sapiens (human)|PID:E-cadherin signaling in the nascent adherens junction|Reactome:Adaptive Immune System|Reactome:Clathrin derived vesicle budding|Reactome:Disease|Reactome:Golgi Associated Vesicle Biogenesis|Reactome:HIV Infection|Reactome:Host Interactions of HIV factors|Reactome:Immune System|React…
AP1M2	AP1M2|KEGG:Human immunodeficiency virus 1 infection - Homo sapiens (human)|KEGG:Lysosome - Homo sapiens (human)|Reactome:Adaptive Immune System|Reactome:Clathrin derived vesicle budding|Reactome:Disease|Reactome:Golgi Associated Vesicle Biogenesis|Reactome:HIV Infection|Reactome:Host Interactions of HIV factors|Reactome:Immune System|Reactome:Infectious disease|Reactome:Lysosome Vesicle Biogenesi…
AP1S1	AP1S1|KEGG:Human immunodeficiency virus 1 infection - Homo sapiens (human)|KEGG:Lysosome - Homo sapiens (human)|Reactome:Adaptive Immune System|Reactome:Clathrin derived vesicle budding|Reactome:Disease|Reactome:Golgi Associated Vesicle Biogenesis|Reactome:HIV Infection|Reactome:Host Interactions of HIV factors|Reactome:Immune System|Reactome:Infectious disease|Reactome:Lysosome Vesicle Biogenesi…
AP1S2	AP1S2|KEGG:Human immunodeficiency virus 1 infection - Homo sapiens (human)|KEGG:Lysosome - Homo sapiens (human)|Reactome:Adaptive Immune System|Reactome:Clathrin derived vesicle budding|Reactome:Disease|Reactome:Golgi Associated Vesicle Biogenesis|Reactome:HIV Infection|Reactome:Host Interactions of HIV factors|Reactome:Immune System|Reactome:Infectious disease|Reactome:Lysosome Vesicle Biogenesi…
AP1S3	AP1S3|KEGG:Human immunodeficiency virus 1 infection - Homo sapiens (human)|KEGG:Lysosome - Homo sapiens (human)|Reactome:Adaptive Immune System|Reactome:Clathrin derived vesicle budding|Reactome:Disease|Reactome:Golgi Associated Vesicle Biogenesis|Reactome:HIV Infection|Reactome:Host Interactions of HIV factors|Reactome:Immune System|Reactome:Infectious disease|Reactome:Lysosome Vesicle Biogenesi…
AP2A1	AP2A1|BioCarta:-arrestins in gpcr desensitization|BioCarta:endocytotic role of ndk phosphins and dynamin|KEGG:Endocrine and other factor-regulated calcium reabsorption - Homo sapiens (human)|KEGG:Endocytosis - Homo sapiens (human)|KEGG:Huntington disease - Homo sapiens (human)|KEGG:Synaptic vesicle cycle - Homo sapiens (human)|NetPath:EGFR1|PID:Arf1 pathway|Reactome:Adaptive Immune System|Reactom…
AP2A2	AP2A2|KEGG:Endocrine and other factor-regulated calcium reabsorption - Homo sapiens (human)|KEGG:Endocytosis - Homo sapiens (human)|KEGG:Huntington disease - Homo sapiens (human)|KEGG:Synaptic vesicle cycle - Homo sapiens (human)|Reactome:Adaptive Immune System|Reactome:Axon guidance|Reactome:Beta-catenin independent WNT signaling|Reactome:Cargo recognition for clathrin-mediated endocytosis|React…
AP2B1	AP2B1|KEGG:Endocrine and other factor-regulated calcium reabsorption - Homo sapiens (human)|KEGG:Endocytosis - Homo sapiens (human)|KEGG:Huntington disease - Homo sapiens (human)|KEGG:Synaptic vesicle cycle - Homo sapiens (human)|NetPath:EGFR1|NetPath:Fibroblast growth factor-1|NetPath:TGF_beta_Receptor|Reactome:Adaptive Immune System|Reactome:Axon guidance|Reactome:Beta-catenin independent WNT s…
AP2M1	AP2M1|BioCarta:-arrestins in gpcr desensitization|BioCarta:endocytotic role of ndk phosphins and dynamin|KEGG:Endocrine and other factor-regulated calcium reabsorption - Homo sapiens (human)|KEGG:Endocytosis - Homo sapiens (human)|KEGG:Huntington disease - Homo sapiens (human)|KEGG:Synaptic vesicle cycle - Homo sapiens (human)|NetPath:Ghrelin|PID:Arf1 pathway|Reactome:Adaptive Immune System|React…
AP2S1	AP2S1|KEGG:Endocrine and other factor-regulated calcium reabsorption - Homo sapiens (human)|KEGG:Endocytosis - Homo sapiens (human)|KEGG:Huntington disease - Homo sapiens (human)|KEGG:Synaptic vesicle cycle - Homo sapiens (human)|NetPath:EGFR1|Reactome:Adaptive Immune System|Reactome:Axon guidance|Reactome:Beta-catenin independent WNT signaling|Reactome:Cargo recognition for clathrin-mediated end…
AP3B1	AP3B1|KEGG:Lysosome - Homo sapiens (human)|Reactome:Clathrin derived vesicle budding|Reactome:Disease|Reactome:Diseases of signal transduction|Reactome:Golgi Associated Vesicle Biogenesis|Reactome:Membrane Trafficking|Reactome:Oncogenic MAPK signaling|Reactome:Signaling by BRAF and RAF fusions|Reactome:Vesicle-mediated transport|Reactome:trans-Golgi Network Vesicle Budding|Wikipathways:miR-target…
AP3B2	AP3B2|KEGG:Lysosome - Homo sapiens (human)
AP3D1	AP3D1|KEGG:Lysosome - Homo sapiens (human)|Wikipathways:miR-targeted genes in epithelium - TarBase|Wikipathways:miR-targeted genes in leukocytes - TarBase|Wikipathways:miR-targeted genes in lymphocytes - TarBase|Wikipathways:miR-targeted genes in muscle cell - TarBase|Wikipathways:miR-targeted genes in squamous cell - TarBase
AP3M1	AP3M1|KEGG:Lysosome - Homo sapiens (human)|Reactome:Association of TriC/CCT with target proteins during biosynthesis|Reactome:Chaperonin-mediated protein folding|Reactome:Metabolism of proteins|Reactome:Protein folding
AP3M2	AP3M2|KEGG:Lysosome - Homo sapiens (human)
AP3S1	AP3S1|KEGG:Lysosome - Homo sapiens (human)|Reactome:Clathrin derived vesicle budding|Reactome:Golgi Associated Vesicle Biogenesis|Reactome:Membrane Trafficking|Reactome:Vesicle-mediated transport|Reactome:trans-Golgi Network Vesicle Budding
AP3S2	AP3S2|KEGG:Lysosome - Homo sapiens (human)
AP4B1	AP4B1|KEGG:Lysosome - Homo sapiens (human)|Reactome:Clathrin derived vesicle budding|Reactome:Golgi Associated Vesicle Biogenesis|Reactome:Lysosome Vesicle Biogenesis|Reactome:Membrane Trafficking|Reactome:Vesicle-mediated transport|Reactome:trans-Golgi Network Vesicle Budding
AP4E1	AP4E1|KEGG:Lysosome - Homo sapiens (human)|Reactome:Clathrin derived vesicle budding|Reactome:Golgi Associated Vesicle Biogenesis|Reactome:Lysosome Vesicle Biogenesis|Reactome:Membrane Trafficking|Reactome:Vesicle-mediated transport|Reactome:trans-Golgi Network Vesicle Budding
AP4M1	AP4M1|KEGG:Lysosome - Homo sapiens (human)|Reactome:Clathrin derived vesicle budding|Reactome:Lysosome Vesicle Biogenesis|Reactome:Membrane Trafficking|Reactome:Vesicle-mediated transport|Reactome:trans-Golgi Network Vesicle Budding
AP4S1	AP4S1|KEGG:Lysosome - Homo sapiens (human)|Reactome:Clathrin derived vesicle budding|Reactome:Lysosome Vesicle Biogenesis|Reactome:Membrane Trafficking|Reactome:Vesicle-mediated transport|Reactome:trans-Golgi Network Vesicle Budding
APAF1	APAF1|BioCarta:apoptotic signaling in response to dna damage|BioCarta:caspase cascade in apoptosis|BioCarta:hiv-1 nef: negative effector of fas and tnf|BioCarta:regulation of cell cycle progression by plk3|BioCarta:role of mitochondria in apoptotic signaling|BioCarta:stress induction of hsp regulation|BioCarta:trefoil factors initiate mucosal healing|BioCarta:west nile virus|INOH:Fas|INOH:TNF|KEG…
APBA1	APBA1|Reactome:Dopamine Neurotransmitter Release Cycle|Reactome:Neurexins and neuroligins|Reactome:Neuronal System|Reactome:Neurotransmitter release cycle|Reactome:Protein-protein interactions at synapses|Reactome:Transmission across Chemical Synapses
APBA2	APBA2|Reactome:Neurexins and neuroligins|Reactome:Neuronal System|Reactome:Protein-protein interactions at synapses
APBA3	APBA3|Reactome:Neurexins and neuroligins|Reactome:Neuronal System|Reactome:Protein-protein interactions at synapses
APBB1	APBB1|KEGG:Alzheimer disease - Homo sapiens (human)|PID:Validated nuclear estrogen receptor alpha network|Reactome:DNA Double Strand Break Response|Reactome:DNA Double-Strand Break Repair|Reactome:DNA Repair|Reactome:Recruitment and ATM-mediated phosphorylation of repair and signaling proteins at DNA double strand breaks|Wikipathways:Alzheimers Disease
APBB1IP	APBB1IP|KEGG:Platelet activation - Homo sapiens (human)|KEGG:Rap1 signaling pathway - Homo sapiens (human)|Reactome:Disease|Reactome:Diseases of signal transduction|Reactome:GRB2:SOS provides linkage to MAPK signaling for Integrins |Reactome:Hemostasis|Reactome:Integrin alphaIIb beta3 signaling|Reactome:Integrin signaling|Reactome:MAP2K and MAPK activation|Reactome:MAPK family signaling cascades|…
APC	APC|INOH:Wnt Canonical|INOH:Wnt Mammals|KEGG:Basal cell carcinoma - Homo sapiens (human)|KEGG:Breast cancer - Homo sapiens (human)|KEGG:Colorectal cancer - Homo sapiens (human)|KEGG:Cushing syndrome - Homo sapiens (human)|KEGG:Endometrial cancer - Homo sapiens (human)|KEGG:Gastric cancer - Homo sapiens (human)|KEGG:Hepatocellular carcinoma - Homo sapiens (human)|KEGG:Hippo signaling pathway - Hom…
APC2	APC2|KEGG:Basal cell carcinoma - Homo sapiens (human)|KEGG:Breast cancer - Homo sapiens (human)|KEGG:Colorectal cancer - Homo sapiens (human)|KEGG:Cushing syndrome - Homo sapiens (human)|KEGG:Endometrial cancer - Homo sapiens (human)|KEGG:Gastric cancer - Homo sapiens (human)|KEGG:Hepatocellular carcinoma - Homo sapiens (human)|KEGG:Hippo signaling pathway - Homo sapiens (human)|KEGG:Human papill…
APCS	APCS|Reactome:Amyloid fiber formation|Reactome:Metabolism of proteins|Wikipathways:Human Complement System
APEH	APEH|Reactome:Eukaryotic Translation Termination|Reactome:Immune System|Reactome:Innate Immune System|Reactome:Metabolism of proteins|Reactome:Neutrophil degranulation|Reactome:Translation
APEX1	APEX1|BioCarta:granzyme a mediated apoptosis pathway|KEGG:Base excision repair - Homo sapiens (human)|PID:HIF-2-alpha transcription factor network|PharmGKB:Busulfan Pathway, Pharmacodynamics|Reactome:Abasic sugar-phosphate removal via the single-nucleotide replacement pathway|Reactome:Base Excision Repair|Reactome:DNA Repair|Reactome:Displacement of DNA glycosylase by APEX1|Reactome:PCNA-Dependen…
APEX2	APEX2|KEGG:Base excision repair - Homo sapiens (human)
APH1A	APH1A|INOH:DroToll-like|INOH:Notch|KEGG:Alzheimer disease - Homo sapiens (human)|KEGG:Notch signaling pathway - Homo sapiens (human)|NetPath:Notch|PID:Notch signaling pathway|PID:Presenilin action in Notch and Wnt signaling|PID:Syndecan-3-mediated signaling events|PID:p75(NTR)-mediated signaling|Reactome:A third proteolytic cleavage releases NICD|Reactome:Activated NOTCH1 Transmits Signal to the …
APH1B	APH1B|INOH:DroToll-like|INOH:Notch|KEGG:Alzheimer disease - Homo sapiens (human)|KEGG:Notch signaling pathway - Homo sapiens (human)|NetPath:Notch|PID:Notch signaling pathway|PID:Presenilin action in Notch and Wnt signaling|PID:Syndecan-3-mediated signaling events|PID:p75(NTR)-mediated signaling|Reactome:A third proteolytic cleavage releases NICD|Reactome:Activated NOTCH1 Transmits Signal to the …
APIP	APIP|HumanCyc:<i>S</i>-methyl-5-thio-&alpha;-D-ribose 1-phosphate degradation|KEGG:Cysteine and methionine metabolism - Homo sapiens (human)|Reactome:Metabolism|Reactome:Metabolism of amino acids and derivatives|Reactome:Metabolism of polyamines|Reactome:Methionine salvage pathway|Reactome:Sulfur amino acid metabolism|Wikipathways:Methionine De Novo and Salvage Pathway
APLF	APLF|PID:DNA-PK pathway in nonhomologous end joining
APLN	APLN|KEGG:Apelin signaling pathway - Homo sapiens (human)|Reactome:Class A/1 (Rhodopsin-like receptors)|Reactome:G alpha (i) signalling events|Reactome:GPCR downstream signalling|Reactome:GPCR ligand binding|Reactome:Peptide ligand-binding receptors|Reactome:Signal Transduction|Reactome:Signaling by GPCR
APLNR	APLNR|KEGG:Apelin signaling pathway - Homo sapiens (human)|KEGG:Neuroactive ligand-receptor interaction - Homo sapiens (human)|Reactome:Class A/1 (Rhodopsin-like receptors)|Reactome:G alpha (i) signalling events|Reactome:GPCR downstream signalling|Reactome:GPCR ligand binding|Reactome:Peptide ligand-binding receptors|Reactome:Signal Transduction|Reactome:Signaling by GPCR|Wikipathways:GPCRs, Clas…
APLP2	APLP2|NetPath:EGFR1|Reactome:Hemostasis|Reactome:Metabolism of proteins|Reactome:Platelet activation, signaling and aggregation|Reactome:Platelet degranulation |Reactome:Post-translational protein modification|Reactome:Post-translational protein phosphorylation|Reactome:Regulation of Insulin-like Growth Factor (IGF) transport and uptake by Insulin-like Growth Factor Binding Proteins (IGFBPs)|Reac…
APMAP	APMAP|Wikipathways:Ciliary landscape
APOA1	APOA1|BioCarta:mechanism of gene regulation by peroxisome proliferators via ppara|KEGG:African trypanosomiasis - Homo sapiens (human)|KEGG:Cholesterol metabolism - Homo sapiens (human)|KEGG:Fat digestion and absorption - Homo sapiens (human)|KEGG:PPAR signaling pathway - Homo sapiens (human)|KEGG:Vitamin digestion and absorption - Homo sapiens (human)|PID:FOXA2 and FOXA3 transcription factor netw…
APOA2	APOA2|BioCarta:mechanism of gene regulation by peroxisome proliferators via ppara|KEGG:Cholesterol metabolism - Homo sapiens (human)|KEGG:PPAR signaling pathway - Homo sapiens (human)|Reactome:Chylomicron assembly|Reactome:Chylomicron remodeling|Reactome:G alpha (i) signalling events|Reactome:GPCR downstream signalling|Reactome:Metabolism|Reactome:Metabolism of fat-soluble vitamins|Reactome:Metab…
APOA4	APOA4|KEGG:Cholesterol metabolism - Homo sapiens (human)|KEGG:Fat digestion and absorption - Homo sapiens (human)|KEGG:Vitamin digestion and absorption - Homo sapiens (human)|PharmGKB:Statin Pathway, Pharmacodynamics|Reactome:Chylomicron assembly|Reactome:Chylomicron remodeling|Reactome:G alpha (i) signalling events|Reactome:GPCR downstream signalling|Reactome:Metabolism|Reactome:Metabolism of fa…
APOA5	APOA5|KEGG:PPAR signaling pathway - Homo sapiens (human)|PharmGKB:Statin Pathway, Pharmacodynamics|Reactome:Chylomicron remodeling|Reactome:Metabolism of proteins|Reactome:Plasma lipoprotein assembly, remodeling, and clearance|Reactome:Plasma lipoprotein remodeling|Reactome:Post-translational protein modification|Reactome:Post-translational protein phosphorylation|Reactome:Regulation of Insulin-l…
APOB	APOB|KEGG:Cholesterol metabolism - Homo sapiens (human)|KEGG:Fat digestion and absorption - Homo sapiens (human)|KEGG:Vitamin digestion and absorption - Homo sapiens (human)|PID:FOXA1 transcription factor network|PID:amb2 Integrin signaling|PharmGKB:Statin Pathway, Pharmacodynamics|Reactome:Binding and Uptake of Ligands by Scavenger Receptors|Reactome:Cargo recognition for clathrin-mediated endoc…
APOBEC1	APOBEC1|Reactome:Formation of the Editosome|Reactome:Metabolism of RNA|Reactome:mRNA Editing|Reactome:mRNA Editing: C to U Conversion
APOBEC2	APOBEC2|Reactome:Formation of the Editosome|Reactome:Metabolism of RNA|Reactome:mRNA Editing|Reactome:mRNA Editing: C to U Conversion
APOBEC3A	APOBEC3A|KEGG:Human immunodeficiency virus 1 infection - Homo sapiens (human)|Reactome:Formation of the Editosome|Reactome:Metabolism of RNA|Reactome:mRNA Editing|Reactome:mRNA Editing: C to U Conversion
APOBEC3A_B	APOBEC3A_B|KEGG:Human immunodeficiency virus 1 infection - Homo sapiens (human)|Reactome:Formation of the Editosome|Reactome:Metabolism of RNA|Reactome:mRNA Editing|Reactome:mRNA Editing: C to U Conversion
APOBEC3B	APOBEC3B|KEGG:Human immunodeficiency virus 1 infection - Homo sapiens (human)|Reactome:Formation of the Editosome|Reactome:Metabolism of RNA|Reactome:mRNA Editing|Reactome:mRNA Editing: C to U Conversion
APOBEC3C	APOBEC3C|KEGG:Human immunodeficiency virus 1 infection - Homo sapiens (human)|Reactome:Formation of the Editosome|Reactome:Metabolism of RNA|Reactome:mRNA Editing|Reactome:mRNA Editing: C to U Conversion
APOBEC3D	APOBEC3D|KEGG:Human immunodeficiency virus 1 infection - Homo sapiens (human)
APOBEC3F	APOBEC3F|BioCarta:hiv-1 defeats host-mediated resistance by cem15|KEGG:Human immunodeficiency virus 1 infection - Homo sapiens (human)|Reactome:APOBEC3G mediated resistance to HIV-1 infection|Reactome:Disease|Reactome:HIV Infection|Reactome:Host Interactions of HIV factors|Reactome:Infectious disease|Reactome:Vif-mediated degradation of APOBEC3G
APOBEC3G	APOBEC3G|BioCarta:hiv-1 defeats host-mediated resistance by cem15|KEGG:Human immunodeficiency virus 1 infection - Homo sapiens (human)|Reactome:APOBEC3G mediated resistance to HIV-1 infection|Reactome:Disease|Reactome:HIV Infection|Reactome:Host Interactions of HIV factors|Reactome:Infectious disease|Reactome:Vif-mediated degradation of APOBEC3G|Wikipathways:Dual hijack model of Vif in HIV infect…
APOBEC3H	APOBEC3H|KEGG:Human immunodeficiency virus 1 infection - Homo sapiens (human)|Reactome:Formation of the Editosome|Reactome:Metabolism of RNA|Reactome:mRNA Editing|Reactome:mRNA Editing: C to U Conversion
APOBEC4	APOBEC4|Reactome:Formation of the Editosome|Reactome:Metabolism of RNA|Reactome:mRNA Editing|Reactome:mRNA Editing: C to U Conversion
APOBR	APOBR|Reactome:Plasma lipoprotein assembly, remodeling, and clearance|Reactome:Plasma lipoprotein clearance|Reactome:Transport of small molecules|Reactome:VLDL clearance
APOC1	APOC1|KEGG:Cholesterol metabolism - Homo sapiens (human)|PharmGKB:Statin Pathway, Pharmacodynamics|Reactome:Plasma lipoprotein assembly|Reactome:Plasma lipoprotein assembly, remodeling, and clearance|Reactome:Plasma lipoprotein clearance|Reactome:Transport of small molecules|Reactome:VLDL assembly|Reactome:VLDL clearance|Wikipathways:Statin Pathway
APOC2	APOC2|KEGG:Cholesterol metabolism - Homo sapiens (human)|PharmGKB:Statin Pathway, Pharmacodynamics|Reactome:Chylomicron assembly|Reactome:Chylomicron remodeling|Reactome:G alpha (i) signalling events|Reactome:GPCR downstream signalling|Reactome:HDL remodeling|Reactome:Metabolism|Reactome:Metabolism of fat-soluble vitamins|Reactome:Metabolism of vitamins and cofactors|Reactome:Plasma lipoprotein a…
APOC3	APOC3|KEGG:Cholesterol metabolism - Homo sapiens (human)|KEGG:PPAR signaling pathway - Homo sapiens (human)|PharmGKB:Statin Pathway, Pharmacodynamics|Reactome:Chylomicron assembly|Reactome:Chylomicron remodeling|Reactome:G alpha (i) signalling events|Reactome:GPCR downstream signalling|Reactome:HDL remodeling|Reactome:Metabolism|Reactome:Metabolism of fat-soluble vitamins|Reactome:Metabolism of v…
APOC4	APOC4|Reactome:Plasma lipoprotein assembly|Reactome:Plasma lipoprotein assembly, remodeling, and clearance|Reactome:Plasma lipoprotein clearance|Reactome:Transport of small molecules|Reactome:VLDL assembly|Reactome:VLDL clearance
APOD	APOD|Reactome:SLC-mediated transmembrane transport|Reactome:Transport of fatty acids|Reactome:Transport of small molecules|Reactome:Transport of vitamins, nucleosides, and related molecules
APOE	APOE|KEGG:Alzheimer disease - Homo sapiens (human)|KEGG:Cholesterol metabolism - Homo sapiens (human)|PharmGKB:Statin Pathway, Pharmacodynamics|Reactome:Binding and Uptake of Ligands by Scavenger Receptors|Reactome:Chylomicron assembly|Reactome:Chylomicron clearance|Reactome:Chylomicron remodeling|Reactome:G alpha (i) signalling events|Reactome:GPCR downstream signalling|Reactome:Gene expression …
APOF	APOF|Reactome:LDL remodeling|Reactome:Plasma lipoprotein assembly, remodeling, and clearance|Reactome:Plasma lipoprotein remodeling|Reactome:Transport of small molecules
APOH	APOH|KEGG:Cholesterol metabolism - Homo sapiens (human)|Reactome:Hemostasis|Reactome:Platelet activation, signaling and aggregation|Reactome:Platelet degranulation |Reactome:Response to elevated platelet cytosolic Ca2+
APOL1	APOL1|KEGG:African trypanosomiasis - Homo sapiens (human)|Reactome:Binding and Uptake of Ligands by Scavenger Receptors|Reactome:Metabolism of proteins|Reactome:Post-translational protein modification|Reactome:Post-translational protein phosphorylation|Reactome:Regulation of Insulin-like Growth Factor (IGF) transport and uptake by Insulin-like Growth Factor Binding Proteins (IGFBPs)|Reactome:Scav…
APOM	APOM|Reactome:G alpha (i) signalling events|Reactome:GPCR downstream signalling|Reactome:Metabolism|Reactome:Metabolism of fat-soluble vitamins|Reactome:Metabolism of vitamins and cofactors|Reactome:Retinoid metabolism and transport|Reactome:Signal Transduction|Reactome:Signaling by GPCR|Reactome:Visual phototransduction
APOOL	APOOL|Reactome:Hemostasis|Reactome:Platelet activation, signaling and aggregation|Reactome:Platelet degranulation |Reactome:Response to elevated platelet cytosolic Ca2+
APP	APP|BioCarta:generation of amyloid b-peptide by ps1|BioCarta:platelet amyloid precursor protein pathway|KEGG:Alzheimer disease - Homo sapiens (human)|KEGG:Serotonergic synapse - Homo sapiens (human)|NetPath:EGFR1|NetPath:Fibroblast growth factor-1|NetPath:Notch|PID:Caspase Cascade in Apoptosis|PID:Glypican 1 network|PID:p75(NTR)-mediated signaling|Reactome:Advanced glycosylation endproduct recept…
APPBP2	APPBP2|PID:Regulation of Androgen receptor activity
APPL1	APPL1|KEGG:Colorectal cancer - Homo sapiens (human)|KEGG:Longevity regulating pathway - Homo sapiens (human)|KEGG:Pathways in cancer - Homo sapiens (human)|NetPath:AndrogenReceptor|NetPath:EGFR1|NetPath:FSH|PID:Coregulation of Androgen receptor activity|Reactome:Apoptosis|Reactome:Caspase activation via extrinsic apoptotic signalling pathway|Reactome:Ligand-independent caspase activation via DCC|…
APPL2	APPL2|NetPath:EGFR1
APRT	APRT|HumanCyc:adenine and adenosine salvage I|HumanCyc:superpathway of purine nucleotide salvage|INOH:Purine nucleotides nucleosides metabolism|KEGG:Purine metabolism - Homo sapiens (human)|Reactome:Immune System|Reactome:Innate Immune System|Reactome:Metabolism|Reactome:Metabolism of nucleotides|Reactome:Neutrophil degranulation|Reactome:Nucleotide salvage|Reactome:Purine salvage|SMPDB:AICA-Ribo…
APTX	APTX|PID:DNA-PK pathway in nonhomologous end joining
AQP1	AQP1|KEGG:Bile secretion - Homo sapiens (human)|KEGG:Proximal tubule bicarbonate reclamation - Homo sapiens (human)|KEGG:Renin secretion - Homo sapiens (human)|Reactome:Aquaporin-mediated transport|Reactome:Erythrocytes take up carbon dioxide and release oxygen|Reactome:Erythrocytes take up oxygen and release carbon dioxide|Reactome:O2/CO2 exchange in erythrocytes|Reactome:Passive transport by Aq…
AQP10	AQP10|Reactome:Aquaporin-mediated transport|Reactome:Passive transport by Aquaporins|Reactome:Transport of small molecules
AQP11	AQP11|Reactome:Aquaporin-mediated transport|Reactome:Passive transport by Aquaporins|Reactome:Transport of small molecules
AQP12A	AQP12A|Reactome:Aquaporin-mediated transport|Reactome:Passive transport by Aquaporins|Reactome:Transport of small molecules
AQP2	AQP2|KEGG:Vasopressin-regulated water reabsorption - Homo sapiens (human)|Reactome:Aquaporin-mediated transport|Reactome:Passive transport by Aquaporins|Reactome:Transport of small molecules|Reactome:Vasopressin regulates renal water homeostasis via Aquaporins|SMPDB:Amiloride Action Pathway|SMPDB:Bendroflumethiazide Action Pathway|SMPDB:Blue diaper syndrome|SMPDB:Bumetanide Action Pathway|SMPDB:C…
AQP3	AQP3|KEGG:Vasopressin-regulated water reabsorption - Homo sapiens (human)|PID:Stabilization and expansion of the E-cadherin adherens junction|Reactome:Aquaporin-mediated transport|Reactome:Passive transport by Aquaporins|Reactome:Transport of small molecules|Reactome:Vasopressin regulates renal water homeostasis via Aquaporins|SMPDB:Amiloride Action Pathway|SMPDB:Bendroflumethiazide Action Pathwa…
AQP4	AQP4|KEGG:Bile secretion - Homo sapiens (human)|KEGG:Vasopressin-regulated water reabsorption - Homo sapiens (human)|Reactome:Aquaporin-mediated transport|Reactome:Passive transport by Aquaporins|Reactome:Transport of small molecules|Reactome:Vasopressin regulates renal water homeostasis via Aquaporins|Wikipathways:Spinal Cord Injury|Wikipathways:Sudden Infant Death Syndrome (SIDS) Susceptibility…
AQP5	AQP5|KEGG:Salivary secretion - Homo sapiens (human)|PID:Stabilization and expansion of the E-cadherin adherens junction|Reactome:Aquaporin-mediated transport|Reactome:Passive transport by Aquaporins|Reactome:Transport of small molecules
AQP6	AQP6|Reactome:Aquaporin-mediated transport|Reactome:Passive transport by Aquaporins|Reactome:Transport of small molecules
AQP7	AQP7|KEGG:PPAR signaling pathway - Homo sapiens (human)|KEGG:Regulation of lipolysis in adipocytes - Homo sapiens (human)|Reactome:Aquaporin-mediated transport|Reactome:Passive transport by Aquaporins|Reactome:Transport of glycerol from adipocytes to the liver by Aquaporins|Reactome:Transport of small molecules|Wikipathways:PPAR signaling pathway
AQP8	AQP8|EHMN:Pyrimidine metabolism|KEGG:Bile secretion - Homo sapiens (human)|Reactome:Aquaporin-mediated transport|Reactome:Cellular responses to external stimuli|Reactome:Cellular responses to stress|Reactome:Detoxification of Reactive Oxygen Species|Reactome:Passive transport by Aquaporins|Reactome:Transport of small molecules
AQP9	AQP9|KEGG:Bile secretion - Homo sapiens (human)|Reactome:Aquaporin-mediated transport|Reactome:Passive transport by Aquaporins|Reactome:Transport of glycerol from adipocytes to the liver by Aquaporins|Reactome:Transport of small molecules|Wikipathways:Preimplantation Embryo
AQR	AQR|KEGG:Spliceosome - Homo sapiens (human)|Reactome:DNA Repair|Reactome:Dual incision in TC-NER|Reactome:Formation of TC-NER Pre-Incision Complex|Reactome:Gap-filling DNA repair synthesis and ligation in TC-NER|Reactome:Metabolism of RNA|Reactome:Nucleotide Excision Repair|Reactome:Processing of Capped Intron-Containing Pre-mRNA|Reactome:Transcription-Coupled Nucleotide Excision Repair (TC-NER)|…
AR	AR|KEGG:Oocyte meiosis - Homo sapiens (human)|KEGG:Pathways in cancer - Homo sapiens (human)|KEGG:Prostate cancer - Homo sapiens (human)|NetPath:Alpha6Beta4Integrin|NetPath:AndrogenReceptor|NetPath:IL6|NetPath:TGF_beta_Receptor|PID:Coregulation of Androgen receptor activity|PID:FOXA1 transcription factor network|PID:Nongenotropic Androgen signaling|PID:Notch-mediated HES/HEY network|PID:Regulatio…
ARAF	ARAF|BioCarta:mapkinase signaling pathway|INOH:B cell receptor signaling|INOH:CD4 T cell receptor signaling|INOH:CD4 T cell receptor signaling-ERK cascade|INOH:EPO signaling|INOH:FGF|INOH:GPCR GroupI metabotropic glutamate receptor|INOH:GPCR signaling-G alpha q|INOH:IGF signaling|INOH:IL-7 signaling|INOH:JAK STAT pathway and regulation|INOH:NGF|INOH:VEGF|KEGG:Acute myeloid leukemia - Homo sapiens…
ARAP1	ARAP1|BioCarta:adp-ribosylation factor|BioCarta:rac1 cell motility signaling pathway|BioCarta:rho cell motility signaling pathway|BioCarta:t cell receptor signaling pathway|KEGG:Endocytosis - Homo sapiens (human)|NetPath:EGFR1|PID:PDGFR-beta signaling pathway|PID:Regulation of RhoA activity|Reactome:PTK6 Regulates RTKs and Their Effectors AKT1 and DOK1|Reactome:Rho GTPase cycle|Reactome:Signal Tr…
ARAP2	ARAP2|BioCarta:adp-ribosylation factor|BioCarta:rac1 cell motility signaling pathway|BioCarta:rho cell motility signaling pathway|BioCarta:t cell receptor signaling pathway|KEGG:Endocytosis - Homo sapiens (human)|PID:Arf6 signaling events|Reactome:Rho GTPase cycle|Reactome:Signal Transduction|Reactome:Signaling by Rho GTPases
ARAP3	ARAP3|KEGG:Endocytosis - Homo sapiens (human)|KEGG:Rap1 signaling pathway - Homo sapiens (human)|KEGG:cAMP signaling pathway - Homo sapiens (human)|PID:Class I PI3K signaling events|PID:Regulation of RhoA activity|Reactome:Rho GTPase cycle|Reactome:Signal Transduction|Reactome:Signaling by Rho GTPases
ARC	ARC|KEGG:Amphetamine addiction - Homo sapiens (human)|Wikipathways:BDNF-TrkB Signaling|Wikipathways:Serotonin and anxiety|Wikipathways:Serotonin and anxiety-related events
ARCN1	ARCN1|EHMN:Aminosugars metabolism|EHMN:Androgen and estrogen biosynthesis and metabolism|EHMN:C21-steroid hormone biosynthesis and metabolism|EHMN:Galactose metabolism|EHMN:Glycerophospholipid metabolism|EHMN:Glycosphingolipid biosynthesis - ganglioseries|EHMN:Glycosphingolipid biosynthesis - globoseries|EHMN:Glycosphingolipid biosynthesis - neolactoseries|EHMN:Glycosphingolipid metabolism|EHMN:M…
AREG	AREG|INOH:GPCR signaling-G alpha i|INOH:GPCR signaling-G alpha q|INOH:GPCR signaling-G alpha s Epac and ERK|INOH:GPCR signaling-G alpha s PKA and ERK|INOH:GPCR signaling-cholera toxin|INOH:GPCR signaling-pertussis toxin|KEGG:Colorectal cancer - Homo sapiens (human)|KEGG:ErbB signaling pathway - Homo sapiens (human)|KEGG:Hippo signaling pathway - Homo sapiens (human)|KEGG:MAPK signaling pathway - …
AREL1	AREL1|Reactome:Adaptive Immune System|Reactome:Antigen processing: Ubiquitination & Proteasome degradation|Reactome:Class I MHC mediated antigen processing & presentation|Reactome:Immune System
ARF1	ARF1|BioCarta:adp-ribosylation factor|BioCarta:phosphoinositides and their downstream targets|KEGG:Endocytosis - Homo sapiens (human)|KEGG:Legionellosis - Homo sapiens (human)|KEGG:Phospholipase D signaling pathway - Homo sapiens (human)|KEGG:Vibrio cholerae infection - Homo sapiens (human)|PID:Arf1 pathway|PID:Arf6 downstream pathway|PID:Class I PI3K signaling events|PID:Signaling events mediate…
ARF3	ARF3|KEGG:Endocytosis - Homo sapiens (human)|Reactome:Asparagine N-linked glycosylation|Reactome:COPI-dependent Golgi-to-ER retrograde traffic|Reactome:COPI-mediated anterograde transport|Reactome:ER to Golgi Anterograde Transport|Reactome:Golgi-to-ER retrograde transport|Reactome:Intra-Golgi and retrograde Golgi-to-ER traffic|Reactome:Membrane Trafficking|Reactome:Metabolism|Reactome:Metabolism …
ARF4	ARF4|NetPath:EGFR1|PID:ErbB1 downstream signaling|Reactome:Asparagine N-linked glycosylation|Reactome:COPI-dependent Golgi-to-ER retrograde traffic|Reactome:COPI-mediated anterograde transport|Reactome:Cargo trafficking to the periciliary membrane|Reactome:Cilium Assembly|Reactome:ER to Golgi Anterograde Transport|Reactome:Golgi-to-ER retrograde transport|Reactome:Intra-Golgi and retrograde Golgi…
ARF5	ARF5|KEGG:Endocytosis - Homo sapiens (human)|PID:Class I PI3K signaling events|Reactome:Asparagine N-linked glycosylation|Reactome:COPI-dependent Golgi-to-ER retrograde traffic|Reactome:COPI-mediated anterograde transport|Reactome:ER to Golgi Anterograde Transport|Reactome:Golgi-to-ER retrograde transport|Reactome:Intra-Golgi and retrograde Golgi-to-ER traffic|Reactome:Membrane Trafficking|Reacto…
ARF6	ARF6|KEGG:Endocytosis - Homo sapiens (human)|KEGG:Fc gamma R-mediated phagocytosis - Homo sapiens (human)|KEGG:Phospholipase D signaling pathway - Homo sapiens (human)|KEGG:Ras signaling pathway - Homo sapiens (human)|PID:Alpha4 beta1 integrin signaling events|PID:Arf6 downstream pathway|PID:Arf6 signaling events|PID:Arf6 trafficking events|PID:Class I PI3K signaling events|PID:E-cadherin signali…
ARFGAP1	ARFGAP1|BioCarta:adp-ribosylation factor|BioCarta:rac1 cell motility signaling pathway|BioCarta:rho cell motility signaling pathway|BioCarta:t cell receptor signaling pathway|KEGG:Endocytosis - Homo sapiens (human)|PID:Arf1 pathway|Reactome:Asparagine N-linked glycosylation|Reactome:COPI-dependent Golgi-to-ER retrograde traffic|Reactome:COPI-mediated anterograde transport|Reactome:Clathrin-mediat…
ARFGAP2	ARFGAP2|KEGG:Endocytosis - Homo sapiens (human)|Reactome:Asparagine N-linked glycosylation|Reactome:COPI-dependent Golgi-to-ER retrograde traffic|Reactome:COPI-mediated anterograde transport|Reactome:ER to Golgi Anterograde Transport|Reactome:Golgi-to-ER retrograde transport|Reactome:Intra-Golgi and retrograde Golgi-to-ER traffic|Reactome:Membrane Trafficking|Reactome:Metabolism of proteins|React…
ARFGAP3	ARFGAP3|BioCarta:adp-ribosylation factor|BioCarta:rac1 cell motility signaling pathway|BioCarta:rho cell motility signaling pathway|BioCarta:t cell receptor signaling pathway|KEGG:Endocytosis - Homo sapiens (human)|Reactome:Asparagine N-linked glycosylation|Reactome:COPI-dependent Golgi-to-ER retrograde traffic|Reactome:COPI-mediated anterograde transport|Reactome:ER to Golgi Anterograde Transpor…
ARFGEF1	ARFGEF1|BioCarta:adp-ribosylation factor|BioCarta:thrombin signaling and protease-activated receptors|KEGG:Endocytosis - Homo sapiens (human)
ARFGEF2	ARFGEF2|BioCarta:adp-ribosylation factor|BioCarta:thrombin signaling and protease-activated receptors|KEGG:Endocytosis - Homo sapiens (human)|Reactome:Association of TriC/CCT with target proteins during biosynthesis|Reactome:Chaperonin-mediated protein folding|Reactome:Metabolism of proteins|Reactome:Protein folding
ARFIP1	ARFIP1|Wikipathways:miR-targeted genes in lymphocytes - TarBase|Wikipathways:miR-targeted genes in squamous cell - TarBase
ARFIP2	ARFIP2|BioCarta:rac1 cell motility signaling pathway|PID:Arf1 pathway|Reactome:Intra-Golgi and retrograde Golgi-to-ER traffic|Reactome:Membrane Trafficking|Reactome:Retrograde transport at the Trans-Golgi-Network|Reactome:Vesicle-mediated transport|Wikipathways:miR-targeted genes in epithelium - TarBase|Wikipathways:miR-targeted genes in lymphocytes - TarBase
ARFRP1	ARFRP1|Reactome:Intra-Golgi and retrograde Golgi-to-ER traffic|Reactome:Membrane Trafficking|Reactome:Retrograde transport at the Trans-Golgi-Network|Reactome:Vesicle-mediated transport
ARG1	ARG1|HumanCyc:urea cycle|INOH:Arginine Proline metabolism|KEGG:Amoebiasis - Homo sapiens (human)|KEGG:Arginine and proline metabolism - Homo sapiens (human)|KEGG:Arginine biosynthesis - Homo sapiens (human)|PID:ATF-2 transcription factor network|PID:IL4-mediated signaling events|Reactome:Immune System|Reactome:Innate Immune System|Reactome:Metabolism|Reactome:Metabolism of amino acids and derivat…
ARG2	ARG2|HumanCyc:urea cycle|INOH:Arginine Proline metabolism|KEGG:Amoebiasis - Homo sapiens (human)|KEGG:Arginine and proline metabolism - Homo sapiens (human)|KEGG:Arginine biosynthesis - Homo sapiens (human)|Reactome:Metabolism|Reactome:Metabolism of amino acids and derivatives|Reactome:Metabolism of polyamines|Reactome:Urea cycle|Wikipathways:Amino Acid metabolism|Wikipathways:Urea cycle and meta…
ARGFX	ARGFX|Wikipathways:Preimplantation Embryo
ARHGAP1	ARHGAP1|BioCarta:adp-ribosylation factor|BioCarta:rac1 cell motility signaling pathway|BioCarta:rho cell motility signaling pathway|BioCarta:t cell receptor signaling pathway|PID:Regulation of CDC42 activity|PID:Regulation of RAC1 activity|Reactome:Rho GTPase cycle|Reactome:Signal Transduction|Reactome:Signaling by Rho GTPases
ARHGAP10	ARHGAP10|KEGG:Bacterial invasion of epithelial cells - Homo sapiens (human)|PID:Arf1 pathway|Reactome:Apoptosis|Reactome:Programmed Cell Death|Reactome:Regulation of Apoptosis|Reactome:Regulation of PAK-2p34 activity by PS-GAP/RHG10|Reactome:Rho GTPase cycle|Reactome:Signal Transduction|Reactome:Signaling by Rho GTPases|Wikipathways:Ectoderm Differentiation
ARHGAP11A	ARHGAP11A|Reactome:Rho GTPase cycle|Reactome:Signal Transduction|Reactome:Signaling by Rho GTPases
ARHGAP11B	ARHGAP11B|Reactome:Rho GTPase cycle|Reactome:Signal Transduction|Reactome:Signaling by Rho GTPases
ARHGAP12	ARHGAP12|Reactome:Rho GTPase cycle|Reactome:Signal Transduction|Reactome:Signaling by Rho GTPases
ARHGAP15	ARHGAP15|Reactome:Rho GTPase cycle|Reactome:Signal Transduction|Reactome:Signaling by Rho GTPases|Wikipathways:Ectoderm Differentiation
ARHGAP17	ARHGAP17|KEGG:Tight junction - Homo sapiens (human)|PID:Regulation of CDC42 activity|PID:Regulation of RAC1 activity|Reactome:Rho GTPase cycle|Reactome:Signal Transduction|Reactome:Signaling by Rho GTPases
ARHGAP18	ARHGAP18|Reactome:Rho GTPase cycle|Reactome:Signal Transduction|Reactome:Signaling by Rho GTPases
ARHGAP19	ARHGAP19|Reactome:Rho GTPase cycle|Reactome:Signal Transduction|Reactome:Signaling by Rho GTPases
ARHGAP20	ARHGAP20|Reactome:Rho GTPase cycle|Reactome:Signal Transduction|Reactome:Signaling by Rho GTPases
ARHGAP21	ARHGAP21|Reactome:Rho GTPase cycle|Reactome:Signal Transduction|Reactome:Signaling by Rho GTPases
ARHGAP22	ARHGAP22|Reactome:Rho GTPase cycle|Reactome:Signal Transduction|Reactome:Signaling by Rho GTPases
ARHGAP23	ARHGAP23|Reactome:Rho GTPase cycle|Reactome:Signal Transduction|Reactome:Signaling by Rho GTPases
ARHGAP24	ARHGAP24|Reactome:Rho GTPase cycle|Reactome:Signal Transduction|Reactome:Signaling by Rho GTPases
ARHGAP25	ARHGAP25|Reactome:Rho GTPase cycle|Reactome:Signal Transduction|Reactome:Signaling by Rho GTPases
ARHGAP26	ARHGAP26|PID:Signaling events mediated by focal adhesion kinase|Reactome:Rho GTPase cycle|Reactome:Signal Transduction|Reactome:Signaling by Rho GTPases
ARHGAP27	ARHGAP27|Reactome:Rho GTPase cycle|Reactome:Signal Transduction|Reactome:Signaling by Rho GTPases
ARHGAP28	ARHGAP28|Reactome:Rho GTPase cycle|Reactome:Signal Transduction|Reactome:Signaling by Rho GTPases
ARHGAP29	ARHGAP29|Reactome:Rho GTPase cycle|Reactome:Signal Transduction|Reactome:Signaling by Rho GTPases|Wikipathways:Hypothetical Craniofacial Development Pathway
ARHGAP30	ARHGAP30|Reactome:Rho GTPase cycle|Reactome:Signal Transduction|Reactome:Signaling by Rho GTPases
ARHGAP31	ARHGAP31|Reactome:Rho GTPase cycle|Reactome:Signal Transduction|Reactome:Signaling by Rho GTPases
ARHGAP32	ARHGAP32|NetPath:EGFR1|PID:Neurotrophic factor-mediated Trk receptor signaling|Reactome:Rho GTPase cycle|Reactome:Signal Transduction|Reactome:Signaling by Rho GTPases
ARHGAP33	ARHGAP33|Reactome:Rho GTPase cycle|Reactome:Signal Transduction|Reactome:Signaling by Rho GTPases|Wikipathways:Insulin Signaling
ARHGAP35	ARHGAP35|KEGG:Focal adhesion - Homo sapiens (human)|KEGG:Leukocyte transendothelial migration - Homo sapiens (human)|KEGG:Platelet activation - Homo sapiens (human)|KEGG:Regulation of actin cytoskeleton - Homo sapiens (human)|NetPath:EGFR1|NetPath:TCR|PID:EPHA2 forward signaling|PID:PDGFR-beta signaling pathway|PID:Regulation of RhoA activity|PID:SHP2 signaling|PID:Signaling events mediated by fo…
ARHGAP36	ARHGAP36|Reactome:Rho GTPase cycle|Reactome:Signal Transduction|Reactome:Signaling by Rho GTPases
ARHGAP39	ARHGAP39|Reactome:Axon guidance|Reactome:Developmental Biology|Reactome:Inactivation of CDC42 and RAC1|Reactome:Rho GTPase cycle|Reactome:Signal Transduction|Reactome:Signaling by ROBO receptors|Reactome:Signaling by Rho GTPases
ARHGAP4	ARHGAP4|BioCarta:adp-ribosylation factor|BioCarta:rac1 cell motility signaling pathway|BioCarta:rho cell motility signaling pathway|BioCarta:t cell receptor signaling pathway|PID:Regulation of RhoA activity|Reactome:Rho GTPase cycle|Reactome:Signal Transduction|Reactome:Signaling by Rho GTPases
ARHGAP40	ARHGAP40|Reactome:Rho GTPase cycle|Reactome:Signal Transduction|Reactome:Signaling by Rho GTPases
ARHGAP42	ARHGAP42|NetPath:EGFR1|Reactome:Rho GTPase cycle|Reactome:Signal Transduction|Reactome:Signaling by Rho GTPases
ARHGAP44	ARHGAP44|Reactome:Rho GTPase cycle|Reactome:Signal Transduction|Reactome:Signaling by Rho GTPases
ARHGAP45	ARHGAP45|Reactome:Immune System|Reactome:Innate Immune System|Reactome:Neutrophil degranulation|Reactome:Rho GTPase cycle|Reactome:Signal Transduction|Reactome:Signaling by Rho GTPases
ARHGAP5	ARHGAP5|BioCarta:adp-ribosylation factor|BioCarta:d4gdi signaling pathway|BioCarta:erk and pi-3 kinase are necessary for collagen binding in corneal epithelia|BioCarta:pkc-catalyzed phosphorylation of inhibitory phosphoprotein of myosin phosphatase|BioCarta:rac1 cell motility signaling pathway|BioCarta:rho cell motility signaling pathway|BioCarta:t cell receptor signaling pathway|KEGG:Focal adhes…
ARHGAP6	ARHGAP6|BioCarta:adp-ribosylation factor|BioCarta:rac1 cell motility signaling pathway|BioCarta:rho cell motility signaling pathway|BioCarta:t cell receptor signaling pathway|PID:Regulation of RhoA activity|Reactome:Rho GTPase cycle|Reactome:Signal Transduction|Reactome:Signaling by Rho GTPases
ARHGAP8	ARHGAP8|PID:Regulation of RhoA activity|Reactome:Rho GTPase cycle|Reactome:Signal Transduction|Reactome:Signaling by Rho GTPases
ARHGAP9	ARHGAP9|PID:Regulation of RAC1 activity|PID:Regulation of RhoA activity|Reactome:Immune System|Reactome:Innate Immune System|Reactome:Neutrophil degranulation|Reactome:Rho GTPase cycle|Reactome:Signal Transduction|Reactome:Signaling by Rho GTPases
ARHGDIA	ARHGDIA|KEGG:Neurotrophin signaling pathway - Homo sapiens (human)|KEGG:Vasopressin-regulated water reabsorption - Homo sapiens (human)|PID:CDC42 signaling events|PID:PAR1-mediated thrombin signaling events|PID:PDGFR-beta signaling pathway|PID:RAC1 signaling pathway|PID:Regulation of CDC42 activity|PID:Regulation of RAC1 activity|PID:Regulation of RhoA activity|PID:p75(NTR)-mediated signaling|Rea…
ARHGDIB	ARHGDIB|BioCarta:caspase cascade in apoptosis|BioCarta:d4gdi signaling pathway|BioCarta:hiv-1 nef: negative effector of fas and tnf|KEGG:Neurotrophin signaling pathway - Homo sapiens (human)|KEGG:Vasopressin-regulated water reabsorption - Homo sapiens (human)|NetPath:TCR|PID:Caspase Cascade in Apoptosis|PID:Regulation of RhoA activity|Reactome:Rho GTPase cycle|Reactome:Signal Transduction|Reactom…
ARHGDIG	ARHGDIG|KEGG:Neurotrophin signaling pathway - Homo sapiens (human)|KEGG:Vasopressin-regulated water reabsorption - Homo sapiens (human)|PID:Regulation of RhoA activity|Reactome:Rho GTPase cycle|Reactome:Signal Transduction|Reactome:Signaling by Rho GTPases|Wikipathways:Ectoderm Differentiation|Wikipathways:G13 Signaling Pathway
ARHGEF1	ARHGEF1|BioCarta:pkc-catalyzed phosphorylation of inhibitory phosphoprotein of myosin phosphatase|BioCarta:rac1 cell motility signaling pathway|BioCarta:rho cell motility signaling pathway|KEGG:Human cytomegalovirus infection - Homo sapiens (human)|KEGG:Parathyroid hormone synthesis, secretion and action - Homo sapiens (human)|KEGG:Pathways in cancer - Homo sapiens (human)|KEGG:Platelet activatio…
ARHGEF10	ARHGEF10|PID:Regulation of RhoA activity|Reactome:Cell death signalling via NRAGE, NRIF and NADE|Reactome:Death Receptor Signalling|Reactome:G alpha (12/13) signalling events|Reactome:GPCR downstream signalling|Reactome:NRAGE signals death through JNK|Reactome:Rho GTPase cycle|Reactome:Signal Transduction|Reactome:Signaling by GPCR|Reactome:Signaling by Rho GTPases|Reactome:p75 NTR receptor-media…
ARHGEF10L	ARHGEF10L|PID:Regulation of RhoA activity|Reactome:Cell death signalling via NRAGE, NRIF and NADE|Reactome:Death Receptor Signalling|Reactome:G alpha (12/13) signalling events|Reactome:GPCR downstream signalling|Reactome:NRAGE signals death through JNK|Reactome:Rho GTPase cycle|Reactome:Signal Transduction|Reactome:Signaling by GPCR|Reactome:Signaling by Rho GTPases|Reactome:p75 NTR receptor-medi…
ARHGEF11	ARHGEF11|KEGG:Human cytomegalovirus infection - Homo sapiens (human)|KEGG:Parathyroid hormone synthesis, secretion and action - Homo sapiens (human)|KEGG:Pathways in cancer - Homo sapiens (human)|KEGG:Vascular smooth muscle contraction - Homo sapiens (human)|PID:Regulation of RhoA activity|PID:Signaling events mediated by focal adhesion kinase|Reactome:Axon guidance|Reactome:Cell death signalling…
ARHGEF12	ARHGEF12|KEGG:Axon guidance - Homo sapiens (human)|KEGG:C-type lectin receptor signaling pathway - Homo sapiens (human)|KEGG:Human cytomegalovirus infection - Homo sapiens (human)|KEGG:Pathways in cancer - Homo sapiens (human)|KEGG:Platelet activation - Homo sapiens (human)|KEGG:Proteoglycans in cancer - Homo sapiens (human)|KEGG:Regulation of actin cytoskeleton - Homo sapiens (human)|KEGG:Tuberc…
ARHGEF15	ARHGEF15|PID:EPHA forward signaling|PID:Regulation of RhoA activity|Reactome:Cell death signalling via NRAGE, NRIF and NADE|Reactome:Death Receptor Signalling|Reactome:G alpha (12/13) signalling events|Reactome:GPCR downstream signalling|Reactome:NRAGE signals death through JNK|Reactome:Rho GTPase cycle|Reactome:Signal Transduction|Reactome:Signaling by GPCR|Reactome:Signaling by Rho GTPases|Reac…
ARHGEF16	ARHGEF16|Reactome:Cell death signalling via NRAGE, NRIF and NADE|Reactome:Death Receptor Signalling|Reactome:G alpha (12/13) signalling events|Reactome:GPCR downstream signalling|Reactome:NRAGE signals death through JNK|Reactome:Rho GTPase cycle|Reactome:Signal Transduction|Reactome:Signaling by GPCR|Reactome:Signaling by Rho GTPases|Reactome:p75 NTR receptor-mediated signalling
ARHGEF17	ARHGEF17|PID:Regulation of RhoA activity|Reactome:Cell death signalling via NRAGE, NRIF and NADE|Reactome:Death Receptor Signalling|Reactome:G alpha (12/13) signalling events|Reactome:GPCR downstream signalling|Reactome:NRAGE signals death through JNK|Reactome:Rho GTPase cycle|Reactome:Signal Transduction|Reactome:Signaling by GPCR|Reactome:Signaling by Rho GTPases|Reactome:p75 NTR receptor-media…
ARHGEF18	ARHGEF18|KEGG:Tight junction - Homo sapiens (human)|PID:Regulation of RhoA activity|Reactome:Cell death signalling via NRAGE, NRIF and NADE|Reactome:Death Receptor Signalling|Reactome:G alpha (12/13) signalling events|Reactome:GPCR downstream signalling|Reactome:NRAGE signals death through JNK|Reactome:Rho GTPase cycle|Reactome:Signal Transduction|Reactome:Signaling by GPCR|Reactome:Signaling by …
ARHGEF19	ARHGEF19|Reactome:Cell death signalling via NRAGE, NRIF and NADE|Reactome:Death Receptor Signalling|Reactome:G alpha (12/13) signalling events|Reactome:GPCR downstream signalling|Reactome:NRAGE signals death through JNK|Reactome:Rho GTPase cycle|Reactome:Signal Transduction|Reactome:Signaling by GPCR|Reactome:Signaling by Rho GTPases|Reactome:p75 NTR receptor-mediated signalling
ARHGEF2	ARHGEF2|KEGG:Fluid shear stress and atherosclerosis - Homo sapiens (human)|KEGG:Pathogenic Escherichia coli infection - Homo sapiens (human)|KEGG:Tight junction - Homo sapiens (human)|NetPath:TCR|PID:Reelin signaling pathway|PID:Regulation of RAC1 activity|PID:Regulation of RhoA activity|Reactome:Cell death signalling via NRAGE, NRIF and NADE|Reactome:Death Receptor Signalling|Reactome:G alpha (1…
ARHGEF25	ARHGEF25|PID:Regulation of CDC42 activity|PID:Regulation of RAC1 activity|PID:Regulation of RhoA activity|Reactome:G alpha (q) signalling events|Reactome:GPCR downstream signalling|Reactome:Signal Transduction|Reactome:Signaling by GPCR
ARHGEF26	ARHGEF26|KEGG:Bacterial invasion of epithelial cells - Homo sapiens (human)|Reactome:Cell death signalling via NRAGE, NRIF and NADE|Reactome:Death Receptor Signalling|Reactome:G alpha (12/13) signalling events|Reactome:GPCR downstream signalling|Reactome:NRAGE signals death through JNK|Reactome:Rho GTPase cycle|Reactome:Signal Transduction|Reactome:Signaling by GPCR|Reactome:Signaling by Rho GTPa…
ARHGEF28	ARHGEF28|PID:Regulation of RhoA activity|PID:Signaling events mediated by focal adhesion kinase|Reactome:Axon guidance|Reactome:Developmental Biology|Reactome:EPH-Ephrin signaling|Reactome:EPHB-mediated forward signaling
ARHGEF3	ARHGEF3|PID:Regulation of RhoA activity|Reactome:Cell death signalling via NRAGE, NRIF and NADE|Reactome:Death Receptor Signalling|Reactome:G alpha (12/13) signalling events|Reactome:GPCR downstream signalling|Reactome:NRAGE signals death through JNK|Reactome:Rho GTPase cycle|Reactome:Signal Transduction|Reactome:Signaling by GPCR|Reactome:Signaling by Rho GTPases|Reactome:p75 NTR receptor-mediat…
ARHGEF33	ARHGEF33|Reactome:Cell death signalling via NRAGE, NRIF and NADE|Reactome:Death Receptor Signalling|Reactome:G alpha (12/13) signalling events|Reactome:GPCR downstream signalling|Reactome:NRAGE signals death through JNK|Reactome:Rho GTPase cycle|Reactome:Signal Transduction|Reactome:Signaling by GPCR|Reactome:Signaling by Rho GTPases|Reactome:p75 NTR receptor-mediated signalling
ARHGEF35	ARHGEF35|Reactome:Cell death signalling via NRAGE, NRIF and NADE|Reactome:Death Receptor Signalling|Reactome:G alpha (12/13) signalling events|Reactome:GPCR downstream signalling|Reactome:NRAGE signals death through JNK|Reactome:Rho GTPase cycle|Reactome:Signal Transduction|Reactome:Signaling by GPCR|Reactome:Signaling by Rho GTPases|Reactome:p75 NTR receptor-mediated signalling
ARHGEF37	ARHGEF37|Reactome:Cell death signalling via NRAGE, NRIF and NADE|Reactome:Death Receptor Signalling|Reactome:G alpha (12/13) signalling events|Reactome:GPCR downstream signalling|Reactome:NRAGE signals death through JNK|Reactome:Rho GTPase cycle|Reactome:Signal Transduction|Reactome:Signaling by GPCR|Reactome:Signaling by Rho GTPases|Reactome:p75 NTR receptor-mediated signalling
ARHGEF38	ARHGEF38|Reactome:Cell death signalling via NRAGE, NRIF and NADE|Reactome:Death Receptor Signalling|Reactome:G alpha (12/13) signalling events|Reactome:GPCR downstream signalling|Reactome:NRAGE signals death through JNK|Reactome:Rho GTPase cycle|Reactome:Signal Transduction|Reactome:Signaling by GPCR|Reactome:Signaling by Rho GTPases|Reactome:p75 NTR receptor-mediated signalling
ARHGEF39	ARHGEF39|Reactome:Cell death signalling via NRAGE, NRIF and NADE|Reactome:Death Receptor Signalling|Reactome:G alpha (12/13) signalling events|Reactome:GPCR downstream signalling|Reactome:NRAGE signals death through JNK|Reactome:Rho GTPase cycle|Reactome:Signal Transduction|Reactome:Signaling by GPCR|Reactome:Signaling by Rho GTPases|Reactome:p75 NTR receptor-mediated signalling
ARHGEF4	ARHGEF4|KEGG:Regulation of actin cytoskeleton - Homo sapiens (human)|NetPath:EGFR1|NetPath:Wnt|PID:Signaling events mediated by Hepatocyte Growth Factor Receptor (c-Met)|Reactome:Cell death signalling via NRAGE, NRIF and NADE|Reactome:Death Receptor Signalling|Reactome:G alpha (12/13) signalling events|Reactome:GPCR downstream signalling|Reactome:NRAGE signals death through JNK|Reactome:Rho GTPas…
ARHGEF40	ARHGEF40|Reactome:Cell death signalling via NRAGE, NRIF and NADE|Reactome:Death Receptor Signalling|Reactome:G alpha (12/13) signalling events|Reactome:GPCR downstream signalling|Reactome:NRAGE signals death through JNK|Reactome:Rho GTPase cycle|Reactome:Signal Transduction|Reactome:Signaling by GPCR|Reactome:Signaling by Rho GTPases|Reactome:p75 NTR receptor-mediated signalling
ARHGEF5	ARHGEF5|BioCarta:pkc-catalyzed phosphorylation of inhibitory phosphoprotein of myosin phosphatase|BioCarta:rac1 cell motility signaling pathway|BioCarta:rho cell motility signaling pathway|NetPath:EGFR1|PID:Regulation of RhoA activity|Reactome:Cell death signalling via NRAGE, NRIF and NADE|Reactome:Death Receptor Signalling|Reactome:G alpha (12/13) signalling events|Reactome:GPCR downstream signa…
ARHGEF6	ARHGEF6|BioCarta:agrin in postsynaptic differentiation|INOH:Integrin|INOH:PDGF|KEGG:Pancreatic cancer - Homo sapiens (human)|KEGG:Regulation of actin cytoskeleton - Homo sapiens (human)|NetPath:TCR|PID:CDC42 signaling events|PID:Integrin-linked kinase signaling|PID:Regulation of CDC42 activity|PID:Regulation of RAC1 activity|Reactome:Cell death signalling via NRAGE, NRIF and NADE|Reactome:Cell ju…
ARHGEF7	ARHGEF7|BioCarta:agrin in postsynaptic differentiation|KEGG:Regulation of actin cytoskeleton - Homo sapiens (human)|NetPath:EGFR1|NetPath:TCR|PID:Aurora A signaling|PID:CDC42 signaling events|PID:Integrin-linked kinase signaling|PID:Internalization of ErbB1|PID:Regulation of CDC42 activity|PID:Regulation of RAC1 activity|PID:Signaling events mediated by focal adhesion kinase|Reactome:Axon guidanc…
ARHGEF9	ARHGEF9|PID:Regulation of CDC42 activity|Reactome:Cell death signalling via NRAGE, NRIF and NADE|Reactome:Death Receptor Signalling|Reactome:G alpha (12/13) signalling events|Reactome:GABA A receptor activation|Reactome:GABA receptor activation|Reactome:GPCR downstream signalling|Reactome:NRAGE signals death through JNK|Reactome:Neuronal System|Reactome:Neurotransmitter receptors and postsynaptic…
ARID1A	ARID1A|BioCarta:chromatin remodeling by hswi/snf atp-dependent complexes|BioCarta:the information processing pathway at the ifn beta enhancer|KEGG:Hepatocellular carcinoma - Homo sapiens (human)|KEGG:Thermogenesis - Homo sapiens (human)|Reactome:Chromatin modifying enzymes|Reactome:Chromatin organization|Reactome:Gene expression (Transcription)|Reactome:Generic Transcription Pathway|Reactome:RMTs…
ARID1B	ARID1B|KEGG:Hepatocellular carcinoma - Homo sapiens (human)|KEGG:Thermogenesis - Homo sapiens (human)|Reactome:Chromatin modifying enzymes|Reactome:Chromatin organization|Reactome:Gene expression (Transcription)|Reactome:Generic Transcription Pathway|Reactome:RMTs methylate histone arginines|Reactome:RNA Polymerase II Transcription|Reactome:RUNX1 interacts with co-factors whose precise effect on …
ARID2	ARID2|KEGG:Hepatocellular carcinoma - Homo sapiens (human)|Reactome:Chromatin modifying enzymes|Reactome:Chromatin organization|Reactome:Gene expression (Transcription)|Reactome:Generic Transcription Pathway|Reactome:RMTs methylate histone arginines|Reactome:RNA Polymerase II Transcription|Reactome:RUNX1 interacts with co-factors whose precise effect on RUNX1 targets is not known|Reactome:Transcr…
ARID3A	ARID3A|PID:Direct p53 effectors|Reactome:Gene expression (Transcription)|Reactome:Generic Transcription Pathway|Reactome:RNA Polymerase II Transcription|Reactome:TP53 Regulates Transcription of Cell Cycle Genes|Reactome:TP53 Regulates Transcription of Genes Involved in G1 Cell Cycle Arrest|Reactome:Transcriptional Regulation by TP53|Wikipathways:TP53 Regulates Transcription of Cell Cycle Genes
ARID4A	ARID4A|Reactome:Chromatin modifying enzymes|Reactome:Chromatin organization|Reactome:HDACs deacetylate histones
ARID4B	ARID4B|Reactome:Chromatin modifying enzymes|Reactome:Chromatin organization|Reactome:Epigenetic regulation of gene expression|Reactome:Gene expression (Transcription)|Reactome:HDACs deacetylate histones|Reactome:Negative epigenetic regulation of rRNA expression|Reactome:NoRC negatively regulates rRNA expression|Wikipathways:Pathways Affected in Adenoid Cystic Carcinoma|Wikipathways:miR-targeted g…
ARID5B	ARID5B|Reactome:Chromatin modifying enzymes|Reactome:Chromatin organization|Reactome:HDMs demethylate histones|Wikipathways:FTO Obesity Variant Mechanism|Wikipathways:Mesodermal Commitment Pathway|Wikipathways:Pathways Affected in Adenoid Cystic Carcinoma
ARIH1	ARIH1|Reactome:Antiviral mechanism by IFN-stimulated genes|Reactome:Cytokine Signaling in Immune system|Reactome:ISG15 antiviral mechanism|Reactome:Immune System|Reactome:Interferon Signaling
ARIH2	ARIH2|Reactome:Adaptive Immune System|Reactome:Antigen processing: Ubiquitination & Proteasome degradation|Reactome:Class I MHC mediated antigen processing & presentation|Reactome:Immune System
ARL1	ARL1|Reactome:Intra-Golgi and retrograde Golgi-to-ER traffic|Reactome:Membrane Trafficking|Reactome:Retrograde transport at the Trans-Golgi-Network|Reactome:Vesicle-mediated transport
ARL10	ARL10|Wikipathways:miR-targeted genes in lymphocytes - TarBase
ARL13B	ARL13B|Reactome:ARL13B-mediated ciliary trafficking of INPP5E|Reactome:Cargo trafficking to the periciliary membrane|Reactome:Cilium Assembly|Reactome:Organelle biogenesis and maintenance
ARL2	ARL2|Reactome:Integration of energy metabolism|Reactome:Metabolism|Reactome:Metabolism of proteins|Reactome:Post-chaperonin tubulin folding pathway|Reactome:Protein folding|Reactome:Regulation of insulin secretion
ARL2BP	ARL2BP|Reactome:Integration of energy metabolism|Reactome:Metabolism|Reactome:Regulation of insulin secretion
ARL3	ARL3|Reactome:Cargo trafficking to the periciliary membrane|Reactome:Cilium Assembly|Reactome:Organelle biogenesis and maintenance|Reactome:Trafficking of myristoylated proteins to the cilium
ARL4A	ARL4A|Wikipathways:Mesodermal Commitment Pathway
ARL5B	ARL5B|Wikipathways:Glucocorticoid Receptor Pathway|Wikipathways:Nuclear Receptors Meta-Pathway
ARL6	ARL6|Reactome:BBSome-mediated cargo-targeting to cilium|Reactome:Cargo trafficking to the periciliary membrane|Reactome:Cilium Assembly|Reactome:Organelle biogenesis and maintenance
ARL6IP5	ARL6IP5|Reactome:Glutamate Neurotransmitter Release Cycle|Reactome:Neuronal System|Reactome:Neurotransmitter release cycle|Reactome:Transmission across Chemical Synapses
ARL8A	ARL8A|Reactome:Immune System|Reactome:Innate Immune System|Reactome:Neutrophil degranulation
ARL8B	ARL8B|Wikipathways:Ciliary landscape
ARMC5	ARMC5|KEGG:Cushing syndrome - Homo sapiens (human)
ARMC8	ARMC8|Reactome:Immune System|Reactome:Innate Immune System|Reactome:Neutrophil degranulation|Wikipathways:Ciliary landscape
ARNT	ARNT|BioCarta:ahr signal transduction pathway|BioCarta:erythropoietin mediated neuroprotection through nf-kb|BioCarta:hypoxia-inducible factor in the cardivascular system|BioCarta:vegf hypoxia and angiogenesis|KEGG:Chemical carcinogenesis - Homo sapiens (human)|KEGG:Cushing syndrome - Homo sapiens (human)|KEGG:HIF-1 signaling pathway - Homo sapiens (human)|KEGG:Pathways in cancer - Homo sapiens (…
ARNT2	ARNT2|KEGG:Pathways in cancer - Homo sapiens (human)|KEGG:Renal cell carcinoma - Homo sapiens (human)|KEGG:Transcriptional misregulation in cancer - Homo sapiens (human)|Reactome:Aryl hydrocarbon receptor signalling|Reactome:Biological oxidations|Reactome:Cytochrome P450 - arranged by substrate type|Reactome:Endogenous sterols|Reactome:Metabolism|Reactome:Phase I - Functionalization of compounds|…
ARNTL	ARNTL|KEGG:Circadian rhythm - Homo sapiens (human)|KEGG:Dopaminergic synapse - Homo sapiens (human)|KEGG:Herpes simplex infection - Homo sapiens (human)|PID:Circadian rhythm pathway|Reactome:BMAL1:CLOCK,NPAS2 activates circadian gene expression|Reactome:Circadian Clock|Wikipathways:Circadian Clock|Wikipathways:Exercise-induced Circadian Regulation|Wikipathways:Hedgehog Signaling Pathway|Wikipathw…
ARPC1A	ARPC1A|BioCarta:how does salmonella hijack a cell|BioCarta:role of pi3k subunit p85 in regulation of actin organization and cell migration|BioCarta:y branching of actin filaments|KEGG:Bacterial invasion of epithelial cells - Homo sapiens (human)|KEGG:Endocytosis - Homo sapiens (human)|KEGG:Fc gamma R-mediated phagocytosis - Homo sapiens (human)|KEGG:Pathogenic Escherichia coli infection - Homo sa…
ARPC1B	ARPC1B|BioCarta:how does salmonella hijack a cell|BioCarta:role of pi3k subunit p85 in regulation of actin organization and cell migration|BioCarta:y branching of actin filaments|KEGG:Bacterial invasion of epithelial cells - Homo sapiens (human)|KEGG:Endocytosis - Homo sapiens (human)|KEGG:Fc gamma R-mediated phagocytosis - Homo sapiens (human)|KEGG:Pathogenic Escherichia coli infection - Homo sa…
ARPC2	ARPC2|BioCarta:how does salmonella hijack a cell|BioCarta:role of pi3k subunit p85 in regulation of actin organization and cell migration|BioCarta:y branching of actin filaments|KEGG:Bacterial invasion of epithelial cells - Homo sapiens (human)|KEGG:Endocytosis - Homo sapiens (human)|KEGG:Fc gamma R-mediated phagocytosis - Homo sapiens (human)|KEGG:Pathogenic Escherichia coli infection - Homo sap…
ARPC3	ARPC3|BioCarta:how does salmonella hijack a cell|BioCarta:role of pi3k subunit p85 in regulation of actin organization and cell migration|BioCarta:y branching of actin filaments|KEGG:Bacterial invasion of epithelial cells - Homo sapiens (human)|KEGG:Endocytosis - Homo sapiens (human)|KEGG:Fc gamma R-mediated phagocytosis - Homo sapiens (human)|KEGG:Pathogenic Escherichia coli infection - Homo sap…
ARPC4	ARPC4|BioCarta:how does salmonella hijack a cell|BioCarta:role of pi3k subunit p85 in regulation of actin organization and cell migration|BioCarta:y branching of actin filaments|KEGG:Bacterial invasion of epithelial cells - Homo sapiens (human)|KEGG:Endocytosis - Homo sapiens (human)|KEGG:Fc gamma R-mediated phagocytosis - Homo sapiens (human)|KEGG:Pathogenic Escherichia coli infection - Homo sap…
ARPC5	ARPC5|KEGG:Bacterial invasion of epithelial cells - Homo sapiens (human)|KEGG:Endocytosis - Homo sapiens (human)|KEGG:Fc gamma R-mediated phagocytosis - Homo sapiens (human)|KEGG:Pathogenic Escherichia coli infection - Homo sapiens (human)|KEGG:Regulation of actin cytoskeleton - Homo sapiens (human)|KEGG:Salmonella infection - Homo sapiens (human)|KEGG:Shigellosis - Homo sapiens (human)|PID:CDC42…
ARPC5L	ARPC5L|KEGG:Bacterial invasion of epithelial cells - Homo sapiens (human)|KEGG:Endocytosis - Homo sapiens (human)|KEGG:Fc gamma R-mediated phagocytosis - Homo sapiens (human)|KEGG:Pathogenic Escherichia coli infection - Homo sapiens (human)|KEGG:Regulation of actin cytoskeleton - Homo sapiens (human)|KEGG:Salmonella infection - Homo sapiens (human)|KEGG:Shigellosis - Homo sapiens (human)|Wikipath…
ARPP19	ARPP19|Reactome:Cell Cycle|Reactome:Cell Cycle, Mitotic|Reactome:M Phase|Reactome:MASTL Facilitates Mitotic Progression|Reactome:Mitotic Prophase
ARR3	ARR3|PID:CXCR4-mediated signaling events|PID:Thromboxane A2 receptor signaling|PID:Visual signal transduction: Cones
ARRB1	ARRB1|BioCarta:-arrestins in gpcr desensitization|BioCarta:attenuation of gpcr signaling|BioCarta:role of -arrestins in the activation and targeting of map kinases|BioCarta:roles of arrestin dependent recruitment of src kinases in gpcr signaling|BioCarta:visual signal transduction|KEGG:Chemokine signaling pathway - Homo sapiens (human)|KEGG:Endocytosis - Homo sapiens (human)|KEGG:Hedgehog signali…
ARRB2	ARRB2|INOH:Hedgehog|KEGG:Chemokine signaling pathway - Homo sapiens (human)|KEGG:Dopaminergic synapse - Homo sapiens (human)|KEGG:Endocytosis - Homo sapiens (human)|KEGG:Hedgehog signaling pathway - Homo sapiens (human)|KEGG:MAPK signaling pathway - Homo sapiens (human)|KEGG:Morphine addiction - Homo sapiens (human)|KEGG:Olfactory transduction - Homo sapiens (human)|KEGG:Parathyroid hormone synth…
ARRDC4	ARRDC4|Wikipathways:Genotoxicity pathway
ARSA	ARSA|KEGG:Lysosome - Homo sapiens (human)|KEGG:Sphingolipid metabolism - Homo sapiens (human)|Reactome:Gamma carboxylation, hypusine formation and arylsulfatase activation|Reactome:Glycosphingolipid metabolism|Reactome:Immune System|Reactome:Innate Immune System|Reactome:Metabolism|Reactome:Metabolism of lipids|Reactome:Metabolism of proteins|Reactome:Neutrophil degranulation|Reactome:Post-transl…
ARSB	ARSB|EHMN:Androgen and estrogen biosynthesis and metabolism|HumanCyc:chondroitin sulfate degradation (metazoa)|KEGG:Glycosaminoglycan degradation - Homo sapiens (human)|KEGG:Lysosome - Homo sapiens (human)|Reactome:CS/DS degradation|Reactome:Chondroitin sulfate/dermatan sulfate metabolism|Reactome:Gamma carboxylation, hypusine formation and arylsulfatase activation|Reactome:Glycosaminoglycan meta…
ARSD	ARSD|EHMN:Androgen and estrogen biosynthesis and metabolism|Reactome:Gamma carboxylation, hypusine formation and arylsulfatase activation|Reactome:Glycosphingolipid metabolism|Reactome:Metabolism|Reactome:Metabolism of lipids|Reactome:Metabolism of proteins|Reactome:Post-translational protein modification|Reactome:Sphingolipid metabolism|Reactome:The activation of arylsulfatases|Wikipathways:Estr…
ARSE	ARSE|EHMN:Androgen and estrogen biosynthesis and metabolism|Reactome:Gamma carboxylation, hypusine formation and arylsulfatase activation|Reactome:Glycosphingolipid metabolism|Reactome:Metabolism|Reactome:Metabolism of lipids|Reactome:Metabolism of proteins|Reactome:Post-translational protein modification|Reactome:Sphingolipid metabolism|Reactome:The activation of arylsulfatases|Wikipathways:Estr…
ARSF	ARSF|Reactome:Gamma carboxylation, hypusine formation and arylsulfatase activation|Reactome:Glycosphingolipid metabolism|Reactome:Metabolism|Reactome:Metabolism of lipids|Reactome:Metabolism of proteins|Reactome:Post-translational protein modification|Reactome:Sphingolipid metabolism|Reactome:The activation of arylsulfatases
ARSG	ARSG|KEGG:Lysosome - Homo sapiens (human)|Reactome:Gamma carboxylation, hypusine formation and arylsulfatase activation|Reactome:Glycosphingolipid metabolism|Reactome:Metabolism|Reactome:Metabolism of lipids|Reactome:Metabolism of proteins|Reactome:Post-translational protein modification|Reactome:Sphingolipid metabolism|Reactome:The activation of arylsulfatases
ARSH	ARSH|Reactome:Gamma carboxylation, hypusine formation and arylsulfatase activation|Reactome:Glycosphingolipid metabolism|Reactome:Metabolism|Reactome:Metabolism of lipids|Reactome:Metabolism of proteins|Reactome:Post-translational protein modification|Reactome:Sphingolipid metabolism|Reactome:The activation of arylsulfatases
ARSI	ARSI|Reactome:Gamma carboxylation, hypusine formation and arylsulfatase activation|Reactome:Glycosphingolipid metabolism|Reactome:Metabolism|Reactome:Metabolism of lipids|Reactome:Metabolism of proteins|Reactome:Post-translational protein modification|Reactome:Sphingolipid metabolism|Reactome:The activation of arylsulfatases
ARSJ	ARSJ|Reactome:Gamma carboxylation, hypusine formation and arylsulfatase activation|Reactome:Glycosphingolipid metabolism|Reactome:Metabolism|Reactome:Metabolism of lipids|Reactome:Metabolism of proteins|Reactome:Post-translational protein modification|Reactome:Sphingolipid metabolism|Reactome:The activation of arylsulfatases
ARSK	ARSK|Reactome:Gamma carboxylation, hypusine formation and arylsulfatase activation|Reactome:Glycosphingolipid metabolism|Reactome:Metabolism|Reactome:Metabolism of lipids|Reactome:Metabolism of proteins|Reactome:Post-translational protein modification|Reactome:Sphingolipid metabolism|Reactome:The activation of arylsulfatases
ART1	ART1|EHMN:Vitamin B3 (nicotinate and nicotinamide) metabolism|Reactome:Alpha-defensins|Reactome:Antimicrobial peptides|Reactome:Defensins|Reactome:Immune System|Reactome:Innate Immune System
ART3	ART3|EHMN:Vitamin B3 (nicotinate and nicotinamide) metabolism|Reactome:Metabolism of proteins|Reactome:Post-translational modification: synthesis of GPI-anchored proteins|Reactome:Post-translational protein modification
ART4	ART4|EHMN:Vitamin B3 (nicotinate and nicotinamide) metabolism|Reactome:Metabolism of proteins|Reactome:Post-translational modification: synthesis of GPI-anchored proteins|Reactome:Post-translational protein modification
ART5	ART5|EHMN:Vitamin B3 (nicotinate and nicotinamide) metabolism
ARTN	ARTN|Reactome:Axon guidance|Reactome:Developmental Biology|Reactome:MAPK family signaling cascades|Reactome:MAPK1/MAPK3 signaling|Reactome:NCAM signaling for neurite out-growth|Reactome:NCAM1 interactions|Reactome:RAF/MAP kinase cascade|Reactome:RET signaling|Reactome:Signal Transduction|Wikipathways:Twelve loci associated with ADHD
ARV1	ARV1|Reactome:Cholesterol biosynthesis|Reactome:Metabolism|Reactome:Metabolism of lipids|Reactome:Metabolism of steroids
ARX	ARX|Wikipathways:Ectoderm Differentiation|Wikipathways:Olfactory bulb development and olfactory learning
AS3MT	AS3MT|HumanCyc:arsenate detoxification I (glutaredoxin)|Reactome:Biological oxidations|Reactome:Metabolism|Reactome:Methylation|Reactome:Phase II - Conjugation of compounds
ASAH1	ASAH1|BioCarta:phospholipids as signalling intermediaries|EHMN:Glycosphingolipid metabolism|HumanCyc:sphingosine and sphingosine-1-phosphate metabolism|KEGG:Lysosome - Homo sapiens (human)|KEGG:Sphingolipid metabolism - Homo sapiens (human)|KEGG:Sphingolipid signaling pathway - Homo sapiens (human)|PID:Ceramide signaling pathway|Reactome:Glycosphingolipid metabolism|Reactome:Immune System|Reactom…
ASAH2	ASAH2|EHMN:Glycosphingolipid metabolism|HumanCyc:sphingosine and sphingosine-1-phosphate metabolism|KEGG:Sphingolipid metabolism - Homo sapiens (human)|KEGG:Sphingolipid signaling pathway - Homo sapiens (human)|Reactome:Glycosphingolipid metabolism|Reactome:Metabolism|Reactome:Metabolism of lipids|Reactome:Sphingolipid metabolism|Wikipathways:Sphingolipid pathway
ASAP1	ASAP1|BioCarta:adp-ribosylation factor|BioCarta:rac1 cell motility signaling pathway|BioCarta:rho cell motility signaling pathway|BioCarta:t cell receptor signaling pathway|KEGG:Endocytosis - Homo sapiens (human)|KEGG:Fc gamma R-mediated phagocytosis - Homo sapiens (human)|NetPath:EGFR1|PID:Arf1 pathway|PID:Signaling events mediated by focal adhesion kinase|Reactome:Cargo trafficking to the peric…
ASAP2	ASAP2|BioCarta:adp-ribosylation factor|BioCarta:rac1 cell motility signaling pathway|BioCarta:rho cell motility signaling pathway|BioCarta:t cell receptor signaling pathway|KEGG:Endocytosis - Homo sapiens (human)|KEGG:Fc gamma R-mediated phagocytosis - Homo sapiens (human)|PID:Arf6 trafficking events|Wikipathways:Vitamin D Receptor Pathway
ASAP3	ASAP3|KEGG:Endocytosis - Homo sapiens (human)|KEGG:Fc gamma R-mediated phagocytosis - Homo sapiens (human)|NetPath:EGFR1
ASB1	ASB1|Reactome:Adaptive Immune System|Reactome:Antigen processing: Ubiquitination & Proteasome degradation|Reactome:Class I MHC mediated antigen processing & presentation|Reactome:Immune System|Reactome:Metabolism of proteins|Reactome:Neddylation|Reactome:Post-translational protein modification
ASB10	ASB10|Reactome:Adaptive Immune System|Reactome:Antigen processing: Ubiquitination & Proteasome degradation|Reactome:Class I MHC mediated antigen processing & presentation|Reactome:Immune System|Reactome:Metabolism of proteins|Reactome:Neddylation|Reactome:Post-translational protein modification
ASB11	ASB11|Reactome:Adaptive Immune System|Reactome:Antigen processing: Ubiquitination & Proteasome degradation|Reactome:Class I MHC mediated antigen processing & presentation|Reactome:Immune System|Reactome:Metabolism of proteins|Reactome:Neddylation|Reactome:Post-translational protein modification
ASB12	ASB12|Reactome:Adaptive Immune System|Reactome:Antigen processing: Ubiquitination & Proteasome degradation|Reactome:Class I MHC mediated antigen processing & presentation|Reactome:Immune System|Reactome:Metabolism of proteins|Reactome:Neddylation|Reactome:Post-translational protein modification
ASB13	ASB13|Reactome:Adaptive Immune System|Reactome:Antigen processing: Ubiquitination & Proteasome degradation|Reactome:Class I MHC mediated antigen processing & presentation|Reactome:Immune System|Reactome:Metabolism of proteins|Reactome:Neddylation|Reactome:Post-translational protein modification
ASB14	ASB14|Reactome:Adaptive Immune System|Reactome:Antigen processing: Ubiquitination & Proteasome degradation|Reactome:Class I MHC mediated antigen processing & presentation|Reactome:Immune System|Reactome:Metabolism of proteins|Reactome:Neddylation|Reactome:Post-translational protein modification
ASB15	ASB15|BioCarta:how does salmonella hijack a cell|BioCarta:role of pi3k subunit p85 in regulation of actin organization and cell migration|BioCarta:y branching of actin filaments|NetPath:EGFR1|PID:CDC42 signaling events|PID:EPHB forward signaling|PID:ErbB1 downstream signaling|PID:Nephrin/Neph1 signaling in the kidney podocyte|PID:Netrin-mediated signaling events|PID:PDGFR-beta signaling pathway|P…
ASB16	ASB16|Reactome:Adaptive Immune System|Reactome:Antigen processing: Ubiquitination & Proteasome degradation|Reactome:Class I MHC mediated antigen processing & presentation|Reactome:Immune System|Reactome:Metabolism of proteins|Reactome:Neddylation|Reactome:Post-translational protein modification
ASB17	ASB17|Reactome:Adaptive Immune System|Reactome:Antigen processing: Ubiquitination & Proteasome degradation|Reactome:Class I MHC mediated antigen processing & presentation|Reactome:Immune System|Reactome:Metabolism of proteins|Reactome:Neddylation|Reactome:Post-translational protein modification
ASB18	ASB18|Reactome:Adaptive Immune System|Reactome:Antigen processing: Ubiquitination & Proteasome degradation|Reactome:Class I MHC mediated antigen processing & presentation|Reactome:Immune System|Reactome:Metabolism of proteins|Reactome:Neddylation|Reactome:Post-translational protein modification
ASB2	ASB2|Reactome:Adaptive Immune System|Reactome:Antigen processing: Ubiquitination & Proteasome degradation|Reactome:Class I MHC mediated antigen processing & presentation|Reactome:Immune System|Reactome:Metabolism of proteins|Reactome:Neddylation|Reactome:Post-translational protein modification
ASB3	ASB3|Reactome:Adaptive Immune System|Reactome:Antigen processing: Ubiquitination & Proteasome degradation|Reactome:Class I MHC mediated antigen processing & presentation|Reactome:Immune System|Reactome:Metabolism of proteins|Reactome:Neddylation|Reactome:Post-translational protein modification
ASB4	ASB4|Reactome:Adaptive Immune System|Reactome:Antigen processing: Ubiquitination & Proteasome degradation|Reactome:Class I MHC mediated antigen processing & presentation|Reactome:Immune System|Reactome:Metabolism of proteins|Reactome:Neddylation|Reactome:Post-translational protein modification
ASB5	ASB5|Reactome:Adaptive Immune System|Reactome:Antigen processing: Ubiquitination & Proteasome degradation|Reactome:Class I MHC mediated antigen processing & presentation|Reactome:Immune System|Reactome:Metabolism of proteins|Reactome:Neddylation|Reactome:Post-translational protein modification
ASB6	ASB6|Reactome:Adaptive Immune System|Reactome:Antigen processing: Ubiquitination & Proteasome degradation|Reactome:Class I MHC mediated antigen processing & presentation|Reactome:Immune System|Reactome:Metabolism of proteins|Reactome:Neddylation|Reactome:Post-translational protein modification
ASB7	ASB7|Reactome:Adaptive Immune System|Reactome:Antigen processing: Ubiquitination & Proteasome degradation|Reactome:Class I MHC mediated antigen processing & presentation|Reactome:Immune System|Reactome:Metabolism of proteins|Reactome:Neddylation|Reactome:Post-translational protein modification
ASB8	ASB8|Reactome:Adaptive Immune System|Reactome:Antigen processing: Ubiquitination & Proteasome degradation|Reactome:Class I MHC mediated antigen processing & presentation|Reactome:Immune System|Reactome:Metabolism of proteins|Reactome:Neddylation|Reactome:Post-translational protein modification
ASB9	ASB9|Reactome:Adaptive Immune System|Reactome:Antigen processing: Ubiquitination & Proteasome degradation|Reactome:Class I MHC mediated antigen processing & presentation|Reactome:Immune System|Reactome:Metabolism of proteins|Reactome:Neddylation|Reactome:Post-translational protein modification
ASCC1	ASCC1|Reactome:ALKBH3 mediated reversal of alkylation damage|Reactome:DNA Damage Reversal|Reactome:DNA Repair|Reactome:Reversal of alkylation damage by DNA dioxygenases
ASCC2	ASCC2|Reactome:ALKBH3 mediated reversal of alkylation damage|Reactome:DNA Damage Reversal|Reactome:DNA Repair|Reactome:Reversal of alkylation damage by DNA dioxygenases
ASCC3	ASCC3|Reactome:ALKBH3 mediated reversal of alkylation damage|Reactome:DNA Damage Reversal|Reactome:DNA Repair|Reactome:Reversal of alkylation damage by DNA dioxygenases|Wikipathways:Mesodermal Commitment Pathway
ASCL1	ASCL1|PID:Notch-mediated HES/HEY network|Wikipathways:Dopaminergic Neurogenesis|Wikipathways:Neural Crest Differentiation|Wikipathways:Sudden Infant Death Syndrome (SIDS) Susceptibility Pathways
ASF1A	ASF1A|Reactome:Cellular Senescence|Reactome:Cellular responses to external stimuli|Reactome:Cellular responses to stress|Reactome:DNA Damage/Telomere Stress Induced Senescence|Reactome:Formation of Senescence-Associated Heterochromatin Foci (SAHF)
ASGR1	ASGR1|KEGG:Thyroid hormone synthesis - Homo sapiens (human)|Reactome:Asparagine N-linked glycosylation|Reactome:Metabolism of proteins|Reactome:Post-translational protein modification|Wikipathways:Ebola Virus Pathway on Host
ASGR2	ASGR2|KEGG:Thyroid hormone synthesis - Homo sapiens (human)|Reactome:Asparagine N-linked glycosylation|Reactome:Metabolism of proteins|Reactome:Post-translational protein modification
ASH1L	ASH1L|EHMN:Lysine metabolism|KEGG:Lysine degradation - Homo sapiens (human)|Reactome:Chromatin modifying enzymes|Reactome:Chromatin organization|Reactome:PKMTs methylate histone lysines|Wikipathways:Histone Modifications
ASH2L	ASH2L|KEGG:Cushing syndrome - Homo sapiens (human)|Reactome:Chromatin modifying enzymes|Reactome:Chromatin organization|Reactome:Formation of the beta-catenin:TCF transactivating complex|Reactome:Gene expression (Transcription)|Reactome:Generic Transcription Pathway|Reactome:PKMTs methylate histone lysines|Reactome:RNA Polymerase II Transcription|Reactome:RUNX1 regulates genes involved in megakar…
ASIC1	ASIC1|KEGG:Inflammatory mediator regulation of TRP channels - Homo sapiens (human)|Reactome:Ion channel transport|Reactome:Stimuli-sensing channels|Reactome:Transport of small molecules
ASIC2	ASIC2|KEGG:Inflammatory mediator regulation of TRP channels - Homo sapiens (human)|KEGG:Taste transduction - Homo sapiens (human)|Reactome:Ion channel transport|Reactome:Stimuli-sensing channels|Reactome:Transport of small molecules
ASIC3	ASIC3|KEGG:Inflammatory mediator regulation of TRP channels - Homo sapiens (human)|Reactome:Ion channel transport|Reactome:Stimuli-sensing channels|Reactome:Transport of small molecules
ASIC4	ASIC4|KEGG:Inflammatory mediator regulation of TRP channels - Homo sapiens (human)|Reactome:Ion channel transport|Reactome:Stimuli-sensing channels|Reactome:Transport of small molecules
ASIC5	ASIC5|KEGG:Inflammatory mediator regulation of TRP channels - Homo sapiens (human)|Reactome:Ion channel transport|Reactome:Stimuli-sensing channels|Reactome:Transport of small molecules
ASIP	ASIP|KEGG:Melanogenesis - Homo sapiens (human)|PID:Insulin-mediated glucose transport|Wikipathways:Adipogenesis
ASL	ASL|HumanCyc:citrulline-nitric oxide cycle|HumanCyc:urea cycle|INOH:Alanine Aspartate Asparagine metabolism|INOH:Arginine Proline metabolism|INOH:Citrate cycle|KEGG:Alanine, aspartate and glutamate metabolism - Homo sapiens (human)|KEGG:Arginine biosynthesis - Homo sapiens (human)|Reactome:Metabolism|Reactome:Metabolism of amino acids and derivatives|Reactome:Metabolism of polyamines|Reactome:Ure…
ASMT	ASMT|HumanCyc:serotonin and melatonin biosynthesis|HumanCyc:superpathway of tryptophan utilization|INOH:Tryptophan degradation|KEGG:Tryptophan metabolism - Homo sapiens (human)|Reactome:Amine-derived hormones|Reactome:Metabolism|Reactome:Metabolism of amino acids and derivatives|Reactome:Serotonin and melatonin biosynthesis|SMPDB:Tryptophan Metabolism|Wikipathways:Biogenic Amine Synthesis|Wikipat…
GET3	ASNA1|Reactome:IRE1alpha activates chaperones|Reactome:Metabolism of proteins|Reactome:Unfolded Protein Response (UPR)|Reactome:XBP1(S) activates chaperone genes
ASNS	ASNS|HumanCyc:asparagine biosynthesis|HumanCyc:glutamine degradation/glutamate biosynthesis|INOH:Alanine Aspartate Asparagine metabolism|KEGG:Alanine, aspartate and glutamate metabolism - Homo sapiens (human)|Reactome:Amino acid synthesis and interconversion (transamination)|Reactome:Metabolism|Reactome:Metabolism of amino acids and derivatives|SMPDB:Ammonia Recycling|SMPDB:Aspartate Metabolism|S…
ASPA	ASPA|INOH:Alanine Aspartate Asparagine metabolism|KEGG:Alanine, aspartate and glutamate metabolism - Homo sapiens (human)|KEGG:Histidine metabolism - Homo sapiens (human)|Reactome:Amino acid synthesis and interconversion (transamination)|Reactome:Metabolism|Reactome:Metabolism of amino acids and derivatives|SMPDB:Aspartate Metabolism|SMPDB:Canavan Disease|SMPDB:Hypoacetylaspartia|Wikipathways:Ala…
ASPDH	ASPDH|KEGG:Nicotinate and nicotinamide metabolism - Homo sapiens (human)
ASPG	ASPG|HumanCyc:asparagine degradation|Reactome:Amino acid synthesis and interconversion (transamination)|Reactome:Metabolism|Reactome:Metabolism of amino acids and derivatives
ASPH	ASPH|BioCarta:hypoxia-inducible factor in the cardivascular system|Reactome:Cardiac conduction|Reactome:Ion channel transport|Reactome:Ion homeostasis|Reactome:Muscle contraction|Reactome:Stimuli-sensing channels|Reactome:Transport of small molecules
ASPN	ASPN|Reactome:ECM proteoglycans|Reactome:Extracellular matrix organization
ASPSCR1	ASPSCR1|KEGG:Transcriptional misregulation in cancer - Homo sapiens (human)
ASRGL1	ASRGL1|HumanCyc:asparagine degradation|Reactome:Histidine, lysine, phenylalanine, tyrosine, proline and tryptophan catabolism|Reactome:Metabolism|Reactome:Metabolism of amino acids and derivatives|Reactome:Phenylalanine and tyrosine catabolism|SMPDB:Ammonia Recycling|SMPDB:Aspartate Metabolism|SMPDB:Canavan Disease|SMPDB:Hypoacetylaspartia
ASS1	ASS1|HumanCyc:citrulline-nitric oxide cycle|HumanCyc:urea cycle|INOH:Alanine Aspartate Asparagine metabolism|INOH:Arginine Proline metabolism|KEGG:Alanine, aspartate and glutamate metabolism - Homo sapiens (human)|KEGG:Arginine biosynthesis - Homo sapiens (human)|KEGG:Fluid shear stress and atherosclerosis - Homo sapiens (human)|Reactome:Metabolism|Reactome:Metabolism of amino acids and derivativ…
ASTN1	ASTN1|Wikipathways:Ectoderm Differentiation
ASXL1	ASXL1|Reactome:Deubiquitination|Reactome:Metabolism of proteins|Reactome:Post-translational protein modification|Reactome:UCH proteinases
ASXL2	ASXL2|Reactome:Deubiquitination|Reactome:Metabolism of proteins|Reactome:Post-translational protein modification|Reactome:UCH proteinases
ASZ1	ASZ1|Reactome:Gene Silencing by RNA|Reactome:Gene expression (Transcription)|Reactome:PIWI-interacting RNA (piRNA) biogenesis
ATAD1	ATAD1|SMPDB:AICA-Ribosiduria|SMPDB:Adenine phosphoribosyltransferase deficiency (APRT)|SMPDB:Adenosine Deaminase Deficiency|SMPDB:Adenylosuccinate Lyase Deficiency|SMPDB:Azathioprine Action Pathway|SMPDB:Gout or Kelley-Seegmiller Syndrome|SMPDB:Lesch-Nyhan Syndrome (LNS)|SMPDB:Mercaptopurine Action Pathway|SMPDB:Mitochondrial DNA depletion syndrome|SMPDB:Molybdenum Cofactor Deficiency|SMPDB:Myoad…
ATAD2	ATAD2|Reactome:Gene expression (Transcription)|Reactome:Generic Transcription Pathway|Reactome:RNA Polymerase II Transcription|Reactome:TFAP2 (AP-2) family regulates transcription of growth factors and their receptors|Reactome:Transcriptional regulation by the AP-2 (TFAP2) family of transcription factors|Wikipathways:Gastric Cancer Network 2
ATAD3B	ATAD3B|Reactome:Immune System|Reactome:Innate Immune System|Reactome:Neutrophil degranulation|Wikipathways:miR-targeted genes in epithelium - TarBase|Wikipathways:miR-targeted genes in lymphocytes - TarBase|Wikipathways:miR-targeted genes in muscle cell - TarBase
ATAT1	ATAT1|Reactome:Cilium Assembly|Reactome:Organelle biogenesis and maintenance|Wikipathways:miR-targeted genes in lymphocytes - TarBase
ATF1	ATF1|BioCarta:tnf/stress related signaling|KEGG:Aldosterone synthesis and secretion - Homo sapiens (human)|KEGG:Transcriptional misregulation in cancer - Homo sapiens (human)|NetPath:EGFR1|NetPath:IL3|PID:ErbB1 downstream signaling|PID:Signaling mediated by p38-alpha and p38-beta|Reactome:CREB phosphorylation|Reactome:Cytokine Signaling in Immune system|Reactome:Immune System|Reactome:Innate Immu…
ATF2	ATF2|BioCarta:alk in cardiac myocytes|BioCarta:angiotensin ii mediated activation of jnk pathway via pyk2 dependent signaling|BioCarta:mapkinase signaling pathway|BioCarta:p38 mapk signaling pathway|BioCarta:the 41bb-dependent immune response|BioCarta:the information processing pathway at the ifn beta enhancer|INOH:BMP2 signaling TAK1|INOH:IL-1 p38|INOH:TGF-beta signaling TAK1|INOH:TLR ECSIT MEKK…
ATF3	ATF3|NetPath:ID|NetPath:TGF_beta_Receptor|PID:AP-1 transcription factor network|PID:ATF-2 transcription factor network|PID:Direct p53 effectors|PharmGKB:Tacrolimus/Cyclosporine Pathway, Pharmacodynamics|Wikipathways:ATF4 activates genes|Wikipathways:Hypertrophy Model|Wikipathways:LncRNA involvement in canonical Wnt signaling and colorectal cancer|Wikipathways:Myometrial Relaxation and Contraction…
ATF4	ATF4|KEGG:Adrenergic signaling in cardiomyocytes - Homo sapiens (human)|KEGG:Alcoholism - Homo sapiens (human)|KEGG:Aldosterone synthesis and secretion - Homo sapiens (human)|KEGG:Amphetamine addiction - Homo sapiens (human)|KEGG:Apoptosis - Homo sapiens (human)|KEGG:Cholinergic synapse - Homo sapiens (human)|KEGG:Cocaine addiction - Homo sapiens (human)|KEGG:Cortisol synthesis and secretion - Ho…
ATF5	ATF5|PID:Signaling events mediated by PRL|Wikipathways:Myometrial Relaxation and Contraction Pathways
ATF6	ATF6|KEGG:Alzheimer disease - Homo sapiens (human)|KEGG:Protein processing in endoplasmic reticulum - Homo sapiens (human)|PID:Signaling mediated by p38-alpha and p38-beta|Reactome:ATF6 (ATF6-alpha) activates chaperones|Reactome:Metabolism of proteins|Reactome:Unfolded Protein Response (UPR)|Wikipathways:AOP CYP2E1 Activation Leading To Neurodegeneration|Wikipathways:Alzheimers Disease|Wikipathwa…
ATF6B	ATF6B|KEGG:Adrenergic signaling in cardiomyocytes - Homo sapiens (human)|KEGG:Alcoholism - Homo sapiens (human)|KEGG:Aldosterone synthesis and secretion - Homo sapiens (human)|KEGG:Amphetamine addiction - Homo sapiens (human)|KEGG:Cocaine addiction - Homo sapiens (human)|KEGG:Cortisol synthesis and secretion - Homo sapiens (human)|KEGG:Cushing syndrome - Homo sapiens (human)|KEGG:Dopaminergic syn…
ATF7	ATF7|PID:Regulation of retinoblastoma protein
ATF7IP	ATF7IP|Reactome:Chromatin modifying enzymes|Reactome:Chromatin organization|Reactome:PKMTs methylate histone lysines
ATG10	ATG10|KEGG:Autophagy - animal - Homo sapiens (human)|KEGG:Autophagy - other - Homo sapiens (human)|Reactome:Cellular responses to external stimuli|Reactome:Macroautophagy|Wikipathways:Nanoparticle triggered autophagic cell death|Wikipathways:Senescence and Autophagy in Cancer
ATG101	ATG101|KEGG:Autophagy - animal - Homo sapiens (human)|KEGG:Autophagy - other - Homo sapiens (human)|KEGG:Longevity regulating pathway - Homo sapiens (human)|Reactome:Cellular responses to external stimuli|Reactome:Macroautophagy
ATG12	ATG12|KEGG:Autophagy - animal - Homo sapiens (human)|KEGG:Autophagy - other - Homo sapiens (human)|KEGG:FoxO signaling pathway - Homo sapiens (human)|KEGG:NOD-like receptor signaling pathway - Homo sapiens (human)|KEGG:RIG-I-like receptor signaling pathway - Homo sapiens (human)|Reactome:Cellular responses to external stimuli|Reactome:DDX58/IFIH1-mediated induction of interferon-alpha/beta|Reacto…
ATG13	ATG13|KEGG:Autophagy - animal - Homo sapiens (human)|KEGG:Autophagy - other - Homo sapiens (human)|KEGG:Longevity regulating pathway - Homo sapiens (human)|PID:mTOR signaling pathway|Reactome:Cellular responses to external stimuli|Reactome:Macroautophagy|Wikipathways:PI3K-AKT-mTOR signaling pathway and therapeutic opportunities|Wikipathways:Senescence and Autophagy in Cancer
ATG14	ATG14|KEGG:Autophagy - animal - Homo sapiens (human)|KEGG:Kaposi sarcoma-associated herpesvirus infection - Homo sapiens (human)|Reactome:Cellular responses to external stimuli|Reactome:Macroautophagy|Wikipathways:Nanoparticle triggered autophagic cell death|Wikipathways:Senescence and Autophagy in Cancer
ATG16L1	ATG16L1|KEGG:Autophagy - animal - Homo sapiens (human)|KEGG:Autophagy - other - Homo sapiens (human)|KEGG:NOD-like receptor signaling pathway - Homo sapiens (human)|Reactome:Cellular responses to external stimuli|Reactome:Macroautophagy|Wikipathways:Nanoparticle triggered autophagic cell death|Wikipathways:Senescence and Autophagy in Cancer
ATG16L2	ATG16L2|KEGG:Autophagy - animal - Homo sapiens (human)
ATG2A	ATG2A|KEGG:Autophagy - animal - Homo sapiens (human)|KEGG:Autophagy - other - Homo sapiens (human)
ATG2B	ATG2B|KEGG:Autophagy - animal - Homo sapiens (human)|KEGG:Autophagy - other - Homo sapiens (human)
ATG3	ATG3|KEGG:Autophagy - animal - Homo sapiens (human)|KEGG:Autophagy - other - Homo sapiens (human)|KEGG:Kaposi sarcoma-associated herpesvirus infection - Homo sapiens (human)|Reactome:Cellular responses to external stimuli|Reactome:Macroautophagy|Wikipathways:Nanoparticle triggered autophagic cell death|Wikipathways:Senescence and Autophagy in Cancer|Wikipathways:miR-targeted genes in epithelium -…
ATG4A	ATG4A|KEGG:Autophagy - animal - Homo sapiens (human)|KEGG:Autophagy - other - Homo sapiens (human)|Reactome:Cellular responses to external stimuli|Reactome:Macroautophagy|Wikipathways:Nanoparticle triggered autophagic cell death
ATG4B	ATG4B|KEGG:Autophagy - animal - Homo sapiens (human)|KEGG:Autophagy - other - Homo sapiens (human)|Reactome:Cellular responses to external stimuli|Reactome:Macroautophagy
ATG4C	ATG4C|KEGG:Autophagy - animal - Homo sapiens (human)|KEGG:Autophagy - other - Homo sapiens (human)|Reactome:Cellular responses to external stimuli|Reactome:Macroautophagy
ATG4D	ATG4D|KEGG:Autophagy - animal - Homo sapiens (human)|KEGG:Autophagy - other - Homo sapiens (human)|Reactome:Cellular responses to external stimuli|Reactome:Macroautophagy
ATG5	ATG5|KEGG:Autophagy - animal - Homo sapiens (human)|KEGG:Autophagy - other - Homo sapiens (human)|KEGG:Ferroptosis - Homo sapiens (human)|KEGG:Longevity regulating pathway - Homo sapiens (human)|KEGG:Longevity regulating pathway - multiple species - Homo sapiens (human)|KEGG:Mitophagy - animal - Homo sapiens (human)|KEGG:NOD-like receptor signaling pathway - Homo sapiens (human)|KEGG:RIG-I-like r…
ATG7	ATG7|KEGG:Autophagy - animal - Homo sapiens (human)|KEGG:Autophagy - other - Homo sapiens (human)|KEGG:Ferroptosis - Homo sapiens (human)|Reactome:Adaptive Immune System|Reactome:Antigen processing: Ubiquitination & Proteasome degradation|Reactome:Cellular responses to external stimuli|Reactome:Class I MHC mediated antigen processing & presentation|Reactome:Disease|Reactome:Diseases of signal tra…
ATG9A	ATG9A|KEGG:Autophagy - animal - Homo sapiens (human)|KEGG:Autophagy - other - Homo sapiens (human)|KEGG:Mitophagy - animal - Homo sapiens (human)|Wikipathways:miR-targeted genes in epithelium - TarBase|Wikipathways:miR-targeted genes in lymphocytes - TarBase|Wikipathways:miR-targeted genes in muscle cell - TarBase
ATG9B	ATG9B|KEGG:Autophagy - animal - Homo sapiens (human)|KEGG:Autophagy - other - Homo sapiens (human)|KEGG:Mitophagy - animal - Homo sapiens (human)|Wikipathways:Nanoparticle triggered autophagic cell death
ATIC	ATIC|HumanCyc:inosine-5,-phosphate biosynthesis|HumanCyc:purine nucleotides <i>de novo</i> biosynthesis|INOH:Folate metabolism|INOH:Purine nucleotides nucleosides metabolism|KEGG:One carbon pool by folate - Homo sapiens (human)|KEGG:Purine metabolism - Homo sapiens (human)|PharmGKB:Antimetabolite Pathway - Folate Cycle, Pharmacodynamics|PharmGKB:Methotrexate Pathway (Cancer Cell), Pharmacodynamic…
ATM	ATM|BioCarta:apoptotic signaling in response to dna damage|BioCarta:atm signaling pathway|BioCarta:cdc25 and chk1 regulatory pathway in response to dna damage|BioCarta:cell cycle: g1/s check point|BioCarta:cell cycle: g2/m checkpoint|BioCarta:hypoxia and p53 in the cardiovascular system|BioCarta:rb tumor suppressor/checkpoint signaling in response to dna damage|BioCarta:regulation of cell cycle p…
ATMIN	ATMIN|Wikipathways:ATM Signaling Network in Development and Disease
ATN1	ATN1|Reactome:Intracellular signaling by second messengers|Reactome:PIP3 activates AKT signaling|Reactome:PTEN Regulation|Reactome:Regulation of PTEN gene transcription|Reactome:Signal Transduction
ATOX1	ATOX1|KEGG:Mineral absorption - Homo sapiens (human)|Reactome:Antimicrobial peptides|Reactome:Immune System|Reactome:Innate Immune System|Reactome:Ion influx/efflux at host-pathogen interface|Wikipathways:Copper homeostasis
ATP10A	ATP10A|EHMN:Arachidonic acid metabolism|EHMN:Glycerophospholipid metabolism|EHMN:Phosphatidylinositol phosphate metabolism|EHMN:Vitamin A (retinol) metabolism|Reactome:Ion channel transport|Reactome:Ion transport by P-type ATPases|Reactome:Transport of small molecules|Wikipathways:Prader-Willi and Angelman Syndrome
ATP10B	ATP10B|Reactome:Ion channel transport|Reactome:Ion transport by P-type ATPases|Reactome:Transport of small molecules
ATP10D	ATP10D|Reactome:Ion channel transport|Reactome:Ion transport by P-type ATPases|Reactome:Transport of small molecules
ATP11A	ATP11A|Reactome:Immune System|Reactome:Innate Immune System|Reactome:Ion channel transport|Reactome:Ion transport by P-type ATPases|Reactome:Neutrophil degranulation|Reactome:Transport of small molecules|Wikipathways:Lung fibrosis
ATP11B	ATP11B|EHMN:Purine metabolism|Reactome:Immune System|Reactome:Innate Immune System|Reactome:Ion channel transport|Reactome:Ion transport by P-type ATPases|Reactome:Neutrophil degranulation|Reactome:Transport of small molecules
ATP11C	ATP11C|Reactome:Ion channel transport|Reactome:Ion transport by P-type ATPases|Reactome:Transport of small molecules
ATP12A	ATP12A|EHMN:Purine metabolism|KEGG:Oxidative phosphorylation - Homo sapiens (human)|Reactome:Ion channel transport|Reactome:Ion transport by P-type ATPases|Reactome:Transport of small molecules
ATP13A1	ATP13A1|Reactome:Ion channel transport|Reactome:Ion transport by P-type ATPases|Reactome:Transport of small molecules
ATP13A2	ATP13A2|Reactome:Ion channel transport|Reactome:Ion transport by P-type ATPases|Reactome:Transport of small molecules
ATP13A4	ATP13A4|Reactome:Ion channel transport|Reactome:Ion transport by P-type ATPases|Reactome:Transport of small molecules
ATP13A5	ATP13A5|Reactome:Ion channel transport|Reactome:Ion transport by P-type ATPases|Reactome:Transport of small molecules
ATP1A1	ATP1A1|EHMN:Purine metabolism|KEGG:Adrenergic signaling in cardiomyocytes - Homo sapiens (human)|KEGG:Aldosterone synthesis and secretion - Homo sapiens (human)|KEGG:Aldosterone-regulated sodium reabsorption - Homo sapiens (human)|KEGG:Bile secretion - Homo sapiens (human)|KEGG:Carbohydrate digestion and absorption - Homo sapiens (human)|KEGG:Cardiac muscle contraction - Homo sapiens (human)|KEGG…
ATP1A2	ATP1A2|EHMN:Purine metabolism|KEGG:Adrenergic signaling in cardiomyocytes - Homo sapiens (human)|KEGG:Aldosterone synthesis and secretion - Homo sapiens (human)|KEGG:Aldosterone-regulated sodium reabsorption - Homo sapiens (human)|KEGG:Bile secretion - Homo sapiens (human)|KEGG:Carbohydrate digestion and absorption - Homo sapiens (human)|KEGG:Cardiac muscle contraction - Homo sapiens (human)|KEGG…
ATP1A3	ATP1A3|EHMN:Purine metabolism|KEGG:Adrenergic signaling in cardiomyocytes - Homo sapiens (human)|KEGG:Aldosterone synthesis and secretion - Homo sapiens (human)|KEGG:Aldosterone-regulated sodium reabsorption - Homo sapiens (human)|KEGG:Bile secretion - Homo sapiens (human)|KEGG:Carbohydrate digestion and absorption - Homo sapiens (human)|KEGG:Cardiac muscle contraction - Homo sapiens (human)|KEGG…
ATP1A4	ATP1A4|EHMN:Purine metabolism|KEGG:Adrenergic signaling in cardiomyocytes - Homo sapiens (human)|KEGG:Aldosterone synthesis and secretion - Homo sapiens (human)|KEGG:Aldosterone-regulated sodium reabsorption - Homo sapiens (human)|KEGG:Bile secretion - Homo sapiens (human)|KEGG:Carbohydrate digestion and absorption - Homo sapiens (human)|KEGG:Cardiac muscle contraction - Homo sapiens (human)|KEGG…
ATP1B1	ATP1B1|EHMN:Purine metabolism|KEGG:Adrenergic signaling in cardiomyocytes - Homo sapiens (human)|KEGG:Aldosterone synthesis and secretion - Homo sapiens (human)|KEGG:Aldosterone-regulated sodium reabsorption - Homo sapiens (human)|KEGG:Bile secretion - Homo sapiens (human)|KEGG:Carbohydrate digestion and absorption - Homo sapiens (human)|KEGG:Cardiac muscle contraction - Homo sapiens (human)|KEGG…
ATP1B2	ATP1B2|EHMN:Purine metabolism|KEGG:Adrenergic signaling in cardiomyocytes - Homo sapiens (human)|KEGG:Aldosterone synthesis and secretion - Homo sapiens (human)|KEGG:Aldosterone-regulated sodium reabsorption - Homo sapiens (human)|KEGG:Bile secretion - Homo sapiens (human)|KEGG:Carbohydrate digestion and absorption - Homo sapiens (human)|KEGG:Cardiac muscle contraction - Homo sapiens (human)|KEGG…
ATP1B3	ATP1B3|EHMN:Purine metabolism|KEGG:Adrenergic signaling in cardiomyocytes - Homo sapiens (human)|KEGG:Aldosterone synthesis and secretion - Homo sapiens (human)|KEGG:Aldosterone-regulated sodium reabsorption - Homo sapiens (human)|KEGG:Bile secretion - Homo sapiens (human)|KEGG:Carbohydrate digestion and absorption - Homo sapiens (human)|KEGG:Cardiac muscle contraction - Homo sapiens (human)|KEGG…
ATP1B4	ATP1B4|EHMN:Purine metabolism|KEGG:Adrenergic signaling in cardiomyocytes - Homo sapiens (human)|KEGG:Aldosterone synthesis and secretion - Homo sapiens (human)|KEGG:Aldosterone-regulated sodium reabsorption - Homo sapiens (human)|KEGG:Bile secretion - Homo sapiens (human)|KEGG:Carbohydrate digestion and absorption - Homo sapiens (human)|KEGG:Cardiac muscle contraction - Homo sapiens (human)|KEGG…
ATP2A1	ATP2A1|BioCarta:nfat and hypertrophy of the heart |EHMN:Purine metabolism|KEGG:Alzheimer disease - Homo sapiens (human)|KEGG:Calcium signaling pathway - Homo sapiens (human)|KEGG:Pancreatic secretion - Homo sapiens (human)|KEGG:cGMP-PKG signaling pathway - Homo sapiens (human)|PharmGKB:Antiarrhythmic Pathway, Pharmacodynamics|PharmGKB:Celecoxib Pathway, Pharmacodynamics|Reactome:Cardiac conductio…
ATP2A2	ATP2A2|BioCarta:nfat and hypertrophy of the heart |EHMN:Purine metabolism|KEGG:Adrenergic signaling in cardiomyocytes - Homo sapiens (human)|KEGG:Alzheimer disease - Homo sapiens (human)|KEGG:Arrhythmogenic right ventricular cardiomyopathy (ARVC) - Homo sapiens (human)|KEGG:Calcium signaling pathway - Homo sapiens (human)|KEGG:Cardiac muscle contraction - Homo sapiens (human)|KEGG:Dilated cardiom…
ATP2A3	ATP2A3|BioCarta:nfat and hypertrophy of the heart |EHMN:Purine metabolism|KEGG:Alzheimer disease - Homo sapiens (human)|KEGG:Calcium signaling pathway - Homo sapiens (human)|KEGG:Pancreatic secretion - Homo sapiens (human)|KEGG:cGMP-PKG signaling pathway - Homo sapiens (human)|PharmGKB:Celecoxib Pathway, Pharmacodynamics|Reactome:Cardiac conduction|Reactome:Hemostasis|Reactome:Ion channel transpo…
ATP2B1	ATP2B1|EHMN:Purine metabolism|KEGG:Adrenergic signaling in cardiomyocytes - Homo sapiens (human)|KEGG:Aldosterone synthesis and secretion - Homo sapiens (human)|KEGG:Calcium signaling pathway - Homo sapiens (human)|KEGG:Endocrine and other factor-regulated calcium reabsorption - Homo sapiens (human)|KEGG:Mineral absorption - Homo sapiens (human)|KEGG:Pancreatic secretion - Homo sapiens (human)|KE…
ATP2B2	ATP2B2|EHMN:Purine metabolism|KEGG:Adrenergic signaling in cardiomyocytes - Homo sapiens (human)|KEGG:Aldosterone synthesis and secretion - Homo sapiens (human)|KEGG:Calcium signaling pathway - Homo sapiens (human)|KEGG:Pancreatic secretion - Homo sapiens (human)|KEGG:Salivary secretion - Homo sapiens (human)|KEGG:cAMP signaling pathway - Homo sapiens (human)|KEGG:cGMP-PKG signaling pathway - Hom…
ATP2B3	ATP2B3|EHMN:Purine metabolism|KEGG:Adrenergic signaling in cardiomyocytes - Homo sapiens (human)|KEGG:Aldosterone synthesis and secretion - Homo sapiens (human)|KEGG:Calcium signaling pathway - Homo sapiens (human)|KEGG:Pancreatic secretion - Homo sapiens (human)|KEGG:Salivary secretion - Homo sapiens (human)|KEGG:cAMP signaling pathway - Homo sapiens (human)|KEGG:cGMP-PKG signaling pathway - Hom…
ATP2B4	ATP2B4|EHMN:Purine metabolism|KEGG:Adrenergic signaling in cardiomyocytes - Homo sapiens (human)|KEGG:Aldosterone synthesis and secretion - Homo sapiens (human)|KEGG:Calcium signaling pathway - Homo sapiens (human)|KEGG:Pancreatic secretion - Homo sapiens (human)|KEGG:Salivary secretion - Homo sapiens (human)|KEGG:cAMP signaling pathway - Homo sapiens (human)|KEGG:cGMP-PKG signaling pathway - Hom…
ATP2C1	ATP2C1|EHMN:Purine metabolism|Reactome:Ion channel transport|Reactome:Ion transport by P-type ATPases|Reactome:Transport of small molecules
ATP2C2	ATP2C2|Reactome:Ion channel transport|Reactome:Ion transport by P-type ATPases|Reactome:Transport of small molecules|Wikipathways:Mammary gland development pathway - Pregnancy and lactation (Stage 3 of 4)|Wikipathways:Vitamin D Receptor Pathway
ATP4A	ATP4A|EHMN:Purine metabolism|KEGG:Collecting duct acid secretion - Homo sapiens (human)|KEGG:Gastric acid secretion - Homo sapiens (human)|KEGG:Oxidative phosphorylation - Homo sapiens (human)|PharmGKB:Proton Pump Inhibitor Pathway, Pharmacodynamics|Reactome:Ion channel transport|Reactome:Ion transport by P-type ATPases|Reactome:Transport of small molecules|SMPDB:Betazole Action Pathway|SMPDB:Cim…
ATP4B	ATP4B|EHMN:Purine metabolism|KEGG:Collecting duct acid secretion - Homo sapiens (human)|KEGG:Gastric acid secretion - Homo sapiens (human)|KEGG:Oxidative phosphorylation - Homo sapiens (human)|PharmGKB:Proton Pump Inhibitor Pathway, Pharmacodynamics|Reactome:Ion channel transport|Reactome:Ion transport by P-type ATPases|Reactome:Transport of small molecules|SMPDB:Betazole Action Pathway|SMPDB:Cim…
ATP5F1A	ATP5F1A|EHMN:Purine metabolism|HumanCyc:adenosine ribonucleotides <i>de novo</i> biosynthesis|HumanCyc:purine nucleotides <i>de novo</i> biosynthesis|HumanCyc:superpathway of purine nucleotide salvage|KEGG:Alzheimer disease - Homo sapiens (human)|KEGG:Huntington disease - Homo sapiens (human)|KEGG:Oxidative phosphorylation - Homo sapiens (human)|KEGG:Parkinson disease - Homo sapiens (human)|KEGG:…
ATP5F1B	ATP5F1B|EHMN:Purine metabolism|HumanCyc:adenosine ribonucleotides <i>de novo</i> biosynthesis|HumanCyc:purine nucleotides <i>de novo</i> biosynthesis|HumanCyc:superpathway of purine nucleotide salvage|KEGG:Alzheimer disease - Homo sapiens (human)|KEGG:Huntington disease - Homo sapiens (human)|KEGG:Oxidative phosphorylation - Homo sapiens (human)|KEGG:Parkinson disease - Homo sapiens (human)|KEGG:…
ATP5F1C	ATP5F1C|EHMN:Purine metabolism|HumanCyc:adenosine ribonucleotides <i>de novo</i> biosynthesis|HumanCyc:purine nucleotides <i>de novo</i> biosynthesis|HumanCyc:superpathway of purine nucleotide salvage|KEGG:Alzheimer disease - Homo sapiens (human)|KEGG:Huntington disease - Homo sapiens (human)|KEGG:Oxidative phosphorylation - Homo sapiens (human)|KEGG:Parkinson disease - Homo sapiens (human)|KEGG:…
ATP5F1CP1	ATP5F1CP1|PharmGKB:Doxorubicin Pathway (Cardiomyocyte Cell), Pharmacodynamics
ATP5F1D	ATP5F1D|EHMN:Purine metabolism|HumanCyc:adenosine ribonucleotides <i>de novo</i> biosynthesis|HumanCyc:purine nucleotides <i>de novo</i> biosynthesis|HumanCyc:superpathway of purine nucleotide salvage|KEGG:Alzheimer disease - Homo sapiens (human)|KEGG:Huntington disease - Homo sapiens (human)|KEGG:Oxidative phosphorylation - Homo sapiens (human)|KEGG:Parkinson disease - Homo sapiens (human)|KEGG:…
ATP5F1E	ATP5F1E|EHMN:Purine metabolism|HumanCyc:adenosine ribonucleotides <i>de novo</i> biosynthesis|HumanCyc:purine nucleotides <i>de novo</i> biosynthesis|HumanCyc:superpathway of purine nucleotide salvage|KEGG:Alzheimer disease - Homo sapiens (human)|KEGG:Huntington disease - Homo sapiens (human)|KEGG:Oxidative phosphorylation - Homo sapiens (human)|KEGG:Parkinson disease - Homo sapiens (human)|KEGG:…
ATP5F1EP2	ATP5F1EP2|HumanCyc:adenosine ribonucleotides <i>de novo</i> biosynthesis|HumanCyc:purine nucleotides <i>de novo</i> biosynthesis|HumanCyc:superpathway of purine nucleotide salvage
ATP5IF1	ATP5IF1|Wikipathways:Electron Transport Chain (OXPHOS system in mitochondria)
ATP5MC1	ATP5MC1|EHMN:Purine metabolism|KEGG:Alzheimer disease - Homo sapiens (human)|KEGG:Huntington disease - Homo sapiens (human)|KEGG:Oxidative phosphorylation - Homo sapiens (human)|KEGG:Parkinson disease - Homo sapiens (human)|KEGG:Thermogenesis - Homo sapiens (human)|Reactome:Cristae formation|Reactome:Formation of ATP by chemiosmotic coupling|Reactome:Metabolism|Reactome:Metabolism of proteins|Rea…
ATP5MC2	ATP5MC2|EHMN:Purine metabolism|KEGG:Alzheimer disease - Homo sapiens (human)|KEGG:Huntington disease - Homo sapiens (human)|KEGG:Oxidative phosphorylation - Homo sapiens (human)|KEGG:Parkinson disease - Homo sapiens (human)|KEGG:Thermogenesis - Homo sapiens (human)|Reactome:Cristae formation|Reactome:Formation of ATP by chemiosmotic coupling|Reactome:Metabolism|Reactome:Mitochondrial biogenesis|R…
ATP5MC3	ATP5MC3|EHMN:Purine metabolism|KEGG:Alzheimer disease - Homo sapiens (human)|KEGG:Huntington disease - Homo sapiens (human)|KEGG:Oxidative phosphorylation - Homo sapiens (human)|KEGG:Parkinson disease - Homo sapiens (human)|KEGG:Thermogenesis - Homo sapiens (human)|Reactome:Cristae formation|Reactome:Formation of ATP by chemiosmotic coupling|Reactome:Metabolism|Reactome:Mitochondrial biogenesis|R…
ATP5ME	ATP5ME|EHMN:Purine metabolism|HumanCyc:adenosine ribonucleotides <i>de novo</i> biosynthesis|HumanCyc:purine nucleotides <i>de novo</i> biosynthesis|HumanCyc:superpathway of purine nucleotide salvage|KEGG:Oxidative phosphorylation - Homo sapiens (human)|KEGG:Thermogenesis - Homo sapiens (human)|PharmGKB:Doxorubicin Pathway (Cardiomyocyte Cell), Pharmacodynamics|Reactome:Cristae formation|Reactome…
ATP5MF	ATP5MF|EHMN:Purine metabolism|HumanCyc:adenosine ribonucleotides <i>de novo</i> biosynthesis|HumanCyc:purine nucleotides <i>de novo</i> biosynthesis|HumanCyc:superpathway of purine nucleotide salvage|KEGG:Oxidative phosphorylation - Homo sapiens (human)|KEGG:Thermogenesis - Homo sapiens (human)|Reactome:Cristae formation|Reactome:Formation of ATP by chemiosmotic coupling|Reactome:Metabolism|React…
ATP5MG	ATP5MG|EHMN:Purine metabolism|HumanCyc:adenosine ribonucleotides <i>de novo</i> biosynthesis|HumanCyc:purine nucleotides <i>de novo</i> biosynthesis|HumanCyc:superpathway of purine nucleotide salvage|KEGG:Oxidative phosphorylation - Homo sapiens (human)|KEGG:Thermogenesis - Homo sapiens (human)|Reactome:Cristae formation|Reactome:Formation of ATP by chemiosmotic coupling|Reactome:Metabolism|React…
ATP5MGL	ATP5MGL|EHMN:Purine metabolism|HumanCyc:adenosine ribonucleotides <i>de novo</i> biosynthesis|HumanCyc:purine nucleotides <i>de novo</i> biosynthesis|HumanCyc:superpathway of purine nucleotide salvage
ATP5PB	ATP5PB|EHMN:Purine metabolism|HumanCyc:adenosine ribonucleotides <i>de novo</i> biosynthesis|HumanCyc:purine nucleotides <i>de novo</i> biosynthesis|HumanCyc:superpathway of purine nucleotide salvage|KEGG:Alzheimer disease - Homo sapiens (human)|KEGG:Huntington disease - Homo sapiens (human)|KEGG:Oxidative phosphorylation - Homo sapiens (human)|KEGG:Parkinson disease - Homo sapiens (human)|KEGG:T…
ATP5PD	ATP5PD|EHMN:Purine metabolism|HumanCyc:adenosine ribonucleotides <i>de novo</i> biosynthesis|HumanCyc:purine nucleotides <i>de novo</i> biosynthesis|HumanCyc:superpathway of purine nucleotide salvage|KEGG:Alzheimer disease - Homo sapiens (human)|KEGG:Huntington disease - Homo sapiens (human)|KEGG:Oxidative phosphorylation - Homo sapiens (human)|KEGG:Parkinson disease - Homo sapiens (human)|KEGG:T…
ATP5PF	ATP5PF|EHMN:Purine metabolism|KEGG:Alzheimer disease - Homo sapiens (human)|KEGG:Huntington disease - Homo sapiens (human)|KEGG:Oxidative phosphorylation - Homo sapiens (human)|KEGG:Parkinson disease - Homo sapiens (human)|KEGG:Thermogenesis - Homo sapiens (human)|PID:FOXA1 transcription factor network|PID:Validated nuclear estrogen receptor alpha network|Reactome:Cristae formation|Reactome:Forma…
ATP5PO	ATP5PO|EHMN:Purine metabolism|KEGG:Alzheimer disease - Homo sapiens (human)|KEGG:Huntington disease - Homo sapiens (human)|KEGG:Oxidative phosphorylation - Homo sapiens (human)|KEGG:Parkinson disease - Homo sapiens (human)|KEGG:Thermogenesis - Homo sapiens (human)|Reactome:Cristae formation|Reactome:Formation of ATP by chemiosmotic coupling|Reactome:Metabolism|Reactome:Mitochondrial biogenesis|Re…
DMAC2L	ATP5S|HumanCyc:adenosine ribonucleotides <i>de novo</i> biosynthesis|HumanCyc:purine nucleotides <i>de novo</i> biosynthesis|HumanCyc:superpathway of purine nucleotide salvage|Reactome:Cristae formation|Reactome:Formation of ATP by chemiosmotic coupling|Reactome:Metabolism|Reactome:Mitochondrial biogenesis|Reactome:Organelle biogenesis and maintenance|Reactome:Respiratory electron transport, ATP …
ATP6AP1	ATP6AP1|KEGG:Epithelial cell signaling in Helicobacter pylori infection - Homo sapiens (human)|KEGG:Hepatitis B - Homo sapiens (human)|KEGG:Human papillomavirus infection - Homo sapiens (human)|KEGG:Lysosome - Homo sapiens (human)|KEGG:Oxidative phosphorylation - Homo sapiens (human)|KEGG:Phagosome - Homo sapiens (human)|KEGG:Rheumatoid arthritis - Homo sapiens (human)|KEGG:Tuberculosis - Homo sa…
ATP6AP2	ATP6AP2|KEGG:Renin-angiotensin system - Homo sapiens (human)|PID:Wnt signaling network|PharmGKB:ACE Inhibitor Pathway, Pharmacodynamics|PharmGKB:Agents Acting on the Renin-Angiotensin System Pathway, Pharmacodynamics|Reactome:Immune System|Reactome:Innate Immune System|Reactome:Metabolism of Angiotensinogen to Angiotensins|Reactome:Metabolism of proteins|Reactome:Neutrophil degranulation|Reactome…
ATP6V0A1	ATP6V0A1|EHMN:Purine metabolism|HumanCyc:adenosine ribonucleotides <i>de novo</i> biosynthesis|HumanCyc:purine nucleotides <i>de novo</i> biosynthesis|HumanCyc:superpathway of purine nucleotide salvage|KEGG:Collecting duct acid secretion - Homo sapiens (human)|KEGG:Epithelial cell signaling in Helicobacter pylori infection - Homo sapiens (human)|KEGG:Human papillomavirus infection - Homo sapiens …
ATP6V0A2	ATP6V0A2|EHMN:Purine metabolism|KEGG:Collecting duct acid secretion - Homo sapiens (human)|KEGG:Epithelial cell signaling in Helicobacter pylori infection - Homo sapiens (human)|KEGG:Human papillomavirus infection - Homo sapiens (human)|KEGG:Lysosome - Homo sapiens (human)|KEGG:Oxidative phosphorylation - Homo sapiens (human)|KEGG:Phagosome - Homo sapiens (human)|KEGG:Rheumatoid arthritis - Homo …
ATP6V0A4	ATP6V0A4|EHMN:Purine metabolism|KEGG:Collecting duct acid secretion - Homo sapiens (human)|KEGG:Epithelial cell signaling in Helicobacter pylori infection - Homo sapiens (human)|KEGG:Human papillomavirus infection - Homo sapiens (human)|KEGG:Lysosome - Homo sapiens (human)|KEGG:Oxidative phosphorylation - Homo sapiens (human)|KEGG:Phagosome - Homo sapiens (human)|KEGG:Rheumatoid arthritis - Homo …
ATP6V0B	ATP6V0B|HumanCyc:adenosine ribonucleotides <i>de novo</i> biosynthesis|HumanCyc:purine nucleotides <i>de novo</i> biosynthesis|HumanCyc:superpathway of purine nucleotide salvage|KEGG:Epithelial cell signaling in Helicobacter pylori infection - Homo sapiens (human)|KEGG:Human papillomavirus infection - Homo sapiens (human)|KEGG:Lysosome - Homo sapiens (human)|KEGG:Oxidative phosphorylation - Homo …
ATP6V0C	ATP6V0C|HumanCyc:adenosine ribonucleotides <i>de novo</i> biosynthesis|HumanCyc:purine nucleotides <i>de novo</i> biosynthesis|HumanCyc:superpathway of purine nucleotide salvage|KEGG:Collecting duct acid secretion - Homo sapiens (human)|KEGG:Epithelial cell signaling in Helicobacter pylori infection - Homo sapiens (human)|KEGG:Human papillomavirus infection - Homo sapiens (human)|KEGG:Lysosome - …
ATP6V0D1	ATP6V0D1|HumanCyc:adenosine ribonucleotides <i>de novo</i> biosynthesis|HumanCyc:purine nucleotides <i>de novo</i> biosynthesis|HumanCyc:superpathway of purine nucleotide salvage|KEGG:Collecting duct acid secretion - Homo sapiens (human)|KEGG:Epithelial cell signaling in Helicobacter pylori infection - Homo sapiens (human)|KEGG:Human papillomavirus infection - Homo sapiens (human)|KEGG:Lysosome -…
ATP6V0D2	ATP6V0D2|KEGG:Collecting duct acid secretion - Homo sapiens (human)|KEGG:Epithelial cell signaling in Helicobacter pylori infection - Homo sapiens (human)|KEGG:Human papillomavirus infection - Homo sapiens (human)|KEGG:Lysosome - Homo sapiens (human)|KEGG:Oxidative phosphorylation - Homo sapiens (human)|KEGG:Phagosome - Homo sapiens (human)|KEGG:Rheumatoid arthritis - Homo sapiens (human)|KEGG:Sy…
ATP6V0E1	ATP6V0E1|HumanCyc:adenosine ribonucleotides <i>de novo</i> biosynthesis|HumanCyc:purine nucleotides <i>de novo</i> biosynthesis|HumanCyc:superpathway of purine nucleotide salvage|KEGG:Collecting duct acid secretion - Homo sapiens (human)|KEGG:Epithelial cell signaling in Helicobacter pylori infection - Homo sapiens (human)|KEGG:Human papillomavirus infection - Homo sapiens (human)|KEGG:Oxidative …
ATP6V0E2	ATP6V0E2|KEGG:Collecting duct acid secretion - Homo sapiens (human)|KEGG:Epithelial cell signaling in Helicobacter pylori infection - Homo sapiens (human)|KEGG:Human papillomavirus infection - Homo sapiens (human)|KEGG:Oxidative phosphorylation - Homo sapiens (human)|KEGG:Phagosome - Homo sapiens (human)|KEGG:Rheumatoid arthritis - Homo sapiens (human)|KEGG:Synaptic vesicle cycle - Homo sapiens (…
ATP6V1A	ATP6V1A|EHMN:Purine metabolism|HumanCyc:adenosine ribonucleotides <i>de novo</i> biosynthesis|HumanCyc:purine nucleotides <i>de novo</i> biosynthesis|HumanCyc:superpathway of purine nucleotide salvage|KEGG:Collecting duct acid secretion - Homo sapiens (human)|KEGG:Epithelial cell signaling in Helicobacter pylori infection - Homo sapiens (human)|KEGG:Human papillomavirus infection - Homo sapiens (…
ATP6V1B1	ATP6V1B1|EHMN:Purine metabolism|KEGG:Collecting duct acid secretion - Homo sapiens (human)|KEGG:Epithelial cell signaling in Helicobacter pylori infection - Homo sapiens (human)|KEGG:Human papillomavirus infection - Homo sapiens (human)|KEGG:Oxidative phosphorylation - Homo sapiens (human)|KEGG:Phagosome - Homo sapiens (human)|KEGG:Rheumatoid arthritis - Homo sapiens (human)|KEGG:Synaptic vesicle…
ATP6V1B2	ATP6V1B2|EHMN:Purine metabolism|HumanCyc:adenosine ribonucleotides <i>de novo</i> biosynthesis|HumanCyc:purine nucleotides <i>de novo</i> biosynthesis|HumanCyc:superpathway of purine nucleotide salvage|KEGG:Collecting duct acid secretion - Homo sapiens (human)|KEGG:Epithelial cell signaling in Helicobacter pylori infection - Homo sapiens (human)|KEGG:Human papillomavirus infection - Homo sapiens …
ATP6V1C1	ATP6V1C1|HumanCyc:adenosine ribonucleotides <i>de novo</i> biosynthesis|HumanCyc:purine nucleotides <i>de novo</i> biosynthesis|HumanCyc:superpathway of purine nucleotide salvage|KEGG:Collecting duct acid secretion - Homo sapiens (human)|KEGG:Epithelial cell signaling in Helicobacter pylori infection - Homo sapiens (human)|KEGG:Human papillomavirus infection - Homo sapiens (human)|KEGG:Oxidative …
ATP6V1C2	ATP6V1C2|KEGG:Collecting duct acid secretion - Homo sapiens (human)|KEGG:Epithelial cell signaling in Helicobacter pylori infection - Homo sapiens (human)|KEGG:Human papillomavirus infection - Homo sapiens (human)|KEGG:Oxidative phosphorylation - Homo sapiens (human)|KEGG:Phagosome - Homo sapiens (human)|KEGG:Rheumatoid arthritis - Homo sapiens (human)|KEGG:Synaptic vesicle cycle - Homo sapiens (…
ATP6V1D	ATP6V1D|HumanCyc:adenosine ribonucleotides <i>de novo</i> biosynthesis|HumanCyc:purine nucleotides <i>de novo</i> biosynthesis|HumanCyc:superpathway of purine nucleotide salvage|KEGG:Collecting duct acid secretion - Homo sapiens (human)|KEGG:Epithelial cell signaling in Helicobacter pylori infection - Homo sapiens (human)|KEGG:Human papillomavirus infection - Homo sapiens (human)|KEGG:Oxidative p…
ATP6V1E1	ATP6V1E1|EHMN:Purine metabolism|HumanCyc:adenosine ribonucleotides <i>de novo</i> biosynthesis|HumanCyc:purine nucleotides <i>de novo</i> biosynthesis|HumanCyc:superpathway of purine nucleotide salvage|KEGG:Collecting duct acid secretion - Homo sapiens (human)|KEGG:Epithelial cell signaling in Helicobacter pylori infection - Homo sapiens (human)|KEGG:Human papillomavirus infection - Homo sapiens …
ATP6V1E2	ATP6V1E2|EHMN:Purine metabolism|KEGG:Collecting duct acid secretion - Homo sapiens (human)|KEGG:Epithelial cell signaling in Helicobacter pylori infection - Homo sapiens (human)|KEGG:Human papillomavirus infection - Homo sapiens (human)|KEGG:Oxidative phosphorylation - Homo sapiens (human)|KEGG:Phagosome - Homo sapiens (human)|KEGG:Rheumatoid arthritis - Homo sapiens (human)|KEGG:Synaptic vesicle…
ATP6V1F	ATP6V1F|HumanCyc:adenosine ribonucleotides <i>de novo</i> biosynthesis|HumanCyc:purine nucleotides <i>de novo</i> biosynthesis|HumanCyc:superpathway of purine nucleotide salvage|KEGG:Collecting duct acid secretion - Homo sapiens (human)|KEGG:Epithelial cell signaling in Helicobacter pylori infection - Homo sapiens (human)|KEGG:Human papillomavirus infection - Homo sapiens (human)|KEGG:Oxidative p…
ATP6V1G1	ATP6V1G1|HumanCyc:adenosine ribonucleotides <i>de novo</i> biosynthesis|HumanCyc:purine nucleotides <i>de novo</i> biosynthesis|HumanCyc:superpathway of purine nucleotide salvage|KEGG:Collecting duct acid secretion - Homo sapiens (human)|KEGG:Epithelial cell signaling in Helicobacter pylori infection - Homo sapiens (human)|KEGG:Human papillomavirus infection - Homo sapiens (human)|KEGG:Oxidative …
ATP6V1G2	ATP6V1G2|KEGG:Collecting duct acid secretion - Homo sapiens (human)|KEGG:Epithelial cell signaling in Helicobacter pylori infection - Homo sapiens (human)|KEGG:Human papillomavirus infection - Homo sapiens (human)|KEGG:Oxidative phosphorylation - Homo sapiens (human)|KEGG:Phagosome - Homo sapiens (human)|KEGG:Rheumatoid arthritis - Homo sapiens (human)|KEGG:Synaptic vesicle cycle - Homo sapiens (…
ATP6V1G3	ATP6V1G3|KEGG:Collecting duct acid secretion - Homo sapiens (human)|KEGG:Epithelial cell signaling in Helicobacter pylori infection - Homo sapiens (human)|KEGG:Human papillomavirus infection - Homo sapiens (human)|KEGG:Oxidative phosphorylation - Homo sapiens (human)|KEGG:Phagosome - Homo sapiens (human)|KEGG:Rheumatoid arthritis - Homo sapiens (human)|KEGG:Synaptic vesicle cycle - Homo sapiens (…
ATP6V1H	ATP6V1H|HumanCyc:adenosine ribonucleotides <i>de novo</i> biosynthesis|HumanCyc:purine nucleotides <i>de novo</i> biosynthesis|HumanCyc:superpathway of purine nucleotide salvage|KEGG:Epithelial cell signaling in Helicobacter pylori infection - Homo sapiens (human)|KEGG:Human papillomavirus infection - Homo sapiens (human)|KEGG:Lysosome - Homo sapiens (human)|KEGG:Oxidative phosphorylation - Homo …
ATP7A	ATP7A|KEGG:Mineral absorption - Homo sapiens (human)|PharmGKB:Platinum Pathway, Pharmacokinetics/Pharmacodynamics|Reactome:Antimicrobial peptides|Reactome:Immune System|Reactome:Innate Immune System|Reactome:Ion channel transport|Reactome:Ion influx/efflux at host-pathogen interface|Reactome:Ion transport by P-type ATPases|Reactome:Transport of small molecules|Wikipathways:Copper homeostasis
ATP7B	ATP7B|PharmGKB:Platinum Pathway, Pharmacokinetics/Pharmacodynamics|Reactome:Ion channel transport|Reactome:Ion transport by P-type ATPases|Reactome:Transport of small molecules|Wikipathways:Copper homeostasis
ATP8A1	ATP8A1|EHMN:Glycerophospholipid metabolism|EHMN:Phosphatidylinositol phosphate metabolism|EHMN:Vitamin A (retinol) metabolism|Reactome:Immune System|Reactome:Innate Immune System|Reactome:Ion channel transport|Reactome:Ion transport by P-type ATPases|Reactome:Neutrophil degranulation|Reactome:Transport of small molecules|Wikipathways:Peptide GPCRs
ATP8A2	ATP8A2|Reactome:Ion channel transport|Reactome:Ion transport by P-type ATPases|Reactome:Transport of small molecules
ATP8B1	ATP8B1|EHMN:Glycerophospholipid metabolism|EHMN:Phosphatidylinositol phosphate metabolism|EHMN:Purine metabolism|EHMN:Vitamin A (retinol) metabolism|Reactome:Ion channel transport|Reactome:Ion transport by P-type ATPases|Reactome:Transport of small molecules
ATP8B2	ATP8B2|EHMN:Glycerophospholipid metabolism|EHMN:Phosphatidylinositol phosphate metabolism|EHMN:Vitamin A (retinol) metabolism|Reactome:Ion channel transport|Reactome:Ion transport by P-type ATPases|Reactome:Transport of small molecules|Wikipathways:Mesodermal Commitment Pathway
ATP8B3	ATP8B3|EHMN:Glycerophospholipid metabolism|EHMN:Phosphatidylinositol phosphate metabolism|EHMN:Vitamin A (retinol) metabolism|Reactome:Ion channel transport|Reactome:Ion transport by P-type ATPases|Reactome:Transport of small molecules
ATP8B4	ATP8B4|Reactome:Immune System|Reactome:Innate Immune System|Reactome:Ion channel transport|Reactome:Ion transport by P-type ATPases|Reactome:Neutrophil degranulation|Reactome:Transport of small molecules
ATP9A	ATP9A|Reactome:Ion channel transport|Reactome:Ion transport by P-type ATPases|Reactome:Transport of small molecules
ATP9B	ATP9B|Reactome:Ion channel transport|Reactome:Ion transport by P-type ATPases|Reactome:Transport of small molecules
ATR	ATR|BioCarta:atm signaling pathway|BioCarta:cell cycle: g1/s check point|BioCarta:cell cycle: g2/m checkpoint|BioCarta:regulation of cell cycle progression by plk3|BioCarta:role of brca1 brca2 and atr in cancer susceptibility|KEGG:Cell cycle - Homo sapiens (human)|KEGG:Cellular senescence - Homo sapiens (human)|KEGG:Fanconi anemia pathway - Homo sapiens (human)|KEGG:Human T-cell leukemia virus 1 …
ATRIP	ATRIP|KEGG:Fanconi anemia pathway - Homo sapiens (human)|PID:ATR signaling pathway|PID:Fanconi anemia pathway|Reactome:Activation of ATR in response to replication stress|Reactome:Cell Cycle|Reactome:Cell Cycle Checkpoints|Reactome:DNA Double-Strand Break Repair|Reactome:DNA Repair|Reactome:Fanconi Anemia Pathway|Reactome:G2/M Checkpoints|Reactome:G2/M DNA damage checkpoint|Reactome:Gene expressi…
ATRX	ATRX|Wikipathways:Pathways Affected in Adenoid Cystic Carcinoma|Wikipathways:miR-targeted genes in epithelium - TarBase|Wikipathways:miR-targeted genes in lymphocytes - TarBase|Wikipathways:miR-targeted genes in muscle cell - TarBase|Wikipathways:miR-targeted genes in squamous cell - TarBase
ATXN2	ATXN2|NetPath:EGFR1|Wikipathways:EGF-EGFR Signaling Pathway|Wikipathways:Parkinsons Disease Pathway
ATXN3	ATXN3|KEGG:Protein processing in endoplasmic reticulum - Homo sapiens (human)|Reactome:Deubiquitination|Reactome:Josephin domain DUBs|Reactome:Metabolism of proteins|Reactome:Post-translational protein modification
ATXN3L	ATXN3L|KEGG:Protein processing in endoplasmic reticulum - Homo sapiens (human)|Reactome:Deubiquitination|Reactome:Josephin domain DUBs|Reactome:Metabolism of proteins|Reactome:Post-translational protein modification
ATXN7	ATXN7|Reactome:Chromatin modifying enzymes|Reactome:Chromatin organization|Reactome:Deubiquitination|Reactome:HATs acetylate histones|Reactome:Metabolism of proteins|Reactome:Post-translational protein modification|Reactome:Ub-specific processing proteases
ATXN7L3	ATXN7L3|Reactome:Chromatin modifying enzymes|Reactome:Chromatin organization|Reactome:HATs acetylate histones
AUH	AUH|EHMN:Valine, leucine and isoleucine degradation|HumanCyc:leucine degradation|INOH:Valine Leucine Isoleucine degradation|KEGG:Valine, leucine and isoleucine degradation - Homo sapiens (human)|Reactome:Branched-chain amino acid catabolism|Reactome:Metabolism|Reactome:Metabolism of amino acids and derivatives|SMPDB:2-Methyl-3-Hydroxybutryl CoA Dehydrogenase Deficiency|SMPDB:3-Hydroxy-3-Methylglu…
AURKA	AURKA|BioCarta:role of ran in mitotic spindle regulation|KEGG:Oocyte meiosis - Homo sapiens (human)|KEGG:Progesterone-mediated oocyte maturation - Homo sapiens (human)|PID:Aurora A signaling|PID:Aurora B signaling|PID:Integrin-linked kinase signaling|PID:PLK1 signaling events|Reactome:APC/C-mediated degradation of cell cycle proteins|Reactome:APC/C:Cdh1 mediated degradation of Cdc20 and other APC…
AURKAIP1	AURKAIP1|PID:Aurora A signaling|Reactome:Metabolism of proteins|Reactome:Mitochondrial translation|Reactome:Mitochondrial translation elongation|Reactome:Mitochondrial translation initiation|Reactome:Mitochondrial translation termination|Reactome:Translation
AURKB	AURKB|PID:Aurora A signaling|PID:Aurora B signaling|PID:Aurora C signaling|PID:FOXM1 transcription factor network|Reactome:APC/C-mediated degradation of cell cycle proteins|Reactome:APC/C:Cdh1 mediated degradation of Cdc20 and other APC/C:Cdh1 targeted proteins in late mitosis/early G1|Reactome:Amplification of signal from unattached kinetochores via a MAD2 inhibitory signal|Reactome:Amplificatio…
AURKC	AURKC|PID:Aurora B signaling|PID:Aurora C signaling
AUTS2	AUTS2|Reactome:Gene expression (Transcription)|Reactome:Generic Transcription Pathway|Reactome:RNA Polymerase II Transcription|Reactome:RUNX1 interacts with co-factors whose precise effect on RUNX1 targets is not known|Reactome:Transcriptional regulation by RUNX1
AVP	AVP|BioCarta:control of skeletal myogenesis by hdac and calcium/calmodulin-dependent kinase (camk)|INOH:GPCR signaling-G alpha i|INOH:GPCR signaling-G alpha q|INOH:GPCR signaling-G alpha s Epac and ERK|INOH:GPCR signaling-G alpha s PKA and ERK|INOH:GPCR signaling-cholera toxin|INOH:GPCR signaling-pertussis toxin|KEGG:Phospholipase D signaling pathway - Homo sapiens (human)|KEGG:Vasopressin-regula…
AVPR1A	AVPR1A|KEGG:Calcium signaling pathway - Homo sapiens (human)|KEGG:Neuroactive ligand-receptor interaction - Homo sapiens (human)|KEGG:Phospholipase D signaling pathway - Homo sapiens (human)|KEGG:Vascular smooth muscle contraction - Homo sapiens (human)|Reactome:Class A/1 (Rhodopsin-like receptors)|Reactome:G alpha (q) signalling events|Reactome:GPCR downstream signalling|Reactome:GPCR ligand bin…
AVPR1B	AVPR1B|KEGG:Calcium signaling pathway - Homo sapiens (human)|KEGG:Neuroactive ligand-receptor interaction - Homo sapiens (human)|KEGG:Phospholipase D signaling pathway - Homo sapiens (human)|KEGG:Vascular smooth muscle contraction - Homo sapiens (human)|Reactome:Class A/1 (Rhodopsin-like receptors)|Reactome:G alpha (q) signalling events|Reactome:GPCR downstream signalling|Reactome:GPCR ligand bin…
AVPR2	AVPR2|KEGG:Neuroactive ligand-receptor interaction - Homo sapiens (human)|KEGG:Phospholipase D signaling pathway - Homo sapiens (human)|KEGG:Vasopressin-regulated water reabsorption - Homo sapiens (human)|PID:Arf6 trafficking events|Reactome:Aquaporin-mediated transport|Reactome:Cargo recognition for clathrin-mediated endocytosis|Reactome:Class A/1 (Rhodopsin-like receptors)|Reactome:Clathrin-med…
AWAT1	AWAT1|Reactome:Arachidonic acid metabolism|Reactome:Fatty acid metabolism|Reactome:Metabolism|Reactome:Metabolism of lipids|Reactome:Wax biosynthesis|SMPDB:Retinol Metabolism|SMPDB:Vitamin A Deficiency
AWAT2	AWAT2|KEGG:Retinol metabolism - Homo sapiens (human)|KEGG:Vitamin digestion and absorption - Homo sapiens (human)|Reactome:Acyl chain remodeling of DAG and TAG|Reactome:G alpha (i) signalling events|Reactome:GPCR downstream signalling|Reactome:Glycerophospholipid biosynthesis|Reactome:Metabolism|Reactome:Metabolism of lipids|Reactome:Phospholipid metabolism|Reactome:Signal Transduction|Reactome:S…
AXIN1	AXIN1|BioCarta:inactivation of gsk3 by akt causes accumulation of b-catenin in alveolar macrophages|BioCarta:multi-step regulation of transcription by pitx2|BioCarta:segmentation clock|BioCarta:wnt signaling pathway|INOH:Wnt Canonical|INOH:Wnt Mammals|KEGG:Basal cell carcinoma - Homo sapiens (human)|KEGG:Breast cancer - Homo sapiens (human)|KEGG:Colorectal cancer - Homo sapiens (human)|KEGG:Cushi…
AXIN2	AXIN2|INOH:Wnt Canonical|INOH:Wnt Mammals|KEGG:Basal cell carcinoma - Homo sapiens (human)|KEGG:Breast cancer - Homo sapiens (human)|KEGG:Colorectal cancer - Homo sapiens (human)|KEGG:Cushing syndrome - Homo sapiens (human)|KEGG:Endometrial cancer - Homo sapiens (human)|KEGG:Gastric cancer - Homo sapiens (human)|KEGG:Hepatocellular carcinoma - Homo sapiens (human)|KEGG:Hippo signaling pathway - H…
AXL	AXL|NetPath:EGFR1|PID:Validated transcriptional targets of deltaNp63 isoforms|Reactome:Signal Transduction|Reactome:Signaling by Receptor Tyrosine Kinases|Reactome:Signaling by VEGF|Reactome:VEGFA-VEGFR2 Pathway|Wikipathways:Ebola Virus Pathway on Host|Wikipathways:miR-targeted genes in lymphocytes - TarBase|Wikipathways:miR-targeted genes in muscle cell - TarBase|Wikipathways:miR-targeted genes …
AZGP1	AZGP1|Reactome:Miscellaneous transport and binding events|Reactome:Transport of small molecules
AZI2	AZI2|KEGG:RIG-I-like receptor signaling pathway - Homo sapiens (human)|Wikipathways:RIG-I-like Receptor Signaling
AZIN1	AZIN1|Reactome:Metabolism|Reactome:Metabolism of amino acids and derivatives|Reactome:Metabolism of polyamines|Reactome:Regulation of ornithine decarboxylase (ODC)|Wikipathways:Exercise-induced Circadian Regulation
AZIN2	AZIN2|HumanCyc:putrescine biosynthesis II|KEGG:Arginine and proline metabolism - Homo sapiens (human)|Reactome:Agmatine biosynthesis|Reactome:Metabolism|Reactome:Metabolism of amino acids and derivatives|Reactome:Metabolism of polyamines
AZU1	AZU1|Reactome:Immune System|Reactome:Innate Immune System|Reactome:Neutrophil degranulation
B2M	B2M|BioCarta:antigen processing and presentation|BioCarta:ras-independent pathway in nk cell-mediated cytotoxicity|KEGG:Antigen processing and presentation - Homo sapiens (human)|KEGG:Epstein-Barr virus infection - Homo sapiens (human)|KEGG:Human T-cell leukemia virus 1 infection - Homo sapiens (human)|KEGG:Human cytomegalovirus infection - Homo sapiens (human)|KEGG:Human immunodeficiency virus 1…
B3GALNT1	B3GALNT1|KEGG:Glycosphingolipid biosynthesis - globo and isoglobo series - Homo sapiens (human)|KEGG:Glycosphingolipid biosynthesis - lacto and neolacto series - Homo sapiens (human)|Reactome:Glycosphingolipid metabolism|Reactome:Metabolism|Reactome:Metabolism of lipids|Reactome:Sphingolipid metabolism|Wikipathways:Metabolism of Spingolipids in ER and Golgi apparatus
B3GALNT2	B3GALNT2|KEGG:Mannose type O-glycan biosynthesis - Homo sapiens (human)|Reactome:Metabolism of proteins|Reactome:O-linked glycosylation|Reactome:Post-translational protein modification
B3GALT1	B3GALT1|KEGG:Glycosphingolipid biosynthesis - lacto and neolacto series - Homo sapiens (human)|Wikipathways:Ganglio Sphingolipid Metabolism|Wikipathways:Metabolism of Spingolipids in ER and Golgi apparatus
B3GALT2	B3GALT2|KEGG:Glycosphingolipid biosynthesis - lacto and neolacto series - Homo sapiens (human)
B3GALT4	B3GALT4|EHMN:Glycosphingolipid biosynthesis - ganglioseries|KEGG:Glycosphingolipid biosynthesis - ganglio series - Homo sapiens (human)|Wikipathways:Ganglio Sphingolipid Metabolism
B3GALT5	B3GALT5|KEGG:Glycosphingolipid biosynthesis - globo and isoglobo series - Homo sapiens (human)|KEGG:Glycosphingolipid biosynthesis - lacto and neolacto series - Homo sapiens (human)|Wikipathways:Globo Sphingolipid Metabolism
B3GALT6	B3GALT6|EHMN:Proteoglycan biosynthesis|HumanCyc:chondroitin sulfate biosynthesis|HumanCyc:dermatan sulfate biosynthesis|HumanCyc:glycoaminoglycan-protein linkage region biosynthesis|HumanCyc:heparan sulfate biosynthesis|KEGG:Glycosaminoglycan biosynthesis - chondroitin sulfate / dermatan sulfate - Homo sapiens (human)|KEGG:Glycosaminoglycan biosynthesis - heparan sulfate / heparin - Homo sapiens …
B3GAT1	B3GAT1|EHMN:Proteoglycan biosynthesis|HumanCyc:chondroitin sulfate biosynthesis|HumanCyc:dermatan sulfate biosynthesis|HumanCyc:glycoaminoglycan-protein linkage region biosynthesis|HumanCyc:heparan sulfate biosynthesis|KEGG:Mannose type O-glycan biosynthesis - Homo sapiens (human)|Reactome:A tetrasaccharide linker sequence is required for GAG synthesis|Reactome:Chondroitin sulfate/dermatan sulfat…
B3GAT2	B3GAT2|EHMN:Proteoglycan biosynthesis|HumanCyc:chondroitin sulfate biosynthesis|HumanCyc:dermatan sulfate biosynthesis|HumanCyc:glycoaminoglycan-protein linkage region biosynthesis|HumanCyc:heparan sulfate biosynthesis|KEGG:Mannose type O-glycan biosynthesis - Homo sapiens (human)|Reactome:A tetrasaccharide linker sequence is required for GAG synthesis|Reactome:Chondroitin sulfate/dermatan sulfat…
B3GAT3	B3GAT3|EHMN:Proteoglycan biosynthesis|HumanCyc:chondroitin sulfate biosynthesis|HumanCyc:dermatan sulfate biosynthesis|HumanCyc:glycoaminoglycan-protein linkage region biosynthesis|HumanCyc:heparan sulfate biosynthesis|KEGG:Glycosaminoglycan biosynthesis - chondroitin sulfate / dermatan sulfate - Homo sapiens (human)|KEGG:Glycosaminoglycan biosynthesis - heparan sulfate / heparin - Homo sapiens (…
B3GLCT	B3GLCT|KEGG:Other types of O-glycan biosynthesis - Homo sapiens (human)|Reactome:Metabolism of proteins|Reactome:O-glycosylation of TSR domain-containing proteins|Reactome:O-linked glycosylation|Reactome:Post-translational protein modification
B3GNT2	B3GNT2|EHMN:Glycosphingolipid biosynthesis - neolactoseries|KEGG:Glycosaminoglycan biosynthesis - keratan sulfate - Homo sapiens (human)|KEGG:Glycosphingolipid biosynthesis - lacto and neolacto series - Homo sapiens (human)|Reactome:Glycosaminoglycan metabolism|Reactome:Keratan sulfate biosynthesis|Reactome:Keratan sulfate/keratin metabolism|Reactome:Metabolism|Reactome:Metabolism of carbohydrate…
B3GNT3	B3GNT3|HumanCyc:mucin core 1 and core 2 <i>O</i>-glycosylation|KEGG:Glycosphingolipid biosynthesis - lacto and neolacto series - Homo sapiens (human)|Reactome:Glycosaminoglycan metabolism|Reactome:Keratan sulfate biosynthesis|Reactome:Keratan sulfate/keratin metabolism|Reactome:Metabolism|Reactome:Metabolism of carbohydrates|Reactome:Metabolism of proteins|Reactome:O-linked glycosylation|Reactome…
B3GNT4	B3GNT4|KEGG:Glycosphingolipid biosynthesis - lacto and neolacto series - Homo sapiens (human)|Reactome:Glycosaminoglycan metabolism|Reactome:Keratan sulfate biosynthesis|Reactome:Keratan sulfate/keratin metabolism|Reactome:Metabolism|Reactome:Metabolism of carbohydrates|Reactome:Metabolism of proteins|Reactome:O-linked glycosylation|Reactome:O-linked glycosylation of mucins|Reactome:Post-translat…
B3GNT5	B3GNT5|KEGG:Glycosphingolipid biosynthesis - lacto and neolacto series - Homo sapiens (human)|Reactome:Metabolism of proteins|Reactome:O-linked glycosylation|Reactome:O-linked glycosylation of mucins|Reactome:Post-translational protein modification|Wikipathways:Glucocorticoid Receptor Pathway|Wikipathways:Nuclear Receptors Meta-Pathway
B3GNT6	B3GNT6|EHMN:O-Glycan biosynthesis|KEGG:Mucin type O-glycan biosynthesis - Homo sapiens (human)|Reactome:Metabolism of proteins|Reactome:O-linked glycosylation|Reactome:O-linked glycosylation of mucins|Reactome:Post-translational protein modification
B3GNT7	B3GNT7|KEGG:Glycosaminoglycan biosynthesis - keratan sulfate - Homo sapiens (human)|Reactome:Glycosaminoglycan metabolism|Reactome:Keratan sulfate biosynthesis|Reactome:Keratan sulfate/keratin metabolism|Reactome:Metabolism|Reactome:Metabolism of carbohydrates|Reactome:Metabolism of proteins|Reactome:O-linked glycosylation|Reactome:O-linked glycosylation of mucins|Reactome:Post-translational prot…
B3GNT8	B3GNT8|Reactome:Metabolism of proteins|Reactome:O-linked glycosylation|Reactome:O-linked glycosylation of mucins|Reactome:Post-translational protein modification
B3GNT9	B3GNT9|Reactome:Metabolism of proteins|Reactome:O-linked glycosylation|Reactome:O-linked glycosylation of mucins|Reactome:Post-translational protein modification
B3GNTL1	B3GNTL1|Reactome:Metabolism of proteins|Reactome:O-linked glycosylation|Reactome:O-linked glycosylation of mucins|Reactome:Post-translational protein modification
B4GALNT1	B4GALNT1|EHMN:Glycosphingolipid biosynthesis - ganglioseries|KEGG:Glycosphingolipid biosynthesis - ganglio series - Homo sapiens (human)|Reactome:Glycosphingolipid metabolism|Reactome:Metabolism|Reactome:Metabolism of lipids|Reactome:Sphingolipid metabolism|Wikipathways:Ganglio Sphingolipid Metabolism|Wikipathways:Metabolism of Spingolipids in ER and Golgi apparatus
B4GALNT2	B4GALNT2|Reactome:Asparagine N-linked glycosylation|Reactome:Metabolism of proteins|Reactome:Post-translational protein modification
B4GALT1	B4GALT1|EHMN:Galactose metabolism|EHMN:N-Glycan biosynthesis|HumanCyc:terminal <i>O</i>-glycans residues modification|INOH:Galactose metabolism|KEGG:Galactose metabolism - Homo sapiens (human)|KEGG:Glycosaminoglycan biosynthesis - keratan sulfate - Homo sapiens (human)|KEGG:Glycosphingolipid biosynthesis - lacto and neolacto series - Homo sapiens (human)|KEGG:Mannose type O-glycan biosynthesis - …
B4GALT2	B4GALT2|EHMN:Galactose metabolism|EHMN:N-Glycan biosynthesis|HumanCyc:terminal <i>O</i>-glycans residues modification|INOH:Galactose metabolism|KEGG:Galactose metabolism - Homo sapiens (human)|KEGG:Glycosaminoglycan biosynthesis - keratan sulfate - Homo sapiens (human)|KEGG:Glycosphingolipid biosynthesis - lacto and neolacto series - Homo sapiens (human)|KEGG:Mannose type O-glycan biosynthesis - …
B4GALT3	B4GALT3|EHMN:Galactose metabolism|EHMN:N-Glycan biosynthesis|HumanCyc:terminal <i>O</i>-glycans residues modification|KEGG:Glycosaminoglycan biosynthesis - keratan sulfate - Homo sapiens (human)|KEGG:Glycosphingolipid biosynthesis - lacto and neolacto series - Homo sapiens (human)|KEGG:Mannose type O-glycan biosynthesis - Homo sapiens (human)|KEGG:N-Glycan biosynthesis - Homo sapiens (human)|KEGG…
B4GALT4	B4GALT4|EHMN:Galactose metabolism|KEGG:Glycosaminoglycan biosynthesis - keratan sulfate - Homo sapiens (human)|KEGG:Glycosphingolipid biosynthesis - lacto and neolacto series - Homo sapiens (human)|Reactome:Asparagine N-linked glycosylation|Reactome:Glycosaminoglycan metabolism|Reactome:Keratan sulfate biosynthesis|Reactome:Keratan sulfate/keratin metabolism|Reactome:Metabolism|Reactome:Metabolis…
B4GALT5	B4GALT5|EHMN:N-Glycan biosynthesis|KEGG:Mucin type O-glycan biosynthesis - Homo sapiens (human)|Reactome:Asparagine N-linked glycosylation|Reactome:Glycosaminoglycan metabolism|Reactome:Keratan sulfate biosynthesis|Reactome:Keratan sulfate/keratin metabolism|Reactome:Metabolism|Reactome:Metabolism of carbohydrates|Reactome:Metabolism of proteins|Reactome:N-Glycan antennae elongation|Reactome:N-gl…
B4GALT6	B4GALT6|EHMN:Glycosphingolipid biosynthesis - globoseries|EHMN:Glycosphingolipid metabolism|KEGG:Sphingolipid metabolism - Homo sapiens (human)|Reactome:Asparagine N-linked glycosylation|Reactome:Glycosaminoglycan metabolism|Reactome:Keratan sulfate biosynthesis|Reactome:Keratan sulfate/keratin metabolism|Reactome:Metabolism|Reactome:Metabolism of carbohydrates|Reactome:Metabolism of proteins|Rea…
B4GALT7	B4GALT7|EHMN:Proteoglycan biosynthesis|HumanCyc:chondroitin sulfate biosynthesis|HumanCyc:dermatan sulfate biosynthesis|HumanCyc:glycoaminoglycan-protein linkage region biosynthesis|HumanCyc:heparan sulfate biosynthesis|KEGG:Glycosaminoglycan biosynthesis - chondroitin sulfate / dermatan sulfate - Homo sapiens (human)|KEGG:Glycosaminoglycan biosynthesis - heparan sulfate / heparin - Homo sapiens …
B4GAT1	B4GAT1|EHMN:Glycosphingolipid biosynthesis - neolactoseries|HumanCyc:terminal <i>O</i>-glycans residues modification|KEGG:Mannose type O-glycan biosynthesis - Homo sapiens (human)|Reactome:Glycosaminoglycan metabolism|Reactome:Keratan sulfate biosynthesis|Reactome:Keratan sulfate/keratin metabolism|Reactome:Metabolism|Reactome:Metabolism of carbohydrates|Reactome:Metabolism of proteins|Reactome:O…
B9D1	B9D1|Reactome:Anchoring of the basal body to the plasma membrane|Reactome:Cilium Assembly|Reactome:Organelle biogenesis and maintenance
B9D2	B9D2|Reactome:Amplification of signal from unattached kinetochores via a MAD2 inhibitory signal|Reactome:Amplification of signal from the kinetochores|Reactome:Anchoring of the basal body to the plasma membrane|Reactome:Cell Cycle|Reactome:Cell Cycle Checkpoints|Reactome:Cell Cycle, Mitotic|Reactome:Cilium Assembly|Reactome:M Phase|Reactome:Mitotic Anaphase|Reactome:Mitotic Metaphase and Anaphase…
BAAT	BAAT|BioCarta:metabolism of anandamide an endogenous cannabinoid|EHMN:Bile acid biosynthesis|EHMN:De novo fatty acid biosynthesis|EHMN:Leukotriene metabolism|EHMN:Saturated fatty acids beta-oxidation|EHMN:Tyrosine metabolism|EHMN:Vitamin E metabolism|HumanCyc:bile acid biosynthesis, neutral pathway|INOH:Methionine Cysteine metabolism|KEGG:Bile secretion - Homo sapiens (human)|KEGG:Biosynthesis of…
BABAM1	BABAM1|KEGG:Homologous recombination - Homo sapiens (human)|Reactome:Cell Cycle|Reactome:Cell Cycle Checkpoints|Reactome:DNA Double Strand Break Response|Reactome:DNA Double-Strand Break Repair|Reactome:DNA Repair|Reactome:Deubiquitination|Reactome:G2/M Checkpoints|Reactome:G2/M DNA damage checkpoint|Reactome:HDR through Homologous Recombination (HR) or Single Strand Annealing (SSA)|Reactome:Homo…
BABAM2	BABAM2|KEGG:Homologous recombination - Homo sapiens (human)|Reactome:Cell Cycle|Reactome:Cell Cycle Checkpoints|Reactome:DNA Double Strand Break Response|Reactome:DNA Double-Strand Break Repair|Reactome:DNA Repair|Reactome:Deubiquitination|Reactome:G2/M Checkpoints|Reactome:G2/M DNA damage checkpoint|Reactome:HDR through Homologous Recombination (HR) or Single Strand Annealing (SSA)|Reactome:Homo…
BACE1	BACE1|BioCarta:generation of amyloid b-peptide by ps1|KEGG:Alzheimer disease - Homo sapiens (human)|Reactome:Amyloid fiber formation|Reactome:Metabolism of proteins|Wikipathways:Alzheimers Disease|Wikipathways:Copper homeostasis|Wikipathways:miR-targeted genes in epithelium - TarBase|Wikipathways:miR-targeted genes in lymphocytes - TarBase|Wikipathways:miR-targeted genes in muscle cell - TarBase
BACE2	BACE2|KEGG:Alzheimer disease - Homo sapiens (human)
BACH1	BACH1|Wikipathways:Integrated Cancer Pathway|Wikipathways:miR-targeted genes in epithelium - TarBase|Wikipathways:miR-targeted genes in lymphocytes - TarBase|Wikipathways:miR-targeted genes in muscle cell - TarBase
BAD	BAD|BioCarta:akt signaling pathway|BioCarta:apoptotic signaling in response to dna damage|BioCarta:ceramide signaling pathway|BioCarta:multiple antiapoptotic pathways from igf-1r signaling lead to bad phosphorylation|BioCarta:phosphoinositides and their downstream targets|BioCarta:ras signaling pathway|BioCarta:regulation of bad phosphorylation|BioCarta:role of nicotinic acetylcholine receptors i…
BAG1	BAG1|KEGG:Protein processing in endoplasmic reticulum - Homo sapiens (human)|NetPath:AndrogenReceptor|PID:AP-1 transcription factor network|Reactome:Cellular response to heat stress|Reactome:Cellular responses to external stimuli|Reactome:Cellular responses to stress|Reactome:Regulation of HSF1-mediated heat shock response|Wikipathways:Androgen receptor signaling pathway
BAG2	BAG2|KEGG:Protein processing in endoplasmic reticulum - Homo sapiens (human)|Reactome:Cellular response to heat stress|Reactome:Cellular responses to external stimuli|Reactome:Cellular responses to stress|Reactome:Regulation of HSF1-mediated heat shock response
BAG3	BAG3|PharmGKB:Busulfan Pathway, Pharmacodynamics|Reactome:Cellular response to heat stress|Reactome:Cellular responses to external stimuli|Reactome:Cellular responses to stress|Reactome:Regulation of HSF1-mediated heat shock response|Wikipathways:Apoptosis Modulation and Signaling
BAG4	BAG4|BioCarta:ceramide signaling pathway|BioCarta:hiv-1 nef: negative effector of fas and tnf|BioCarta:sodd/tnfr1 signaling pathway|BioCarta:tnf/stress related signaling|BioCarta:tnfr1 signaling pathway|KEGG:TNF signaling pathway - Homo sapiens (human)|NetPath:TNFalpha|PID:Ceramide signaling pathway|PID:HIV-1 Nef: Negative effector of Fas and TNF-alpha|PID:TNF receptor signaling pathway |Reactome…
BAG5	BAG5|Reactome:Cellular response to heat stress|Reactome:Cellular responses to external stimuli|Reactome:Cellular responses to stress|Reactome:Regulation of HSF1-mediated heat shock response
BAIAP2	BAIAP2|KEGG:Adherens junction - Homo sapiens (human)|KEGG:Regulation of actin cytoskeleton - Homo sapiens (human)|NetPath:EGFR1|PID:CDC42 signaling events|PID:ErbB1 downstream signaling|PID:PDGFR-beta signaling pathway|PID:RAC1 signaling pathway|Reactome:Fcgamma receptor (FCGR) dependent phagocytosis|Reactome:Immune System|Reactome:Innate Immune System|Reactome:RHO GTPase Effectors|Reactome:RHO G…
BAIAP2L1	BAIAP2L1|NetPath:EGFR1
BAIAP3	BAIAP3|KEGG:Transcriptional misregulation in cancer - Homo sapiens (human)
BAK1	BAK1|BioCarta:role of mitochondria in apoptotic signaling|KEGG:Apoptosis - Homo sapiens (human)|KEGG:Apoptosis - multiple species - Homo sapiens (human)|KEGG:Basal cell carcinoma - Homo sapiens (human)|KEGG:Breast cancer - Homo sapiens (human)|KEGG:Chronic myeloid leukemia - Homo sapiens (human)|KEGG:Colorectal cancer - Homo sapiens (human)|KEGG:Endometrial cancer - Homo sapiens (human)|KEGG:Epst…
BAMBI	BAMBI|INOH:BMP2 signaling TGF-beta MV|KEGG:TGF-beta signaling pathway - Homo sapiens (human)|KEGG:Wnt signaling pathway - Homo sapiens (human)|PID:BMP receptor signaling|PID:TGF-beta receptor signaling|Reactome:Downregulation of TGF-beta receptor signaling|Reactome:Signal Transduction|Reactome:Signaling by TGF-beta Receptor Complex|Reactome:Signaling by TGF-beta family members|Reactome:TGF-beta r…
BANF1	BANF1|Reactome:2-LTR circle formation|Reactome:APOBEC3G mediated resistance to HIV-1 infection|Reactome:Autointegration results in viral DNA circles|Reactome:Cell Cycle|Reactome:Cell Cycle, Mitotic|Reactome:Clearance of Nuclear Envelope Membranes from Chromatin|Reactome:Disease|Reactome:Early Phase of HIV Life Cycle|Reactome:HIV Infection|Reactome:HIV Life Cycle|Reactome:Host Interactions of HIV …
BANK1	BANK1|NetPath:BCR
BANP	BANP|Reactome:Gene expression (Transcription)|Reactome:Generic Transcription Pathway|Reactome:RNA Polymerase II Transcription|Reactome:Regulation of TP53 Activity|Reactome:Regulation of TP53 Activity through Association with Co-factors|Reactome:Transcriptional Regulation by TP53
BAP1	BAP1|Reactome:DNA Double Strand Break Response|Reactome:DNA Double-Strand Break Repair|Reactome:DNA Repair|Reactome:Deubiquitination|Reactome:Metabolism of proteins|Reactome:Post-translational protein modification|Reactome:Recruitment and ATM-mediated phosphorylation of repair and signaling proteins at DNA double strand breaks|Reactome:UCH proteinases|Wikipathways:Pathways in clear cell renal cel…
BARD1	BARD1|BioCarta:brca1 dependent ub ligase activity|KEGG:Homologous recombination - Homo sapiens (human)|PID:BARD1 signaling events|Reactome:Cell Cycle|Reactome:Cell Cycle Checkpoints|Reactome:DNA Double Strand Break Response|Reactome:DNA Double-Strand Break Repair|Reactome:DNA Repair|Reactome:Deubiquitination|Reactome:G2/M Checkpoints|Reactome:G2/M DNA damage checkpoint|Reactome:Gene expression (T…
BARX2	BARX2|Wikipathways:Preimplantation Embryo
BATF	BATF|PharmGKB:Tacrolimus/Cyclosporine Pathway, Pharmacodynamics|Wikipathways:Interleukin-4 and Interleukin-13 signaling|Wikipathways:Prion disease pathway
BATF3	BATF3|PID:Calcineurin-regulated NFAT-dependent transcription in lymphocytes|PID:Calcium signaling in the CD4+ TCR pathway|Wikipathways:Development of pulmonary dendritic cells and macrophage subsets|Wikipathways:Preimplantation Embryo
BAX	BAX|BioCarta:apoptotic signaling in response to dna damage|BioCarta:ceramide signaling pathway|BioCarta:hypoxia and p53 in the cardiovascular system|BioCarta:regulation of bad phosphorylation|BioCarta:regulation of cell cycle progression by plk3|BioCarta:role of mitochondria in apoptotic signaling|INOH:Fas|INOH:TNF|KEGG:AGE-RAGE signaling pathway in diabetic complications - Homo sapiens (human)|K…
BAZ1A	BAZ1A|Wikipathways:Ectoderm Differentiation
BAZ1B	BAZ1B|Reactome:B-WICH complex positively regulates rRNA expression|Reactome:DNA Double Strand Break Response|Reactome:DNA Double-Strand Break Repair|Reactome:DNA Repair|Reactome:Epigenetic regulation of gene expression|Reactome:Gene expression (Transcription)|Reactome:Positive epigenetic regulation of rRNA expression|Reactome:Recruitment and ATM-mediated phosphorylation of repair and signaling pr…
BAZ2A	BAZ2A|Reactome:Epigenetic regulation of gene expression|Reactome:Gene expression (Transcription)|Reactome:Negative epigenetic regulation of rRNA expression|Reactome:NoRC negatively regulates rRNA expression
BBC3	BBC3|KEGG:Apoptosis - Homo sapiens (human)|KEGG:Apoptosis - multiple species - Homo sapiens (human)|KEGG:Colorectal cancer - Homo sapiens (human)|KEGG:Hippo signaling pathway - Homo sapiens (human)|KEGG:Huntington disease - Homo sapiens (human)|KEGG:Measles - Homo sapiens (human)|KEGG:Pathways in cancer - Homo sapiens (human)|KEGG:p53 signaling pathway - Homo sapiens (human)|PID:Direct p53 effect…
BBIP1	BBIP1|Reactome:BBSome-mediated cargo-targeting to cilium|Reactome:Cargo trafficking to the periciliary membrane|Reactome:Cilium Assembly|Reactome:Organelle biogenesis and maintenance|Wikipathways:Ciliary landscape
BBOX1	BBOX1|HumanCyc:L-carnitine biosynthesis|INOH:Lysine degradation|KEGG:Lysine degradation - Homo sapiens (human)|Reactome:Branched-chain amino acid catabolism|Reactome:Carnitine synthesis|Reactome:Metabolism|Reactome:Metabolism of amino acids and derivatives|SMPDB:Carnitine Synthesis
BBS1	BBS1|Reactome:BBSome-mediated cargo-targeting to cilium|Reactome:Cargo trafficking to the periciliary membrane|Reactome:Cilium Assembly|Reactome:Organelle biogenesis and maintenance|Wikipathways:Ciliary landscape
BBS10	BBS10|Reactome:BBSome-mediated cargo-targeting to cilium|Reactome:Cargo trafficking to the periciliary membrane|Reactome:Cilium Assembly|Reactome:Organelle biogenesis and maintenance
BBS12	BBS12|Reactome:BBSome-mediated cargo-targeting to cilium|Reactome:Cargo trafficking to the periciliary membrane|Reactome:Cilium Assembly|Reactome:Organelle biogenesis and maintenance
BBS2	BBS2|Reactome:BBSome-mediated cargo-targeting to cilium|Reactome:Cargo trafficking to the periciliary membrane|Reactome:Cilium Assembly|Reactome:Organelle biogenesis and maintenance|Wikipathways:Ciliary landscape
BBS4	BBS4|Reactome:BBSome-mediated cargo-targeting to cilium|Reactome:Cargo trafficking to the periciliary membrane|Reactome:Cilium Assembly|Reactome:Organelle biogenesis and maintenance|Wikipathways:Ciliary landscape|Wikipathways:Prader-Willi and Angelman Syndrome
BBS5	BBS5|Reactome:BBSome-mediated cargo-targeting to cilium|Reactome:Cargo trafficking to the periciliary membrane|Reactome:Cilium Assembly|Reactome:Organelle biogenesis and maintenance|Wikipathways:Ciliary landscape
BBS7	BBS7|Reactome:BBSome-mediated cargo-targeting to cilium|Reactome:Cargo trafficking to the periciliary membrane|Reactome:Cilium Assembly|Reactome:Organelle biogenesis and maintenance|Wikipathways:Ciliary landscape
BBS9	BBS9|Reactome:BBSome-mediated cargo-targeting to cilium|Reactome:Cargo trafficking to the periciliary membrane|Reactome:Cilium Assembly|Reactome:Organelle biogenesis and maintenance|Wikipathways:Ciliary landscape
BCAN	BCAN|INOH:Integrin|Reactome:A tetrasaccharide linker sequence is required for GAG synthesis|Reactome:Chondroitin sulfate biosynthesis|Reactome:Chondroitin sulfate/dermatan sulfate metabolism|Reactome:Degradation of the extracellular matrix|Reactome:Dermatan sulfate biosynthesis|Reactome:ECM proteoglycans|Reactome:Extracellular matrix organization|Reactome:Glycosaminoglycan metabolism|Reactome:Hep…
BCAP31	BCAP31|KEGG:Human papillomavirus infection - Homo sapiens (human)|KEGG:Protein processing in endoplasmic reticulum - Homo sapiens (human)|Reactome:Apoptosis|Reactome:Apoptotic cleavage of cellular proteins|Reactome:Apoptotic execution phase|Reactome:Programmed Cell Death
BCAR1	BCAR1|BioCarta:angiotensin ii mediated activation of jnk pathway via pyk2 dependent signaling|BioCarta:cell to cell adhesion signaling|BioCarta:erk and pi-3 kinase are necessary for collagen binding in corneal epithelia|BioCarta:integrin signaling pathway|BioCarta:links between pyk2 and map kinases|BioCarta:pten dependent cell cycle arrest and apoptosis|BioCarta:vegf hypoxia and angiogenesis|INOH…
BCAR3	BCAR3|NetPath:EGFR1|PID:Regulation of CDC42 activity
BCAS2	BCAS2|KEGG:Spliceosome - Homo sapiens (human)|Reactome:Metabolism of RNA|Reactome:Processing of Capped Intron-Containing Pre-mRNA|Reactome:mRNA Splicing|Reactome:mRNA Splicing - Major Pathway
BCAS3	BCAS3|Wikipathways:Ectoderm Differentiation
BCAT1	BCAT1|EHMN:Valine, leucine and isoleucine degradation|HumanCyc:isoleucine degradation|HumanCyc:leucine degradation|HumanCyc:valine degradation|INOH:Valine Leucine Isoleucine degradation|KEGG:Cysteine and methionine metabolism - Homo sapiens (human)|KEGG:Pantothenate and CoA biosynthesis - Homo sapiens (human)|KEGG:Valine, leucine and isoleucine biosynthesis - Homo sapiens (human)|KEGG:Valine, leu…
BCAT2	BCAT2|EHMN:Valine, leucine and isoleucine degradation|HumanCyc:isoleucine degradation|HumanCyc:leucine degradation|HumanCyc:valine degradation|INOH:Valine Leucine Isoleucine degradation|KEGG:Cysteine and methionine metabolism - Homo sapiens (human)|KEGG:Pantothenate and CoA biosynthesis - Homo sapiens (human)|KEGG:Valine, leucine and isoleucine biosynthesis - Homo sapiens (human)|KEGG:Valine, leu…
BCDIN3D	BCDIN3D|Reactome:Gene Silencing by RNA|Reactome:Gene expression (Transcription)|Reactome:MicroRNA (miRNA) biogenesis
BCHE	BCHE|PharmGKB:Irinotecan Pathway, Pharmacodynamics|PharmGKB:Irinotecan Pathway, Pharmacokinetics|Reactome:Glycerophospholipid biosynthesis|Reactome:Metabolism|Reactome:Metabolism of lipids|Reactome:Metabolism of proteins|Reactome:Neuronal System|Reactome:Neurotransmitter clearance|Reactome:Peptide hormone metabolism|Reactome:Phospholipid metabolism|Reactome:Synthesis of PC|Reactome:Synthesis, sec…
BCKDHA	BCKDHA|EHMN:Valine, leucine and isoleucine degradation|HumanCyc:2-oxobutanoate degradation|HumanCyc:2-oxoisovalerate decarboxylation to isobutanoyl-CoA|HumanCyc:isoleucine degradation|HumanCyc:leucine degradation|HumanCyc:superpathway of methionine degradation|HumanCyc:threonine degradation|HumanCyc:valine degradation|KEGG:Propanoate metabolism - Homo sapiens (human)|KEGG:Valine, leucine and isol…
BCKDHB	BCKDHB|EHMN:Valine, leucine and isoleucine degradation|HumanCyc:2-oxobutanoate degradation|HumanCyc:2-oxoisovalerate decarboxylation to isobutanoyl-CoA|HumanCyc:isoleucine degradation|HumanCyc:leucine degradation|HumanCyc:superpathway of methionine degradation|HumanCyc:threonine degradation|HumanCyc:valine degradation|KEGG:Propanoate metabolism - Homo sapiens (human)|KEGG:Valine, leucine and isol…
BCKDK	BCKDK|Reactome:Branched-chain amino acid catabolism|Reactome:Metabolism|Reactome:Metabolism of amino acids and derivatives|Wikipathways:Thiamine metabolic pathways
BCL10	BCL10|INOH:B cell receptor signaling|INOH:CD4 T cell receptor signaling|INOH:CD4 T cell receptor signaling-NFkB cascade|KEGG:B cell receptor signaling pathway - Homo sapiens (human)|KEGG:C-type lectin receptor signaling pathway - Homo sapiens (human)|KEGG:NF-kappa B signaling pathway - Homo sapiens (human)|KEGG:T cell receptor signaling pathway - Homo sapiens (human)|KEGG:Tuberculosis - Homo sapi…
BCL11A	BCL11A|Wikipathways:Prion disease pathway
BCL11B	BCL11B|KEGG:Transcriptional misregulation in cancer - Homo sapiens (human)|Wikipathways:Development and heterogeneity of the ILC family
BCL2	BCL2|BioCarta:apoptotic signaling in response to dna damage|BioCarta:ceramide signaling pathway|BioCarta:hiv-1 nef: negative effector of fas and tnf|BioCarta:il-2 receptor beta chain in t cell activation|BioCarta:il-7 signal transduction|BioCarta:inhibition of cellular proliferation by gleevec|BioCarta:keratinocyte differentiation|BioCarta:melanocyte development and pigmentation pathway|BioCarta:…
BCL2A1	BCL2A1|KEGG:Acute myeloid leukemia - Homo sapiens (human)|KEGG:Apoptosis - Homo sapiens (human)|KEGG:NF-kappa B signaling pathway - Homo sapiens (human)|KEGG:Transcriptional misregulation in cancer - Homo sapiens (human)|PID:BCR signaling pathway|PID:Direct p53 effectors|Wikipathways:Apoptosis Modulation and Signaling|Wikipathways:Photodynamic therapy-induced HIF-1 survival signaling|Wikipathways…
BCL2L1	BCL2L1|BioCarta:apoptotic signaling in response to dna damage|BioCarta:il-2 receptor beta chain in t cell activation|BioCarta:opposing roles of aif in apoptosis and cell survival|BioCarta:ras signaling pathway|BioCarta:regulation of bad phosphorylation|BioCarta:role of mitochondria in apoptotic signaling|KEGG:Amyotrophic lateral sclerosis (ALS) - Homo sapiens (human)|KEGG:Apoptosis - Homo sapiens…
BCL2L10	BCL2L10|PharmGKB:Busulfan Pathway, Pharmacodynamics|Wikipathways:Apoptosis Modulation and Signaling|Wikipathways:Regulation of Apoptosis by Parathyroid Hormone-related Protein
BCL2L11	BCL2L11|KEGG:Apoptosis - Homo sapiens (human)|KEGG:Apoptosis - multiple species - Homo sapiens (human)|KEGG:Colorectal cancer - Homo sapiens (human)|KEGG:Epstein-Barr virus infection - Homo sapiens (human)|KEGG:FoxO signaling pathway - Homo sapiens (human)|KEGG:MicroRNAs in cancer - Homo sapiens (human)|KEGG:Non-alcoholic fatty liver disease (NAFLD) - Homo sapiens (human)|KEGG:PI3K-Akt signaling …
BCL2L12	BCL2L12|Wikipathways:Regulation of Apoptosis by Parathyroid Hormone-related Protein
BCL2L13	BCL2L13|KEGG:Legionellosis - Homo sapiens (human)|KEGG:Mitophagy - animal - Homo sapiens (human)|Wikipathways:Regulation of Apoptosis by Parathyroid Hormone-related Protein
BCL2L14	BCL2L14|PID:Direct p53 effectors|Reactome:Gene expression (Transcription)|Reactome:Generic Transcription Pathway|Reactome:RNA Polymerase II Transcription|Reactome:TP53 Regulates Transcription of Cell Death Genes|Reactome:TP53 regulates transcription of several additional cell death genes whose specific roles in p53-dependent apoptosis remain uncertain|Reactome:Transcriptional Regulation by TP53|W…
BCL2L15	BCL2L15|Wikipathways:Regulation of Apoptosis by Parathyroid Hormone-related Protein
BCL2L2	BCL2L2|KEGG:MicroRNAs in cancer - Homo sapiens (human)|PID:Direct p53 effectors|Wikipathways:Apoptosis|Wikipathways:Apoptosis Modulation and Signaling|Wikipathways:Photodynamic therapy-induced NF-kB survival signaling|Wikipathways:Regulation of Apoptosis by Parathyroid Hormone-related Protein
BCL2L2-PABPN1	BCL2L2-PABPN1|KEGG:Influenza A - Homo sapiens (human)|KEGG:mRNA surveillance pathway - Homo sapiens (human)
BCL3	BCL3|KEGG:C-type lectin receptor signaling pathway - Homo sapiens (human)|KEGG:TNF signaling pathway - Homo sapiens (human)|NetPath:TNFalpha|PID:Atypical NF-kappaB pathway|Wikipathways:Apoptosis-related network due to altered Notch3 in ovarian cancer|Wikipathways:Photodynamic therapy-induced AP-1 survival signaling.
BCL6	BCL6|KEGG:FoxO signaling pathway - Homo sapiens (human)|KEGG:Transcriptional misregulation in cancer - Homo sapiens (human)|NetPath:BCR|PID:Direct p53 effectors|PID:FoxO family signaling|PID:IL4-mediated signaling events|PID:Signaling events mediated by HDAC Class II|Reactome:Gene expression (Transcription)|Reactome:Generic Transcription Pathway|Reactome:RNA Polymerase II Transcription|Reactome:T…
BCL7A	BCL7A|NetPath:TNFalpha
BCL9	BCL9|INOH:Wnt Canonical|INOH:Wnt Mammals|NetPath:Wnt|PID:Regulation of nuclear beta catenin signaling and target gene transcription|Reactome:Formation of the beta-catenin:TCF transactivating complex|Reactome:Signal Transduction|Reactome:Signaling by WNT|Reactome:TCF dependent signaling in response to WNT|Signalink:WNT-Ncore|Wikipathways:Wnt Signaling Pathway|Wikipathways:Wnt-beta-catenin Signalin…
BCL9L	BCL9L|Reactome:Formation of the beta-catenin:TCF transactivating complex|Reactome:Signal Transduction|Reactome:Signaling by WNT|Reactome:TCF dependent signaling in response to WNT
BCLAF1	BCLAF1|Wikipathways:Interactome of polycomb repressive complex 2 (PRC2)
BCO1	BCO1|KEGG:Retinol metabolism - Homo sapiens (human)|Reactome:G alpha (i) signalling events|Reactome:GPCR downstream signalling|Reactome:Metabolism|Reactome:Metabolism of fat-soluble vitamins|Reactome:Metabolism of vitamins and cofactors|Reactome:Retinoid metabolism and transport|Reactome:Signal Transduction|Reactome:Signaling by GPCR|Reactome:Visual phototransduction|SMPDB:Retinol Metabolism|SMPD…
BCO2	BCO2|Reactome:G alpha (i) signalling events|Reactome:GPCR downstream signalling|Reactome:Metabolism|Reactome:Metabolism of fat-soluble vitamins|Reactome:Metabolism of vitamins and cofactors|Reactome:Retinoid metabolism and transport|Reactome:Signal Transduction|Reactome:Signaling by GPCR|Reactome:Visual phototransduction|Wikipathways:Vitamin A and Carotenoid Metabolism
BCOR	BCOR|PID:Signaling events mediated by HDAC Class II|Wikipathways:Ectoderm Differentiation|Wikipathways:Pathways Affected in Adenoid Cystic Carcinoma
BCORL1	BCORL1|Wikipathways:Mesodermal Commitment Pathway|Wikipathways:Pathways Affected in Adenoid Cystic Carcinoma
BCR	BCR|BioCarta:bcr signaling pathway|BioCarta:ctcf: first multivalent nuclear factor|BioCarta:inhibition of cellular proliferation by gleevec|BioCarta:integrin signaling pathway|KEGG:Chronic myeloid leukemia - Homo sapiens (human)|KEGG:Pathways in cancer - Homo sapiens (human)|PID:Regulation of RAC1 activity|PID:Regulation of RhoA activity|PharmGKB:Imatinib Pathway, Pharmacokinetics/Pharmacodynamic…
BCS1L	BCS1L|Reactome:Metabolism of proteins|Reactome:Mitochondrial protein import
BDH1	BDH1|EHMN:Butanoate metabolism|HumanCyc:ketogenesis|HumanCyc:ketolysis|INOH:Butanoate metabolism|KEGG:Butanoate metabolism - Homo sapiens (human)|KEGG:Synthesis and degradation of ketone bodies - Homo sapiens (human)|NetPath:TCR|PID:FOXA2 and FOXA3 transcription factor networks|Reactome:Ketone body metabolism|Reactome:Metabolism|Reactome:Metabolism of lipids|Reactome:Synthesis of Ketone Bodies|Re…
BDH2	BDH2|EHMN:Butanoate metabolism|HumanCyc:ketogenesis|HumanCyc:ketolysis|KEGG:Butanoate metabolism - Homo sapiens (human)|KEGG:Synthesis and degradation of ketone bodies - Homo sapiens (human)|Reactome:Ketone body metabolism|Reactome:Metabolism|Reactome:Metabolism of lipids|Reactome:Synthesis of Ketone Bodies
BDKRB1	BDKRB1|KEGG:Calcium signaling pathway - Homo sapiens (human)|KEGG:Complement and coagulation cascades - Homo sapiens (human)|KEGG:Inflammatory mediator regulation of TRP channels - Homo sapiens (human)|KEGG:Neuroactive ligand-receptor interaction - Homo sapiens (human)|KEGG:Pathways in cancer - Homo sapiens (human)|KEGG:Regulation of actin cytoskeleton - Homo sapiens (human)|PharmGKB:ACE Inhibito…
BDKRB2	BDKRB2|BioCarta:actions of nitric oxide in the heart|BioCarta:corticosteroids and cardioprotection|BioCarta:ion channels and their functional role in vascular endothelium|BioCarta:vegf hypoxia and angiogenesis|KEGG:Calcium signaling pathway - Homo sapiens (human)|KEGG:Chagas disease (American trypanosomiasis) - Homo sapiens (human)|KEGG:Complement and coagulation cascades - Homo sapiens (human)|K…
BDNF	BDNF|BioCarta:role of erk5 in neuronal survival pathway|INOH:GPCR signaling-G alpha i|INOH:GPCR signaling-G alpha q|INOH:GPCR signaling-G alpha s Epac and ERK|INOH:GPCR signaling-G alpha s PKA and ERK|INOH:GPCR signaling-cholera toxin|INOH:GPCR signaling-pertussis toxin|KEGG:Alcoholism - Homo sapiens (human)|KEGG:Cocaine addiction - Homo sapiens (human)|KEGG:Huntington disease - Homo sapiens (hum…
BDP1	BDP1|BioCarta:rna polymerase iii transcription|Reactome:Gene expression (Transcription)|Reactome:RNA Polymerase III Abortive And Retractive Initiation|Reactome:RNA Polymerase III Transcription|Reactome:RNA Polymerase III Transcription Initiation|Reactome:RNA Polymerase III Transcription Initiation From Type 1 Promoter|Reactome:RNA Polymerase III Transcription Initiation From Type 2 Promoter|React…
BECN1	BECN1|KEGG:Apelin signaling pathway - Homo sapiens (human)|KEGG:Apoptosis - multiple species - Homo sapiens (human)|KEGG:Autophagy - animal - Homo sapiens (human)|KEGG:Autophagy - other - Homo sapiens (human)|KEGG:Kaposi sarcoma-associated herpesvirus infection - Homo sapiens (human)|KEGG:Mitophagy - animal - Homo sapiens (human)|Reactome:Cellular responses to external stimuli|Reactome:Deubiquiti…
BECN2	BECN2|KEGG:Apelin signaling pathway - Homo sapiens (human)|KEGG:Apoptosis - multiple species - Homo sapiens (human)|KEGG:Autophagy - animal - Homo sapiens (human)|KEGG:Autophagy - other - Homo sapiens (human)|KEGG:Kaposi sarcoma-associated herpesvirus infection - Homo sapiens (human)|KEGG:Mitophagy - animal - Homo sapiens (human)
BEGAIN	BEGAIN|Reactome:Neurexins and neuroligins|Reactome:Neuronal System|Reactome:Protein-protein interactions at synapses
BEST1	BEST1|Reactome:Ion channel transport|Reactome:Stimuli-sensing channels|Reactome:Transport of small molecules
BEST2	BEST2|KEGG:Salivary secretion - Homo sapiens (human)|Reactome:Ion channel transport|Reactome:Stimuli-sensing channels|Reactome:Transport of small molecules
BEST3	BEST3|Reactome:Ion channel transport|Reactome:Stimuli-sensing channels|Reactome:Transport of small molecules
BEST4	BEST4|Reactome:Ion channel transport|Reactome:Stimuli-sensing channels|Reactome:Transport of small molecules
BET1	BET1|KEGG:SNARE interactions in vesicular transport - Homo sapiens (human)|Reactome:Asparagine N-linked glycosylation|Reactome:COPI-mediated anterograde transport|Reactome:COPII-mediated vesicle transport|Reactome:ER to Golgi Anterograde Transport|Reactome:Membrane Trafficking|Reactome:Metabolism of proteins|Reactome:Post-translational protein modification|Reactome:Transport to the Golgi and subs…
BET1L	BET1L|KEGG:SNARE interactions in vesicular transport - Homo sapiens (human)|Reactome:Asparagine N-linked glycosylation|Reactome:COPI-mediated anterograde transport|Reactome:ER to Golgi Anterograde Transport|Reactome:Intra-Golgi and retrograde Golgi-to-ER traffic|Reactome:Intra-Golgi traffic|Reactome:Membrane Trafficking|Reactome:Metabolism of proteins|Reactome:Post-translational protein modificat…
BEX1	BEX1|PID:p75(NTR)-mediated signaling
BEX3	BEX3|KEGG:Neurotrophin signaling pathway - Homo sapiens (human)|PID:p75(NTR)-mediated signaling|Reactome:Cell death signalling via NRAGE, NRIF and NADE|Reactome:Death Receptor Signalling|Reactome:NADE modulates death signalling|Reactome:Signal Transduction|Reactome:p75 NTR receptor-mediated signalling|Wikipathways:Apoptosis-related network due to altered Notch3 in ovarian cancer
BGLAP	BGLAP|KEGG:Parathyroid hormone synthesis, secretion and action - Homo sapiens (human)|PID:FGF signaling pathway|PID:Glucocorticoid receptor regulatory network|PID:Notch-mediated HES/HEY network|PID:Regulation of retinoblastoma protein|PID:Validated transcriptional targets of AP1 family members Fra1 and Fra2|PharmGKB:Warfarin Pathway, Pharmacodynamics|Reactome:Gamma carboxylation, hypusine formati…
BGN	BGN|INOH:Integrin|PID:Endogenous TLR signaling|Reactome:A tetrasaccharide linker sequence is required for GAG synthesis|Reactome:Chondroitin sulfate biosynthesis|Reactome:Chondroitin sulfate/dermatan sulfate metabolism|Reactome:Dermatan sulfate biosynthesis|Reactome:ECM proteoglycans|Reactome:Extracellular matrix organization|Reactome:Glycosaminoglycan metabolism|Reactome:Heparan sulfate/heparin …
BHLHA15	BHLHA15|KEGG:Maturity onset diabetes of the young - Homo sapiens (human)
BHLHE40	BHLHE40|KEGG:Circadian rhythm - Homo sapiens (human)|PID:Circadian rhythm pathway|PID:HIF-1-alpha transcription factor network|PID:HIF-2-alpha transcription factor network|Reactome:BMAL1:CLOCK,NPAS2 activates circadian gene expression|Reactome:Circadian Clock|Wikipathways:BMAL1-CLOCK,NPAS2 activates circadian gene expression|Wikipathways:Glucocorticoid Receptor Pathway|Wikipathways:Heart Developm…
BHLHE41	BHLHE41|KEGG:Circadian rhythm - Homo sapiens (human)|PID:HIF-1-alpha transcription factor network|Reactome:BMAL1:CLOCK,NPAS2 activates circadian gene expression|Reactome:Circadian Clock|Signalink:NOTCH-Ncore|Wikipathways:BMAL1-CLOCK,NPAS2 activates circadian gene expression|Wikipathways:Pathways in clear cell renal cell carcinoma
BHMT	BHMT|HumanCyc:glycine betaine degradation|HumanCyc:methionine salvage|HumanCyc:superpathway of choline degradation to L-serine|INOH:Glycine Serine metabolism|INOH:Methionine Cysteine metabolism|KEGG:Cysteine and methionine metabolism - Homo sapiens (human)|KEGG:Glycine, serine and threonine metabolism - Homo sapiens (human)|Reactome:Choline catabolism|Reactome:Metabolism|Reactome:Metabolism of am…
BHMT2	BHMT2|HumanCyc:methionine salvage|KEGG:Cysteine and methionine metabolism - Homo sapiens (human)|Reactome:Metabolism|Reactome:Metabolism of amino acids and derivatives|Reactome:Sulfur amino acid metabolism|Wikipathways:Allograft Rejection|Wikipathways:One carbon metabolism and related pathways
BICD1	BICD1|Reactome:COPI-independent Golgi-to-ER retrograde traffic|Reactome:Golgi-to-ER retrograde transport|Reactome:Intra-Golgi and retrograde Golgi-to-ER traffic|Reactome:Membrane Trafficking|Reactome:Vesicle-mediated transport
BICD2	BICD2|Reactome:COPI-independent Golgi-to-ER retrograde traffic|Reactome:Golgi-to-ER retrograde transport|Reactome:Intra-Golgi and retrograde Golgi-to-ER traffic|Reactome:Membrane Trafficking|Reactome:Vesicle-mediated transport
BID	BID|BioCarta:apoptotic signaling in response to dna damage|BioCarta:hiv-1 nef: negative effector of fas and tnf|BioCarta:induction of apoptosis through dr3 and dr4/5 death receptors|BioCarta:role of mitochondria in apoptotic signaling|INOH:Fas|INOH:TNF|KEGG:Alzheimer disease - Homo sapiens (human)|KEGG:Amyotrophic lateral sclerosis (ALS) - Homo sapiens (human)|KEGG:Apoptosis - Homo sapiens (human…
BIK	BIK|BioCarta:role of mitochondria in apoptotic signaling|PharmGKB:Busulfan Pathway, Pharmacodynamics|Wikipathways:Apoptosis Modulation and Signaling|Wikipathways:DNA Damage Response (only ATM dependent)
BIN1	BIN1|BioCarta:endocytotic role of ndk phosphins and dynamin|KEGG:Endocytosis - Homo sapiens (human)|KEGG:Fc gamma R-mediated phagocytosis - Homo sapiens (human)|PID:Arf6 trafficking events|PID:p73 transcription factor network|Reactome:Clathrin-mediated endocytosis|Reactome:Membrane Trafficking|Reactome:Vesicle-mediated transport|Wikipathways:VEGFA-VEGFR2 Signaling Pathway
BIN2	BIN2|BioCarta:endocytotic role of ndk phosphins and dynamin|Reactome:Immune System|Reactome:Innate Immune System|Reactome:Neutrophil degranulation|Wikipathways:TYROBP Causal Network
BIRC2	BIRC2|BioCarta:caspase cascade in apoptosis|BioCarta:hiv-1 nef: negative effector of fas and tnf|BioCarta:keratinocyte differentiation|BioCarta:role of mitochondria in apoptotic signaling|KEGG:Apoptosis - Homo sapiens (human)|KEGG:Apoptosis - multiple species - Homo sapiens (human)|KEGG:Focal adhesion - Homo sapiens (human)|KEGG:Hippo signaling pathway - Homo sapiens (human)|KEGG:NF-kappa B signa…
BIRC3	BIRC3|BioCarta:caspase cascade in apoptosis|BioCarta:ceramide signaling pathway|BioCarta:hiv-1 nef: negative effector of fas and tnf|BioCarta:keratinocyte differentiation|BioCarta:role of mitochondria in apoptotic signaling|BioCarta:sodd/tnfr1 signaling pathway|BioCarta:tnfr1 signaling pathway|KEGG:Apoptosis - Homo sapiens (human)|KEGG:Apoptosis - multiple species - Homo sapiens (human)|KEGG:Foca…
BIRC5	BIRC5|BioCarta:b cell survival pathway|KEGG:Apoptosis - Homo sapiens (human)|KEGG:Apoptosis - multiple species - Homo sapiens (human)|KEGG:Colorectal cancer - Homo sapiens (human)|KEGG:Hepatitis B - Homo sapiens (human)|KEGG:Hippo signaling pathway - Homo sapiens (human)|KEGG:Pathways in cancer - Homo sapiens (human)|PID:Aurora A signaling|PID:Aurora B signaling|PID:FOXM1 transcription factor net…
BIRC6	BIRC6|KEGG:Apoptosis - multiple species - Homo sapiens (human)|KEGG:Ubiquitin mediated proteolysis - Homo sapiens (human)|Wikipathways:Apoptosis Modulation and Signaling
BIRC7	BIRC7|KEGG:Apoptosis - multiple species - Homo sapiens (human)|KEGG:Pathways in cancer - Homo sapiens (human)|KEGG:Small cell lung cancer - Homo sapiens (human)|KEGG:Toxoplasmosis - Homo sapiens (human)|KEGG:Ubiquitin mediated proteolysis - Homo sapiens (human)|Wikipathways:Apoptosis Modulation and Signaling|Wikipathways:Type 2 papillary renal cell carcinoma
BIRC8	BIRC8|KEGG:Apoptosis - multiple species - Homo sapiens (human)|KEGG:Pathways in cancer - Homo sapiens (human)|KEGG:Small cell lung cancer - Homo sapiens (human)|KEGG:Toxoplasmosis - Homo sapiens (human)|KEGG:Ubiquitin mediated proteolysis - Homo sapiens (human)
BIVM-ERCC5	BIVM-ERCC5|KEGG:Nucleotide excision repair - Homo sapiens (human)
BLK	BLK|NetPath:BCR|PID:Alpha-synuclein signaling|PID:CXCR4-mediated signaling events|PID:Class I PI3K signaling events|PID:EPHA forward signaling|PID:Ephrin B reverse signaling|PID:Glypican 1 network|PID:PDGFR-beta signaling pathway|PID:Regulation of p38-alpha and p38-beta|PID:Signaling events mediated by PTP1B|PID:Thromboxane A2 receptor signaling|Reactome:Gene expression (Transcription)|Reactome:G…
BLM	BLM|KEGG:Fanconi anemia pathway - Homo sapiens (human)|KEGG:Homologous recombination - Homo sapiens (human)|PID:ATM pathway|PID:Fanconi anemia pathway|PID:Regulation of Telomerase|Reactome:Cell Cycle|Reactome:Cell Cycle Checkpoints|Reactome:DNA Double-Strand Break Repair|Reactome:DNA Repair|Reactome:G2/M Checkpoints|Reactome:G2/M DNA damage checkpoint|Reactome:Gene expression (Transcription)|Reac…
BLNK	BLNK|BioCarta:bcr signaling pathway|INOH:B cell receptor signaling|KEGG:B cell receptor signaling pathway - Homo sapiens (human)|KEGG:Epstein-Barr virus infection - Homo sapiens (human)|KEGG:NF-kappa B signaling pathway - Homo sapiens (human)|KEGG:Osteoclast differentiation - Homo sapiens (human)|KEGG:Primary immunodeficiency - Homo sapiens (human)|NetPath:BCR|PID:BCR signaling pathway|PID:Class …
BLOC1S1	BLOC1S1|Reactome:Clathrin derived vesicle budding|Reactome:Golgi Associated Vesicle Biogenesis|Reactome:Lysosome Vesicle Biogenesis|Reactome:Membrane Trafficking|Reactome:Vesicle-mediated transport|Reactome:trans-Golgi Network Vesicle Budding
BLOC1S2	BLOC1S2|Wikipathways:Genotoxicity pathway
BLOC1S3	BLOC1S3|Reactome:Clathrin derived vesicle budding|Reactome:Golgi Associated Vesicle Biogenesis|Reactome:Membrane Trafficking|Reactome:Vesicle-mediated transport|Reactome:trans-Golgi Network Vesicle Budding
BLOC1S4	BLOC1S4|Reactome:Clathrin derived vesicle budding|Reactome:Golgi Associated Vesicle Biogenesis|Reactome:Membrane Trafficking|Reactome:Vesicle-mediated transport|Reactome:trans-Golgi Network Vesicle Budding
BLOC1S6	BLOC1S6|Reactome:Clathrin derived vesicle budding|Reactome:Golgi Associated Vesicle Biogenesis|Reactome:Membrane Trafficking|Reactome:Vesicle-mediated transport|Reactome:trans-Golgi Network Vesicle Budding
BLVRA	BLVRA|BioCarta:il-10 anti-inflammatory signaling pathway|HumanCyc:heme degradation|KEGG:Porphyrin and chlorophyll metabolism - Homo sapiens (human)|Reactome:Heme degradation|Reactome:Metabolism|Reactome:Metabolism of porphyrins|SMPDB:Acute Intermittent Porphyria|SMPDB:Congenital Erythropoietic Porphyria (CEP) or Gunther Disease|SMPDB:Hereditary Coproporphyria (HCP)|SMPDB:Porphyria Variegata (PV)|…
BLVRB	BLVRB|BioCarta:il-10 anti-inflammatory signaling pathway|HumanCyc:heme degradation|KEGG:Porphyrin and chlorophyll metabolism - Homo sapiens (human)|KEGG:Riboflavin metabolism - Homo sapiens (human)|PharmGKB:Methylene Blue Pathway, Pharmacodynamics|Reactome:Heme degradation|Reactome:Metabolism|Reactome:Metabolism of porphyrins|Wikipathways:NRF2 pathway|Wikipathways:Nuclear Receptors Meta-Pathway
BLZF1	BLZF1|Reactome:Cell Cycle|Reactome:Cell Cycle, Mitotic|Reactome:Golgi Cisternae Pericentriolar Stack Reorganization|Reactome:M Phase|Reactome:Mitotic Prophase
BMF	BMF|KEGG:MicroRNAs in cancer - Homo sapiens (human)|NetPath:TCR|Reactome:Activation of BH3-only proteins|Reactome:Activation of BMF and translocation to mitochondria|Reactome:Apoptosis|Reactome:BH3-only proteins associate with and inactivate anti-apoptotic BCL-2 members|Reactome:Intrinsic Pathway for Apoptosis|Reactome:Programmed Cell Death|Wikipathways:Androgen receptor signaling pathway|Wikipat…
BMI1	BMI1|BioCarta:the prc2 complex sets long-term gene silencing through modification of histone tails|KEGG:MicroRNAs in cancer - Homo sapiens (human)|KEGG:Signaling pathways regulating pluripotency of stem cells - Homo sapiens (human)|KEGG:Transcriptional misregulation in cancer - Homo sapiens (human)|PID:Validated targets of C-MYC transcriptional activation|Reactome:Cellular Senescence|Reactome:Cel…
BMP1	BMP1|INOH:DroToll-like|Reactome:Anchoring fibril formation|Reactome:Assembly of collagen fibrils and other multimeric structures|Reactome:Collagen biosynthesis and modifying enzymes|Reactome:Collagen formation|Reactome:Crosslinking of collagen fibrils|Reactome:Degradation of the extracellular matrix|Reactome:Extracellular matrix organization|Reactome:HDL assembly|Reactome:Plasma lipoprotein assem…
BMP10	BMP10|BioCarta:alk in cardiac myocytes|INOH:BMP signaling Dro|INOH:BMP2 signaling TGF-beta MV|INOH:GPCR signaling-G alpha i|INOH:GPCR signaling-G alpha q|INOH:GPCR signaling-G alpha s Epac and ERK|INOH:GPCR signaling-G alpha s PKA and ERK|INOH:GPCR signaling-cholera toxin|INOH:GPCR signaling-pertussis toxin|INOH:TGF-beta super family signaling pathway canonical|KEGG:Cytokine-cytokine receptor int…
BMP15	BMP15|INOH:BMP signaling Dro|INOH:BMP2 signaling TGF-beta MV|INOH:GPCR signaling-G alpha i|INOH:GPCR signaling-G alpha q|INOH:GPCR signaling-G alpha s Epac and ERK|INOH:GPCR signaling-G alpha s PKA and ERK|INOH:GPCR signaling-cholera toxin|INOH:GPCR signaling-pertussis toxin|INOH:TGF-beta super family signaling pathway canonical|KEGG:Cytokine-cytokine receptor interaction - Homo sapiens (human)|K…
BMP2	BMP2|BioCarta:alk in cardiac myocytes|HumanCyc:BMP Signalling Pathway|INOH:BMP signaling Dro|INOH:BMP2 signaling TAK1|INOH:BMP2 signaling TGF-beta MV|INOH:GPCR signaling-G alpha i|INOH:GPCR signaling-G alpha q|INOH:GPCR signaling-G alpha s Epac and ERK|INOH:GPCR signaling-G alpha s PKA and ERK|INOH:GPCR signaling-cholera toxin|INOH:GPCR signaling-pertussis toxin|INOH:TGF-beta super family signali…
BMP2K	BMP2K|KEGG:Transcriptional misregulation in cancer - Homo sapiens (human)
BMP3	BMP3|INOH:BMP signaling Dro|INOH:BMP2 signaling TGF-beta MV|INOH:GPCR signaling-G alpha i|INOH:GPCR signaling-G alpha q|INOH:GPCR signaling-G alpha s Epac and ERK|INOH:GPCR signaling-G alpha s PKA and ERK|INOH:GPCR signaling-cholera toxin|INOH:GPCR signaling-pertussis toxin|INOH:TGF-beta super family signaling pathway canonical|KEGG:Cytokine-cytokine receptor interaction - Homo sapiens (human)|Wi…
BMP4	BMP4|BioCarta:alk in cardiac myocytes|INOH:BMP signaling Dro|INOH:BMP2 signaling TGF-beta MV|INOH:GPCR signaling-G alpha i|INOH:GPCR signaling-G alpha q|INOH:GPCR signaling-G alpha s Epac and ERK|INOH:GPCR signaling-G alpha s PKA and ERK|INOH:GPCR signaling-cholera toxin|INOH:GPCR signaling-pertussis toxin|INOH:TGF-beta super family signaling pathway canonical|KEGG:Basal cell carcinoma - Homo sap…
BMP5	BMP5|BioCarta:alk in cardiac myocytes|INOH:BMP signaling Dro|INOH:BMP2 signaling TGF-beta MV|INOH:GPCR signaling-G alpha i|INOH:GPCR signaling-G alpha q|INOH:GPCR signaling-G alpha s Epac and ERK|INOH:GPCR signaling-G alpha s PKA and ERK|INOH:GPCR signaling-cholera toxin|INOH:GPCR signaling-pertussis toxin|INOH:TGF-beta super family signaling pathway canonical|KEGG:Cytokine-cytokine receptor inte…
BMP6	BMP6|INOH:BMP signaling Dro|INOH:BMP2 signaling TGF-beta MV|INOH:GPCR signaling-G alpha i|INOH:GPCR signaling-G alpha q|INOH:GPCR signaling-G alpha s Epac and ERK|INOH:GPCR signaling-G alpha s PKA and ERK|INOH:GPCR signaling-cholera toxin|INOH:GPCR signaling-pertussis toxin|INOH:TGF-beta super family signaling pathway canonical|KEGG:Cytokine-cytokine receptor interaction - Homo sapiens (human)|KE…
BMP7	BMP7|BioCarta:alk in cardiac myocytes|INOH:BMP signaling Dro|INOH:BMP2 signaling TGF-beta MV|INOH:GPCR signaling-G alpha i|INOH:GPCR signaling-G alpha q|INOH:GPCR signaling-G alpha s Epac and ERK|INOH:GPCR signaling-G alpha s PKA and ERK|INOH:GPCR signaling-cholera toxin|INOH:GPCR signaling-pertussis toxin|INOH:TGF-beta super family signaling pathway canonical|KEGG:Axon guidance - Homo sapiens (h…
BMP8A	BMP8A|KEGG:Cytokine-cytokine receptor interaction - Homo sapiens (human)|KEGG:Hippo signaling pathway - Homo sapiens (human)|KEGG:TGF-beta signaling pathway - Homo sapiens (human)|KEGG:Thermogenesis - Homo sapiens (human)|Wikipathways:Thermogenesis
BMP8B	BMP8B|INOH:BMP signaling Dro|INOH:BMP2 signaling TGF-beta MV|INOH:GPCR signaling-G alpha i|INOH:GPCR signaling-G alpha q|INOH:GPCR signaling-G alpha s Epac and ERK|INOH:GPCR signaling-G alpha s PKA and ERK|INOH:GPCR signaling-cholera toxin|INOH:GPCR signaling-pertussis toxin|INOH:TGF-beta super family signaling pathway canonical|KEGG:Cytokine-cytokine receptor interaction - Homo sapiens (human)|K…
BMPR1A	BMPR1A|BioCarta:alk in cardiac myocytes|HumanCyc:BMP Signalling Pathway|INOH:BMP signaling Dro|INOH:BMP2 signaling TAK1|INOH:BMP2 signaling TGF-beta MV|INOH:EPO signaling|INOH:IL-7 signaling|INOH:JAK STAT pathway and regulation|INOH:TGF-beta super family signaling pathway canonical|INOH:VEGF|KEGG:Cytokine-cytokine receptor interaction - Homo sapiens (human)|KEGG:Fluid shear stress and atheroscler…
BMPR1B	BMPR1B|HumanCyc:BMP Signalling Pathway|INOH:BMP signaling Dro|INOH:BMP2 signaling TAK1|INOH:BMP2 signaling TGF-beta MV|INOH:EPO signaling|INOH:IL-7 signaling|INOH:JAK STAT pathway and regulation|INOH:TGF-beta super family signaling pathway canonical|INOH:VEGF|KEGG:Axon guidance - Homo sapiens (human)|KEGG:Cytokine-cytokine receptor interaction - Homo sapiens (human)|KEGG:Fluid shear stress and at…
BMPR2	BMPR2|BioCarta:alk in cardiac myocytes|HumanCyc:BMP Signalling Pathway|INOH:BMP signaling Dro|INOH:BMP2 signaling TAK1|INOH:BMP2 signaling TGF-beta MV|INOH:EPO signaling|INOH:IL-7 signaling|INOH:JAK STAT pathway and regulation|INOH:TGF-beta super family signaling pathway canonical|INOH:VEGF|KEGG:Axon guidance - Homo sapiens (human)|KEGG:Cytokine-cytokine receptor interaction - Homo sapiens (human…
BMS1	BMS1|KEGG:Ribosome biogenesis in eukaryotes - Homo sapiens (human)|Reactome:Metabolism of RNA|Reactome:rRNA modification in the nucleus and cytosol|Reactome:rRNA processing|Reactome:rRNA processing in the nucleus and cytosol
BMX	BMX|NetPath:IL6|PID:Angiopoietin receptor Tie2-mediated signaling|PID:Signaling events mediated by focal adhesion kinase|Reactome:Apoptosis|Reactome:Apoptotic cleavage of cellular proteins|Reactome:Apoptotic execution phase|Reactome:Metabolism|Reactome:Metabolism of lipids|Reactome:PI Metabolism|Reactome:Phospholipid metabolism|Reactome:Programmed Cell Death|Reactome:Synthesis of PIPs at the plas…
BNIP1	BNIP1|KEGG:SNARE interactions in vesicular transport - Homo sapiens (human)|Reactome:COPI-dependent Golgi-to-ER retrograde traffic|Reactome:Golgi-to-ER retrograde transport|Reactome:Intra-Golgi and retrograde Golgi-to-ER traffic|Reactome:Membrane Trafficking|Reactome:Vesicle-mediated transport
BNIP2	BNIP2|Reactome:CDO in myogenesis|Reactome:Developmental Biology|Reactome:Myogenesis|Wikipathways:Viral Acute Myocarditis
BNIP3	BNIP3|KEGG:Autophagy - animal - Homo sapiens (human)|KEGG:FoxO signaling pathway - Homo sapiens (human)|KEGG:Legionellosis - Homo sapiens (human)|KEGG:Mitophagy - animal - Homo sapiens (human)|PID:HIF-1-alpha transcription factor network|PID:mTOR signaling pathway|PharmGKB:Busulfan Pathway, Pharmacodynamics|Wikipathways:Apoptosis Modulation and Signaling|Wikipathways:Mitochondrial fatty acid synt…
BNIP3L	BNIP3L|KEGG:Mitophagy - animal - Homo sapiens (human)|PID:Direct p53 effectors|Reactome:Gene expression (Transcription)|Reactome:Generic Transcription Pathway|Reactome:RNA Polymerase II Transcription|Reactome:TP53 Regulates Transcription of Cell Death Genes|Reactome:TP53 Regulates Transcription of Genes Involved in Cytochrome C Release|Reactome:Transcriptional Regulation by TP53|Wikipathways:Apop…
BOC	BOC|INOH:Hedgehog|KEGG:Axon guidance - Homo sapiens (human)|KEGG:Hedgehog signaling pathway - Homo sapiens (human)|PID:Signaling events mediated by the Hedgehog family|Reactome:CDO in myogenesis|Reactome:Developmental Biology|Reactome:GLI proteins bind promoters of Hh responsive genes to promote transcription|Reactome:Hedgehog ,on, state|Reactome:Ligand-receptor interactions|Reactome:Myogenesis|R…
BOK	BOK|KEGG:Apoptosis - multiple species - Homo sapiens (human)|Wikipathways:Apoptosis|Wikipathways:Apoptosis Modulation and Signaling|Wikipathways:Regulation of Apoptosis by Parathyroid Hormone-related Protein|Wikipathways:TP53 Network
BOLA2	BOLA2|Wikipathways:Gene and protein expression by JAK-STAT signaling after Interleukin-12 stimulation
BORA	BORA|PID:PLK1 signaling events|Reactome:Cell Cycle|Reactome:Cell Cycle, Mitotic|Reactome:G2/M Transition|Reactome:Mitotic G2-G2/M phases|Reactome:Regulation of PLK1 Activity at G2/M Transition
BORCS8-MEF2B	BORCS8-MEF2B|BioCarta:angiotensin ii mediated activation of jnk pathway via pyk2 dependent signaling|BioCarta:control of skeletal myogenesis by hdac and calcium/calmodulin-dependent kinase (camk)|BioCarta:mapkinase signaling pathway|BioCarta:p38 mapk signaling pathway|BioCarta:regulation of pgc-1a|BioCarta:role of erk5 in neuronal survival pathway|BioCarta:signal dependent regulation of myogenesi…
BPGM	BPGM|HumanCyc:Rapoport-Luebering glycolytic shunt|HumanCyc:gluconeogenesis|HumanCyc:glycolysis|HumanCyc:superpathway of conversion of glucose to acetyl CoA and entry into the TCA cycle|INOH:Glycolysis Gluconeogenesis|KEGG:Glycine, serine and threonine metabolism - Homo sapiens (human)|KEGG:Glycolysis / Gluconeogenesis - Homo sapiens (human)|Reactome:Glucose metabolism|Reactome:Glycolysis|Reactome…
BPHL	BPHL|Reactome:Biological oxidations|Reactome:Metabolism|Reactome:Phase I - Functionalization of compounds
BPI	BPI|Reactome:Antimicrobial peptides|Reactome:Immune System|Reactome:Innate Immune System|Reactome:Neutrophil degranulation|Reactome:Toll Like Receptor 4 (TLR4) Cascade|Reactome:Toll-Like Receptors Cascades
BPIFA1	BPIFA1|Reactome:Antimicrobial peptides|Reactome:Immune System|Reactome:Innate Immune System
BPIFA2	BPIFA2|Reactome:Antimicrobial peptides|Reactome:Immune System|Reactome:Innate Immune System
BPIFB1	BPIFB1|Reactome:Antimicrobial peptides|Reactome:Immune System|Reactome:Innate Immune System
BPIFB2	BPIFB2|Reactome:Antimicrobial peptides|Reactome:Immune System|Reactome:Innate Immune System|Reactome:Metabolism of proteins|Reactome:Post-translational protein modification|Reactome:Post-translational protein phosphorylation|Reactome:Regulation of Insulin-like Growth Factor (IGF) transport and uptake by Insulin-like Growth Factor Binding Proteins (IGFBPs)
BPIFB4	BPIFB4|Reactome:Antimicrobial peptides|Reactome:Immune System|Reactome:Innate Immune System
BPIFB6	BPIFB6|Reactome:Antimicrobial peptides|Reactome:Immune System|Reactome:Innate Immune System
BPNT1	BPNT1|KEGG:Sulfur metabolism - Homo sapiens (human)|Reactome:Biological oxidations|Reactome:Cytosolic sulfonation of small molecules|Reactome:Metabolism|Reactome:Phase II - Conjugation of compounds|SMPDB:Sulfate/Sulfite Metabolism|SMPDB:Sulfite oxidase deficiency
BPTF	BPTF|Wikipathways:Endoderm Differentiation
BRAF	BRAF|INOH:B cell receptor signaling|INOH:CD4 T cell receptor signaling|INOH:CD4 T cell receptor signaling-ERK cascade|INOH:EPO signaling|INOH:FGF|INOH:GPCR Adenosine A2A receptor|INOH:GPCR GroupI metabotropic glutamate receptor|INOH:GPCR signaling-G alpha q|INOH:GPCR signaling-G alpha s Epac and ERK|INOH:GPCR signaling-G alpha s PKA and ERK|INOH:IGF signaling|INOH:IL-7 signaling|INOH:Integrin|INO…
BRAP	BRAP|KEGG:Ras signaling pathway - Homo sapiens (human)|Reactome:Disease|Reactome:Diseases of signal transduction|Reactome:MAPK family signaling cascades|Reactome:MAPK1/MAPK3 signaling|Reactome:Negative regulation of MAPK pathway|Reactome:Oncogenic MAPK signaling|Reactome:Paradoxical activation of RAF signaling by kinase inactive BRAF|Reactome:RAF activation|Reactome:RAF/MAP kinase cascade|Reactom…
BRCA1	BRCA1|BioCarta:atm signaling pathway|BioCarta:brca1 dependent ub ligase activity|BioCarta:cell cycle: g2/m checkpoint|BioCarta:role of brca1 brca2 and atr in cancer susceptibility|KEGG:Breast cancer - Homo sapiens (human)|KEGG:Fanconi anemia pathway - Homo sapiens (human)|KEGG:Homologous recombination - Homo sapiens (human)|KEGG:MicroRNAs in cancer - Homo sapiens (human)|KEGG:PI3K-Akt signaling p…
BRCA2	BRCA2|BioCarta:role of brca1 brca2 and atr in cancer susceptibility|KEGG:Breast cancer - Homo sapiens (human)|KEGG:Fanconi anemia pathway - Homo sapiens (human)|KEGG:Homologous recombination - Homo sapiens (human)|KEGG:Pancreatic cancer - Homo sapiens (human)|KEGG:Pathways in cancer - Homo sapiens (human)|PID:ATR signaling pathway|PID:FOXM1 transcription factor network|PID:Fanconi anemia pathway|…
BRCC3	BRCC3|KEGG:Homologous recombination - Homo sapiens (human)|KEGG:NOD-like receptor signaling pathway - Homo sapiens (human)|Reactome:Cell Cycle|Reactome:Cell Cycle Checkpoints|Reactome:DNA Double Strand Break Response|Reactome:DNA Double-Strand Break Repair|Reactome:DNA Repair|Reactome:Deubiquitination|Reactome:G2/M Checkpoints|Reactome:G2/M DNA damage checkpoint|Reactome:HDR through Homologous Re…
BRD1	BRD1|Reactome:Chromatin modifying enzymes|Reactome:Chromatin organization|Reactome:Gene expression (Transcription)|Reactome:Generic Transcription Pathway|Reactome:HATs acetylate histones|Reactome:RNA Polymerase II Transcription|Reactome:Regulation of TP53 Activity|Reactome:Regulation of TP53 Activity through Acetylation|Reactome:Transcriptional Regulation by TP53|Wikipathways:Pathways Affected in…
BRD2	BRD2|PID:Regulation of retinoblastoma protein|Reactome:Gene expression (Transcription)|Reactome:Generic Transcription Pathway|Reactome:RNA Polymerase II Transcription|Reactome:RUNX3 regulates p14-ARF|Reactome:Transcriptional regulation by RUNX3|Wikipathways:Chemical Compounds to monitor Proteins
BRD3	BRD3|Wikipathways:Chemical Compounds to monitor Proteins
BRD4	BRD4|Wikipathways:Chemical Compounds to monitor Proteins
BRD7	BRD7|KEGG:Hepatocellular carcinoma - Homo sapiens (human)|Reactome:Gene expression (Transcription)|Reactome:Generic Transcription Pathway|Reactome:RNA Polymerase II Transcription|Reactome:Regulation of TP53 Activity|Reactome:Regulation of TP53 Activity through Acetylation|Reactome:Transcriptional Regulation by TP53
BRD8	BRD8|Reactome:Chromatin modifying enzymes|Reactome:Chromatin organization|Reactome:HATs acetylate histones
BRDT	BRDT|Wikipathways:Chemical Compounds to monitor Proteins
BRF1	BRF1|BioCarta:rna polymerase iii transcription|Reactome:Gene expression (Transcription)|Reactome:RNA Polymerase III Abortive And Retractive Initiation|Reactome:RNA Polymerase III Transcription|Reactome:RNA Polymerase III Transcription Initiation|Reactome:RNA Polymerase III Transcription Initiation From Type 1 Promoter|Reactome:RNA Polymerase III Transcription Initiation From Type 2 Promoter
BRF2	BRF2|Reactome:Gene expression (Transcription)|Reactome:RNA Polymerase III Abortive And Retractive Initiation|Reactome:RNA Polymerase III Transcription|Reactome:RNA Polymerase III Transcription Initiation|Reactome:RNA Polymerase III Transcription Initiation From Type 3 Promoter
BRI3	BRI3|Reactome:Immune System|Reactome:Innate Immune System|Reactome:Neutrophil degranulation
BRI3BP	BRI3BP|Wikipathways:miR-targeted genes in epithelium - TarBase|Wikipathways:miR-targeted genes in lymphocytes - TarBase
BRINP1	BRINP1|NetPath:AndrogenReceptor|NetPath:TNFalpha
BRIP1	BRIP1|KEGG:Fanconi anemia pathway - Homo sapiens (human)|KEGG:Homologous recombination - Homo sapiens (human)|PID:Fanconi anemia pathway|Reactome:Cell Cycle|Reactome:Cell Cycle Checkpoints|Reactome:DNA Double-Strand Break Repair|Reactome:DNA Repair|Reactome:G2/M Checkpoints|Reactome:G2/M DNA damage checkpoint|Reactome:Gene expression (Transcription)|Reactome:Generic Transcription Pathway|Reactome…
BRIX1	BRIX1|Wikipathways:Gastric Cancer Network 2
BRK1	BRK1|KEGG:Regulation of actin cytoskeleton - Homo sapiens (human)|PID:ErbB1 downstream signaling|PID:PDGFR-beta signaling pathway|PID:RAC1 signaling pathway|Reactome:Fcgamma receptor (FCGR) dependent phagocytosis|Reactome:Immune System|Reactome:Innate Immune System|Reactome:RHO GTPase Effectors|Reactome:RHO GTPases Activate WASPs and WAVEs|Reactome:Regulation of actin dynamics for phagocytic cup …
BRMS1	BRMS1|Reactome:Chromatin modifying enzymes|Reactome:Chromatin organization|Reactome:HDACs deacetylate histones
BRMS1L	BRMS1L|Wikipathways:Genotoxicity pathway
BRPF1	BRPF1|Reactome:Chromatin modifying enzymes|Reactome:Chromatin organization|Reactome:Gene expression (Transcription)|Reactome:Generic Transcription Pathway|Reactome:HATs acetylate histones|Reactome:RNA Polymerase II Transcription|Reactome:Regulation of TP53 Activity|Reactome:Regulation of TP53 Activity through Acetylation|Reactome:Transcriptional Regulation by TP53
BRPF3	BRPF3|Reactome:Chromatin modifying enzymes|Reactome:Chromatin organization|Reactome:Gene expression (Transcription)|Reactome:Generic Transcription Pathway|Reactome:HATs acetylate histones|Reactome:Hemostasis|Reactome:Platelet activation, signaling and aggregation|Reactome:Platelet degranulation |Reactome:RNA Polymerase II Transcription|Reactome:Regulation of TP53 Activity|Reactome:Regulation of T…
BRS3	BRS3|KEGG:Neuroactive ligand-receptor interaction - Homo sapiens (human)|Reactome:Class A/1 (Rhodopsin-like receptors)|Reactome:G alpha (q) signalling events|Reactome:GPCR downstream signalling|Reactome:GPCR ligand binding|Reactome:Peptide ligand-binding receptors|Reactome:Signal Transduction|Reactome:Signaling by GPCR|Wikipathways:GPCRs, Class A Rhodopsin-like|Wikipathways:Peptide GPCRs
BRSK1	BRSK1|PID:LKB1 signaling events
BRSK2	BRSK2|PID:LKB1 signaling events
BRWD1	BRWD1|Reactome:Chromatin modifying enzymes|Reactome:Chromatin organization|Reactome:Cytokine Signaling in Immune system|Reactome:Immune System|Reactome:Interleukin-7 signaling|Reactome:Signaling by Interleukins|Wikipathways:Interleukin-7 signaling
BSCL2	BSCL2|Wikipathways:Adipogenesis
BSG	BSG|PID:Syndecan-1-mediated signaling events|Reactome:Basigin interactions|Reactome:Bile salt and organic anion SLC transporters|Reactome:Cell surface interactions at the vascular wall|Reactome:Degradation of the extracellular matrix|Reactome:Extracellular matrix organization|Reactome:Hemostasis|Reactome:Integrin cell surface interactions|Reactome:Metabolism|Reactome:Proton-coupled monocarboxylat…
BSND	BSND|PharmGKB:Diuretics Pathway, Pharmacodynamics|Reactome:Ion channel transport|Reactome:Stimuli-sensing channels|Reactome:Transport of small molecules
BST1	BST1|EHMN:Vitamin B3 (nicotinate and nicotinamide) metabolism|INOH:Nicotinate Nicotinamide metabolism|KEGG:Nicotinate and nicotinamide metabolism - Homo sapiens (human)|KEGG:Pancreatic secretion - Homo sapiens (human)|KEGG:Salivary secretion - Homo sapiens (human)|Reactome:Immune System|Reactome:Innate Immune System|Reactome:Metabolism|Reactome:Metabolism of proteins|Reactome:Metabolism of vitami…
BST2	BST2|KEGG:Human immunodeficiency virus 1 infection - Homo sapiens (human)|Reactome:Cytokine Signaling in Immune system|Reactome:Immune System|Reactome:Innate Immune System|Reactome:Interferon Signaling|Reactome:Interferon alpha/beta signaling|Reactome:Neutrophil degranulation|Wikipathways:Ebola Virus Pathway on Host|Wikipathways:Interferon alpha-beta signaling
BTBD1	BTBD1|Reactome:Adaptive Immune System|Reactome:Antigen processing: Ubiquitination & Proteasome degradation|Reactome:Class I MHC mediated antigen processing & presentation|Reactome:Immune System|Reactome:Metabolism of proteins|Reactome:Neddylation|Reactome:Post-translational protein modification
BTBD6	BTBD6|Reactome:Adaptive Immune System|Reactome:Antigen processing: Ubiquitination & Proteasome degradation|Reactome:Class I MHC mediated antigen processing & presentation|Reactome:Immune System|Reactome:Metabolism of proteins|Reactome:Neddylation|Reactome:Post-translational protein modification
BTC	BTC|INOH:GPCR signaling-G alpha i|INOH:GPCR signaling-G alpha q|INOH:GPCR signaling-G alpha s Epac and ERK|INOH:GPCR signaling-G alpha s PKA and ERK|INOH:GPCR signaling-cholera toxin|INOH:GPCR signaling-pertussis toxin|KEGG:ErbB signaling pathway - Homo sapiens (human)|PID:ErbB receptor signaling network|PharmGKB:EGFR Inhibitor Pathway, Pharmacodynamics|Reactome:Constitutive Signaling by Aberrant…
BTD	BTD|EHMN:Vitamin H (biotin) metabolism|KEGG:Biotin metabolism - Homo sapiens (human)|KEGG:Vitamin digestion and absorption - Homo sapiens (human)|Reactome:Biotin transport and metabolism|Reactome:Metabolism|Reactome:Metabolism of vitamins and cofactors|Reactome:Metabolism of water-soluble vitamins and cofactors|SMPDB:Biotin Metabolism|SMPDB:Biotinidase Deficiency|SMPDB:Multiple carboxylase defici…
BTG1	BTG1|BioCarta:btg family proteins and cell cycle regulation|KEGG:RNA degradation - Homo sapiens (human)|Wikipathways:Exercise-induced Circadian Regulation
BTG2	BTG2|BioCarta:btg family proteins and cell cycle regulation|KEGG:RNA degradation - Homo sapiens (human)|PID:Direct p53 effectors|Reactome:Gene expression (Transcription)|Reactome:Generic Transcription Pathway|Reactome:RNA Polymerase II Transcription|Reactome:TP53 Regulates Transcription of Cell Cycle Genes|Reactome:TP53 regulates transcription of additional cell cycle genes whose exact role in th…
BTG3	BTG3|KEGG:RNA degradation - Homo sapiens (human)
BTG4	BTG4|KEGG:RNA degradation - Homo sapiens (human)
BTK	BTK|BioCarta:bcr signaling pathway|BioCarta:fc epsilon receptor i signaling in mast cells|BioCarta:phosphoinositides and their downstream targets|INOH:EPO signaling|INOH:IL-7 signaling|INOH:JAK STAT pathway and regulation|INOH:VEGF|KEGG:B cell receptor signaling pathway - Homo sapiens (human)|KEGG:Epstein-Barr virus infection - Homo sapiens (human)|KEGG:Fc epsilon RI signaling pathway - Homo sapi…
BTLA	BTLA|NetPath:BCR|Reactome:Adaptive Immune System|Reactome:Costimulation by the CD28 family|Reactome:Immune System|Wikipathways:Vitamin D Receptor Pathway
BTN1A1	BTN1A1|Reactome:Adaptive Immune System|Reactome:Butyrophilin (BTN) family interactions|Reactome:Immune System
BTN2A1	BTN2A1|Reactome:Adaptive Immune System|Reactome:Butyrophilin (BTN) family interactions|Reactome:Immune System
BTN2A2	BTN2A2|Reactome:Adaptive Immune System|Reactome:Butyrophilin (BTN) family interactions|Reactome:Immune System
BTN3A1	BTN3A1|Reactome:Adaptive Immune System|Reactome:Butyrophilin (BTN) family interactions|Reactome:Immune System
BTN3A2	BTN3A2|Reactome:Adaptive Immune System|Reactome:Butyrophilin (BTN) family interactions|Reactome:Immune System
BTN3A3	BTN3A3|Reactome:Adaptive Immune System|Reactome:Butyrophilin (BTN) family interactions|Reactome:Immune System
BTNL2	BTNL2|Reactome:Adaptive Immune System|Reactome:Butyrophilin (BTN) family interactions|Reactome:Immune System
BTNL8	BTNL8|Reactome:Adaptive Immune System|Reactome:Butyrophilin (BTN) family interactions|Reactome:Immune System
BTNL9	BTNL9|Reactome:Adaptive Immune System|Reactome:Butyrophilin (BTN) family interactions|Reactome:Immune System
BTRC	BTRC|BioCarta:inactivation of gsk3 by akt causes accumulation of b-catenin in alveolar macrophages|BioCarta:wnt signaling pathway|INOH:Hedgehog|INOH:IL-1 NFkB|INOH:Notch|INOH:TLR NFkB|INOH:Wnt Canonical|INOH:Wnt Mammals|KEGG:Cellular senescence - Homo sapiens (human)|KEGG:Circadian rhythm - Homo sapiens (human)|KEGG:Hedgehog signaling pathway - Homo sapiens (human)|KEGG:Hippo signaling pathway - …
BUB1	BUB1|KEGG:Cell cycle - Homo sapiens (human)|KEGG:Oocyte meiosis - Homo sapiens (human)|KEGG:Progesterone-mediated oocyte maturation - Homo sapiens (human)|PID:Aurora B signaling|PID:PLK1 signaling events|PID:p73 transcription factor network|Reactome:Amplification of signal from unattached kinetochores via a MAD2 inhibitory signal|Reactome:Amplification of signal from the kinetochores|Reactome:Cel…
BUB1B	BUB1B|KEGG:Cell cycle - Homo sapiens (human)|KEGG:Human T-cell leukemia virus 1 infection - Homo sapiens (human)|PID:PLK1 signaling events|Reactome:APC-Cdc20 mediated degradation of Nek2A|Reactome:APC/C-mediated degradation of cell cycle proteins|Reactome:APC/C:Cdc20 mediated degradation of mitotic proteins|Reactome:APC:Cdc20 mediated degradation of cell cycle proteins prior to satisfation of the…
BUB1B-PAK6	BUB1B-PAK6|BioCarta:agrin in postsynaptic differentiation|INOH:EPO signaling|INOH:IL-7 signaling|INOH:JAK STAT pathway and regulation|INOH:VEGF|KEGG:Axon guidance - Homo sapiens (human)|KEGG:ErbB signaling pathway - Homo sapiens (human)|KEGG:Focal adhesion - Homo sapiens (human)|KEGG:Human immunodeficiency virus 1 infection - Homo sapiens (human)|KEGG:Ras signaling pathway - Homo sapiens (human)|…
BUB3	BUB3|KEGG:Cell cycle - Homo sapiens (human)|KEGG:Human T-cell leukemia virus 1 infection - Homo sapiens (human)|PID:p73 transcription factor network|Reactome:APC-Cdc20 mediated degradation of Nek2A|Reactome:APC/C-mediated degradation of cell cycle proteins|Reactome:APC/C:Cdc20 mediated degradation of mitotic proteins|Reactome:APC:Cdc20 mediated degradation of cell cycle proteins prior to satisfat…
BUD23	BUD23|Reactome:Metabolism of RNA|Reactome:rRNA modification in the nucleus and cytosol|Reactome:rRNA processing|Reactome:rRNA processing in the nucleus and cytosol
BUD31	BUD31|KEGG:Spliceosome - Homo sapiens (human)|Reactome:Metabolism of RNA|Reactome:Processing of Capped Intron-Containing Pre-mRNA|Reactome:mRNA Splicing|Reactome:mRNA Splicing - Major Pathway
BVES	BVES|KEGG:Tight junction - Homo sapiens (human)
C11orf52	C11orf52|NetPath:EGFR1
C1D	C1D|KEGG:RNA degradation - Homo sapiens (human)
C1GALT1	C1GALT1|HumanCyc:mucin core 1 and core 2 <i>O</i>-glycosylation|KEGG:Mucin type O-glycan biosynthesis - Homo sapiens (human)|Reactome:Metabolism of proteins|Reactome:O-linked glycosylation|Reactome:O-linked glycosylation of mucins|Reactome:Post-translational protein modification|Wikipathways:Ectoderm Differentiation
C1GALT1C1	C1GALT1C1|KEGG:Mucin type O-glycan biosynthesis - Homo sapiens (human)|Reactome:Metabolism of proteins|Reactome:O-linked glycosylation|Reactome:O-linked glycosylation of mucins|Reactome:Post-translational protein modification
C1QA	C1QA|BioCarta:classical complement pathway|KEGG:Chagas disease (American trypanosomiasis) - Homo sapiens (human)|KEGG:Complement and coagulation cascades - Homo sapiens (human)|KEGG:Pertussis - Homo sapiens (human)|KEGG:Prion diseases - Homo sapiens (human)|KEGG:Staphylococcus aureus infection - Homo sapiens (human)|KEGG:Systemic lupus erythematosus - Homo sapiens (human)|Reactome:Classical antib…
C1QB	C1QB|BioCarta:classical complement pathway|KEGG:Chagas disease (American trypanosomiasis) - Homo sapiens (human)|KEGG:Complement and coagulation cascades - Homo sapiens (human)|KEGG:Pertussis - Homo sapiens (human)|KEGG:Prion diseases - Homo sapiens (human)|KEGG:Staphylococcus aureus infection - Homo sapiens (human)|KEGG:Systemic lupus erythematosus - Homo sapiens (human)|Reactome:Classical antib…
C1QBP	C1QBP|KEGG:Herpes simplex infection - Homo sapiens (human)|Reactome:Formation of Fibrin Clot (Clotting Cascade)|Reactome:Hemostasis|Reactome:Intrinsic Pathway of Fibrin Clot Formation|Wikipathways:Ebola Virus Pathway on Host|Wikipathways:Human Complement System|Wikipathways:Mesodermal Commitment Pathway|Wikipathways:miR-targeted genes in epithelium - TarBase|Wikipathways:miR-targeted genes in lym…
C1QC	C1QC|BioCarta:classical complement pathway|KEGG:Chagas disease (American trypanosomiasis) - Homo sapiens (human)|KEGG:Complement and coagulation cascades - Homo sapiens (human)|KEGG:Pertussis - Homo sapiens (human)|KEGG:Prion diseases - Homo sapiens (human)|KEGG:Staphylococcus aureus infection - Homo sapiens (human)|KEGG:Systemic lupus erythematosus - Homo sapiens (human)|Reactome:Classical antib…
C1R	C1R|BioCarta:classical complement pathway|KEGG:Complement and coagulation cascades - Homo sapiens (human)|KEGG:Pertussis - Homo sapiens (human)|KEGG:Phagosome - Homo sapiens (human)|KEGG:Staphylococcus aureus infection - Homo sapiens (human)|KEGG:Systemic lupus erythematosus - Homo sapiens (human)|Reactome:Classical antibody-mediated complement activation|Reactome:Complement cascade|Reactome:Crea…
C1S	C1S|BioCarta:classical complement pathway|KEGG:Complement and coagulation cascades - Homo sapiens (human)|KEGG:Pertussis - Homo sapiens (human)|KEGG:Staphylococcus aureus infection - Homo sapiens (human)|KEGG:Systemic lupus erythematosus - Homo sapiens (human)|Reactome:Classical antibody-mediated complement activation|Reactome:Complement cascade|Reactome:Creation of C4 and C2 activators|Reactome:…
C1orf35	C1orf35|Reactome:Immune System|Reactome:Innate Immune System|Reactome:Neutrophil degranulation
C1orf56	C1orf56|Wikipathways:miR-targeted genes in leukocytes - TarBase|Wikipathways:miR-targeted genes in lymphocytes - TarBase
C2	C2|BioCarta:classical complement pathway|BioCarta:lectin induced complement pathway|KEGG:Complement and coagulation cascades - Homo sapiens (human)|KEGG:Pertussis - Homo sapiens (human)|KEGG:Staphylococcus aureus infection - Homo sapiens (human)|KEGG:Systemic lupus erythematosus - Homo sapiens (human)|Reactome:Activation of C3 and C5|Reactome:Complement cascade|Reactome:Immune System|Reactome:Ini…
C2CD3	C2CD3|Reactome:Anchoring of the basal body to the plasma membrane|Reactome:Cilium Assembly|Reactome:Organelle biogenesis and maintenance
C2CD5	C2CD5|Reactome:Membrane Trafficking|Reactome:Translocation of GLUT4 to the plasma membrane|Reactome:Vesicle-mediated transport
C2orf49	C2orf49|Reactome:Metabolism of RNA|Reactome:tRNA processing|Reactome:tRNA processing in the nucleus
C3	C3|BioCarta:alternative complement pathway|BioCarta:classical complement pathway|BioCarta:lectin induced complement pathway|KEGG:Chagas disease (American trypanosomiasis) - Homo sapiens (human)|KEGG:Complement and coagulation cascades - Homo sapiens (human)|KEGG:Herpes simplex infection - Homo sapiens (human)|KEGG:Kaposi sarcoma-associated herpesvirus infection - Homo sapiens (human)|KEGG:Legione…
C3AR1	C3AR1|KEGG:Complement and coagulation cascades - Homo sapiens (human)|KEGG:Neuroactive ligand-receptor interaction - Homo sapiens (human)|KEGG:Staphylococcus aureus infection - Homo sapiens (human)|Reactome:Class A/1 (Rhodopsin-like receptors)|Reactome:Complement cascade|Reactome:G alpha (i) signalling events|Reactome:GPCR downstream signalling|Reactome:GPCR ligand binding|Reactome:Immune System|…
C4A	C4A|KEGG:Complement and coagulation cascades - Homo sapiens (human)|KEGG:Pertussis - Homo sapiens (human)|KEGG:Staphylococcus aureus infection - Homo sapiens (human)|KEGG:Systemic lupus erythematosus - Homo sapiens (human)|Reactome:Activation of C3 and C5|Reactome:Complement cascade|Reactome:Immune System|Reactome:Initial triggering of complement|Reactome:Innate Immune System|Reactome:Metabolism …
C4B	C4B|KEGG:Complement and coagulation cascades - Homo sapiens (human)|KEGG:Pertussis - Homo sapiens (human)|KEGG:Staphylococcus aureus infection - Homo sapiens (human)|KEGG:Systemic lupus erythematosus - Homo sapiens (human)|Reactome:Activation of C3 and C5|Reactome:Complement cascade|Reactome:Immune System|Reactome:Initial triggering of complement|Reactome:Innate Immune System|Reactome:Metabolism …
C4BPA	C4BPA|KEGG:Complement and coagulation cascades - Homo sapiens (human)|KEGG:Pertussis - Homo sapiens (human)|PID:CD40/CD40L signaling|Reactome:Complement cascade|Reactome:Immune System|Reactome:Innate Immune System|Reactome:Regulation of Complement cascade|Wikipathways:Human Complement System
C4BPB	C4BPB|KEGG:Complement and coagulation cascades - Homo sapiens (human)|KEGG:Pertussis - Homo sapiens (human)|PID:FOXA1 transcription factor network|Reactome:Complement cascade|Reactome:Immune System|Reactome:Innate Immune System|Reactome:Regulation of Complement cascade
C4B_2	C4B_2|Reactome:Activation of C3 and C5|Reactome:Complement cascade|Reactome:Immune System|Reactome:Initial triggering of complement|Reactome:Innate Immune System|Reactome:Regulation of Complement cascade
C5	C5|BioCarta:alternative complement pathway|BioCarta:classical complement pathway|BioCarta:lectin induced complement pathway|KEGG:Complement and coagulation cascades - Homo sapiens (human)|KEGG:Herpes simplex infection - Homo sapiens (human)|KEGG:Pertussis - Homo sapiens (human)|KEGG:Prion diseases - Homo sapiens (human)|KEGG:Staphylococcus aureus infection - Homo sapiens (human)|KEGG:Systemic lup…
C5AR1	C5AR1|KEGG:Complement and coagulation cascades - Homo sapiens (human)|KEGG:Neuroactive ligand-receptor interaction - Homo sapiens (human)|KEGG:Staphylococcus aureus infection - Homo sapiens (human)|Reactome:Class A/1 (Rhodopsin-like receptors)|Reactome:Complement cascade|Reactome:G alpha (i) signalling events|Reactome:GPCR downstream signalling|Reactome:GPCR ligand binding|Reactome:Immune System|…
C5AR2	C5AR2|Reactome:Class A/1 (Rhodopsin-like receptors)|Reactome:Complement cascade|Reactome:GPCR ligand binding|Reactome:Immune System|Reactome:Innate Immune System|Reactome:Peptide ligand-binding receptors|Reactome:Regulation of Complement cascade|Reactome:Signal Transduction|Reactome:Signaling by GPCR|Wikipathways:GPCRs, Class A Rhodopsin-like|Wikipathways:GPCRs, Other|Wikipathways:Human Complemen…
C6	C6|BioCarta:alternative complement pathway|BioCarta:classical complement pathway|BioCarta:lectin induced complement pathway|KEGG:Complement and coagulation cascades - Homo sapiens (human)|KEGG:Prion diseases - Homo sapiens (human)|KEGG:Systemic lupus erythematosus - Homo sapiens (human)|Reactome:Complement cascade|Reactome:Immune System|Reactome:Innate Immune System|Reactome:Regulation of Complem…
C6orf120	C6orf120|Reactome:Immune System|Reactome:Innate Immune System|Reactome:Neutrophil degranulation
C6orf201	C6orf201|Wikipathways:Mesodermal Commitment Pathway
C7	C7|BioCarta:alternative complement pathway|BioCarta:classical complement pathway|BioCarta:lectin induced complement pathway|KEGG:Complement and coagulation cascades - Homo sapiens (human)|KEGG:Prion diseases - Homo sapiens (human)|KEGG:Systemic lupus erythematosus - Homo sapiens (human)|Reactome:Complement cascade|Reactome:Immune System|Reactome:Innate Immune System|Reactome:Regulation of Complem…
C8A	C8A|BioCarta:alternative complement pathway|BioCarta:classical complement pathway|BioCarta:lectin induced complement pathway|KEGG:Amoebiasis - Homo sapiens (human)|KEGG:Complement and coagulation cascades - Homo sapiens (human)|KEGG:Prion diseases - Homo sapiens (human)|KEGG:Systemic lupus erythematosus - Homo sapiens (human)|Reactome:Complement cascade|Reactome:Immune System|Reactome:Innate Immu…
C8B	C8B|BioCarta:alternative complement pathway|BioCarta:classical complement pathway|BioCarta:lectin induced complement pathway|KEGG:Amoebiasis - Homo sapiens (human)|KEGG:Complement and coagulation cascades - Homo sapiens (human)|KEGG:Prion diseases - Homo sapiens (human)|KEGG:Systemic lupus erythematosus - Homo sapiens (human)|Reactome:Complement cascade|Reactome:Immune System|Reactome:Innate Immu…
C8G	C8G|BioCarta:alternative complement pathway|BioCarta:classical complement pathway|BioCarta:lectin induced complement pathway|KEGG:Amoebiasis - Homo sapiens (human)|KEGG:Complement and coagulation cascades - Homo sapiens (human)|KEGG:Prion diseases - Homo sapiens (human)|KEGG:Systemic lupus erythematosus - Homo sapiens (human)|Reactome:Complement cascade|Reactome:Immune System|Reactome:Innate Immu…
C8orf34	C8orf34|Wikipathways:MET in type 1 papillary renal cell carcinoma
C8orf44-SGK3	C8orf44-SGK3|KEGG:FoxO signaling pathway - Homo sapiens (human)|KEGG:PI3K-Akt signaling pathway - Homo sapiens (human)|Wikipathways:PI3K-Akt Signaling Pathway
C9	C9|BioCarta:alternative complement pathway|BioCarta:classical complement pathway|BioCarta:lectin induced complement pathway|KEGG:Amoebiasis - Homo sapiens (human)|KEGG:Complement and coagulation cascades - Homo sapiens (human)|KEGG:Prion diseases - Homo sapiens (human)|KEGG:Systemic lupus erythematosus - Homo sapiens (human)|Reactome:Complement cascade|Reactome:Immune System|Reactome:Innate Immun…
AOPEP	C9orf3|Reactome:Metabolism of Angiotensinogen to Angiotensins|Reactome:Metabolism of proteins|Reactome:Peptide hormone metabolism
C9orf72	C9orf72|Wikipathways:Mesodermal Commitment Pathway
C9orf78	C9orf78|NetPath:TCR
CA1	CA1|KEGG:Nitrogen metabolism - Homo sapiens (human)|PID:C-MYB transcription factor network|Reactome:Erythrocytes take up carbon dioxide and release oxygen|Reactome:Erythrocytes take up oxygen and release carbon dioxide|Reactome:Metabolism|Reactome:O2/CO2 exchange in erythrocytes|Reactome:Reversible hydration of carbon dioxide|Reactome:Transport of small molecules|SMPDB:Betazole Action Pathway|SMP…
CA12	CA12|KEGG:Nitrogen metabolism - Homo sapiens (human)|PharmGKB:Celecoxib Pathway, Pharmacodynamics|Reactome:Metabolism|Reactome:Reversible hydration of carbon dioxide|Wikipathways:miR-targeted genes in epithelium - TarBase|Wikipathways:miR-targeted genes in leukocytes - TarBase|Wikipathways:miR-targeted genes in muscle cell - TarBase
CA13	CA13|KEGG:Nitrogen metabolism - Homo sapiens (human)|Reactome:Metabolism|Reactome:Reversible hydration of carbon dioxide
CA14	CA14|KEGG:Nitrogen metabolism - Homo sapiens (human)|Reactome:Metabolism|Reactome:Reversible hydration of carbon dioxide
CA2	CA2|KEGG:Bile secretion - Homo sapiens (human)|KEGG:Collecting duct acid secretion - Homo sapiens (human)|KEGG:Gastric acid secretion - Homo sapiens (human)|KEGG:Nitrogen metabolism - Homo sapiens (human)|KEGG:Pancreatic secretion - Homo sapiens (human)|KEGG:Proximal tubule bicarbonate reclamation - Homo sapiens (human)|Reactome:Erythrocytes take up carbon dioxide and release oxygen|Reactome:Eryt…
CA3	CA3|KEGG:Nitrogen metabolism - Homo sapiens (human)|Reactome:Metabolism|Reactome:Reversible hydration of carbon dioxide
CA4	CA4|KEGG:Nitrogen metabolism - Homo sapiens (human)|KEGG:Proximal tubule bicarbonate reclamation - Homo sapiens (human)|Reactome:Erythrocytes take up carbon dioxide and release oxygen|Reactome:Erythrocytes take up oxygen and release carbon dioxide|Reactome:Metabolism|Reactome:O2/CO2 exchange in erythrocytes|Reactome:Reversible hydration of carbon dioxide|Reactome:Transport of small molecules
CA5A	CA5A|KEGG:Nitrogen metabolism - Homo sapiens (human)|Reactome:Metabolism|Reactome:Reversible hydration of carbon dioxide
CA5B	CA5B|KEGG:Nitrogen metabolism - Homo sapiens (human)|Reactome:Metabolism|Reactome:Reversible hydration of carbon dioxide
CA6	CA6|KEGG:Nitrogen metabolism - Homo sapiens (human)|Reactome:Metabolism|Reactome:Reversible hydration of carbon dioxide
CA7	CA7|KEGG:Nitrogen metabolism - Homo sapiens (human)|Reactome:Metabolism|Reactome:Reversible hydration of carbon dioxide
CA8	CA8|KEGG:Nitrogen metabolism - Homo sapiens (human)
CA9	CA9|KEGG:Nitrogen metabolism - Homo sapiens (human)|PID:HIF-1-alpha transcription factor network|PharmGKB:Celecoxib Pathway, Pharmacodynamics|Reactome:Metabolism|Reactome:Reversible hydration of carbon dioxide|Wikipathways:Regulation of Hypoxia-inducible Factor (HIF) by oxygen|Wikipathways:Vitamin D Receptor Pathway
CAAP1	CAAP1|Wikipathways:Viral Acute Myocarditis
CAB39	CAB39|KEGG:AMPK signaling pathway - Homo sapiens (human)|KEGG:mTOR signaling pathway - Homo sapiens (human)|PID:LKB1 signaling events|Reactome:Energy dependent regulation of mTOR by LKB1-AMPK|Reactome:Immune System|Reactome:Innate Immune System|Reactome:Neutrophil degranulation|Reactome:Signal Transduction|Reactome:mTOR signalling|Wikipathways:AMP-activated Protein Kinase (AMPK) Signaling|Wikipat…
CAB39L	CAB39L|KEGG:AMPK signaling pathway - Homo sapiens (human)|KEGG:mTOR signaling pathway - Homo sapiens (human)|Reactome:Energy dependent regulation of mTOR by LKB1-AMPK|Reactome:Signal Transduction|Reactome:mTOR signalling|Wikipathways:Focal Adhesion-PI3K-Akt-mTOR-signaling pathway
CABIN1	CABIN1|BioCarta:control of skeletal myogenesis by hdac and calcium/calmodulin-dependent kinase (camk)|BioCarta:role of mef2d in t-cell apoptosis|NetPath:TCR|PID:Calcium signaling in the CD4+ TCR pathway|PID:Role of Calcineurin-dependent NFAT signaling in lymphocytes|Reactome:Cellular Senescence|Reactome:Cellular responses to external stimuli|Reactome:Cellular responses to stress|Reactome:DNA Dama…
CABLES1	CABLES1|PID:Posttranslational regulation of adherens junction stability and dissassembly|PID:Validated transcriptional targets of TAp63 isoforms|Reactome:Factors involved in megakaryocyte development and platelet production|Reactome:Hemostasis
CABLES2	CABLES2|Reactome:Factors involved in megakaryocyte development and platelet production|Reactome:Hemostasis
CACFD1	CACFD1|Reactome:Neuronal System|Reactome:Presynaptic depolarization and calcium channel opening|Reactome:Transmission across Chemical Synapses
CACNA1A	CACNA1A|BioCarta:pkc-catalyzed phosphorylation of inhibitory phosphoprotein of myosin phosphatase|BioCarta:rac1 cell motility signaling pathway|BioCarta:rho cell motility signaling pathway|KEGG:Calcium signaling pathway - Homo sapiens (human)|KEGG:Cholinergic synapse - Homo sapiens (human)|KEGG:Dopaminergic synapse - Homo sapiens (human)|KEGG:GABAergic synapse - Homo sapiens (human)|KEGG:Glutamat…
CACNA1B	CACNA1B|KEGG:Calcium signaling pathway - Homo sapiens (human)|KEGG:Cholinergic synapse - Homo sapiens (human)|KEGG:Dopaminergic synapse - Homo sapiens (human)|KEGG:GABAergic synapse - Homo sapiens (human)|KEGG:MAPK signaling pathway - Homo sapiens (human)|KEGG:Morphine addiction - Homo sapiens (human)|KEGG:Nicotine addiction - Homo sapiens (human)|KEGG:Retrograde endocannabinoid signaling - Homo …
CACNA1C	CACNA1C|INOH:GPCR Dopamine D1like receptor|KEGG:Adrenergic signaling in cardiomyocytes - Homo sapiens (human)|KEGG:Aldosterone synthesis and secretion - Homo sapiens (human)|KEGG:Alzheimer disease - Homo sapiens (human)|KEGG:Amphetamine addiction - Homo sapiens (human)|KEGG:Arrhythmogenic right ventricular cardiomyopathy (ARVC) - Homo sapiens (human)|KEGG:Calcium signaling pathway - Homo sapiens …
CACNA1D	CACNA1D|INOH:GPCR Dopamine D1like receptor|KEGG:Adrenergic signaling in cardiomyocytes - Homo sapiens (human)|KEGG:Aldosterone synthesis and secretion - Homo sapiens (human)|KEGG:Alzheimer disease - Homo sapiens (human)|KEGG:Amphetamine addiction - Homo sapiens (human)|KEGG:Arrhythmogenic right ventricular cardiomyopathy (ARVC) - Homo sapiens (human)|KEGG:Calcium signaling pathway - Homo sapiens …
CACNA1E	CACNA1E|KEGG:Calcium signaling pathway - Homo sapiens (human)|KEGG:MAPK signaling pathway - Homo sapiens (human)|KEGG:Type II diabetes mellitus - Homo sapiens (human)|PharmGKB:Celecoxib Pathway, Pharmacodynamics|PharmGKB:Sympathetic Nerve Pathway (Pre- and Post- Ganglionic Junction)|Reactome:Integration of energy metabolism|Reactome:Metabolism|Reactome:Neuronal System|Reactome:Presynaptic depolar…
CACNA1F	CACNA1F|INOH:GPCR Dopamine D1like receptor|KEGG:Adrenergic signaling in cardiomyocytes - Homo sapiens (human)|KEGG:Aldosterone synthesis and secretion - Homo sapiens (human)|KEGG:Alzheimer disease - Homo sapiens (human)|KEGG:Arrhythmogenic right ventricular cardiomyopathy (ARVC) - Homo sapiens (human)|KEGG:Calcium signaling pathway - Homo sapiens (human)|KEGG:Cardiac muscle contraction - Homo sap…
CACNA1G	CACNA1G|KEGG:Aldosterone synthesis and secretion - Homo sapiens (human)|KEGG:Calcium signaling pathway - Homo sapiens (human)|KEGG:Circadian entrainment - Homo sapiens (human)|KEGG:Cortisol synthesis and secretion - Homo sapiens (human)|KEGG:Cushing syndrome - Homo sapiens (human)|KEGG:MAPK signaling pathway - Homo sapiens (human)|KEGG:Type II diabetes mellitus - Homo sapiens (human)|PID:Regulati…
CACNA1H	CACNA1H|KEGG:Aldosterone synthesis and secretion - Homo sapiens (human)|KEGG:Calcium signaling pathway - Homo sapiens (human)|KEGG:Circadian entrainment - Homo sapiens (human)|KEGG:Cortisol synthesis and secretion - Homo sapiens (human)|KEGG:Cushing syndrome - Homo sapiens (human)|KEGG:MAPK signaling pathway - Homo sapiens (human)|PharmGKB:Antiarrhythmic Pathway, Pharmacodynamics|PharmGKB:Celecox…
CACNA1I	CACNA1I|KEGG:Aldosterone synthesis and secretion - Homo sapiens (human)|KEGG:Calcium signaling pathway - Homo sapiens (human)|KEGG:Circadian entrainment - Homo sapiens (human)|KEGG:Cortisol synthesis and secretion - Homo sapiens (human)|KEGG:Cushing syndrome - Homo sapiens (human)|KEGG:MAPK signaling pathway - Homo sapiens (human)|PharmGKB:Celecoxib Pathway, Pharmacodynamics|Reactome:Axon guidanc…
CACNA1S	CACNA1S|INOH:GPCR Dopamine D1like receptor|KEGG:Adrenergic signaling in cardiomyocytes - Homo sapiens (human)|KEGG:Aldosterone synthesis and secretion - Homo sapiens (human)|KEGG:Alzheimer disease - Homo sapiens (human)|KEGG:Arrhythmogenic right ventricular cardiomyopathy (ARVC) - Homo sapiens (human)|KEGG:Calcium signaling pathway - Homo sapiens (human)|KEGG:Cardiac muscle contraction - Homo sap…
CACNA2D1	CACNA2D1|INOH:GPCR Dopamine D1like receptor|KEGG:Adrenergic signaling in cardiomyocytes - Homo sapiens (human)|KEGG:Arrhythmogenic right ventricular cardiomyopathy (ARVC) - Homo sapiens (human)|KEGG:Cardiac muscle contraction - Homo sapiens (human)|KEGG:Dilated cardiomyopathy (DCM) - Homo sapiens (human)|KEGG:Hypertrophic cardiomyopathy (HCM) - Homo sapiens (human)|KEGG:MAPK signaling pathway - H…
CACNA2D2	CACNA2D2|KEGG:Adrenergic signaling in cardiomyocytes - Homo sapiens (human)|KEGG:Arrhythmogenic right ventricular cardiomyopathy (ARVC) - Homo sapiens (human)|KEGG:Cardiac muscle contraction - Homo sapiens (human)|KEGG:Dilated cardiomyopathy (DCM) - Homo sapiens (human)|KEGG:Hypertrophic cardiomyopathy (HCM) - Homo sapiens (human)|KEGG:MAPK signaling pathway - Homo sapiens (human)|KEGG:Oxytocin s…
CACNA2D3	CACNA2D3|KEGG:Adrenergic signaling in cardiomyocytes - Homo sapiens (human)|KEGG:Arrhythmogenic right ventricular cardiomyopathy (ARVC) - Homo sapiens (human)|KEGG:Cardiac muscle contraction - Homo sapiens (human)|KEGG:Dilated cardiomyopathy (DCM) - Homo sapiens (human)|KEGG:Hypertrophic cardiomyopathy (HCM) - Homo sapiens (human)|KEGG:MAPK signaling pathway - Homo sapiens (human)|KEGG:Oxytocin s…
CACNA2D4	CACNA2D4|KEGG:Adrenergic signaling in cardiomyocytes - Homo sapiens (human)|KEGG:Arrhythmogenic right ventricular cardiomyopathy (ARVC) - Homo sapiens (human)|KEGG:Cardiac muscle contraction - Homo sapiens (human)|KEGG:Dilated cardiomyopathy (DCM) - Homo sapiens (human)|KEGG:Hypertrophic cardiomyopathy (HCM) - Homo sapiens (human)|KEGG:MAPK signaling pathway - Homo sapiens (human)|KEGG:Oxytocin s…
CACNB1	CACNB1|INOH:GPCR Dopamine D1like receptor|KEGG:Adrenergic signaling in cardiomyocytes - Homo sapiens (human)|KEGG:Arrhythmogenic right ventricular cardiomyopathy (ARVC) - Homo sapiens (human)|KEGG:Cardiac muscle contraction - Homo sapiens (human)|KEGG:Dilated cardiomyopathy (DCM) - Homo sapiens (human)|KEGG:Hypertrophic cardiomyopathy (HCM) - Homo sapiens (human)|KEGG:MAPK signaling pathway - Hom…
CACNB2	CACNB2|INOH:GPCR Dopamine D1like receptor|KEGG:Adrenergic signaling in cardiomyocytes - Homo sapiens (human)|KEGG:Arrhythmogenic right ventricular cardiomyopathy (ARVC) - Homo sapiens (human)|KEGG:Cardiac muscle contraction - Homo sapiens (human)|KEGG:Dilated cardiomyopathy (DCM) - Homo sapiens (human)|KEGG:Hypertrophic cardiomyopathy (HCM) - Homo sapiens (human)|KEGG:MAPK signaling pathway - Hom…
CACNB3	CACNB3|INOH:GPCR Dopamine D1like receptor|KEGG:Adrenergic signaling in cardiomyocytes - Homo sapiens (human)|KEGG:Arrhythmogenic right ventricular cardiomyopathy (ARVC) - Homo sapiens (human)|KEGG:Cardiac muscle contraction - Homo sapiens (human)|KEGG:Dilated cardiomyopathy (DCM) - Homo sapiens (human)|KEGG:Hypertrophic cardiomyopathy (HCM) - Homo sapiens (human)|KEGG:MAPK signaling pathway - Hom…
CACNB4	CACNB4|INOH:GPCR Dopamine D1like receptor|KEGG:Adrenergic signaling in cardiomyocytes - Homo sapiens (human)|KEGG:Arrhythmogenic right ventricular cardiomyopathy (ARVC) - Homo sapiens (human)|KEGG:Cardiac muscle contraction - Homo sapiens (human)|KEGG:Dilated cardiomyopathy (DCM) - Homo sapiens (human)|KEGG:Hypertrophic cardiomyopathy (HCM) - Homo sapiens (human)|KEGG:MAPK signaling pathway - Hom…
CACNG1	CACNG1|INOH:GPCR Dopamine D1like receptor|KEGG:Adrenergic signaling in cardiomyocytes - Homo sapiens (human)|KEGG:Arrhythmogenic right ventricular cardiomyopathy (ARVC) - Homo sapiens (human)|KEGG:Cardiac muscle contraction - Homo sapiens (human)|KEGG:Dilated cardiomyopathy (DCM) - Homo sapiens (human)|KEGG:Hypertrophic cardiomyopathy (HCM) - Homo sapiens (human)|KEGG:MAPK signaling pathway - Hom…
CACNG2	CACNG2|INOH:GPCR Dopamine D1like receptor|KEGG:Adrenergic signaling in cardiomyocytes - Homo sapiens (human)|KEGG:Arrhythmogenic right ventricular cardiomyopathy (ARVC) - Homo sapiens (human)|KEGG:Cardiac muscle contraction - Homo sapiens (human)|KEGG:Dilated cardiomyopathy (DCM) - Homo sapiens (human)|KEGG:Hypertrophic cardiomyopathy (HCM) - Homo sapiens (human)|KEGG:MAPK signaling pathway - Hom…
CACNG3	CACNG3|INOH:GPCR Dopamine D1like receptor|KEGG:Adrenergic signaling in cardiomyocytes - Homo sapiens (human)|KEGG:Arrhythmogenic right ventricular cardiomyopathy (ARVC) - Homo sapiens (human)|KEGG:Cardiac muscle contraction - Homo sapiens (human)|KEGG:Dilated cardiomyopathy (DCM) - Homo sapiens (human)|KEGG:Hypertrophic cardiomyopathy (HCM) - Homo sapiens (human)|KEGG:MAPK signaling pathway - Hom…
CACNG4	CACNG4|INOH:GPCR Dopamine D1like receptor|KEGG:Adrenergic signaling in cardiomyocytes - Homo sapiens (human)|KEGG:Arrhythmogenic right ventricular cardiomyopathy (ARVC) - Homo sapiens (human)|KEGG:Cardiac muscle contraction - Homo sapiens (human)|KEGG:Dilated cardiomyopathy (DCM) - Homo sapiens (human)|KEGG:Hypertrophic cardiomyopathy (HCM) - Homo sapiens (human)|KEGG:MAPK signaling pathway - Hom…
CACNG5	CACNG5|INOH:GPCR Dopamine D1like receptor|KEGG:Adrenergic signaling in cardiomyocytes - Homo sapiens (human)|KEGG:Arrhythmogenic right ventricular cardiomyopathy (ARVC) - Homo sapiens (human)|KEGG:Cardiac muscle contraction - Homo sapiens (human)|KEGG:Dilated cardiomyopathy (DCM) - Homo sapiens (human)|KEGG:Hypertrophic cardiomyopathy (HCM) - Homo sapiens (human)|KEGG:MAPK signaling pathway - Hom…
CACNG6	CACNG6|INOH:GPCR Dopamine D1like receptor|KEGG:Adrenergic signaling in cardiomyocytes - Homo sapiens (human)|KEGG:Arrhythmogenic right ventricular cardiomyopathy (ARVC) - Homo sapiens (human)|KEGG:Cardiac muscle contraction - Homo sapiens (human)|KEGG:Dilated cardiomyopathy (DCM) - Homo sapiens (human)|KEGG:Hypertrophic cardiomyopathy (HCM) - Homo sapiens (human)|KEGG:MAPK signaling pathway - Hom…
CACNG7	CACNG7|KEGG:Adrenergic signaling in cardiomyocytes - Homo sapiens (human)|KEGG:Arrhythmogenic right ventricular cardiomyopathy (ARVC) - Homo sapiens (human)|KEGG:Cardiac muscle contraction - Homo sapiens (human)|KEGG:Dilated cardiomyopathy (DCM) - Homo sapiens (human)|KEGG:Hypertrophic cardiomyopathy (HCM) - Homo sapiens (human)|KEGG:MAPK signaling pathway - Homo sapiens (human)|KEGG:Oxytocin sig…
CACNG8	CACNG8|INOH:GPCR Dopamine D1like receptor|KEGG:Adrenergic signaling in cardiomyocytes - Homo sapiens (human)|KEGG:Arrhythmogenic right ventricular cardiomyopathy (ARVC) - Homo sapiens (human)|KEGG:Cardiac muscle contraction - Homo sapiens (human)|KEGG:Dilated cardiomyopathy (DCM) - Homo sapiens (human)|KEGG:Hypertrophic cardiomyopathy (HCM) - Homo sapiens (human)|KEGG:MAPK signaling pathway - Hom…
CACYBP	CACYBP|KEGG:Wnt signaling pathway - Homo sapiens (human)|Wikipathways:Gastric Cancer Network 2
CAD	CAD|HumanCyc:UMP biosynthesis|HumanCyc:superpathway of pyrimidine deoxyribonucleotides <i>de novo</i> biosynthesis|HumanCyc:superpathway of pyrimidine ribonucleotides <i>de novo</i> biosynthesis|INOH:Alanine Aspartate Asparagine metabolism|INOH:Glutamate Glutamine metabolism|INOH:Pyrimidine nucleotides nucleosides metabolism|KEGG:Alanine, aspartate and glutamate metabolism - Homo sapiens (human)|…
CADM1	CADM1|BioCarta:rac1 cell motility signaling pathway|KEGG:Cell adhesion molecules (CAMs) - Homo sapiens (human)|Reactome:Adherens junctions interactions|Reactome:Cell junction organization|Reactome:Cell-Cell communication|Reactome:Cell-cell junction organization|Reactome:Nectin/Necl trans heterodimerization|Wikipathways:Splicing factor NOVA regulated synaptic proteins
CADM2	CADM2|Reactome:Adherens junctions interactions|Reactome:Cell junction organization|Reactome:Cell-Cell communication|Reactome:Cell-cell junction organization|Wikipathways:Type 2 papillary renal cell carcinoma
CADM3	CADM3|KEGG:Cell adhesion molecules (CAMs) - Homo sapiens (human)|Reactome:Adherens junctions interactions|Reactome:Cell junction organization|Reactome:Cell-Cell communication|Reactome:Cell-cell junction organization|Reactome:Nectin/Necl trans heterodimerization|Wikipathways:Splicing factor NOVA regulated synaptic proteins
CALB1	CALB1|KEGG:Endocrine and other factor-regulated calcium reabsorption - Homo sapiens (human)|Reactome:Amyloid fiber formation|Reactome:Metabolism of proteins
[truncated: 11,635 more rows]
