# Supplementary material for: Deletion upstream of MAB21L2 highlights the importance of evolutionarily conserved non-coding sequences for eye development
Source: Nat Commun. 2024 Oct 26;15:9245. doi: 10.1038/s41467-024-53553-2 (PMC11511899; doi:10.1038/s41467-024-53553-2)
Supplement: Supplementary file 4 — Supplementary Software 1 [file 41467_2024_53553_MOESM4_ESM.zip › Supplementary Software 1/custom_annotations/gnomad211-metrics_20200330.txt]

gene	transcript	oe_mis	mis_z	pLI	oe_lof	gene_id	transcript_level	cds_length	num_coding_exons
MED13	ENST00000397786	7.7921e-01	2.6232e+00	1.0000e+00	0.0000e+00	ENSG00000108510	2	6522	30
NIPBL	ENST00000282516	5.8688e-01	5.5737e+00	1.0000e+00	6.6527e-03	ENSG00000164190	2	8412	46
SMC3	ENST00000361804	2.8251e-01	6.3999e+00	1.0000e+00	0.0000e+00	ENSG00000108055	2	3651	29
CNOT1	ENST00000317147	4.3290e-01	7.2546e+00	1.0000e+00	7.9978e-03	ENSG00000125107	2	7128	48
RLF	ENST00000372771	6.8766e-01	3.4620e+00	1.0000e+00	0.0000e+00	ENSG00000117000	2	5742	8
PCF11	ENST00000298281	7.3265e-01	2.6592e+00	1.0000e+00	0.0000e+00	ENSG00000165494	2	4665	16
FNDC3B	ENST00000336824	7.9911e-01	1.8745e+00	1.0000e+00	0.0000e+00	ENSG00000075420	2	3612	25
TAF1	ENST00000276072	4.3565e-01	5.4860e+00	1.0000e+00	0.0000e+00	ENSG00000147133	2	5679	38
RSF1	ENST00000308488	8.1933e-01	1.7661e+00	1.0000e+00	0.0000e+00	ENSG00000048649	2	4323	16
NCKAP1	ENST00000360982	5.0127e-01	4.2701e+00	1.0000e+00	0.0000e+00	ENSG00000061676	2	3402	32
KDM2A	ENST00000529006	4.3371e-01	5.3101e+00	1.0000e+00	0.0000e+00	ENSG00000173120	2	3486	20
BRD4	ENST00000263377	6.4445e-01	3.5856e+00	1.0000e+00	0.0000e+00	ENSG00000141867	2	4086	19
HELZ	ENST00000358691	7.1301e-01	3.3010e+00	1.0000e+00	1.0152e-02	ENSG00000198265	2	5826	30
FBN1	ENST00000316623	6.4480e-01	5.0644e+00	1.0000e+00	1.8895e-02	ENSG00000166147	2	8613	65
XPO1	ENST00000401558	2.7741e-01	6.0107e+00	1.0000e+00	0.0000e+00	ENSG00000082898	2	3213	24
PRR12	ENST00000418929	7.6480e-01	2.9765e+00	1.0000e+00	0.0000e+00	ENSG00000126464	2	6108	14
USP9X	ENST00000324545	4.0761e-01	6.4105e+00	1.0000e+00	1.0698e-02	ENSG00000124486	2	7710	44
POLA1	ENST00000379059	7.5166e-01	1.9947e+00	1.0000e+00	0.0000e+00	ENSG00000101868	2	4386	37
SYNGAP1	ENST00000418600	4.4097e-01	5.6047e+00	1.0000e+00	0.0000e+00	ENSG00000197283	2	4029	19
PRKDC	ENST00000314191	8.2989e-01	2.7576e+00	1.0000e+00	2.4934e-02	ENSG00000253729	3	12381	87
HDAC4	ENST00000345617	6.9262e-01	2.9260e+00	1.0000e+00	0.0000e+00	ENSG00000068024	2	3252	26
SMG1	ENST00000446231	7.7890e-01	3.2976e+00	1.0000e+00	2.3202e-02	ENSG00000157106	2	10983	63
ZC3H4	ENST00000253048	9.3465e-01	6.5604e-01	1.0000e+00	0.0000e+00	ENSG00000130749	2	3909	14
COL5A1	ENST00000371817	8.2708e-01	2.0682e+00	1.0000e+00	1.7445e-02	ENSG00000130635	2	5514	66
SMARCA4	ENST00000429416	4.0437e-01	6.8459e+00	1.0000e+00	1.1662e-02	ENSG00000127616	2	4941	34
TNPO1	ENST00000337273	4.4650e-01	4.3261e+00	1.0000e+00	0.0000e+00	ENSG00000083312	2	2694	24
AGO1	ENST00000373204	3.1473e-01	5.6761e+00	1.0000e+00	0.0000e+00	ENSG00000092847	2	2571	19
ARHGAP35	ENST00000404338	5.9861e-01	4.1633e+00	1.0000e+00	0.0000e+00	ENSG00000160007	2	4497	6
LRP1	ENST00000243077	5.7297e-01	8.2463e+00	1.0000e+00	3.2397e-02	ENSG00000123384	2	13632	89
TOP1	ENST00000361337	3.7928e-01	4.4734e+00	1.0000e+00	0.0000e+00	ENSG00000198900	2	2295	21
TRIP12	ENST00000283943	5.9991e-01	4.6402e+00	1.0000e+00	1.8956e-02	ENSG00000153827	2	5976	40
KMT2E	ENST00000311117	8.7190e-01	1.4204e+00	1.0000e+00	1.2722e-02	ENSG00000005483	2	5574	25
HCFC1	ENST00000310441	4.6936e-01	5.6341e+00	1.0000e+00	0.0000e+00	ENSG00000172534	2	6105	26
UBTF	ENST00000302904	3.7555e-01	4.7489e+00	1.0000e+00	0.0000e+00	ENSG00000108312	2	2292	20
HUWE1	ENST00000342160	4.0105e-01	8.8732e+00	1.0000e+00	2.6088e-02	ENSG00000086758	2	13122	81
KDM3B	ENST00000314358	5.4722e-01	4.9789e+00	1.0000e+00	1.2543e-02	ENSG00000120733	2	5283	24
TRRAP	ENST00000359863	5.1961e-01	8.1730e+00	1.0000e+00	3.0535e-02	ENSG00000196367	2	11577	71
GRIN2B	ENST00000609686	4.8103e-01	5.4168e+00	1.0000e+00	0.0000e+00	ENSG00000273079	2	4452	12
USP7	ENST00000344836	3.6226e-01	5.6480e+00	1.0000e+00	1.2958e-02	ENSG00000187555	2	3306	31
ATP1A3	ENST00000545399	2.9287e-01	6.3327e+00	1.0000e+00	0.0000e+00	ENSG00000105409	2	3078	23
ASH1L	ENST00000392403	7.5320e-01	3.4699e+00	1.0000e+00	2.3938e-02	ENSG00000116539	2	8892	27
ANKRD17	ENST00000358602	5.9073e-01	5.3588e+00	1.0000e+00	1.9796e-02	ENSG00000132466	2	7809	34
SMC1A	ENST00000322213	1.9623e-01	6.4479e+00	1.0000e+00	0.0000e+00	ENSG00000072501	2	3699	25
NPEPPS	ENST00000322157	4.7911e-01	3.9845e+00	1.0000e+00	0.0000e+00	ENSG00000141279	2	2757	23
CHERP	ENST00000546361	4.9972e-01	4.2456e+00	1.0000e+00	0.0000e+00	ENSG00000085872	2	2748	17
MED13L	ENST00000281928	6.9999e-01	3.6910e+00	1.0000e+00	2.0314e-02	ENSG00000123066	2	6630	31
RPRD2	ENST00000369068	7.8796e-01	2.1188e+00	1.0000e+00	0.0000e+00	ENSG00000163125	2	4383	11
KMT2A	ENST00000534358	6.1462e-01	6.2276e+00	1.0000e+00	3.1118e-02	ENSG00000118058	1	11916	36
CREBBP	ENST00000262367	7.0864e-01	3.8991e+00	1.0000e+00	2.5349e-02	ENSG00000005339	2	7326	31
SF3B1	ENST00000335508	1.9478e-01	7.6987e+00	1.0000e+00	1.3864e-02	ENSG00000115524	2	3912	25
EIF3B	ENST00000360876	7.5396e-01	1.8208e+00	1.0000e+00	0.0000e+00	ENSG00000106263	2	2442	18
PPFIA1	ENST00000253925	8.8692e-01	1.0607e+00	1.0000e+00	1.4130e-02	ENSG00000131626	2	3606	26
ZSWIM6	ENST00000252744	5.0875e-01	4.1751e+00	1.0000e+00	0.0000e+00	ENSG00000130449	2	3645	14
PRPF3	ENST00000324862	4.3524e-01	3.8479e+00	1.0000e+00	0.0000e+00	ENSG00000117360	2	2049	15
KAT6A	ENST00000396930	8.2580e-01	2.0718e+00	1.0000e+00	2.1841e-02	ENSG00000083168	2	6012	16
KMT2B	ENST00000222270	7.5854e-01	3.4255e+00	1.0000e+00	2.6915e-02	ENSG00000272333	3	8145	37
SIN3A	ENST00000394947	5.3836e-01	4.3926e+00	1.0000e+00	1.4832e-02	ENSG00000169375	2	3819	20
CHD2	ENST00000394196	5.3257e-01	5.2052e+00	1.0000e+00	2.7031e-02	ENSG00000173575	1	5484	38
ARID1A	ENST00000324856	6.9981e-01	3.6582e+00	1.0000e+00	2.2463e-02	ENSG00000117713	2	6855	20
GLTSCR1L	ENST00000314073	7.6949e-01	1.9721e+00	1.0000e+00	0.0000e+00	ENSG00000112624	2	3237	11
SCN1A	ENST00000303395	5.5103e-01	5.2206e+00	1.0000e+00	2.2602e-02	ENSG00000144285	2	6027	26
MED12	ENST00000374080	3.8205e-01	6.5797e+00	1.0000e+00	2.2555e-02	ENSG00000184634	2	6531	45
TJP1	ENST00000346128	8.6024e-01	1.5417e+00	1.0000e+00	2.2625e-02	ENSG00000104067	2	5244	28
SPEN	ENST00000375759	8.2093e-01	2.8932e+00	1.0000e+00	3.1010e-02	ENSG00000065526	2	10992	15
WDFY3	ENST00000295888	6.2316e-01	5.8174e+00	1.0000e+00	3.7990e-02	ENSG00000163625	2	10578	65
HDAC6	ENST00000334136	5.8158e-01	3.2915e+00	1.0000e+00	0.0000e+00	ENSG00000094631	2	3645	28
EHMT1	ENST00000460843	8.8468e-01	1.1633e+00	1.0000e+00	1.5126e-02	ENSG00000181090	2	3894	27
JMJD1C	ENST00000399262	8.8150e-01	1.5130e+00	1.0000e+00	2.7844e-02	ENSG00000171988	2	7620	26
MAP3K12	ENST00000547035	6.3273e-01	2.9896e+00	1.0000e+00	0.0000e+00	ENSG00000139625	1	2676	13
GGNBP2	ENST00000304718	5.3172e-01	3.2594e+00	1.0000e+00	0.0000e+00	ENSG00000005955	2	2091	13
CASK	ENST00000378166	3.6955e-01	4.2502e+00	1.0000e+00	0.0000e+00	ENSG00000147044	2	2763	27
TLE3	ENST00000558939	5.1897e-01	3.7217e+00	1.0000e+00	0.0000e+00	ENSG00000140332	2	2316	20
CHD6	ENST00000373233	7.0890e-01	4.0001e+00	1.0000e+00	3.1735e-02	ENSG00000124177	2	8145	36
UBR5	ENST00000520539	5.5278e-01	6.2062e+00	1.0000e+00	3.7137e-02	ENSG00000104517	2	8397	59
EIF4G1	ENST00000424196	7.9333e-01	2.2233e+00	1.0000e+00	2.3611e-02	ENSG00000114867	2	4818	32
NBEA	ENST00000400445	5.9545e-01	5.5108e+00	1.0000e+00	3.5174e-02	ENSG00000172915	3	8838	58
SMARCA5	ENST00000283131	3.5469e-01	5.4180e+00	1.0000e+00	1.5690e-02	ENSG00000153147	2	3156	24
TSC2	ENST00000219476	1.0284e+00	-3.3027e-01	1.0000e+00	2.3406e-02	ENSG00000103197	2	5421	41
SUPT5H	ENST00000599117	5.1145e-01	4.5610e+00	1.0000e+00	1.5513e-02	ENSG00000196235	2	3261	29
GREB1L	ENST00000580732	5.2328e-01	5.3659e+00	1.0000e+00	2.3739e-02	ENSG00000141449	2	5769	31
PTCH1	ENST00000331920	8.3764e-01	1.6774e+00	1.0000e+00	1.5809e-02	ENSG00000185920	2	4341	23
CHD7	ENST00000423902	7.7481e-01	3.2193e+00	1.0000e+00	3.6285e-02	ENSG00000171316	2	8991	37
RAD54L2	ENST00000409535	6.9766e-01	3.1297e+00	1.0000e+00	1.6026e-02	ENSG00000164080	2	4401	21
CNOT3	ENST00000406403	5.0409e-01	3.7642e+00	1.0000e+00	0.0000e+00	ENSG00000088038	2	2259	17
AHDC1	ENST00000374011	7.4823e-01	2.8589e+00	1.0000e+00	0.0000e+00	ENSG00000126705	3	4809	1
U2SURP	ENST00000473835	4.8696e-01	4.0894e+00	1.0000e+00	1.6335e-02	ENSG00000163714	2	3087	28
RBM25	ENST00000261973	4.4709e-01	4.3087e+00	1.0000e+00	1.6196e-02	ENSG00000119707	2	2529	18
GIGYF2	ENST00000409451	7.6306e-01	2.2440e+00	1.0000e+00	2.9970e-02	ENSG00000204120	2	3960	28
MBTD1	ENST00000586178	4.6169e-01	3.4480e+00	1.0000e+00	0.0000e+00	ENSG00000011258	2	1884	15
DCAF5	ENST00000341516	6.5593e-01	2.8802e+00	1.0000e+00	0.0000e+00	ENSG00000139990	2	2826	9
SUV420H1	ENST00000304363	6.4079e-01	2.7894e+00	1.0000e+00	0.0000e+00	ENSG00000110066	2	2655	10
RABGAP1	ENST00000373647	6.4972e-01	2.9624e+00	1.0000e+00	1.6372e-02	ENSG00000011454	2	3207	25
KHSRP	ENST00000398148	4.5019e-01	3.8300e+00	1.0000e+00	0.0000e+00	ENSG00000088247	2	2133	20
TM9SF2	ENST00000376387	5.1768e-01	3.2749e+00	1.0000e+00	0.0000e+00	ENSG00000125304	2	1989	17
MATR3	ENST00000394805	6.3884e-01	2.7297e+00	1.0000e+00	0.0000e+00	ENSG00000015479	2	2541	14
PHF21A	ENST00000418153	5.8696e-01	2.8609e+00	1.0000e+00	0.0000e+00	ENSG00000135365	2	2040	16
NAV1	ENST00000367296	6.4706e-01	4.1487e+00	1.0000e+00	2.5417e-02	ENSG00000134369	2	5631	30
HIVEP2	ENST00000367603	8.5807e-01	1.8295e+00	1.0000e+00	2.5372e-02	ENSG00000010818	3	7338	6
OGT	ENST00000373719	2.0421e-01	5.6667e+00	1.0000e+00	0.0000e+00	ENSG00000147162	2	3138	22
RBBP6	ENST00000319715	8.6299e-01	1.4906e+00	1.0000e+00	2.5497e-02	ENSG00000122257	2	5376	18
GTPBP4	ENST00000360803	9.8850e-01	7.7880e-02	1.0000e+00	0.0000e+00	ENSG00000107937	2	1902	17
MYBL1	ENST00000522677	6.8087e-01	2.1291e+00	1.0000e+00	0.0000e+00	ENSG00000185697	2	2256	16
TEX11	ENST00000395889	7.0081e-01	1.8140e+00	1.0000e+00	0.0000e+00	ENSG00000120498	2	2820	29
DYNC1H1	ENST00000360184	3.9401e-01	1.0967e+01	1.0000e+00	4.8236e-02	ENSG00000197102	2	13938	78
SBNO1	ENST00000420886	6.5298e-01	3.3608e+00	1.0000e+00	2.5601e-02	ENSG00000139697	3	4179	31
THOC2	ENST00000245838	3.3023e-01	5.5258e+00	1.0000e+00	1.6971e-02	ENSG00000125676	2	4779	38
PRKCB	ENST00000303531	4.4513e-01	3.9870e+00	1.0000e+00	0.0000e+00	ENSG00000166501	2	2019	17
INO80	ENST00000361937	6.6284e-01	3.5349e+00	1.0000e+00	3.1343e-02	ENSG00000128908	2	4668	35
TAF4	ENST00000252996	6.4267e-01	2.6834e+00	1.0000e+00	0.0000e+00	ENSG00000130699	2	3255	15
FLNA	ENST00000369850	6.9814e-01	3.7802e+00	1.0000e+00	2.6140e-02	ENSG00000196924	2	7941	47
TRIM28	ENST00000253024	6.9805e-01	2.3295e+00	1.0000e+00	0.0000e+00	ENSG00000130726	2	2505	17
CHD8	ENST00000399982	5.5921e-01	5.9467e+00	1.0000e+00	3.8764e-02	ENSG00000100888	3	7743	37
RBM33	ENST00000401878	8.0375e-01	1.7993e+00	1.0000e+00	1.7334e-02	ENSG00000184863	2	3510	18
SNRNP200	ENST00000323853	5.1474e-01	5.9363e+00	1.0000e+00	3.5815e-02	ENSG00000144028	2	6408	45
XPO6	ENST00000304658	6.1388e-01	3.4849e+00	1.0000e+00	1.7294e-02	ENSG00000169180	2	3375	24
SMARCAD1	ENST00000359052	5.7327e-01	3.4920e+00	1.0000e+00	1.7414e-02	ENSG00000163104	2	3084	23
FRMPD4	ENST00000380682	7.6420e-01	1.9503e+00	1.0000e+00	0.0000e+00	ENSG00000169933	2	3966	17
MACF1	ENST00000545844	8.1865e-01	3.4344e+00	1.0000e+00	5.6465e-02	ENSG00000127603	3	16290	93
WAC	ENST00000354911	7.6943e-01	1.5120e+00	1.0000e+00	0.0000e+00	ENSG00000095787	1	1941	14
BRWD3	ENST00000373275	5.4030e-01	4.2690e+00	1.0000e+00	2.6535e-02	ENSG00000165288	2	5406	41
C17orf104	ENST00000409122	7.6376e-01	1.8277e+00	1.0000e+00	0.0000e+00	ENSG00000180336	2	2856	8
ATP2B1	ENST00000428670	4.1634e-01	5.2916e+00	1.0000e+00	1.7765e-02	ENSG00000070961	2	3660	20
EIF4G2	ENST00000526148	6.2085e-01	2.9814e+00	1.0000e+00	1.7981e-02	ENSG00000110321	2	2721	21
ZNF462	ENST00000277225	7.4905e-01	3.3514e+00	1.0000e+00	3.2888e-02	ENSG00000148143	2	7518	12
WDR26	ENST00000414423	4.6877e-01	3.5843e+00	1.0000e+00	0.0000e+00	ENSG00000162923	2	1983	14
CUL4B	ENST00000404115	4.0116e-01	3.7714e+00	1.0000e+00	0.0000e+00	ENSG00000158290	2	2739	21
TRIM33	ENST00000358465	4.6512e-01	4.4853e+00	1.0000e+00	1.8203e-02	ENSG00000197323	2	3381	20
STXBP1	ENST00000373302	3.6068e-01	4.2630e+00	1.0000e+00	0.0000e+00	ENSG00000136854	1	1809	19
TOPBP1	ENST00000260810	7.9923e-01	1.9710e+00	1.0000e+00	2.7431e-02	ENSG00000163781	2	4566	27
NF2	ENST00000338641	6.4235e-01	2.2870e+00	1.0000e+00	0.0000e+00	ENSG00000186575	2	1785	16
TET3	ENST00000409262	7.4212e-01	2.8780e+00	1.0000e+00	1.8143e-02	ENSG00000187605	2	4980	9
MN1	ENST00000302326	7.7959e-01	2.1584e+00	9.9999e-01	0.0000e+00	ENSG00000169184	2	3960	2
SUPT6H	ENST00000314616	5.4877e-01	5.1406e+00	1.0000e+00	3.7832e-02	ENSG00000109111	2	5178	36
RP11-762I7.5	ENST00000546837	6.2468e-01	2.2703e+00	1.0000e+00	0.0000e+00	ENSG00000257390	1	1567	16
NHS	ENST00000380060	7.9453e-01	1.8225e+00	9.9999e-01	0.0000e+00	ENSG00000188158	2	4890	8
RPS6KA3	ENST00000379565	2.3277e-01	4.5208e+00	9.9999e-01	0.0000e+00	ENSG00000177189	2	2220	22
MYT1L	ENST00000428368	5.0209e-01	4.7706e+00	1.0000e+00	1.8386e-02	ENSG00000186487	2	3552	20
UBP1	ENST00000283629	5.1555e-01	2.9850e+00	9.9999e-01	0.0000e+00	ENSG00000153560	2	1620	16
PLCL2	ENST00000418129	5.9678e-01	3.3335e+00	9.9999e-01	0.0000e+00	ENSG00000154822	2	3003	5
SPTBN1	ENST00000356805	6.5973e-01	4.5424e+00	1.0000e+00	4.1887e-02	ENSG00000115306	2	7092	35
MYH9	ENST00000216181	7.1201e-01	3.4730e+00	1.0000e+00	3.8313e-02	ENSG00000100345	1	5880	40
ZDHHC5	ENST00000287169	7.5135e-01	1.8490e+00	9.9999e-01	0.0000e+00	ENSG00000156599	2	2145	11
LUC7L3	ENST00000505658	5.3029e-01	2.5831e+00	9.9999e-01	0.0000e+00	ENSG00000108848	2	1296	10
COPB2	ENST00000333188	6.6925e-01	2.5620e+00	1.0000e+00	1.8746e-02	ENSG00000184432	2	2718	22
DNAJC14	ENST00000357606	7.8081e-01	1.5694e+00	9.9999e-01	0.0000e+00	ENSG00000135392	2	2106	6
RNF17	ENST00000255324	8.2604e-01	1.7723e+00	1.0000e+00	3.4290e-02	ENSG00000132972	2	4869	35
ANK3	ENST00000280772	8.3627e-01	2.7937e+00	1.0000e+00	4.9308e-02	ENSG00000151150	2	13131	43
F8	ENST00000360256	7.6099e-01	2.4669e+00	1.0000e+00	2.8416e-02	ENSG00000185010	2	7053	26
TM9SF3	ENST00000371142	4.2272e-01	3.5134e+00	9.9999e-01	0.0000e+00	ENSG00000077147	2	1767	15
DLG3	ENST00000374360	5.5698e-01	2.8769e+00	9.9999e-01	0.0000e+00	ENSG00000082458	2	2451	19
MGA	ENST00000219905	9.2134e-01	1.1016e+00	1.0000e+00	4.2833e-02	ENSG00000174197	3	9195	23
ANKRD52	ENST00000267116	5.0223e-01	4.4928e+00	1.0000e+00	1.8933e-02	ENSG00000139645	2	3228	28
STAG2	ENST00000218089	3.4031e-01	4.9380e+00	1.0000e+00	1.8923e-02	ENSG00000101972	2	3804	33
SATB2	ENST00000417098	4.4061e-01	4.0511e+00	9.9999e-01	0.0000e+00	ENSG00000119042	2	2199	10
USP34	ENST00000398571	8.4442e-01	2.3403e+00	1.0000e+00	5.4952e-02	ENSG00000115464	2	10638	80
MAP3K2	ENST00000409947	6.3308e-01	2.3059e+00	9.9999e-01	0.0000e+00	ENSG00000169967	2	1857	16
PREX1	ENST00000371941	6.7076e-01	3.6950e+00	1.0000e+00	3.5185e-02	ENSG00000124126	2	4977	40
MED14	ENST00000324817	4.8813e-01	4.1329e+00	1.0000e+00	1.9330e-02	ENSG00000180182	2	4362	31
CYFIP2	ENST00000521420	3.7447e-01	6.0129e+00	1.0000e+00	2.9307e-02	ENSG00000055163	2	3681	29
ZNF407	ENST00000299687	9.3187e-01	8.5896e-01	1.0000e+00	2.9252e-02	ENSG00000215421	2	6744	8
KPNB1	ENST00000290158	2.3117e-01	5.9325e+00	1.0000e+00	1.9307e-02	ENSG00000108424	2	2628	21
ETV5	ENST00000306376	6.7652e-01	1.9912e+00	9.9999e-01	0.0000e+00	ENSG00000244405	2	1530	12
CUL2	ENST00000537177	5.4222e-01	3.2543e+00	1.0000e+00	1.9602e-02	ENSG00000108094	3	2292	21
HNRNPM	ENST00000325495	6.4274e-01	2.7428e+00	9.9999e-01	0.0000e+00	ENSG00000099783	2	2190	16
PIAS1	ENST00000249636	5.8948e-01	2.7204e+00	9.9999e-01	0.0000e+00	ENSG00000033800	2	1953	14
DAAM2	ENST00000398904	8.5671e-01	1.2724e+00	1.0000e+00	1.9827e-02	ENSG00000146122	2	3204	24
EFTUD2	ENST00000426333	5.2183e-01	4.0264e+00	1.0000e+00	1.9846e-02	ENSG00000108883	2	2916	27
YTHDC1	ENST00000344157	6.5579e-01	2.4773e+00	1.0000e+00	1.9789e-02	ENSG00000083896	2	2181	17
NCBP1	ENST00000375147	5.2155e-01	3.5235e+00	1.0000e+00	1.9877e-02	ENSG00000136937	2	2370	23
TCF20	ENST00000359486	9.9225e-01	8.9523e-02	1.0000e+00	3.0129e-02	ENSG00000100207	2	5880	4
DLL1	ENST00000366756	7.5713e-01	1.8154e+00	9.9999e-01	0.0000e+00	ENSG00000198719	2	2169	11
UBR4	ENST00000375254	7.0065e-01	5.6833e+00	1.0000e+00	6.2772e-02	ENSG00000127481	2	15549	106
STAT3	ENST00000264657	3.1301e-01	4.9943e+00	1.0000e+00	1.9945e-02	ENSG00000168610	2	2310	23
IGF2BP3	ENST00000258729	6.6995e-01	2.1157e+00	9.9999e-01	0.0000e+00	ENSG00000136231	2	1737	15
NSD1	ENST00000439151	7.4594e-01	3.4113e+00	1.0000e+00	4.5197e-02	ENSG00000165671	2	8088	22
SRCAP	ENST00000262518	8.6247e-01	2.1272e+00	1.0000e+00	4.8453e-02	ENSG00000080603	2	9690	32
ZNF777	ENST00000247930	6.2712e-01	3.0853e+00	9.9998e-01	0.0000e+00	ENSG00000196453	2	2493	5
HNRNPK	ENST00000376263	3.3039e-01	3.9922e+00	9.9998e-01	0.0000e+00	ENSG00000165119	2	1392	15
SCAF8	ENST00000367178	7.9829e-01	1.8985e+00	1.0000e+00	3.0519e-02	ENSG00000213079	2	3813	20
ARID2	ENST00000334344	7.5151e-01	2.7332e+00	1.0000e+00	3.7297e-02	ENSG00000189079	2	5505	21
CCT3	ENST00000295688	8.2199e-01	1.1592e+00	9.9998e-01	0.0000e+00	ENSG00000163468	2	1635	14
COL5A2	ENST00000374866	7.6898e-01	2.4395e+00	1.0000e+00	4.2311e-02	ENSG00000204262	2	4497	54
PHC3	ENST00000495893	7.9108e-01	1.7208e+00	1.0000e+00	2.0360e-02	ENSG00000173889	2	2985	15
GATAD2B	ENST00000368655	5.2311e-01	3.1610e+00	9.9998e-01	0.0000e+00	ENSG00000143614	2	1779	10
FBXO11	ENST00000403359	4.3588e-01	4.3792e+00	1.0000e+00	2.0460e-02	ENSG00000138081	2	2781	23
NOTCH1	ENST00000277541	7.6310e-01	3.4451e+00	1.0000e+00	4.6153e-02	ENSG00000148400	2	7665	34
COL3A1	ENST00000304636	6.0583e-01	4.0879e+00	1.0000e+00	4.2706e-02	ENSG00000168542	2	4398	51
PPP3CB	ENST00000394829	3.5977e-01	3.7930e+00	9.9998e-01	0.0000e+00	ENSG00000107758	3	1575	14
ILF3	ENST00000449870	6.8060e-01	2.6961e+00	1.0000e+00	2.0650e-02	ENSG00000129351	3	2694	19
PLEKHA5	ENST00000429027	8.6518e-01	1.2405e+00	1.0000e+00	3.7955e-02	ENSG00000052126	2	3846	31
ZNF521	ENST00000361524	7.4354e-01	2.4538e+00	1.0000e+00	2.0618e-02	ENSG00000198795	2	3933	7
TAB2	ENST00000367456	7.6006e-01	1.6130e+00	9.9998e-01	0.0000e+00	ENSG00000055208	2	2079	6
CTNND2	ENST00000304623	7.0388e-01	2.7736e+00	1.0000e+00	3.1044e-02	ENSG00000169862	2	3675	22
DDX5	ENST00000225792	5.8176e-01	2.7557e+00	9.9998e-01	0.0000e+00	ENSG00000108654	2	1842	13
ACTN4	ENST00000252699	5.0275e-01	4.1552e+00	1.0000e+00	2.0770e-02	ENSG00000130402	2	2733	21
UPF2	ENST00000356352	6.5314e-01	3.1919e+00	1.0000e+00	3.1537e-02	ENSG00000151461	2	3816	21
CARM1	ENST00000327064	3.7199e-01	4.2514e+00	9.9998e-01	0.0000e+00	ENSG00000142453	2	1824	16
PAXIP1	ENST00000404141	6.0547e-01	3.2830e+00	1.0000e+00	3.1490e-02	ENSG00000157212	2	3207	21
BPTF	ENST00000306378	7.2743e-01	3.7096e+00	1.0000e+00	5.2698e-02	ENSG00000171634	2	8760	28
EP300	ENST00000263253	8.4290e-01	2.0341e+00	1.0000e+00	4.9966e-02	ENSG00000100393	2	7242	31
FBXL19	ENST00000380310	4.6171e-01	3.8701e+00	9.9997e-01	0.0000e+00	ENSG00000099364	3	2082	11
CREBRF	ENST00000296953	6.3511e-01	2.3634e+00	9.9997e-01	0.0000e+00	ENSG00000164463	2	1917	8
HDAC2	ENST00000519065	2.9884e-01	4.0512e+00	9.9997e-01	0.0000e+00	ENSG00000196591	2	1464	14
SP1	ENST00000327443	8.4499e-01	1.1354e+00	9.9997e-01	0.0000e+00	ENSG00000185591	2	2355	6
MAPK8IP2	ENST00000329492	6.6915e-01	2.5589e+00	9.9997e-01	0.0000e+00	ENSG00000008735	3	2469	13
AP2A1	ENST00000359032	4.9660e-01	4.3968e+00	1.0000e+00	2.1266e-02	ENSG00000196961	2	2931	24
ARCN1	ENST00000264028	6.5290e-01	2.0819e+00	9.9997e-01	0.0000e+00	ENSG00000095139	2	1533	10
SPTAN1	ENST00000372739	5.8150e-01	5.5230e+00	1.0000e+00	5.5885e-02	ENSG00000197694	2	7431	56
RPTOR	ENST00000306801	5.3330e-01	4.9391e+00	1.0000e+00	3.9042e-02	ENSG00000141564	2	4005	34
CAND1	ENST00000545606	5.3484e-01	4.1554e+00	1.0000e+00	2.1234e-02	ENSG00000111530	2	3690	15
COPS2	ENST00000299259	2.1745e-01	4.1315e+00	9.9997e-01	0.0000e+00	ENSG00000166200	2	1350	13
SALL4	ENST00000217086	8.7791e-01	1.0750e+00	9.9997e-01	0.0000e+00	ENSG00000101115	2	3159	4
CACNA1C	ENST00000347598	4.9513e-01	6.4654e+00	1.0000e+00	4.8672e-02	ENSG00000151067	2	6558	49
ARID1B	ENST00000346085	7.9124e-01	2.5854e+00	1.0000e+00	4.4396e-02	ENSG00000049618	2	6747	20
PSMD2	ENST00000310118	6.1262e-01	3.0867e+00	1.0000e+00	2.1599e-02	ENSG00000175166	2	2724	21
PSMD3	ENST00000264639	6.4848e-01	2.2798e+00	9.9997e-01	0.0000e+00	ENSG00000108344	2	1602	12
KMT2D	ENST00000301067	8.1238e-01	3.7288e+00	1.0000e+00	6.6852e-02	ENSG00000167548	2	16611	54
UBAP2L	ENST00000428931	6.2078e-01	3.3429e+00	1.0000e+00	3.2590e-02	ENSG00000143569	3	3261	26
ZNF148	ENST00000360647	5.1390e-01	3.5168e+00	9.9997e-01	0.0000e+00	ENSG00000163848	2	2382	6
BTK	ENST00000308731	2.8493e-01	4.0394e+00	9.9996e-01	0.0000e+00	ENSG00000010671	2	1977	18
RRM1	ENST00000300738	4.5741e-01	3.9913e+00	1.0000e+00	2.1629e-02	ENSG00000167325	2	2376	19
PPP2R5E	ENST00000337537	3.1471e-01	3.8338e+00	9.9997e-01	0.0000e+00	ENSG00000154001	2	1401	13
RFX3	ENST00000382004	5.2557e-01	3.4728e+00	1.0000e+00	2.1827e-02	ENSG00000080298	2	2247	16
BIRC6	ENST00000421745	8.1599e-01	3.2081e+00	1.0000e+00	6.6571e-02	ENSG00000115760	2	14571	74
LMNB2	ENST00000325327	9.0683e-01	6.5875e-01	9.9996e-01	0.0000e+00	ENSG00000176619	2	1860	12
CLTC	ENST00000269122	2.7580e-01	7.7637e+00	1.0000e+00	4.5332e-02	ENSG00000141367	2	5025	32
COPA	ENST00000368069	6.2352e-01	3.5580e+00	1.0000e+00	4.0587e-02	ENSG00000122218	2	3699	33
COL1A1	ENST00000225964	6.6830e-01	3.5319e+00	1.0000e+00	4.6100e-02	ENSG00000108821	2	4392	51
DHX15	ENST00000336812	2.5451e-01	5.6313e+00	1.0000e+00	2.2077e-02	ENSG00000109606	2	2385	14
DHX9	ENST00000367549	3.7788e-01	5.8433e+00	1.0000e+00	4.0774e-02	ENSG00000135829	2	3810	27
MAP2	ENST00000360351	9.1978e-01	8.8429e-01	1.0000e+00	3.3266e-02	ENSG00000078018	2	5481	12
ZMYM3	ENST00000353904	4.8023e-01	4.3060e+00	1.0000e+00	2.2443e-02	ENSG00000147130	2	4110	24
AGO2	ENST00000220592	2.8501e-01	6.0576e+00	1.0000e+00	2.2251e-02	ENSG00000123908	2	2577	19
ANK2	ENST00000357077	8.7832e-01	1.9641e+00	1.0000e+00	6.2573e-02	ENSG00000145362	2	11871	46
RALGAPB	ENST00000262879	6.8711e-01	3.1771e+00	1.0000e+00	4.1206e-02	ENSG00000170471	2	4482	29
IPO7	ENST00000379719	5.7064e-01	3.5332e+00	1.0000e+00	3.3534e-02	ENSG00000205339	2	3114	25
PRPF19	ENST00000227524	3.9535e-01	3.7434e+00	9.9995e-01	0.0000e+00	ENSG00000110107	2	1512	16
SCAF4	ENST00000286835	7.8701e-01	1.9418e+00	1.0000e+00	3.3544e-02	ENSG00000156304	2	3441	20
TBL1XR1	ENST00000430069	2.6576e-01	4.2042e+00	9.9995e-01	0.0000e+00	ENSG00000177565	2	1542	14
ZCCHC11	ENST00000257177	7.3444e-01	2.7573e+00	1.0000e+00	4.6618e-02	ENSG00000134744	2	4935	29
ZCCHC6	ENST00000375963	7.2323e-01	2.7319e+00	1.0000e+00	4.1431e-02	ENSG00000083223	2	4485	26
ANKRD11	ENST00000301030	1.0390e+00	-5.5363e-01	1.0000e+00	4.6779e-02	ENSG00000167522	2	7989	11
PAFAH1B1	ENST00000397195	3.4862e-01	3.5284e+00	9.9995e-01	0.0000e+00	ENSG00000007168	2	1230	10
ZEB2	ENST00000558170	5.6934e-01	3.9433e+00	1.0000e+00	2.2589e-02	ENSG00000169554	2	3642	9
AP2A2	ENST00000448903	6.3176e-01	3.1324e+00	1.0000e+00	2.2726e-02	ENSG00000183020	2	2817	22
SMU1	ENST00000397149	2.7288e-01	4.3121e+00	9.9994e-01	0.0000e+00	ENSG00000122692	2	1539	12
NAA25	ENST00000261745	5.6931e-01	3.4483e+00	1.0000e+00	3.4183e-02	ENSG00000111300	2	2916	24
UBA1	ENST00000335972	5.4258e-01	3.4752e+00	1.0000e+00	2.2675e-02	ENSG00000130985	2	3174	25
BAZ1B	ENST00000339594	6.3081e-01	3.7230e+00	1.0000e+00	4.2263e-02	ENSG00000009954	2	4449	19
HNRNPH1	ENST00000356731	2.8539e-01	4.0892e+00	9.9993e-01	0.0000e+00	ENSG00000169045	2	1347	12
VPRBP	ENST00000423656	4.4115e-01	4.8396e+00	1.0000e+00	2.3066e-02	ENSG00000145041	2	3234	15
CTIF	ENST00000382998	7.8433e-01	1.4914e+00	9.9994e-01	0.0000e+00	ENSG00000134030	2	1800	11
ABCB7	ENST00000253577	5.1366e-01	2.9037e+00	9.9994e-01	0.0000e+00	ENSG00000131269	2	2259	16
UTP15	ENST00000296792	7.5565e-01	1.4372e+00	9.9993e-01	0.0000e+00	ENSG00000164338	2	1554	12
SETBP1	ENST00000282030	8.9520e-01	1.0965e+00	1.0000e+00	2.3109e-02	ENSG00000152217	2	4788	5
ARID5B	ENST00000279873	7.1670e-01	2.5999e+00	1.0000e+00	2.3254e-02	ENSG00000150347	2	3564	10
RBM10	ENST00000377604	3.9684e-01	4.4623e+00	1.0000e+00	2.3218e-02	ENSG00000182872	2	2790	23
TPR	ENST00000367478	7.5600e-01	2.9916e+00	1.0000e+00	6.3762e-02	ENSG00000047410	2	7089	51
RCOR1	ENST00000262241	6.5488e-01	1.8685e+00	9.9992e-01	0.0000e+00	ENSG00000089902	2	1455	12
SUFU	ENST00000369902	6.7820e-01	1.9341e+00	9.9992e-01	0.0000e+00	ENSG00000107882	2	1452	12
TRPS1	ENST00000395715	8.3282e-01	1.5433e+00	1.0000e+00	2.3333e-02	ENSG00000104447	2	3882	6
MTA1	ENST00000331320	5.5430e-01	3.5020e+00	1.0000e+00	2.3416e-02	ENSG00000182979	2	2145	21
RUVBL2	ENST00000595090	5.2450e-01	3.1128e+00	9.9992e-01	0.0000e+00	ENSG00000183207	2	1389	15
EIF4G3	ENST00000602326	7.1313e-01	2.9693e+00	1.0000e+00	4.9150e-02	ENSG00000075151	2	4773	31
MDM4	ENST00000367182	7.0013e-01	1.7134e+00	9.9992e-01	0.0000e+00	ENSG00000198625	2	1470	10
NTRK2	ENST00000376214	5.1650e-01	3.7344e+00	1.0000e+00	2.3575e-02	ENSG00000148053	3	2514	18
ANKHD1	ENST00000297183	6.5749e-01	4.4679e+00	1.0000e+00	5.6598e-02	ENSG00000131503	1	7851	36
ANKHD1-EIF4EBP3	ENST00000532219	6.5749e-01	4.4679e+00	1.0000e+00	5.6598e-02	ENSG00000254996	2	7851	36
RORB	ENST00000376896	4.5600e-01	3.0833e+00	9.9991e-01	0.0000e+00	ENSG00000198963	2	1377	10
TIAL1	ENST00000369093	3.0972e-01	3.5808e+00	9.9992e-01	0.0000e+00	ENSG00000151923	2	1176	12
NRXN3	ENST00000554719	6.2255e-01	3.4380e+00	1.0000e+00	2.3512e-02	ENSG00000021645	2	3183	15
PTPRD	ENST00000381196	9.7665e-01	2.7314e-01	1.0000e+00	5.3067e-02	ENSG00000153707	2	5736	35
WAPAL	ENST00000298767	6.1111e-01	3.4597e+00	1.0000e+00	3.5428e-02	ENSG00000062650	2	3570	18
RBM26	ENST00000267229	6.8802e-01	2.5290e+00	1.0000e+00	3.5521e-02	ENSG00000139746	2	2940	21
RIF1	ENST00000243326	1.0332e+00	-4.1404e-01	1.0000e+00	5.7117e-02	ENSG00000080345	2	7416	35
NLK	ENST00000407008	4.0775e-01	3.5650e+00	9.9991e-01	0.0000e+00	ENSG00000087095	2	1581	11
PHIP	ENST00000275034	5.3198e-01	5.1395e+00	1.0000e+00	5.7367e-02	ENSG00000146247	2	5463	40
LPHN2	ENST00000319517	8.7349e-01	1.2236e+00	1.0000e+00	4.3796e-02	ENSG00000117114	2	4209	19
DPYSL5	ENST00000288699	5.5123e-01	3.0829e+00	9.9991e-01	0.0000e+00	ENSG00000157851	2	1692	12
USP8	ENST00000433963	7.7877e-01	1.8666e+00	1.0000e+00	3.5998e-02	ENSG00000138592	3	3354	19
TIPARP	ENST00000461166	7.3741e-01	1.7319e+00	9.9991e-01	0.0000e+00	ENSG00000163659	2	1971	5
ZBTB4	ENST00000311403	7.8435e-01	1.9310e+00	9.9991e-01	0.0000e+00	ENSG00000174282	2	3039	2
ISY1	ENST00000273541	7.2141e-01	1.2445e+00	9.9990e-01	0.0000e+00	ENSG00000240682	2	921	12
HNRNPU	ENST00000283179	5.5542e-01	3.3718e+00	1.0000e+00	2.3985e-02	ENSG00000153187	2	2475	14
TLK2	ENST00000346027	3.6899e-01	4.4909e+00	1.0000e+00	3.6368e-02	ENSG00000146872	2	2250	21
TRERF1	ENST00000372922	7.6069e-01	2.2553e+00	1.0000e+00	3.6207e-02	ENSG00000124496	2	3600	14
DHX30	ENST00000445061	4.6078e-01	5.2961e+00	1.0000e+00	3.6387e-02	ENSG00000132153	2	3582	20
MYCBP2	ENST00000544440	6.5271e-01	6.0451e+00	1.0000e+00	7.7305e-02	ENSG00000005810	2	13920	83
FUBP1	ENST00000370768	5.6085e-01	2.9689e+00	1.0000e+00	2.4336e-02	ENSG00000162613	2	1932	20
TRIM24	ENST00000343526	5.8716e-01	3.4302e+00	1.0000e+00	3.6616e-02	ENSG00000122779	2	3150	19
ZC3H7A	ENST00000396516	7.8375e-01	1.7490e+00	1.0000e+00	3.6397e-02	ENSG00000122299	2	2913	22
UBXN7	ENST00000296328	4.5933e-01	3.1822e+00	9.9988e-01	0.0000e+00	ENSG00000163960	2	1467	11
SLC17A7	ENST00000221485	4.8660e-01	3.4894e+00	9.9988e-01	0.0000e+00	ENSG00000104888	2	1680	12
NOTCH2	ENST00000256646	7.3313e-01	3.5024e+00	1.0000e+00	5.8619e-02	ENSG00000134250	2	7413	34
SMARCC1	ENST00000254480	7.2072e-01	2.4466e+00	1.0000e+00	4.4984e-02	ENSG00000173473	2	3315	28
RAI1	ENST00000353383	9.0681e-01	1.1156e+00	1.0000e+00	3.6788e-02	ENSG00000108557	2	5718	4
CSE1L	ENST00000262982	6.4328e-01	2.8493e+00	1.0000e+00	3.7158e-02	ENSG00000124207	2	2913	24
EIF4A1	ENST00000293831	2.9810e-01	3.9298e+00	9.9987e-01	0.0000e+00	ENSG00000161960	2	1218	11
PIK3CA	ENST00000263967	3.3762e-01	5.5986e+00	1.0000e+00	4.5187e-02	ENSG00000121879	1	3204	20
KIF5C	ENST00000435030	4.9526e-01	4.0539e+00	1.0000e+00	3.7254e-02	ENSG00000168280	2	2871	25
REV3L	ENST00000358835	8.2596e-01	2.4677e+00	1.0000e+00	6.6905e-02	ENSG00000009413	2	9390	32
AGPS	ENST00000264167	5.1965e-01	3.2294e+00	1.0000e+00	2.4715e-02	ENSG00000018510	2	1974	20
ADAM10	ENST00000260408	5.4084e-01	3.3058e+00	1.0000e+00	2.4700e-02	ENSG00000137845	2	2244	16
MED1	ENST00000300651	7.9168e-01	2.1391e+00	1.0000e+00	3.7292e-02	ENSG00000125686	2	4743	17
SMARCC2	ENST00000267064	5.8688e-01	3.9085e+00	1.0000e+00	4.5283e-02	ENSG00000139613	2	3642	28
MYRF	ENST00000278836	6.5013e-01	3.2927e+00	1.0000e+00	3.7076e-02	ENSG00000124920	2	3453	27
DOT1L	ENST00000398665	7.5449e-01	2.7249e+00	1.0000e+00	4.5607e-02	ENSG00000104885	2	4611	28
CHAF1A	ENST00000301280	7.8456e-01	1.8498e+00	1.0000e+00	2.4930e-02	ENSG00000167670	2	2868	15
PSMD1	ENST00000308696	5.3693e-01	3.6969e+00	1.0000e+00	3.7612e-02	ENSG00000173692	2	2859	24
SRRM2	ENST00000301740	1.4308e+00	-6.2829e+00	1.0000e+00	6.2848e-02	ENSG00000167978	2	8256	14
PIAS4	ENST00000262971	6.0309e-01	2.6256e+00	9.9986e-01	0.0000e+00	ENSG00000105229	2	1530	11
ACTR3	ENST00000263238	3.3036e-01	3.6093e+00	9.9986e-01	0.0000e+00	ENSG00000115091	2	1254	12
DDX3X	ENST00000399959	2.7569e-01	4.3295e+00	9.9986e-01	0.0000e+00	ENSG00000215301	2	1986	17
TSC1	ENST00000298552	7.4273e-01	2.3217e+00	1.0000e+00	3.7521e-02	ENSG00000165699	2	3492	21
SON	ENST00000356577	8.8180e-01	1.5410e+00	1.0000e+00	5.1624e-02	ENSG00000159140	2	7278	12
WHSC1	ENST00000382895	6.1463e-01	3.8981e+00	1.0000e+00	4.5949e-02	ENSG00000109685	2	4095	21
TCEB3	ENST00000418390	7.5506e-01	1.7919e+00	1.0000e+00	2.5027e-02	ENSG00000011007	2	2394	11
STAG1	ENST00000383202	5.1295e-01	4.4429e+00	1.0000e+00	5.2126e-02	ENSG00000118007	2	3774	33
ATRX	ENST00000373344	7.0230e-01	3.1025e+00	1.0000e+00	5.6501e-02	ENSG00000085224	2	7476	35
VCPIP1	ENST00000310421	6.0593e-01	3.5573e+00	1.0000e+00	2.5050e-02	ENSG00000175073	2	3666	3
EIF4A3	ENST00000269349	2.9074e-01	4.0210e+00	9.9985e-01	0.0000e+00	ENSG00000141543	2	1233	12
MAU2	ENST00000392313	4.0792e-01	4.0347e+00	1.0000e+00	2.5133e-02	ENSG00000129933	2	1839	19
PSMC2	ENST00000435765	3.5774e-01	3.6201e+00	9.9985e-01	0.0000e+00	ENSG00000161057	2	1299	12
DAZAP1	ENST00000233078	3.9973e-01	3.3738e+00	9.9985e-01	0.0000e+00	ENSG00000071626	2	1221	12
POGZ	ENST00000271715	6.5144e-01	3.5062e+00	1.0000e+00	4.5859e-02	ENSG00000143442	2	4230	18
PRKAR1A	ENST00000589228	4.0618e-01	3.1236e+00	9.9985e-01	0.0000e+00	ENSG00000108946	2	1143	10
SF3A3	ENST00000373019	3.7419e-01	3.6172e+00	1.0000e+00	2.5121e-02	ENSG00000183431	2	1503	17
FXR1	ENST00000357559	5.1898e-01	3.2010e+00	1.0000e+00	2.5167e-02	ENSG00000114416	2	1863	17
CDC42BPB	ENST00000361246	6.7656e-01	3.6598e+00	1.0000e+00	6.0953e-02	ENSG00000198752	2	5133	37
XPO7	ENST00000252512	4.4285e-01	4.8157e+00	1.0000e+00	4.6473e-02	ENSG00000130227	2	3261	28
RARB	ENST00000330688	4.9061e-01	2.8661e+00	9.9983e-01	0.0000e+00	ENSG00000077092	2	1344	8
RERE	ENST00000337907	8.1038e-01	2.0321e+00	1.0000e+00	4.6333e-02	ENSG00000142599	2	4698	22
ZMYND11	ENST00000397962	4.4550e-01	3.7109e+00	1.0000e+00	2.5252e-02	ENSG00000015171	2	1806	14
RPL4	ENST00000307961	7.8028e-01	1.2717e+00	9.9984e-01	0.0000e+00	ENSG00000174444	2	1281	10
SUPT16H	ENST00000216297	4.0008e-01	5.1004e+00	1.0000e+00	4.6458e-02	ENSG00000092201	2	3141	26
ZBTB47	ENST00000232974	6.6187e-01	2.4493e+00	9.9983e-01	0.0000e+00	ENSG00000114853	2	2241	5
PRRC2C	ENST00000338920	8.1366e-01	2.4949e+00	1.0000e+00	7.1353e-02	ENSG00000117523	2	8451	33
PPFIA3	ENST00000334186	4.2752e-01	5.4870e+00	1.0000e+00	4.6834e-02	ENSG00000177380	2	3582	28
ATP1A1	ENST00000537345	2.8542e-01	6.2154e+00	1.0000e+00	3.8449e-02	ENSG00000163399	3	3069	23
KIF11	ENST00000260731	5.9624e-01	3.2716e+00	1.0000e+00	3.8378e-02	ENSG00000138160	2	3168	22
NCOA2	ENST00000452400	7.7314e-01	2.2865e+00	1.0000e+00	4.6929e-02	ENSG00000140396	2	4392	21
HIPK1	ENST00000369558	7.2747e-01	2.4799e+00	1.0000e+00	3.8558e-02	ENSG00000163349	1	3630	15
KIAA0430	ENST00000396368	7.5371e-01	2.7293e+00	1.0000e+00	5.2813e-02	ENSG00000166783	2	5226	26
ARMCX4	ENST00000423738	7.3152e-01	2.6373e+00	1.0000e+00	2.5809e-02	ENSG00000196440	2	6870	1
KMT2C	ENST00000262189	8.8047e-01	2.1357e+00	1.0000e+00	8.2126e-02	ENSG00000055609	2	14733	59
PIK3AP1	ENST00000339364	7.1197e-01	2.2563e+00	1.0000e+00	2.5645e-02	ENSG00000155629	2	2415	17
SEMA4C	ENST00000305476	7.0958e-01	2.3851e+00	1.0000e+00	2.5727e-02	ENSG00000168758	2	2499	14
CYTH1	ENST00000361101	5.5383e-01	2.4385e+00	9.9981e-01	0.0000e+00	ENSG00000108669	3	1194	13
RBM17	ENST00000446108	4.2505e-01	3.1023e+00	9.9981e-01	0.0000e+00	ENSG00000134453	2	1203	11
RTF1	ENST00000389629	3.1049e-01	4.5908e+00	1.0000e+00	2.5638e-02	ENSG00000137815	2	2130	18
IPO5	ENST00000261574	6.1544e-01	3.3553e+00	1.0000e+00	4.7375e-02	ENSG00000065150	2	3345	27
NUP98	ENST00000324932	8.7285e-01	1.4058e+00	1.0000e+00	5.7874e-02	ENSG00000110713	2	5400	32
TRAF2	ENST00000247668	7.5892e-01	1.5611e+00	9.9979e-01	0.0000e+00	ENSG00000127191	2	1503	10
EIF4B	ENST00000262056	6.8879e-01	2.1528e+00	9.9999e-01	2.5964e-02	ENSG00000063046	2	1833	15
ADNP	ENST00000396029	7.5774e-01	2.0722e+00	1.0000e+00	2.5868e-02	ENSG00000101126	2	3306	3
RET	ENST00000355710	8.9563e-01	9.5512e-01	1.0000e+00	3.9068e-02	ENSG00000165731	2	3342	20
TEAD1	ENST00000361985	6.9773e-01	1.6568e+00	9.9980e-01	0.0000e+00	ENSG00000187079	3	1278	11
CCDC22	ENST00000376227	7.7950e-01	1.2892e+00	9.9979e-01	0.0000e+00	ENSG00000101997	2	1881	17
SHANK3	ENST00000262795	6.4575e-01	3.7434e+00	1.0000e+00	3.9226e-02	ENSG00000251322	3	5241	23
CACNA1E	ENST00000367573	5.5504e-01	5.8125e+00	1.0000e+00	6.8996e-02	ENSG00000198216	2	6939	48
PRMT5	ENST00000324366	5.6015e-01	3.0264e+00	9.9999e-01	2.6112e-02	ENSG00000100462	2	1911	17
JADE3	ENST00000218343	6.9796e-01	1.8969e+00	9.9978e-01	0.0000e+00	ENSG00000102221	2	2469	10
WDR5	ENST00000358625	3.1983e-01	3.3923e+00	9.9978e-01	0.0000e+00	ENSG00000196363	2	1002	13
CUL4A	ENST00000375440	5.9823e-01	2.8055e+00	9.9999e-01	2.6090e-02	ENSG00000139842	2	2277	20
PCLO	ENST00000333891	1.0815e+00	-1.4610e+00	1.0000e+00	8.0854e-02	ENSG00000186472	2	15426	25
ZNF219	ENST00000360947	6.1002e-01	2.9209e+00	9.9977e-01	0.0000e+00	ENSG00000165804	2	2166	4
GAPVD1	ENST00000394105	7.4420e-01	2.5854e+00	1.0000e+00	5.4558e-02	ENSG00000165219	2	4461	26
EPC1	ENST00000263062	6.4945e-01	2.6729e+00	1.0000e+00	3.9853e-02	ENSG00000120616	2	2508	15
KCNB1	ENST00000371741	4.6967e-01	4.2690e+00	9.9977e-01	0.0000e+00	ENSG00000158445	2	2574	2
NLGN2	ENST00000302926	4.4249e-01	4.4674e+00	9.9974e-01	0.0000e+00	ENSG00000169992	2	2505	7
PCDH19	ENST00000373034	6.7336e-01	2.5929e+00	9.9975e-01	0.0000e+00	ENSG00000165194	2	3444	6
DDX17	ENST00000396821	4.7277e-01	3.8727e+00	9.9999e-01	2.6525e-02	ENSG00000100201	2	2193	13
RB1	ENST00000267163	6.5484e-01	2.6730e+00	1.0000e+00	4.8569e-02	ENSG00000139687	1	2784	27
WNK1	ENST00000315939	8.2848e-01	2.1626e+00	1.0000e+00	6.7205e-02	ENSG00000060237	2	7146	28
ZC3H18	ENST00000301011	9.3446e-01	5.8028e-01	1.0000e+00	3.9887e-02	ENSG00000158545	2	2859	17
CDK12	ENST00000447079	7.4825e-01	2.5249e+00	1.0000e+00	4.8648e-02	ENSG00000167258	2	4470	14
HECTD4	ENST00000550722	5.9978e-01	6.9421e+00	1.0000e+00	8.4692e-02	ENSG00000173064	1	12816	75
RALGPS1	ENST00000259351	5.1219e-01	3.0924e+00	9.9999e-01	2.6813e-02	ENSG00000136828	2	1671	18
TNRC6C	ENST00000335749	8.4992e-01	1.6515e+00	1.0000e+00	5.5578e-02	ENSG00000078687	3	5178	19
SCN2A	ENST00000357398	4.4204e-01	6.4584e+00	1.0000e+00	6.0487e-02	ENSG00000136531	3	6015	26
SOBP	ENST00000317357	7.5396e-01	1.9237e+00	9.9972e-01	0.0000e+00	ENSG00000112320	2	2619	6
VCP	ENST00000358901	2.8123e-01	5.4064e+00	9.9999e-01	2.6683e-02	ENSG00000165280	2	2418	17
TLN1	ENST00000314888	6.5764e-01	4.6725e+00	1.0000e+00	7.5712e-02	ENSG00000137076	2	7623	56
BTAF1	ENST00000265990	6.0237e-01	4.3771e+00	1.0000e+00	6.8134e-02	ENSG00000095564	2	5547	38
EPHA7	ENST00000369303	7.1144e-01	2.3854e+00	1.0000e+00	4.0592e-02	ENSG00000135333	2	2994	17
COL4A1	ENST00000375820	7.2647e-01	3.0194e+00	1.0000e+00	6.5014e-02	ENSG00000187498	2	5007	52
SIK3	ENST00000292055	7.0730e-01	2.8311e+00	1.0000e+00	4.9592e-02	ENSG00000160584	3	3789	23
KAT6B	ENST00000287239	7.5545e-01	2.8874e+00	1.0000e+00	6.0836e-02	ENSG00000156650	2	6219	16
KAT7	ENST00000259021	3.5676e-01	4.2786e+00	9.9999e-01	2.6879e-02	ENSG00000136504	2	1833	15
ZFR	ENST00000265069	5.2202e-01	4.0921e+00	1.0000e+00	4.9340e-02	ENSG00000056097	2	3222	20
GSE1	ENST00000253458	1.3262e+00	-3.3094e+00	1.0000e+00	4.0689e-02	ENSG00000131149	2	3651	16
GSK3A	ENST00000222330	4.2118e-01	3.2166e+00	9.9970e-01	0.0000e+00	ENSG00000105723	2	1449	11
L1CAM	ENST00000370060	6.6343e-01	2.8360e+00	1.0000e+00	4.0841e-02	ENSG00000198910	2	3771	28
CTNNB1	ENST00000349496	4.7258e-01	3.8460e+00	9.9999e-01	2.7240e-02	ENSG00000168036	2	2343	14
PBRM1	ENST00000394830	6.2919e-01	3.8389e+00	1.0000e+00	6.1482e-02	ENSG00000163939	2	4746	29
PRICKLE1	ENST00000455697	7.5902e-01	1.8336e+00	9.9999e-01	2.7138e-02	ENSG00000139174	2	2493	7
PUM1	ENST00000426105	5.2545e-01	4.4202e+00	1.0000e+00	4.9979e-02	ENSG00000134644	2	3564	21
AHCTF1	ENST00000326225	1.0318e+00	-3.8140e-01	1.0000e+00	7.1387e-02	ENSG00000153207	2	6825	36
TNPO2	ENST00000425528	2.8447e-01	5.8776e+00	1.0000e+00	4.1138e-02	ENSG00000105576	3	2691	23
AAK1	ENST00000409085	6.7376e-01	2.6120e+00	1.0000e+00	4.1108e-02	ENSG00000115977	2	2883	21
RASA1	ENST00000274376	6.3758e-01	3.0984e+00	1.0000e+00	4.9920e-02	ENSG00000145715	2	3141	25
CDC5L	ENST00000371477	6.2265e-01	2.7820e+00	1.0000e+00	4.0964e-02	ENSG00000096401	2	2406	16
FERMT2	ENST00000343279	7.1105e-01	1.9559e+00	9.9999e-01	2.7446e-02	ENSG00000073712	3	2061	15
WTAP	ENST00000358372	5.6403e-01	2.2692e+00	9.9966e-01	0.0000e+00	ENSG00000146457	2	1188	7
UBR3	ENST00000418381	5.6644e-01	4.4286e+00	1.0000e+00	6.6032e-02	ENSG00000144357	3	5664	39
SCN8A	ENST00000354534	3.5351e-01	7.6404e+00	1.0000e+00	6.1954e-02	ENSG00000196876	2	5940	26
FNIP2	ENST00000264433	8.5376e-01	1.2788e+00	1.0000e+00	4.1279e-02	ENSG00000052795	2	3342	17
MSN	ENST00000360270	4.6391e-01	2.9335e+00	9.9967e-01	0.0000e+00	ENSG00000147065	2	1731	13
PPP1R12A	ENST00000450142	6.7127e-01	2.6368e+00	1.0000e+00	5.0147e-02	ENSG00000058272	2	3090	25
RANBP9	ENST00000011619	7.7111e-01	1.4878e+00	9.9999e-01	2.7369e-02	ENSG00000010017	2	2187	14
USP47	ENST00000339865	7.3421e-01	2.4375e+00	1.0000e+00	5.6706e-02	ENSG00000170242	2	3861	27
CCDC88A	ENST00000336838	7.7629e-01	2.3494e+00	1.0000e+00	6.9474e-02	ENSG00000115355	2	5610	32
MLLT3	ENST00000380338	6.9042e-01	1.8957e+00	9.9964e-01	0.0000e+00	ENSG00000171843	2	1704	11
EIF3A	ENST00000369144	7.0290e-01	3.0406e+00	1.0000e+00	6.6251e-02	ENSG00000107581	2	4146	22
YTHDC2	ENST00000161863	9.6628e-01	3.2526e-01	1.0000e+00	6.2394e-02	ENSG00000047188	2	4290	29
KSR2	ENST00000339824	6.1801e-01	3.3393e+00	1.0000e+00	4.1703e-02	ENSG00000171435	2	2850	20
ZMYND8	ENST00000461685	5.7034e-01	4.0385e+00	1.0000e+00	5.0672e-02	ENSG00000101040	2	3564	23
CCNA2	ENST00000274026	5.8902e-01	2.2192e+00	9.9962e-01	0.0000e+00	ENSG00000145386	2	1296	8
PTPN6	ENST00000456013	5.8154e-01	2.8659e+00	9.9999e-01	2.7900e-02	ENSG00000111679	3	1872	15
SCML2	ENST00000251900	5.7908e-01	2.3993e+00	9.9961e-01	0.0000e+00	ENSG00000102098	2	2100	14
SNRK	ENST00000296088	5.3908e-01	3.4703e+00	9.9961e-01	0.0000e+00	ENSG00000163788	2	2295	5
MINK1	ENST00000355280	5.9633e-01	4.0825e+00	1.0000e+00	6.2681e-02	ENSG00000141503	2	3996	32
IRF6	ENST00000367021	5.2418e-01	2.7435e+00	9.9961e-01	0.0000e+00	ENSG00000117595	2	1401	7
ZRSR2	ENST00000307771	7.0600e-01	1.4554e+00	9.9963e-01	0.0000e+00	ENSG00000169249	2	1446	11
RFX7	ENST00000423270	8.3685e-01	1.5996e+00	1.0000e+00	4.1992e-02	ENSG00000181827	3	4380	9
CSTF2	ENST00000372972	3.7231e-01	3.4292e+00	9.9959e-01	0.0000e+00	ENSG00000101811	2	1731	13
NR4A2	ENST00000339562	6.6583e-01	2.2357e+00	9.9959e-01	0.0000e+00	ENSG00000153234	2	1794	6
TULP4	ENST00000367097	8.7603e-01	1.3674e+00	1.0000e+00	5.1297e-02	ENSG00000130338	2	4629	14
MAP1B	ENST00000296755	8.0448e-01	2.5114e+00	1.0000e+00	6.3238e-02	ENSG00000131711	2	7404	7
USP42	ENST00000306177	1.1637e+00	-1.6319e+00	1.0000e+00	4.2340e-02	ENSG00000106346	2	3948	16
ZNF592	ENST00000299927	9.1516e-01	8.0414e-01	9.9998e-01	2.8117e-02	ENSG00000166716	3	3801	8
NPAS2	ENST00000335681	6.8136e-01	2.5032e+00	1.0000e+00	4.2405e-02	ENSG00000170485	2	2472	20
ZSWIM8	ENST00000398706	5.6157e-01	5.1433e+00	1.0000e+00	6.3091e-02	ENSG00000214655	3	5526	26
IQSEC2	ENST00000396435	4.0290e-01	5.1894e+00	9.9998e-01	2.8106e-02	ENSG00000124313	2	4464	15
U2AF2	ENST00000308924	2.5903e-01	4.7134e+00	9.9960e-01	0.0000e+00	ENSG00000063244	2	1425	12
ITPR1	ENST00000302640	5.9428e-01	5.5951e+00	1.0000e+00	8.0881e-02	ENSG00000150995	3	8229	59
COL2A1	ENST00000380518	6.8742e-01	3.2926e+00	1.0000e+00	6.7873e-02	ENSG00000139219	2	4461	54
NPLOC4	ENST00000331134	5.2177e-01	3.2000e+00	9.9998e-01	2.8252e-02	ENSG00000182446	2	1824	17
MAPKAPK2	ENST00000367103	4.3079e-01	3.0509e+00	9.9957e-01	0.0000e+00	ENSG00000162889	2	1200	10
DDX42	ENST00000578681	6.0373e-01	3.2873e+00	1.0000e+00	4.2617e-02	ENSG00000198231	2	2814	17
CACNA1A	ENST00000360228	5.7509e-01	5.7845e+00	1.0000e+00	7.6690e-02	ENSG00000141837	2	7518	47
SUZ12	ENST00000322652	4.9523e-01	3.4007e+00	9.9998e-01	2.8213e-02	ENSG00000178691	2	2217	16
PHF12	ENST00000332830	7.2266e-01	2.4291e+00	1.0000e+00	4.2754e-02	ENSG00000109118	2	3012	15
DACH1	ENST00000305425	6.7299e-01	2.1853e+00	9.9954e-01	0.0000e+00	ENSG00000165659	2	2124	11
PORCN	ENST00000326194	5.3771e-01	2.3709e+00	9.9953e-01	0.0000e+00	ENSG00000102312	2	1383	14
CTR9	ENST00000361367	5.2314e-01	4.3010e+00	1.0000e+00	5.8954e-02	ENSG00000198730	2	3519	25
RBM5	ENST00000347869	4.6548e-01	4.1668e+00	1.0000e+00	5.2212e-02	ENSG00000003756	2	2445	24
NRBP1	ENST00000233557	4.3822e-01	3.4251e+00	9.9998e-01	2.8379e-02	ENSG00000115216	2	1605	17
TBX5	ENST00000310346	8.0304e-01	1.1948e+00	9.9954e-01	0.0000e+00	ENSG00000089225	1	1554	8
FRMD4A	ENST00000357447	7.2224e-01	2.4555e+00	1.0000e+00	5.2425e-02	ENSG00000151474	2	3117	23
PTPN11	ENST00000351677	5.1618e-01	3.1293e+00	9.9998e-01	2.8439e-02	ENSG00000179295	2	1779	15
DLGAP3	ENST00000373347	6.9699e-01	2.6275e+00	9.9998e-01	2.8591e-02	ENSG00000116544	2	2937	10
HIRA	ENST00000263208	5.7752e-01	3.7065e+00	1.0000e+00	5.2563e-02	ENSG00000100084	2	3051	25
SETD1A	ENST00000262519	8.4408e-01	1.8312e+00	1.0000e+00	5.9487e-02	ENSG00000099381	2	5121	18
NAA35	ENST00000361671	4.8031e-01	3.6634e+00	1.0000e+00	4.3359e-02	ENSG00000135040	2	2175	22
ELMSAN1	ENST00000286523	7.9855e-01	1.7895e+00	1.0000e+00	4.3188e-02	ENSG00000156030	2	3135	11
CACTIN	ENST00000429344	6.0517e-01	3.2011e+00	9.9998e-01	2.8772e-02	ENSG00000105298	2	2274	10
ARHGEF6	ENST00000250617	7.7399e-01	1.3479e+00	9.9998e-01	2.8593e-02	ENSG00000129675	2	2328	22
FAM120C	ENST00000375180	4.9246e-01	3.6347e+00	9.9998e-01	2.8743e-02	ENSG00000184083	2	3288	16
RBM6	ENST00000266022	7.5625e-01	2.1708e+00	1.0000e+00	5.9555e-02	ENSG00000004534	2	3369	20
KIF1A	ENST00000498729	5.6770e-01	5.1579e+00	1.0000e+00	7.2632e-02	ENSG00000130294	3	5373	48
MECOM	ENST00000264674	8.1527e-01	1.6191e+00	1.0000e+00	4.3346e-02	ENSG00000085276	3	3348	16
MBD5	ENST00000407073	9.1361e-01	8.5582e-01	1.0000e+00	4.3103e-02	ENSG00000204406	2	4482	10
MEIS1	ENST00000272369	3.8111e-01	3.3037e+00	9.9951e-01	0.0000e+00	ENSG00000143995	2	1170	12
INTS6	ENST00000311234	5.0029e-01	3.8322e+00	1.0000e+00	4.3240e-02	ENSG00000102786	2	2661	18
ZFHX3	ENST00000268489	1.0755e+00	-1.2345e+00	1.0000e+00	8.0128e-02	ENSG00000140836	2	11109	9
JPH4	ENST00000397118	5.9890e-01	2.5587e+00	9.9948e-01	0.0000e+00	ENSG00000092051	2	1884	5
SMARCA1	ENST00000371122	6.4995e-01	2.4397e+00	1.0000e+00	4.3444e-02	ENSG00000102038	2	3162	24
HEATR1	ENST00000366582	9.9255e-01	8.7059e-02	1.0000e+00	7.5658e-02	ENSG00000119285	2	6432	44
BAI3	ENST00000370598	8.2063e-01	1.8253e+00	1.0000e+00	6.9944e-02	ENSG00000135298	2	4566	30
SLC12A5	ENST00000454036	4.9847e-01	4.7022e+00	1.0000e+00	5.3293e-02	ENSG00000124140	2	3417	26
TAF3	ENST00000344293	7.2200e-01	2.2059e+00	9.9997e-01	2.9185e-02	ENSG00000165632	2	2787	7
SHOC2	ENST00000369452	5.1544e-01	2.9666e+00	9.9946e-01	0.0000e+00	ENSG00000108061	2	1746	8
PSMC1	ENST00000261303	2.7847e-01	3.9473e+00	9.9945e-01	0.0000e+00	ENSG00000100764	2	1320	11
RBM22	ENST00000199814	4.2944e-01	3.1553e+00	9.9947e-01	0.0000e+00	ENSG00000086589	2	1260	11
NFKB1	ENST00000226574	6.1585e-01	3.1933e+00	1.0000e+00	4.3865e-02	ENSG00000109320	2	2907	23
AFF4	ENST00000265343	7.2124e-01	2.4744e+00	1.0000e+00	5.3282e-02	ENSG00000072364	2	3489	20
RB1CC1	ENST00000025008	9.1781e-01	8.1178e-01	1.0000e+00	6.5412e-02	ENSG00000023287	2	4782	22
SAFB	ENST00000588852	7.3575e-01	2.1425e+00	1.0000e+00	4.3902e-02	ENSG00000160633	2	2751	21
TRAPPC8	ENST00000283351	8.7352e-01	1.2108e+00	1.0000e+00	6.5769e-02	ENSG00000153339	2	4305	29
ARID4A	ENST00000355431	8.3715e-01	1.4478e+00	1.0000e+00	6.0714e-02	ENSG00000032219	2	3771	23
TRIO	ENST00000344204	6.4471e-01	5.3161e+00	1.0000e+00	8.8725e-02	ENSG00000038382	2	9291	57
YTHDF2	ENST00000373812	6.4419e-01	2.2666e+00	9.9943e-01	0.0000e+00	ENSG00000198492	2	1737	5
PPFIA2	ENST00000549396	6.3673e-01	3.2597e+00	1.0000e+00	6.6311e-02	ENSG00000139220	2	3771	30
KDM6B	ENST00000254846	8.8535e-01	1.3161e+00	1.0000e+00	6.1331e-02	ENSG00000132510	2	5046	19
SPTB	ENST00000389722	9.4262e-01	7.5083e-01	1.0000e+00	8.0201e-02	ENSG00000070182	3	6984	35
SOS1	ENST00000426016	6.7573e-01	3.0487e+00	1.0000e+00	6.6728e-02	ENSG00000115904	2	3999	23
BAI1	ENST00000517894	5.7765e-01	4.4814e+00	1.0000e+00	6.1180e-02	ENSG00000181790	2	4752	30
AMBRA1	ENST00000314845	6.9200e-01	2.9480e+00	1.0000e+00	5.4064e-02	ENSG00000110497	2	3624	18
UBE2O	ENST00000319380	6.4537e-01	3.4439e+00	1.0000e+00	5.4284e-02	ENSG00000175931	2	3876	18
ZNF292	ENST00000369577	8.9213e-01	1.4077e+00	1.0000e+00	7.4664e-02	ENSG00000188994	2	8169	8
BCOR	ENST00000378444	8.0626e-01	1.8797e+00	1.0000e+00	4.4884e-02	ENSG00000183337	2	5265	14
HDAC5	ENST00000225983	6.3007e-01	3.3205e+00	1.0000e+00	5.4660e-02	ENSG00000108840	2	3369	26
PODXL2	ENST00000342480	8.5646e-01	9.0734e-01	9.9936e-01	0.0000e+00	ENSG00000114631	2	1815	8
AFTPH	ENST00000238855	9.1081e-01	6.9187e-01	9.9997e-01	2.9678e-02	ENSG00000119844	3	2808	9
RANBP3	ENST00000340578	7.2443e-01	1.8480e+00	9.9997e-01	2.9665e-02	ENSG00000031823	2	1701	17
SPAG9	ENST00000262013	6.7013e-01	3.1339e+00	1.0000e+00	6.7581e-02	ENSG00000008294	2	3963	30
FNBP4	ENST00000263773	8.2941e-01	1.3931e+00	1.0000e+00	5.5054e-02	ENSG00000109920	2	3051	17
AGPAT3	ENST00000398063	5.4110e-01	2.5373e+00	9.9933e-01	0.0000e+00	ENSG00000160216	2	1128	8
RANBP2	ENST00000283195	1.0550e+00	-7.7637e-01	1.0000e+00	8.5586e-02	ENSG00000153201	2	9672	29
TKTL1	ENST00000369915	1.1448e+00	-8.4515e-01	9.9933e-01	0.0000e+00	ENSG00000007350	2	1788	13
ZBTB44	ENST00000525842	6.6601e-01	1.8738e+00	9.9929e-01	0.0000e+00	ENSG00000196323	2	1359	5
WHSC1L1	ENST00000317025	6.2310e-01	3.7289e+00	1.0000e+00	6.7444e-02	ENSG00000147548	2	4311	23
CNOT4	ENST00000541284	5.1159e-01	3.4912e+00	9.9996e-01	3.0240e-02	ENSG00000080802	3	2139	11
JAG2	ENST00000331782	7.8156e-01	2.1968e+00	1.0000e+00	6.2561e-02	ENSG00000184916	2	3714	26
TFCP2L1	ENST00000263707	7.3093e-01	1.6322e+00	9.9996e-01	3.0151e-02	ENSG00000115112	2	1437	15
MAOA	ENST00000338702	5.4621e-01	2.3802e+00	9.9928e-01	0.0000e+00	ENSG00000189221	2	1581	15
SAMD4B	ENST00000314471	5.8790e-01	3.0439e+00	9.9996e-01	3.0155e-02	ENSG00000179134	2	2082	12
CSNK1E	ENST00000396832	4.7250e-01	3.1802e+00	9.9926e-01	0.0000e+00	ENSG00000213923	2	1248	9
DNMT1	ENST00000359526	5.5041e-01	4.9903e+00	1.0000e+00	7.6163e-02	ENSG00000130816	2	4896	41
PHEX	ENST00000379374	7.1921e-01	1.7091e+00	9.9996e-01	3.0080e-02	ENSG00000102174	2	2247	22
ATXN2L	ENST00000395547	7.4819e-01	2.2452e+00	1.0000e+00	5.5190e-02	ENSG00000168488	2	3291	23
XPO4	ENST00000255305	5.3306e-01	4.0208e+00	1.0000e+00	6.2273e-02	ENSG00000132953	2	3453	23
ARFGEF1	ENST00000262215	5.0800e-01	5.3687e+00	1.0000e+00	7.9167e-02	ENSG00000066777	2	5547	39
COPS5	ENST00000357849	2.7814e-01	3.4393e+00	9.9925e-01	0.0000e+00	ENSG00000121022	2	1002	8
SPOP	ENST00000393331	2.1091e-01	4.1412e+00	9.9922e-01	0.0000e+00	ENSG00000121067	3	1122	9
CSDE1	ENST00000438362	5.5167e-01	3.4520e+00	1.0000e+00	4.5633e-02	ENSG00000009307	2	2532	19
API5	ENST00000531273	5.0436e-01	2.9240e+00	9.9996e-01	3.0306e-02	ENSG00000166181	2	1572	14
CUL1	ENST00000325222	2.1985e-01	5.7019e+00	1.0000e+00	5.5613e-02	ENSG00000055130	2	2328	21
DDX46	ENST00000354283	3.4653e-01	5.4802e+00	1.0000e+00	6.2993e-02	ENSG00000145833	2	3093	23
ZFHX4	ENST00000521891	9.3600e-01	1.0060e+00	1.0000e+00	8.5054e-02	ENSG00000091656	2	10848	10
GNB1	ENST00000378609	2.8290e-01	3.8328e+00	9.9920e-01	0.0000e+00	ENSG00000078369	2	1020	9
HOMER1	ENST00000334082	4.9951e-01	2.4268e+00	9.9920e-01	0.0000e+00	ENSG00000152413	2	1062	9
ZFPM2	ENST00000407775	9.7546e-01	2.1282e-01	1.0000e+00	4.6144e-02	ENSG00000169946	2	3453	8
AEBP2	ENST00000398864	5.8860e-01	2.2141e+00	9.9921e-01	0.0000e+00	ENSG00000139154	2	1551	9
NUP85	ENST00000245544	8.9059e-01	7.5518e-01	1.0000e+00	4.6109e-02	ENSG00000125450	2	1968	19
CBLL1	ENST00000440859	7.7692e-01	1.3400e+00	9.9918e-01	0.0000e+00	ENSG00000105879	2	1473	6
RNF38	ENST00000259605	7.4216e-01	1.5631e+00	9.9995e-01	3.0651e-02	ENSG00000137075	2	1545	12
BAZ2A	ENST00000551812	8.2041e-01	2.0830e+00	1.0000e+00	7.7856e-02	ENSG00000076108	2	5715	29
JAG1	ENST00000254958	6.5377e-01	3.2459e+00	1.0000e+00	6.3704e-02	ENSG00000101384	3	3654	26
ASXL2	ENST00000435504	8.2337e-01	1.7070e+00	1.0000e+00	5.6442e-02	ENSG00000143970	2	4305	13
SP3	ENST00000310015	7.7103e-01	1.6289e+00	9.9995e-01	3.0846e-02	ENSG00000172845	2	2343	7
SRRM1	ENST00000323848	8.2028e-01	1.4554e+00	1.0000e+00	5.6430e-02	ENSG00000133226	2	2712	17
MAML1	ENST00000292599	9.4222e-01	4.8146e-01	9.9995e-01	3.0681e-02	ENSG00000161021	2	3048	5
CCNC	ENST00000520429	4.5929e-01	2.2504e+00	9.9914e-01	0.0000e+00	ENSG00000112237	2	849	12
KIF23	ENST00000260363	7.4490e-01	2.0848e+00	1.0000e+00	6.3665e-02	ENSG00000137807	3	2880	23
EZH2	ENST00000320356	3.6167e-01	4.6808e+00	1.0000e+00	4.6301e-02	ENSG00000106462	2	2253	19
RFX4	ENST00000357881	6.9797e-01	2.2288e+00	9.9999e-01	4.6817e-02	ENSG00000111783	2	2232	18
XRCC5	ENST00000392133	5.9910e-01	2.8095e+00	9.9999e-01	4.6550e-02	ENSG00000079246	2	2196	21
USP24	ENST00000294383	6.0416e-01	4.9858e+00	1.0000e+00	9.4237e-02	ENSG00000162402	2	7860	68
CHD3	ENST00000380358	4.9765e-01	6.1518e+00	1.0000e+00	8.6585e-02	ENSG00000170004	1	6177	40
HNRNPA1	ENST00000340913	4.5036e-01	2.8218e+00	9.9911e-01	0.0000e+00	ENSG00000135486	2	1116	10
PPP1CB	ENST00000395366	9.3918e-02	4.3319e+00	9.9912e-01	0.0000e+00	ENSG00000213639	2	981	8
FLT4	ENST00000261937	7.2804e-01	2.8339e+00	1.0000e+00	7.0024e-02	ENSG00000037280	2	4089	30
UNC79	ENST00000256339	6.8336e-01	4.1600e+00	1.0000e+00	8.8760e-02	ENSG00000133958	2	7374	47
ZNF217	ENST00000371471	8.8084e-01	1.0318e+00	9.9995e-01	3.1032e-02	ENSG00000171940	2	3144	4
EFHC2	ENST00000420999	8.8780e-01	6.2188e-01	9.9910e-01	0.0000e+00	ENSG00000183690	2	2247	15
WBP11	ENST00000261167	5.6119e-01	2.9803e+00	9.9994e-01	3.1137e-02	ENSG00000084463	2	1923	11
ITPKB	ENST00000429204	9.2631e-01	6.3575e-01	9.9994e-01	3.1173e-02	ENSG00000143772	3	2838	7
CTCF	ENST00000264010	4.0054e-01	4.4399e+00	9.9994e-01	3.1238e-02	ENSG00000102974	2	2181	10
ATP2B2	ENST00000360273	5.4490e-01	4.5484e+00	1.0000e+00	5.7152e-02	ENSG00000157087	3	3729	22
MAOB	ENST00000378069	6.3785e-01	1.7504e+00	9.9903e-01	0.0000e+00	ENSG00000069535	2	1560	15
KLHDC3	ENST00000326974	3.8002e-01	3.4465e+00	9.9908e-01	0.0000e+00	ENSG00000124702	2	1146	10
PRMT1	ENST00000454376	3.2264e-01	3.8139e+00	9.9907e-01	0.0000e+00	ENSG00000126457	2	1113	11
TGFB2	ENST00000366929	6.1871e-01	2.1307e+00	9.9905e-01	0.0000e+00	ENSG00000092969	2	1326	8
DIP2C	ENST00000280886	5.8441e-01	4.6684e+00	1.0000e+00	7.9428e-02	ENSG00000151240	2	4668	37
NFIX	ENST00000397661	2.9460e-01	4.0788e+00	9.9903e-01	0.0000e+00	ENSG00000008441	2	1323	9
FBXL17	ENST00000542267	5.9267e-01	2.1683e+00	9.9901e-01	0.0000e+00	ENSG00000145743	3	2103	9
WAS	ENST00000376701	6.1589e-01	1.9754e+00	9.9901e-01	0.0000e+00	ENSG00000015285	2	1506	12
GCM1	ENST00000259803	7.4140e-01	1.4359e+00	9.9900e-01	0.0000e+00	ENSG00000137270	2	1308	5
YBX2	ENST00000007699	6.8290e-01	1.6018e+00	9.9896e-01	0.0000e+00	ENSG00000006047	2	1092	8
TLE4	ENST00000376552	5.3028e-01	3.5952e+00	9.9999e-01	4.7513e-02	ENSG00000106829	2	2319	20
SLC6A1	ENST00000287766	3.8907e-01	4.1766e+00	9.9993e-01	3.1589e-02	ENSG00000157103	2	1797	14
EBF3	ENST00000368648	4.6009e-01	3.6113e+00	9.9993e-01	3.1575e-02	ENSG00000108001	2	1653	16
MAPK8IP3	ENST00000250894	7.3056e-01	2.8844e+00	1.0000e+00	7.1508e-02	ENSG00000138834	2	4008	32
AHSA1	ENST00000216479	6.4803e-01	1.6949e+00	9.9896e-01	0.0000e+00	ENSG00000100591	2	1014	9
PAN3	ENST00000380958	6.5948e-01	2.5155e+00	9.9999e-01	4.7671e-02	ENSG00000152520	2	2661	19
PKN2	ENST00000370521	6.2894e-01	2.9696e+00	1.0000e+00	5.8011e-02	ENSG00000065243	2	2952	22
ABCD1	ENST00000218104	7.1850e-01	1.8659e+00	9.9896e-01	0.0000e+00	ENSG00000101986	2	2235	10
SETD1B	ENST00000267197	6.1309e-01	4.6656e+00	1.0000e+00	6.5972e-02	ENSG00000139718	3	5769	17
CLCN4	ENST00000380833	3.2030e-01	4.5166e+00	9.9893e-01	0.0000e+00	ENSG00000073464	2	2280	11
ARHGEF9	ENST00000253401	4.0930e-01	3.0427e+00	9.9890e-01	0.0000e+00	ENSG00000131089	2	1548	10
B4GALT5	ENST00000371711	5.5732e-01	2.3653e+00	9.9889e-01	0.0000e+00	ENSG00000158470	2	1164	9
MSL1	ENST00000579565	6.3099e-01	1.7703e+00	9.9890e-01	0.0000e+00	ENSG00000188895	2	1053	8
SERPINC1	ENST00000367698	7.6321e-01	1.3587e+00	9.9892e-01	0.0000e+00	ENSG00000117601	2	1392	7
KALRN	ENST00000240874	6.0657e-01	4.3604e+00	1.0000e+00	8.4490e-02	ENSG00000160145	2	4989	34
CASZ1	ENST00000377022	7.7994e-01	2.6057e+00	1.0000e+00	6.6338e-02	ENSG00000130940	2	5277	18
MARCH6	ENST00000274140	5.1666e-01	3.8752e+00	1.0000e+00	6.6419e-02	ENSG00000145495	2	2730	26
SFPQ	ENST00000357214	5.4685e-01	2.9778e+00	9.9992e-01	3.1943e-02	ENSG00000116560	2	2121	10
BCORL1	ENST00000540052	7.8641e-01	2.0631e+00	9.9999e-01	4.8329e-02	ENSG00000085185	3	5133	12
CMIP	ENST00000537098	5.7331e-01	3.2599e+00	9.9999e-01	4.8205e-02	ENSG00000153815	2	2319	21
PPRC1	ENST00000278070	9.7731e-01	2.4445e-01	1.0000e+00	6.6231e-02	ENSG00000148840	2	4992	14
DDX26B	ENST00000370752	7.2283e-01	1.7066e+00	9.9992e-01	3.2135e-02	ENSG00000165359	2	2583	17
C11orf30	ENST00000529032	7.9086e-01	1.9917e+00	1.0000e+00	6.6802e-02	ENSG00000158636	2	3966	20
EFEMP1	ENST00000394555	6.9195e-01	1.8234e+00	9.9992e-01	3.2236e-02	ENSG00000115380	2	1479	10
MAPKAP1	ENST00000265960	5.4227e-01	2.8287e+00	9.9991e-01	3.2277e-02	ENSG00000119487	3	1566	11
ATP1B1	ENST00000367816	5.6874e-01	2.0014e+00	9.9881e-01	0.0000e+00	ENSG00000143153	2	909	6
ELFN1	ENST00000424383	6.9751e-01	2.4386e+00	9.9882e-01	0.0000e+00	ENSG00000225968	2	2484	1
SMCHD1	ENST00000320876	6.6821e-01	3.6318e+00	1.0000e+00	8.7839e-02	ENSG00000101596	2	6015	48
FBXW2	ENST00000608872	5.6131e-01	2.4355e+00	9.9877e-01	0.0000e+00	ENSG00000119402	2	1362	6
GGA1	ENST00000343632	8.2578e-01	1.2245e+00	9.9992e-01	3.2168e-02	ENSG00000100083	2	1917	17
CAMSAP3	ENST00000446248	6.6642e-01	3.3493e+00	1.0000e+00	5.9639e-02	ENSG00000076826	2	3828	19
AHR	ENST00000242057	9.0215e-01	7.3492e-01	9.9999e-01	4.8874e-02	ENSG00000106546	2	2544	11
DMD	ENST00000357033	1.1884e+00	-2.4322e+00	1.0000e+00	1.0275e-01	ENSG00000198947	2	11055	79
PPP1R10	ENST00000376511	6.5450e-01	2.9467e+00	1.0000e+00	5.9491e-02	ENSG00000204569	2	2820	18
HDLBP	ENST00000391975	5.8476e-01	4.0979e+00	1.0000e+00	6.7232e-02	ENSG00000115677	2	3804	26
ZNF609	ENST00000326648	8.1787e-01	1.8260e+00	1.0000e+00	5.9613e-02	ENSG00000180357	2	4233	8
ARHGAP42	ENST00000298815	5.7940e-01	2.9649e+00	1.0000e+00	6.0017e-02	ENSG00000165895	3	2622	24
OCRL	ENST00000371113	5.5430e-01	2.9631e+00	9.9999e-01	4.9158e-02	ENSG00000122126	2	2703	24
RICTOR	ENST00000357387	7.1255e-01	3.0542e+00	1.0000e+00	8.9025e-02	ENSG00000164327	2	5124	38
ZNF541	ENST00000314121	7.2574e-01	2.6436e+00	1.0000e+00	5.9827e-02	ENSG00000118156	3	4095	15
FASN	ENST00000306749	8.3183e-01	2.3643e+00	1.0000e+00	9.1093e-02	ENSG00000169710	2	7533	42
ATAD2B	ENST00000238789	5.8063e-01	3.9649e+00	1.0000e+00	7.3710e-02	ENSG00000119778	2	4374	28
PCIF1	ENST00000372409	6.8366e-01	2.4130e+00	9.9999e-01	4.9269e-02	ENSG00000100982	2	2112	15
DENND5B	ENST00000389082	6.2811e-01	3.3888e+00	1.0000e+00	6.7576e-02	ENSG00000170456	2	3822	21
HOOK3	ENST00000307602	6.4815e-01	2.3553e+00	1.0000e+00	6.0036e-02	ENSG00000168172	2	2154	22
ARHGEF2	ENST00000361247	5.9683e-01	3.6056e+00	1.0000e+00	6.8157e-02	ENSG00000116584	2	2958	22
XPR1	ENST00000367590	5.4502e-01	3.2335e+00	9.9999e-01	4.9452e-02	ENSG00000143324	2	2088	15
INTS10	ENST00000397977	7.9494e-01	1.4436e+00	9.9999e-01	4.9703e-02	ENSG00000104613	2	2130	17
USP3	ENST00000380324	6.4804e-01	2.1075e+00	9.9989e-01	3.2965e-02	ENSG00000140455	2	1560	15
MARK2	ENST00000402010	4.3372e-01	4.4490e+00	9.9999e-01	4.9568e-02	ENSG00000072518	3	2364	19
IKZF1	ENST00000439701	4.6665e-01	3.3753e+00	9.9860e-01	0.0000e+00	ENSG00000185811	2	1431	6
CDH11	ENST00000268603	7.9519e-01	1.5868e+00	9.9990e-01	3.2824e-02	ENSG00000140937	2	2388	11
KDM4A	ENST00000372396	5.7918e-01	3.6814e+00	1.0000e+00	6.8127e-02	ENSG00000066135	2	3192	21
RREB1	ENST00000379938	1.0363e+00	-4.2654e-01	1.0000e+00	6.0456e-02	ENSG00000124782	2	5226	10
CHD4	ENST00000357008	4.6057e-01	6.3412e+00	1.0000e+00	9.2235e-02	ENSG00000111642	3	5736	39
HIPK2	ENST00000406875	7.0106e-01	2.8624e+00	1.0000e+00	6.0345e-02	ENSG00000064393	2	3594	15
NR2E1	ENST00000368986	5.0638e-01	2.5971e+00	9.9864e-01	0.0000e+00	ENSG00000112333	2	1155	9
KPNA4	ENST00000334256	4.2629e-01	3.2300e+00	9.9989e-01	3.2852e-02	ENSG00000186432	2	1563	17
CHD5	ENST00000262450	5.6491e-01	5.3168e+00	1.0000e+00	8.9818e-02	ENSG00000116254	2	5862	41
PLXND1	ENST00000324093	7.2094e-01	3.3465e+00	1.0000e+00	8.3467e-02	ENSG00000004399	2	5775	36
RXRA	ENST00000481739	5.2567e-01	2.9681e+00	9.9852e-01	0.0000e+00	ENSG00000186350	2	1386	10
LRRC7	ENST00000035383	6.4670e-01	3.6044e+00	1.0000e+00	7.9784e-02	ENSG00000033122	2	4611	25
ZFC3H1	ENST00000378743	8.0672e-01	2.1425e+00	1.0000e+00	9.2805e-02	ENSG00000133858	2	5967	35
UBE4B	ENST00000343090	6.2481e-01	3.7260e+00	1.0000e+00	7.4661e-02	ENSG00000130939	2	3906	28
DOCK3	ENST00000266037	6.7197e-01	3.9356e+00	1.0000e+00	9.5432e-02	ENSG00000088538	2	6090	53
DMXL2	ENST00000543779	8.3141e-01	2.3662e+00	1.0000e+00	1.0244e-01	ENSG00000104093	2	9111	43
PELP1	ENST00000574876	8.7418e-01	1.1164e+00	9.9998e-01	5.0088e-02	ENSG00000141456	2	3390	17
TXLNG	ENST00000380122	9.8212e-01	8.6261e-02	9.9845e-01	0.0000e+00	ENSG00000086712	2	1584	10
UNC13A	ENST00000519716	5.0380e-01	5.6267e+00	1.0000e+00	9.0828e-02	ENSG00000130477	2	5109	44
MAT2A	ENST00000306434	3.1241e-01	3.6313e+00	9.9846e-01	0.0000e+00	ENSG00000168906	2	1185	9
HECTD1	ENST00000399332	6.2255e-01	5.0113e+00	1.0000e+00	1.0096e-01	ENSG00000092148	2	7830	42
KCNQ2	ENST00000359125	5.1666e-01	4.0411e+00	9.9998e-01	5.0284e-02	ENSG00000075043	2	2616	17
TANC2	ENST00000424789	8.0301e-01	2.3435e+00	1.0000e+00	8.7423e-02	ENSG00000170921	2	5970	25
PPP3CA	ENST00000394854	3.9444e-01	3.6261e+00	9.9988e-01	3.3252e-02	ENSG00000138814	1	1563	14
LARP4B	ENST00000316157	7.3971e-01	1.9418e+00	9.9998e-01	5.0289e-02	ENSG00000107929	2	2214	17
EPC2	ENST00000258484	6.2183e-01	2.6999e+00	9.9998e-01	5.0553e-02	ENSG00000135999	2	2421	14
ROBO2	ENST00000487694	8.3490e-01	1.6495e+00	1.0000e+00	8.0518e-02	ENSG00000185008	2	4182	25
MAST1	ENST00000251472	4.9572e-01	5.7703e+00	1.0000e+00	7.5424e-02	ENSG00000105613	2	4710	26
POLR2A	ENST00000322644	4.2314e-01	7.1307e+00	1.0000e+00	8.4559e-02	ENSG00000181222	2	5910	29
GRIPAP1	ENST00000376441	6.0053e-01	2.6163e+00	9.9998e-01	5.0591e-02	ENSG00000068400	2	2523	26
PSMD11	ENST00000261712	5.2153e-01	2.6112e+00	9.9987e-01	3.3512e-02	ENSG00000108671	2	1266	13
TNRC6A	ENST00000395799	9.0193e-01	1.1316e+00	1.0000e+00	9.1024e-02	ENSG00000090905	2	5886	25
ESPL1	ENST00000257934	6.4513e-01	4.3141e+00	1.0000e+00	9.0935e-02	ENSG00000135476	2	6360	30
CUL5	ENST00000393094	3.4702e-01	4.5936e+00	1.0000e+00	6.1498e-02	ENSG00000166266	2	2340	19
FBRS	ENST00000356166	9.0195e-01	7.6428e-01	9.9987e-01	3.3412e-02	ENSG00000156860	2	2940	18
SAP130	ENST00000357702	6.3937e-01	3.2452e+00	1.0000e+00	6.1702e-02	ENSG00000136715	3	3249	21
ALG13	ENST00000394780	8.3779e-01	1.1475e+00	9.9998e-01	5.0979e-02	ENSG00000101901	2	3411	27
SMAD5	ENST00000545279	4.6671e-01	3.0005e+00	9.9838e-01	0.0000e+00	ENSG00000113658	3	1392	7
GNB2L1	ENST00000512805	2.6291e-01	3.5758e+00	9.9836e-01	0.0000e+00	ENSG00000204628	2	951	8
SLIT2	ENST00000504154	7.9859e-01	2.0993e+00	1.0000e+00	8.5237e-02	ENSG00000145147	2	4587	37
PPM1A	ENST00000325642	5.3121e-01	2.5758e+00	9.9834e-01	0.0000e+00	ENSG00000100614	1	1365	6
PPP4R2	ENST00000356692	9.9982e-01	8.9290e-04	9.9835e-01	0.0000e+00	ENSG00000163605	2	1251	9
GSPT1	ENST00000434724	4.7697e-01	3.3179e+00	9.9986e-01	3.3726e-02	ENSG00000103342	2	1911	15
PIP4K2B	ENST00000269554	4.7631e-01	3.0507e+00	9.9837e-01	0.0000e+00	ENSG00000141720	2	1248	10
ZFX	ENST00000379177	5.0129e-01	3.1463e+00	9.9831e-01	0.0000e+00	ENSG00000005889	2	2415	7
KANSL3	ENST00000431828	6.8551e-01	2.4705e+00	9.9998e-01	5.0861e-02	ENSG00000114982	2	2634	20
RORC	ENST00000318247	6.3127e-01	2.2852e+00	9.9985e-01	3.3914e-02	ENSG00000143365	2	1554	11
ZNF800	ENST00000393313	8.5122e-01	9.9090e-01	9.9985e-01	3.3959e-02	ENSG00000048405	2	1992	4
DPF2	ENST00000528416	4.7845e-01	2.8982e+00	9.9985e-01	3.3975e-02	ENSG00000133884	2	1173	11
APC	ENST00000457016	9.8763e-01	1.6764e-01	1.0000e+00	9.7180e-02	ENSG00000134982	2	8529	15
FKBP8	ENST00000608443	6.0469e-01	2.3275e+00	9.9825e-01	0.0000e+00	ENSG00000105701	2	1239	8
OPHN1	ENST00000355520	5.7907e-01	2.5929e+00	9.9985e-01	3.3915e-02	ENSG00000079482	2	2406	23
USP48	ENST00000308271	4.7175e-01	4.3729e+00	1.0000e+00	7.6433e-02	ENSG00000090686	2	3105	27
KDM6A	ENST00000377967	6.3033e-01	2.9460e+00	1.0000e+00	7.0167e-02	ENSG00000147050	2	4203	29
CAPZA2	ENST00000361183	5.7592e-01	1.8416e+00	9.9828e-01	0.0000e+00	ENSG00000198898	2	858	10
NPM1	ENST00000296930	5.5369e-01	1.9535e+00	9.9816e-01	0.0000e+00	ENSG00000181163	2	882	11
PSMD12	ENST00000356126	6.6392e-01	1.8713e+00	9.9984e-01	3.4078e-02	ENSG00000197170	2	1368	11
ZNF131	ENST00000509634	5.7491e-01	2.6655e+00	9.9983e-01	3.4229e-02	ENSG00000172262	2	1767	7
GPC3	ENST00000394299	7.2569e-01	1.4519e+00	9.9820e-01	0.0000e+00	ENSG00000147257	3	1809	9
GRAMD4	ENST00000406902	6.3638e-01	2.5559e+00	9.9998e-01	5.1510e-02	ENSG00000075240	2	1734	18
KIF2A	ENST00000407818	4.0083e-01	4.0356e+00	9.9998e-01	5.1499e-02	ENSG00000068796	2	2232	21
FGD5	ENST00000285046	9.8381e-01	1.6707e-01	1.0000e+00	7.0985e-02	ENSG00000154783	2	4386	20
CKAP5	ENST00000529230	6.7493e-01	3.7781e+00	1.0000e+00	9.5249e-02	ENSG00000175216	2	6096	43
UPF1	ENST00000262803	4.0753e-01	5.6260e+00	1.0000e+00	7.1000e-02	ENSG00000005007	2	3354	23
UTP14A	ENST00000394422	7.5165e-01	1.4856e+00	9.9983e-01	3.4238e-02	ENSG00000156697	2	2313	15
CHD1	ENST00000284049	5.9444e-01	4.2089e+00	1.0000e+00	9.2848e-02	ENSG00000153922	2	5130	35
ZBTB2	ENST00000325144	5.7100e-01	2.6382e+00	9.9820e-01	0.0000e+00	ENSG00000181472	2	1542	2
CPSF6	ENST00000435070	3.9393e-01	3.9424e+00	9.9982e-01	3.4391e-02	ENSG00000111605	2	1653	9
FAM120A	ENST00000277165	6.3048e-01	3.3485e+00	1.0000e+00	6.2966e-02	ENSG00000048828	2	3354	18
WDR43	ENST00000407426	8.9237e-01	7.0130e-01	9.9997e-01	5.1910e-02	ENSG00000163811	2	2031	18
CUX1	ENST00000360264	6.3828e-01	3.7492e+00	1.0000e+00	8.2514e-02	ENSG00000257923	2	4548	24
ZNF865	ENST00000568956	5.0627e-01	3.9067e+00	9.9814e-01	0.0000e+00	ENSG00000261221	2	3177	1
MAPK8IP1	ENST00000241014	7.8789e-01	1.4927e+00	9.9983e-01	3.4273e-02	ENSG00000121653	2	2133	12
CDK19	ENST00000368911	4.0347e-01	3.5632e+00	9.9982e-01	3.4454e-02	ENSG00000155111	2	1506	13
NFKB2	ENST00000369966	5.1264e-01	3.9376e+00	1.0000e+00	6.2881e-02	ENSG00000077150	2	2700	22
KDM5A	ENST00000399788	7.9022e-01	2.2471e+00	1.0000e+00	9.0209e-02	ENSG00000073614	2	5070	28
TEX10	ENST00000374902	8.0184e-01	1.5410e+00	1.0000e+00	6.3048e-02	ENSG00000136891	2	2787	14
KIAA0947	ENST00000296564	9.3921e-01	7.2884e-01	1.0000e+00	8.7294e-02	ENSG00000164151	2	6798	19
MDM2	ENST00000462284	5.8876e-01	2.3326e+00	9.9981e-01	3.4611e-02	ENSG00000135679	2	1491	11
CASKIN1	ENST00000343516	8.2303e-01	1.7876e+00	1.0000e+00	6.3267e-02	ENSG00000167971	2	4293	20
MYC	ENST00000377970	7.8820e-01	1.2227e+00	9.9801e-01	0.0000e+00	ENSG00000136997	2	1362	3
CLK2	ENST00000361168	6.6467e-01	2.1973e+00	9.9997e-01	5.2046e-02	ENSG00000176444	2	1494	12
PAX5	ENST00000358127	5.6145e-01	2.4521e+00	9.9798e-01	0.0000e+00	ENSG00000196092	2	1173	10
ZNF608	ENST00000306315	8.9670e-01	1.0616e+00	9.9999e-01	6.3872e-02	ENSG00000168916	2	4536	9
DSCAML1	ENST00000321322	7.5932e-01	3.1500e+00	1.0000e+00	9.1288e-02	ENSG00000177103	2	6339	33
CCNJ	ENST00000465148	6.8888e-01	1.5985e+00	9.9796e-01	0.0000e+00	ENSG00000107443	2	1149	5
CCNK	ENST00000389879	4.5943e-01	3.3050e+00	9.9980e-01	3.4844e-02	ENSG00000090061	2	1740	10
TLK1	ENST00000431350	4.9902e-01	3.5640e+00	9.9999e-01	6.3831e-02	ENSG00000198586	2	2298	21
LARP1	ENST00000336314	6.5357e-01	3.0683e+00	1.0000e+00	7.1971e-02	ENSG00000155506	2	3057	19
ARIH1	ENST00000379887	2.4957e-01	4.5919e+00	9.9997e-01	5.2790e-02	ENSG00000166233	2	1671	14
LRRC4	ENST00000249363	7.2328e-01	1.9588e+00	9.9787e-01	0.0000e+00	ENSG00000128594	2	1959	1
RBFOX3	ENST00000415831	5.3216e-01	2.1257e+00	9.9785e-01	0.0000e+00	ENSG00000167281	3	936	10
ZNF629	ENST00000262525	5.3742e-01	3.8578e+00	9.9978e-01	3.5048e-02	ENSG00000102870	2	2607	2
KDM5C	ENST00000375401	4.3934e-01	5.1452e+00	1.0000e+00	7.2601e-02	ENSG00000126012	2	4680	26
PHF6	ENST00000332070	4.3724e-01	2.2833e+00	9.9784e-01	0.0000e+00	ENSG00000156531	2	1095	9
DICER1	ENST00000526495	6.2440e-01	4.2261e+00	1.0000e+00	9.1986e-02	ENSG00000100697	1	5766	26
GRIN2D	ENST00000263269	4.4317e-01	4.8478e+00	9.9996e-01	5.2927e-02	ENSG00000105464	2	4008	12
RPL5	ENST00000370321	5.9070e-01	1.9019e+00	9.9776e-01	0.0000e+00	ENSG00000122406	2	891	8
PHF23	ENST00000320316	8.2353e-01	9.6001e-01	9.9774e-01	0.0000e+00	ENSG00000040633	2	1209	5
SIPA1L1	ENST00000555818	7.3890e-01	2.9815e+00	1.0000e+00	8.8969e-02	ENSG00000197555	2	5412	21
MYH10	ENST00000360416	5.8431e-01	5.0058e+00	1.0000e+00	1.0329e-01	ENSG00000133026	2	6021	42
GABBR2	ENST00000259455	4.3877e-01	4.6253e+00	9.9999e-01	6.4595e-02	ENSG00000136928	2	2823	19
CECR2	ENST00000262608	9.4464e-01	5.7282e-01	1.0000e+00	8.4684e-02	ENSG00000099954	3	4329	18
F9	ENST00000218099	5.3466e-01	2.1809e+00	9.9776e-01	0.0000e+00	ENSG00000101981	2	1383	8
PAK7	ENST00000378429	7.9639e-01	1.4706e+00	9.9977e-01	3.5234e-02	ENSG00000101349	2	2157	8
USP11	ENST00000218348	5.1769e-01	3.5731e+00	9.9996e-01	5.3185e-02	ENSG00000102226	3	2889	21
PPP1R9B	ENST00000316878	5.5775e-01	3.0203e+00	9.9975e-01	3.5502e-02	ENSG00000108819	3	2445	12
SFSWAP	ENST00000541286	6.8836e-01	2.7967e+00	9.9999e-01	6.4890e-02	ENSG00000061936	1	3009	19
HNF1B	ENST00000225893	7.2323e-01	1.7347e+00	9.9976e-01	3.5393e-02	ENSG00000108753	2	1671	9
NOP2	ENST00000382421	9.1716e-01	6.3815e-01	9.9996e-01	5.3219e-02	ENSG00000111641	2	2535	16
TMEM63B	ENST00000259746	4.7516e-01	4.2176e+00	9.9999e-01	6.5089e-02	ENSG00000137216	2	2496	23
STAU1	ENST00000371856	6.9756e-01	1.9302e+00	9.9976e-01	3.5339e-02	ENSG00000124214	2	1731	12
ARPC2	ENST00000295685	4.3518e-01	2.7043e+00	9.9769e-01	0.0000e+00	ENSG00000163466	2	900	10
CSK	ENST00000220003	3.4868e-01	3.9780e+00	9.9977e-01	3.5312e-02	ENSG00000103653	2	1350	12
SOX9	ENST00000245479	7.3970e-01	1.6311e+00	9.9772e-01	0.0000e+00	ENSG00000125398	2	1527	3
NCOR2	ENST00000405201	8.5573e-01	2.0058e+00	1.0000e+00	1.0232e-01	ENSG00000196498	2	7542	47
ANK1	ENST00000265709	8.2549e-01	2.0781e+00	1.0000e+00	9.6997e-02	ENSG00000029534	2	5691	43
ZNF236	ENST00000253159	6.7472e-01	3.8358e+00	1.0000e+00	9.3883e-02	ENSG00000130856	2	5535	31
ABCA2	ENST00000341511	6.5207e-01	4.9116e+00	1.0000e+00	1.0405e-01	ENSG00000107331	2	7308	49
PPP1R16B	ENST00000299824	6.3751e-01	2.4414e+00	9.9974e-01	3.5676e-02	ENSG00000101445	2	1701	10
RC3H2	ENST00000373670	7.2699e-01	2.4483e+00	1.0000e+00	8.0322e-02	ENSG00000056586	2	3573	20
PAX6	ENST00000419022	4.9221e-01	2.8175e+00	9.9975e-01	3.5553e-02	ENSG00000007372	2	1308	11
CENPI	ENST00000372927	7.4275e-01	1.4621e+00	9.9974e-01	3.5647e-02	ENSG00000102384	2	2268	20
ZNF638	ENST00000409544	1.0510e+00	-5.7514e-01	1.0000e+00	9.3445e-02	ENSG00000075292	1	5934	27
NACC1	ENST00000292431	3.8868e-01	4.1668e+00	9.9763e-01	0.0000e+00	ENSG00000160877	2	1581	5
PDGFRA	ENST00000257290	7.7536e-01	1.9401e+00	1.0000e+00	7.4000e-02	ENSG00000134853	2	3267	22
CADM4	ENST00000222374	5.1440e-01	2.7432e+00	9.9762e-01	0.0000e+00	ENSG00000105767	2	1164	9
ACVR2A	ENST00000241416	4.4389e-01	3.2896e+00	9.9972e-01	3.5913e-02	ENSG00000121989	2	1539	11
TRIM9	ENST00000298355	5.8342e-01	3.0087e+00	9.9973e-01	3.5768e-02	ENSG00000100505	2	2130	10
DYRK2	ENST00000344096	7.0578e-01	1.9520e+00	9.9751e-01	0.0000e+00	ENSG00000127334	2	1803	3
TRPC5	ENST00000262839	5.2473e-01	3.2725e+00	9.9973e-01	3.5801e-02	ENSG00000072315	2	2919	10
C7orf60	ENST00000297145	5.7597e-01	2.2109e+00	9.9746e-01	0.0000e+00	ENSG00000164603	2	1215	5
MKL2	ENST00000318282	9.3905e-01	5.2321e-01	9.9999e-01	6.5739e-02	ENSG00000186260	3	3147	15
GPATCH8	ENST00000591680	8.5681e-01	1.4616e+00	1.0000e+00	7.4428e-02	ENSG00000186566	2	4506	8
ESCO1	ENST00000269214	9.4097e-01	4.3144e-01	9.9995e-01	5.3881e-02	ENSG00000141446	2	2520	9
GRID2	ENST00000282020	9.1691e-01	7.0789e-01	1.0000e+00	7.4416e-02	ENSG00000152208	2	3021	16
WEE1	ENST00000450114	5.5269e-01	2.6447e+00	9.9973e-01	3.5800e-02	ENSG00000166483	2	1938	11
MBTPS2	ENST00000379484	5.7741e-01	2.0915e+00	9.9752e-01	0.0000e+00	ENSG00000012174	2	1557	11
PRPF4B	ENST00000337659	5.7009e-01	3.5854e+00	1.0000e+00	7.4446e-02	ENSG00000112739	2	3021	15
ZNF654	ENST00000309495	8.1631e-01	1.1309e+00	9.9753e-01	0.0000e+00	ENSG00000175105	2	1743	2
CHD9	ENST00000566029	7.2192e-01	3.7686e+00	1.0000e+00	1.1019e-01	ENSG00000177200	2	8643	38
KIF1B	ENST00000263934	6.7649e-01	3.5990e+00	1.0000e+00	1.0332e-01	ENSG00000054523	2	5310	46
RNF2	ENST00000367510	4.7501e-01	2.5248e+00	9.9743e-01	0.0000e+00	ENSG00000121481	2	1008	6
DAGLA	ENST00000257215	5.7396e-01	4.0068e+00	9.9999e-01	6.6036e-02	ENSG00000134780	2	3126	19
MNT	ENST00000174618	8.4881e-01	9.8103e-01	9.9739e-01	0.0000e+00	ENSG00000070444	2	1746	6
PRKCD	ENST00000394729	5.7274e-01	3.1145e+00	9.9995e-01	5.4411e-02	ENSG00000163932	2	2028	17
KDM4B	ENST00000159111	6.3828e-01	3.4843e+00	1.0000e+00	7.4715e-02	ENSG00000127663	2	3288	21
CELF1	ENST00000532048	4.4515e-01	3.3435e+00	9.9971e-01	3.6000e-02	ENSG00000149187	2	1536	13
ANKRD28	ENST00000399451	7.1281e-01	2.3872e+00	1.0000e+00	7.4738e-02	ENSG00000206560	2	3159	28
MEN1	ENST00000337652	5.2957e-01	3.2487e+00	9.9971e-01	3.6021e-02	ENSG00000133895	2	1845	9
SYVN1	ENST00000377190	6.7875e-01	2.1821e+00	9.9970e-01	3.6150e-02	ENSG00000162298	2	1851	15
FZR1	ENST00000395095	4.3491e-01	3.6413e+00	9.9969e-01	3.6261e-02	ENSG00000105325	2	1488	13
ZFP91	ENST00000316059	7.3232e-01	1.6299e+00	9.9970e-01	3.6209e-02	ENSG00000186660	2	1710	11
ARMC8	ENST00000481646	5.6732e-01	2.8797e+00	9.9999e-01	6.6471e-02	ENSG00000114098	2	1977	22
CAMTA1	ENST00000303635	7.1229e-01	3.2619e+00	1.0000e+00	9.1344e-02	ENSG00000171735	2	5019	23
LIN54	ENST00000340417	6.1727e-01	2.6985e+00	9.9994e-01	5.4796e-02	ENSG00000189308	2	2247	12
TRIM71	ENST00000383763	5.8798e-01	3.2795e+00	9.9969e-01	3.6284e-02	ENSG00000206557	2	2604	4
NKAP	ENST00000371410	6.5204e-01	1.5082e+00	9.9735e-01	0.0000e+00	ENSG00000101882	2	1245	9
TFAP4	ENST00000204517	6.9603e-01	1.5962e+00	9.9731e-01	0.0000e+00	ENSG00000090447	2	1014	7
ACVR1B	ENST00000541224	4.6683e-01	3.3735e+00	9.9969e-01	3.6324e-02	ENSG00000135503	1	1638	10
PSMD4	ENST00000368884	5.1772e-01	2.5320e+00	9.9726e-01	0.0000e+00	ENSG00000159352	2	1131	10
FBLN5	ENST00000342058	7.3399e-01	1.5565e+00	9.9970e-01	3.6178e-02	ENSG00000140092	2	1344	11
EEF2	ENST00000309311	4.1982e-01	4.8778e+00	9.9995e-01	5.4534e-02	ENSG00000167658	2	2574	15
ISY1-RAB43	ENST00000418265	7.1056e-01	1.4177e+00	9.9970e-01	3.6210e-02	ENSG00000261796	2	993	12
CFLAR	ENST00000309955	6.1210e-01	2.1864e+00	9.9967e-01	3.6503e-02	ENSG00000003402	2	1440	9
OTUD5	ENST00000156084	2.1477e-01	3.9940e+00	9.9717e-01	0.0000e+00	ENSG00000068308	2	1713	9
HIVEP1	ENST00000379388	9.7570e-01	3.2818e-01	1.0000e+00	9.5681e-02	ENSG00000095951	2	8154	8
GTF3C1	ENST00000356183	7.4323e-01	3.2622e+00	1.0000e+00	1.0430e-01	ENSG00000077235	2	6327	37
ENAH	ENST00000366844	7.2454e-01	1.7364e+00	9.9994e-01	5.4844e-02	ENSG00000154380	2	1773	15
FOXO1	ENST00000379561	7.2477e-01	1.7079e+00	9.9725e-01	0.0000e+00	ENSG00000150907	2	1965	2
TNRC6B	ENST00000454349	7.4258e-01	2.8741e+00	1.0000e+00	9.9192e-02	ENSG00000100354	3	5499	23
EEF1G	ENST00000329251	5.5752e-01	2.5006e+00	9.9967e-01	3.6526e-02	ENSG00000254772	2	1311	10
TENM4	ENST00000278550	8.1092e-01	2.7323e+00	1.0000e+00	1.0454e-01	ENSG00000149256	2	8307	30
KLF4	ENST00000374672	9.8310e-01	1.0042e-01	9.9714e-01	0.0000e+00	ENSG00000136826	2	1437	5
SEC24C	ENST00000339365	8.3122e-01	1.4958e+00	1.0000e+00	7.6008e-02	ENSG00000176986	2	3282	22
CTDSPL2	ENST00000260327	6.0549e-01	2.1992e+00	9.9966e-01	3.6587e-02	ENSG00000137770	2	1398	12
JADE2	ENST00000395003	6.9084e-01	2.4622e+00	9.9994e-01	5.5320e-02	ENSG00000043143	2	2370	10
PCGF1	ENST00000233630	5.1668e-01	2.1102e+00	9.9713e-01	0.0000e+00	ENSG00000115289	2	777	9
TTC28	ENST00000397906	6.8179e-01	4.1651e+00	1.0000e+00	1.0229e-01	ENSG00000100154	1	7443	23
GATA6	ENST00000269216	7.8520e-01	1.2835e+00	9.9709e-01	0.0000e+00	ENSG00000141448	2	1785	6
SCN3A	ENST00000283254	5.9898e-01	4.6180e+00	1.0000e+00	9.6275e-02	ENSG00000153253	2	6000	26
PSME3	ENST00000293362	4.4685e-01	2.3889e+00	9.9714e-01	0.0000e+00	ENSG00000131467	2	801	11
TET1	ENST00000373644	8.6372e-01	1.6229e+00	1.0000e+00	9.2479e-02	ENSG00000138336	2	6408	11
NUP153	ENST00000262077	1.0779e+00	-7.6099e-01	1.0000e+00	8.2553e-02	ENSG00000124789	2	4425	22
CELF2	ENST00000450189	2.9440e-01	4.3351e+00	9.9965e-01	3.6763e-02	ENSG00000048740	3	1563	13
DDX6	ENST00000264018	3.4121e-01	3.7809e+00	9.9964e-01	3.6784e-02	ENSG00000110367	2	1449	12
BAG6	ENST00000375964	7.0766e-01	2.7197e+00	1.0000e+00	7.6118e-02	ENSG00000204463	3	3396	24
EPHA4	ENST00000281821	6.6022e-01	2.8852e+00	1.0000e+00	7.6659e-02	ENSG00000116106	2	2958	17
MKLN1	ENST00000352689	6.0581e-01	2.7412e+00	9.9998e-01	6.7816e-02	ENSG00000128585	1	2205	18
ZMYM4	ENST00000314607	6.1787e-01	3.8590e+00	1.0000e+00	9.6768e-02	ENSG00000146463	2	4644	30
PPP2R5D	ENST00000485511	4.4809e-01	3.6476e+00	9.9993e-01	5.5747e-02	ENSG00000112640	2	1806	16
ANAPC2	ENST00000323927	7.0413e-01	2.4134e+00	9.9993e-01	5.5487e-02	ENSG00000176248	2	2466	13
FOXP1	ENST00000491238	6.6714e-01	2.2759e+00	9.9998e-01	6.7765e-02	ENSG00000114861	2	2037	16
TDRD1	ENST00000251864	8.4035e-01	1.3963e+00	1.0000e+00	8.3180e-02	ENSG00000095627	3	3567	25
MAP4K4	ENST00000347699	4.8218e-01	4.7404e+00	1.0000e+00	9.3011e-02	ENSG00000071054	2	3717	30
MAPK1	ENST00000215832	2.5677e-01	3.6111e+00	9.9698e-01	0.0000e+00	ENSG00000100030	1	1080	8
NCDN	ENST00000373243	5.0775e-01	3.7632e+00	9.9964e-01	3.6860e-02	ENSG00000020129	2	2187	7
BSN	ENST00000296452	9.2542e-01	1.2609e+00	1.0000e+00	1.0985e-01	ENSG00000164061	1	11778	10
ADRM1	ENST00000253003	7.5922e-01	1.3783e+00	9.9704e-01	0.0000e+00	ENSG00000130706	2	1221	9
NCOR1	ENST00000268712	6.9807e-01	3.9371e+00	1.0000e+00	1.1365e-01	ENSG00000141027	2	7320	45
CNOT7	ENST00000361272	4.0056e-01	2.6287e+00	9.9686e-01	0.0000e+00	ENSG00000198791	2	855	6
MTM1	ENST00000370396	5.6772e-01	2.3950e+00	9.9961e-01	3.7153e-02	ENSG00000171100	2	1809	14
BAZ1A	ENST00000360310	7.0759e-01	2.9440e+00	1.0000e+00	9.7560e-02	ENSG00000198604	3	4668	26
ABL1	ENST00000372348	7.3089e-01	2.5581e+00	9.9998e-01	6.8016e-02	ENSG00000097007	2	3447	11
JAKMIP2	ENST00000265272	5.4526e-01	3.3619e+00	1.0000e+00	7.7004e-02	ENSG00000176049	2	2430	20
ZNF516	ENST00000443185	9.0125e-01	9.9190e-01	9.9992e-01	5.5946e-02	ENSG00000101493	1	3489	6
PTBP1	ENST00000356948	7.5654e-01	1.6525e+00	9.9961e-01	3.7138e-02	ENSG00000011304	2	1671	15
CLASP1	ENST00000263710	6.5283e-01	3.6133e+00	1.0000e+00	1.0108e-01	ENSG00000074054	3	4614	39
HTT	ENST00000355072	8.1188e-01	2.7799e+00	1.0000e+00	1.1983e-01	ENSG00000197386	2	9426	67
RELN	ENST00000428762	8.5278e-01	2.2497e+00	1.0000e+00	1.2413e-01	ENSG00000189056	2	10380	65
BRPF1	ENST00000383829	6.0936e-01	3.8305e+00	1.0000e+00	7.6842e-02	ENSG00000156983	2	3660	13
R3HDM2	ENST00000347140	5.9657e-01	3.3255e+00	1.0000e+00	7.7055e-02	ENSG00000179912	2	2928	22
MYO9B	ENST00000595618	6.8208e-01	3.9717e+00	1.0000e+00	1.0411e-01	ENSG00000099331	2	6066	38
PHF2	ENST00000359246	6.1046e-01	3.4944e+00	1.0000e+00	7.7138e-02	ENSG00000197724	2	3288	22
PAPOLA	ENST00000216277	4.9208e-01	3.5467e+00	9.9998e-01	6.8562e-02	ENSG00000090060	2	2235	22
ZZZ3	ENST00000370801	7.8172e-01	1.6715e+00	9.9998e-01	6.8540e-02	ENSG00000036549	2	2709	11
EIF4ENIF1	ENST00000397525	7.6384e-01	1.9865e+00	9.9999e-01	7.7353e-02	ENSG00000184708	2	2955	18
PSME4	ENST00000404125	7.9329e-01	2.2691e+00	1.0000e+00	1.1149e-01	ENSG00000068878	2	5529	46
NCL	ENST00000322723	8.7739e-01	8.4885e-01	9.9992e-01	5.6129e-02	ENSG00000115053	2	2130	14
GLA	ENST00000218516	5.8230e-01	1.8759e+00	9.9675e-01	0.0000e+00	ENSG00000102393	2	1287	7
GPHN	ENST00000478722	5.3958e-01	3.4435e+00	9.9998e-01	6.8323e-02	ENSG00000171723	2	2307	23
BRPF3	ENST00000357641	6.9898e-01	2.9063e+00	9.9998e-01	6.8357e-02	ENSG00000096070	1	3615	12
MSL3	ENST00000312196	6.1311e-01	1.9314e+00	9.9665e-01	0.0000e+00	ENSG00000005302	2	1563	13
PRPF8	ENST00000572621	3.5291e-01	8.2838e+00	1.0000e+00	1.1398e-01	ENSG00000174231	2	7005	42
KDM2B	ENST00000377071	6.6947e-01	3.4362e+00	1.0000e+00	9.0385e-02	ENSG00000089094	2	4008	23
AKT3	ENST00000366539	3.0108e-01	3.9460e+00	9.9958e-01	3.7422e-02	ENSG00000117020	2	1437	13
HIC2	ENST00000443632	7.0989e-01	2.0547e+00	9.9668e-01	0.0000e+00	ENSG00000169635	2	1845	2
PNISR	ENST00000369239	7.8621e-01	1.6144e+00	9.9998e-01	6.8780e-02	ENSG00000132424	2	2415	10
DPP10	ENST00000393147	8.2871e-01	1.2238e+00	9.9999e-01	7.7826e-02	ENSG00000175497	2	2400	26
MGAT5	ENST00000409645	6.4394e-01	2.5571e+00	9.9998e-01	6.8872e-02	ENSG00000152127	2	2223	16
NKRF	ENST00000542113	5.3258e-01	2.7407e+00	9.9661e-01	0.0000e+00	ENSG00000186416	3	2115	3
ADRBK1	ENST00000308595	5.7082e-01	3.2172e+00	9.9998e-01	6.8700e-02	ENSG00000173020	2	2067	21
ZER1	ENST00000291900	5.1863e-01	3.7482e+00	9.9992e-01	5.6425e-02	ENSG00000160445	2	2298	15
EXOC5	ENST00000413566	6.4133e-01	2.3445e+00	9.9991e-01	5.6495e-02	ENSG00000070367	2	2124	18
SF3B3	ENST00000302516	4.4527e-01	5.1845e+00	1.0000e+00	9.0365e-02	ENSG00000189091	2	3651	25
SYMPK	ENST00000245934	7.0950e-01	2.8559e+00	1.0000e+00	8.5093e-02	ENSG00000125755	2	3822	26
SPPL3	ENST00000353487	3.4452e-01	3.4367e+00	9.9656e-01	0.0000e+00	ENSG00000157837	2	1152	11
PKD1	ENST00000262304	1.2343e+00	-4.3234e+00	1.0000e+00	1.2051e-01	ENSG00000008710	2	12909	46
TEK	ENST00000380036	8.4416e-01	1.3491e+00	1.0000e+00	8.5371e-02	ENSG00000120156	2	3372	23
G3BP2	ENST00000359707	3.9757e-01	3.6091e+00	9.9954e-01	3.7735e-02	ENSG00000138757	2	1446	11
ZBTB18	ENST00000358704	4.6342e-01	3.4305e+00	9.9658e-01	0.0000e+00	ENSG00000179456	2	1593	2
PTPN2	ENST00000309660	7.3882e-01	1.3785e+00	9.9953e-01	3.7813e-02	ENSG00000175354	2	1245	9
ARHGEF12	ENST00000397843	6.8398e-01	3.2476e+00	1.0000e+00	1.0539e-01	ENSG00000196914	2	4632	41
LAS1L	ENST00000374811	5.4588e-01	2.6661e+00	9.9955e-01	3.7645e-02	ENSG00000001497	2	2202	14
PLK2	ENST00000274289	5.5941e-01	3.0118e+00	9.9990e-01	5.7079e-02	ENSG00000145632	2	2055	14
PITPNM2	ENST00000320201	6.0190e-01	4.1300e+00	1.0000e+00	8.5510e-02	ENSG00000090975	3	4047	24
IDS	ENST00000340855	7.0640e-01	1.5800e+00	9.9640e-01	0.0000e+00	ENSG00000010404	2	1650	9
DST	ENST00000244364	8.7595e-01	2.2208e+00	1.0000e+00	1.3701e-01	ENSG00000151914	2	15513	84
DNM2	ENST00000389253	5.7306e-01	3.4829e+00	9.9998e-01	6.9552e-02	ENSG00000079805	2	2610	21
PDS5B	ENST00000315596	5.4563e-01	4.3935e+00	1.0000e+00	9.9793e-02	ENSG00000083642	2	4341	34
PTPRT	ENST00000373187	7.0134e-01	3.1351e+00	1.0000e+00	9.9575e-02	ENSG00000196090	2	4323	31
RPL7	ENST00000352983	7.2564e-01	1.1503e+00	9.9626e-01	0.0000e+00	ENSG00000147604	2	744	6
TOX3	ENST00000219746	8.1406e-01	1.1626e+00	9.9950e-01	3.8082e-02	ENSG00000103460	2	1728	7
CENPB	ENST00000379751	5.9310e-01	2.7337e+00	9.9634e-01	0.0000e+00	ENSG00000125817	2	1797	1
SERBP1	ENST00000370995	7.0450e-01	1.6692e+00	9.9950e-01	3.8056e-02	ENSG00000142864	2	1224	8
ZRANB2	ENST00000370920	6.5455e-01	1.6760e+00	9.9949e-01	3.8143e-02	ENSG00000132485	2	990	10
HCN1	ENST00000303230	5.3367e-01	3.6647e+00	9.9989e-01	5.7498e-02	ENSG00000164588	2	2670	8
RELA	ENST00000406246	6.2297e-01	2.4481e+00	9.9948e-01	3.8180e-02	ENSG00000173039	2	1653	11
COPS3	ENST00000268717	5.6107e-01	2.3651e+00	9.9949e-01	3.8109e-02	ENSG00000141030	2	1269	12
TFDP2	ENST00000489671	6.8464e-01	1.6916e+00	9.9950e-01	3.8062e-02	ENSG00000114126	2	1338	12
WDR7	ENST00000254442	7.5905e-01	2.4844e+00	1.0000e+00	1.0052e-01	ENSG00000091157	2	4470	27
TNIK	ENST00000436636	5.7905e-01	4.1047e+00	1.0000e+00	1.0345e-01	ENSG00000154310	2	4080	33
ZDHHC17	ENST00000426126	5.8856e-01	2.5711e+00	9.9989e-01	5.7458e-02	ENSG00000186908	2	1896	17
NOL6	ENST00000297990	9.0790e-01	8.6416e-01	1.0000e+00	8.6330e-02	ENSG00000165271	2	3438	26
NOVA1	ENST00000539517	5.9106e-01	2.3150e+00	9.9621e-01	0.0000e+00	ENSG00000139910	2	1521	5
LMTK3	ENST00000270238	5.3056e-01	4.3151e+00	9.9997e-01	7.0594e-02	ENSG00000142235	2	4467	16
ATP5A1	ENST00000282050	6.2219e-01	2.4370e+00	9.9945e-01	3.8388e-02	ENSG00000152234	3	1659	12
SLC7A3	ENST00000374299	6.5877e-01	1.9016e+00	9.9614e-01	0.0000e+00	ENSG00000165349	2	1857	11
MLLT10	ENST00000307729	8.0852e-01	1.5999e+00	1.0000e+00	8.6722e-02	ENSG00000078403	2	3204	22
MLLT6	ENST00000325718	7.5842e-01	2.1004e+00	9.9997e-01	7.0559e-02	ENSG00000108292	2	3279	20
RP11-152F13.10	ENST00000562833	4.7004e-01	2.3308e+00	9.9610e-01	0.0000e+00	ENSG00000260836	2	880	8
ATP2C1	ENST00000393221	5.4424e-01	3.6736e+00	1.0000e+00	8.6720e-02	ENSG00000017260	3	2919	28
RNF8	ENST00000373479	6.1794e-01	2.1572e+00	9.9943e-01	3.8545e-02	ENSG00000112130	2	1455	8
SET	ENST00000372692	3.7913e-01	2.6574e+00	9.9597e-01	0.0000e+00	ENSG00000119335	2	870	8
UBE3C	ENST00000348165	7.0662e-01	2.5448e+00	1.0000e+00	8.7141e-02	ENSG00000009335	2	3249	23
SYCP2	ENST00000357552	9.7273e-01	2.5831e-01	1.0000e+00	1.0471e-01	ENSG00000196074	2	4590	43
CIC	ENST00000575354	9.3434e-01	7.2576e-01	9.9999e-01	8.0123e-02	ENSG00000079432	2	4824	20
ACAN	ENST00000439576	9.8329e-01	2.0716e-01	1.0000e+00	9.7582e-02	ENSG00000157766	3	7590	17
SF1	ENST00000377387	4.4620e-01	3.6203e+00	9.9943e-01	3.8556e-02	ENSG00000168066	2	2019	13
EPHB2	ENST00000374632	7.2717e-01	2.4517e+00	9.9997e-01	7.1037e-02	ENSG00000133216	2	2961	16
CSNK2A2	ENST00000262506	3.6180e-01	3.1546e+00	9.9940e-01	3.8742e-02	ENSG00000070770	2	1050	11
FAT4	ENST00000394329	9.6591e-01	6.2191e-01	1.0000e+00	1.2097e-01	ENSG00000196159	2	14943	17
NAP1L1	ENST00000261182	6.5167e-01	1.7617e+00	9.9941e-01	3.8693e-02	ENSG00000187109	2	1173	14
MED12L	ENST00000474524	7.4239e-01	3.1320e+00	1.0000e+00	1.1978e-01	ENSG00000144893	2	6435	43
ALAS2	ENST00000330807	5.6286e-01	2.3698e+00	9.9586e-01	0.0000e+00	ENSG00000158578	2	1761	10
CEP350	ENST00000367607	8.9909e-01	1.3875e+00	1.0000e+00	1.2242e-01	ENSG00000135837	2	9351	37
DDX21	ENST00000354185	6.6531e-01	2.4530e+00	9.9997e-01	7.1063e-02	ENSG00000165732	2	2349	15
MEIS2	ENST00000561208	5.9287e-01	2.4571e+00	9.9938e-01	3.8881e-02	ENSG00000134138	2	1431	12
MTF2	ENST00000370298	5.9727e-01	2.5458e+00	9.9987e-01	5.8381e-02	ENSG00000143033	2	1779	15
MAP3K4	ENST00000392142	7.2964e-01	2.8742e+00	1.0000e+00	1.0564e-01	ENSG00000085511	2	4824	27
SHANK1	ENST00000293441	6.8728e-01	3.6416e+00	1.0000e+00	9.7941e-02	ENSG00000161681	2	6483	23
KLHL2	ENST00000514860	4.0149e-01	3.8855e+00	9.9985e-01	5.8822e-02	ENSG00000109466	2	1791	15
MTOR	ENST00000361445	4.8901e-01	7.0206e+00	1.0000e+00	1.2599e-01	ENSG00000198793	2	7647	57
PACS1	ENST00000320580	5.5317e-01	3.7100e+00	9.9999e-01	8.0976e-02	ENSG00000175115	2	2889	24
GLUL	ENST00000311223	6.9793e-01	1.6048e+00	9.9570e-01	0.0000e+00	ENSG00000135821	3	1119	6
NAV3	ENST00000536525	8.9437e-01	1.3325e+00	1.0000e+00	1.1405e-01	ENSG00000067798	2	7089	39
NCAM1	ENST00000524665	6.7033e-01	2.7111e+00	9.9999e-01	8.1003e-02	ENSG00000149294	2	2721	19
SARNP	ENST00000336133	6.7777e-01	1.1802e+00	9.9574e-01	0.0000e+00	ENSG00000205323	2	630	11
WWC3	ENST00000380861	8.1348e-01	1.5132e+00	9.9996e-01	7.1408e-02	ENSG00000047644	2	3276	22
LRRC41	ENST00000343304	6.0924e-01	3.0813e+00	9.9986e-01	5.8665e-02	ENSG00000132128	2	2436	10
CTNND1	ENST00000399050	7.5564e-01	2.0763e+00	9.9999e-01	8.0640e-02	ENSG00000198561	2	2904	19
LPHN3	ENST00000514591	7.3264e-01	2.6686e+00	1.0000e+00	9.3542e-02	ENSG00000150471	2	4407	23
CNKSR2	ENST00000379510	4.7463e-01	3.6053e+00	9.9996e-01	7.1670e-02	ENSG00000149970	2	3102	22
FXR2	ENST00000250113	6.3394e-01	2.6242e+00	9.9996e-01	7.1457e-02	ENSG00000129245	2	2019	17
SYK	ENST00000375754	5.7674e-01	2.9041e+00	9.9986e-01	5.8627e-02	ENSG00000165025	2	1905	13
PTPN12	ENST00000248594	8.3599e-01	1.1579e+00	9.9996e-01	7.1888e-02	ENSG00000127947	2	2340	18
PAPD7	ENST00000230859	6.4481e-01	2.3102e+00	9.9934e-01	3.9127e-02	ENSG00000112941	2	1626	12
PARP6	ENST00000569795	5.2599e-01	3.1760e+00	9.9996e-01	7.1949e-02	ENSG00000137817	2	1890	22
EEF1A2	ENST00000217182	2.2536e-01	4.8166e+00	9.9558e-01	0.0000e+00	ENSG00000101210	3	1389	7
HNRNPUL1	ENST00000392006	6.0190e-01	3.2260e+00	9.9999e-01	8.1254e-02	ENSG00000105323	2	2568	15
ZC3H11A	ENST00000545588	7.7171e-01	1.6903e+00	9.9996e-01	7.1820e-02	ENSG00000058673	2	2430	16
PRRC2A	ENST00000376033	1.0144e+00	-1.8436e-01	1.0000e+00	1.1713e-01	ENSG00000204469	2	6471	30
XKR6	ENST00000416569	7.0636e-01	2.0096e+00	9.9934e-01	3.9180e-02	ENSG00000171044	2	1923	3
ARID4B	ENST00000264183	7.4590e-01	2.2906e+00	1.0000e+00	9.4988e-02	ENSG00000054267	2	3936	23
EIF3D	ENST00000216190	4.6593e-01	3.4948e+00	9.9983e-01	5.9533e-02	ENSG00000100353	2	1644	14
NDST1	ENST00000261797	6.4759e-01	2.9238e+00	9.9995e-01	7.2234e-02	ENSG00000070614	2	2646	14
PTPRF	ENST00000359947	7.7928e-01	2.7957e+00	1.0000e+00	1.1017e-01	ENSG00000142949	2	5721	32
LPHN1	ENST00000340736	6.8463e-01	3.4265e+00	1.0000e+00	9.9642e-02	ENSG00000072071	2	4422	23
ARHGEF7	ENST00000375741	6.6603e-01	2.5727e+00	9.9995e-01	7.2331e-02	ENSG00000102606	3	2409	20
GPKOW	ENST00000156109	8.1811e-01	9.2073e-01	9.9553e-01	0.0000e+00	ENSG00000068394	2	1428	11
EED	ENST00000263360	4.9940e-01	2.7345e+00	9.9929e-01	3.9445e-02	ENSG00000074266	2	1323	12
ZNF423	ENST00000561648	7.5624e-01	2.4902e+00	9.9996e-01	7.2199e-02	ENSG00000102935	2	3852	8
CUX2	ENST00000261726	6.9829e-01	3.1818e+00	1.0000e+00	9.4949e-02	ENSG00000111249	2	4458	22
NFATC2	ENST00000396009	8.1113e-01	1.6412e+00	9.9995e-01	7.2520e-02	ENSG00000101096	2	2775	10
STAT1	ENST00000361099	2.8082e-01	5.1492e+00	9.9999e-01	8.1756e-02	ENSG00000115415	2	2250	23
TMEM108	ENST00000321871	8.9944e-01	6.6665e-01	9.9555e-01	0.0000e+00	ENSG00000144868	2	1725	4
DIDO1	ENST00000266070	9.1759e-01	1.0989e+00	1.0000e+00	1.0344e-01	ENSG00000101191	2	6720	14
PHF20L1	ENST00000395386	7.7625e-01	1.8451e+00	1.0000e+00	8.8879e-02	ENSG00000129292	2	3051	20
PRDM16	ENST00000270722	8.7043e-01	1.3471e+00	9.9999e-01	8.1747e-02	ENSG00000142611	2	3828	17
DLL4	ENST00000249749	6.3059e-01	2.7062e+00	9.9982e-01	5.9792e-02	ENSG00000128917	2	2055	11
SEPT7	ENST00000399034	4.6014e-01	2.7420e+00	9.9924e-01	3.9718e-02	ENSG00000122545	3	1314	14
CDC73	ENST00000367435	3.9501e-01	3.7315e+00	9.9995e-01	7.2753e-02	ENSG00000134371	2	1593	17
JARID2	ENST00000341776	7.3053e-01	2.6866e+00	9.9999e-01	8.9409e-02	ENSG00000008083	2	3738	18
SNRNP70	ENST00000598441	4.4594e-01	3.4510e+00	9.9926e-01	3.9649e-02	ENSG00000104852	2	1311	9
PRRC2B	ENST00000357304	9.4547e-01	7.1278e-01	1.0000e+00	1.1824e-01	ENSG00000130723	3	6687	31
SOX5	ENST00000451604	5.7101e-01	3.1513e+00	9.9995e-01	7.2808e-02	ENSG00000134532	2	2289	15
GRIN2A	ENST00000396573	7.2345e-01	2.8278e+00	9.9998e-01	8.1960e-02	ENSG00000183454	2	4392	12
PLAG1	ENST00000316981	6.1344e-01	2.2460e+00	9.9532e-01	0.0000e+00	ENSG00000181690	2	1500	2
ASAP1	ENST00000357668	6.2139e-01	3.3052e+00	1.0000e+00	9.5039e-02	ENSG00000153317	3	3387	29
CCT5	ENST00000280326	7.6516e-01	1.4749e+00	9.9928e-01	3.9525e-02	ENSG00000150753	2	1623	11
CNOT2	ENST00000229195	4.0284e-01	3.6472e+00	9.9981e-01	6.0025e-02	ENSG00000111596	3	1620	15
ELAVL2	ENST00000397312	7.4433e-01	1.2898e+00	9.9514e-01	0.0000e+00	ENSG00000107105	2	1077	6
SUGP2	ENST00000601879	9.2509e-01	6.6247e-01	9.9995e-01	7.3157e-02	ENSG00000064607	2	3246	9
RSPRY1	ENST00000537866	4.7037e-01	3.3610e+00	9.9981e-01	5.9976e-02	ENSG00000159579	2	1728	14
USP37	ENST00000258399	6.8992e-01	2.4640e+00	9.9999e-01	9.0067e-02	ENSG00000135913	2	2937	23
NRF1	ENST00000393232	2.7237e-01	4.5138e+00	9.9922e-01	3.9864e-02	ENSG00000106459	2	1509	10
NFKBIZ	ENST00000326172	8.2533e-01	1.1814e+00	9.9981e-01	6.0173e-02	ENSG00000144802	2	2154	12
RBBP5	ENST00000264515	4.0820e-01	3.5907e+00	9.9981e-01	6.0144e-02	ENSG00000117222	2	1614	14
DSCAM	ENST00000400454	7.3859e-01	3.2228e+00	1.0000e+00	1.1397e-01	ENSG00000171587	2	6036	33
TTC7B	ENST00000328459	7.3674e-01	2.0937e+00	9.9998e-01	8.2545e-02	ENSG00000165914	2	2529	20
PRKD2	ENST00000433867	5.6522e-01	3.6762e+00	9.9995e-01	7.3073e-02	ENSG00000105287	3	2634	18
PAXBP1	ENST00000331923	6.5347e-01	2.6647e+00	9.9999e-01	9.0180e-02	ENSG00000159086	2	2751	18
UNK	ENST00000589666	5.2875e-01	3.7206e+00	9.9994e-01	7.3458e-02	ENSG00000132478	2	2430	16
KIAA2018	ENST00000316407	9.3386e-01	7.9301e-01	1.0000e+00	1.0097e-01	ENSG00000176542	3	6735	5
AP2M1	ENST00000292807	1.6852e-01	4.8818e+00	9.9919e-01	4.0028e-02	ENSG00000161203	2	1305	11
NOS1	ENST00000338101	6.5403e-01	3.6832e+00	1.0000e+00	1.0519e-01	ENSG00000089250	1	4404	29
CBX2	ENST00000310942	1.0405e+00	-2.6229e-01	9.9503e-01	0.0000e+00	ENSG00000173894	2	1596	5
PPARD	ENST00000311565	5.8265e-01	2.4806e+00	9.9497e-01	0.0000e+00	ENSG00000112033	2	1323	6
YAP1	ENST00000282441	6.9653e-01	1.7764e+00	9.9918e-01	4.0080e-02	ENSG00000137693	2	1512	9
ESR1	ENST00000440973	7.5466e-01	1.6120e+00	9.9920e-01	3.9964e-02	ENSG00000091831	3	1785	8
THRAP3	ENST00000354618	7.4283e-01	2.1627e+00	9.9998e-01	8.3154e-02	ENSG00000054118	2	2865	10
UBE2Q1	ENST00000292211	3.4104e-01	3.3549e+00	9.9919e-01	4.0039e-02	ENSG00000160714	2	1266	13
RNF31	ENST00000324103	7.6354e-01	2.1351e+00	1.0000e+00	9.6516e-02	ENSG00000092098	2	3216	21
NYAP1	ENST00000300179	9.0322e-01	7.6762e-01	9.9917e-01	4.0116e-02	ENSG00000166924	2	2523	6
SCARF2	ENST00000266214	6.1792e-01	3.0165e+00	9.9980e-01	6.0400e-02	ENSG00000244486	2	2610	11
C20orf112	ENST00000359676	6.7723e-01	1.9612e+00	9.9496e-01	0.0000e+00	ENSG00000197183	2	1308	7
DOCK9	ENST00000376460	7.3850e-01	3.0983e+00	1.0000e+00	1.2243e-01	ENSG00000088387	2	6204	56
COL4A5	ENST00000328300	7.2493e-01	2.4995e+00	1.0000e+00	9.6860e-02	ENSG00000188153	2	5073	53
NR2F1	ENST00000327111	2.5471e-01	4.1652e+00	9.9482e-01	0.0000e+00	ENSG00000175745	2	1269	3
WNK3	ENST00000354646	7.1475e-01	2.5520e+00	9.9999e-01	9.0691e-02	ENSG00000196632	3	5400	23
DKC1	ENST00000369550	3.3179e-01	3.3994e+00	9.9916e-01	4.0178e-02	ENSG00000130826	2	1542	15
SENP5	ENST00000323460	7.0046e-01	2.1167e+00	9.9978e-01	6.0746e-02	ENSG00000119231	2	2265	9
LGI1	ENST00000371418	5.4175e-01	2.7809e+00	9.9914e-01	4.0264e-02	ENSG00000108231	2	1671	8
BMPR2	ENST00000374580	7.5631e-01	2.0624e+00	9.9998e-01	8.3459e-02	ENSG00000204217	2	3114	13
SMARCE1	ENST00000348513	5.0553e-01	2.7408e+00	9.9915e-01	4.0213e-02	ENSG00000073584	2	1233	10
FURIN	ENST00000268171	6.9338e-01	2.5033e+00	9.9994e-01	7.3795e-02	ENSG00000140564	2	2382	15
SPTBN4	ENST00000352632	7.0059e-01	3.9344e+00	1.0000e+00	1.2022e-01	ENSG00000160460	2	7692	35
RPL7A	ENST00000323345	8.0095e-01	9.0114e-01	9.9485e-01	0.0000e+00	ENSG00000148303	2	798	8
TENM2	ENST00000518659	7.7228e-01	3.2996e+00	1.0000e+00	1.2005e-01	ENSG00000145934	2	8322	29
ASIC2	ENST00000225823	7.2774e-01	1.6707e+00	9.9912e-01	4.0373e-02	ENSG00000108684	2	1689	10
ACTR3B	ENST00000256001	4.6542e-01	2.9731e+00	9.9911e-01	4.0430e-02	ENSG00000133627	2	1254	12
ARHGAP31	ENST00000264245	9.1910e-01	7.9672e-01	9.9999e-01	9.1226e-02	ENSG00000031081	2	4332	12
SNX27	ENST00000368843	6.3560e-01	2.1731e+00	9.9977e-01	6.1002e-02	ENSG00000143376	2	1584	12
AJAP1	ENST00000378191	8.3022e-01	9.3643e-01	9.9469e-01	0.0000e+00	ENSG00000196581	2	1233	5
PTPRA	ENST00000380393	6.5352e-01	2.6686e+00	9.9998e-01	8.3788e-02	ENSG00000132670	2	2406	21
GRIK3	ENST00000373091	6.5230e-01	3.0056e+00	9.9998e-01	8.3968e-02	ENSG00000163873	2	2757	16
MAP1A	ENST00000300231	8.5478e-01	2.0101e+00	1.0000e+00	1.1025e-01	ENSG00000166963	2	8409	3
CEP170	ENST00000366542	7.7627e-01	2.1974e+00	1.0000e+00	9.7041e-02	ENSG00000143702	2	4752	19
GDI1	ENST00000447750	3.4754e-01	3.2905e+00	9.9471e-01	0.0000e+00	ENSG00000203879	2	1341	11
XKR4	ENST00000327381	7.6186e-01	1.6367e+00	9.9912e-01	4.0379e-02	ENSG00000206579	2	1950	3
HPN	ENST00000262626	6.8922e-01	1.7897e+00	9.9911e-01	4.0409e-02	ENSG00000105707	2	1251	12
TNS3	ENST00000398879	9.0952e-01	9.4464e-01	1.0000e+00	9.7174e-02	ENSG00000136205	2	4335	26
MTPAP	ENST00000263063	8.4808e-01	9.5069e-01	9.9904e-01	4.0733e-02	ENSG00000107951	2	1746	9
VDAC3	ENST00000521158	7.4879e-01	1.0966e+00	9.9454e-01	0.0000e+00	ENSG00000078668	2	852	9
SNAP91	ENST00000439399	7.1590e-01	2.1577e+00	9.9993e-01	7.4662e-02	ENSG00000065609	2	2721	28
EBF2	ENST00000520164	6.7247e-01	2.1100e+00	9.9976e-01	6.1258e-02	ENSG00000221818	2	1725	16
TAF5L	ENST00000258281	6.4780e-01	2.3686e+00	9.9904e-01	4.0754e-02	ENSG00000135801	3	1767	4
ZBTB16	ENST00000335953	6.5388e-01	2.4714e+00	9.9907e-01	4.0622e-02	ENSG00000109906	2	2019	6
AGO3	ENST00000373191	3.3906e-01	5.2591e+00	9.9997e-01	8.4318e-02	ENSG00000126070	2	2580	19
PPME1	ENST00000328257	6.6101e-01	1.7468e+00	9.9904e-01	4.0772e-02	ENSG00000214517	2	1158	14
GRIA3	ENST00000264357	3.6755e-01	4.2268e+00	9.9976e-01	6.1265e-02	ENSG00000125675	3	2682	15
NFKBIA	ENST00000216797	8.4584e-01	7.0728e-01	9.9452e-01	0.0000e+00	ENSG00000100906	2	951	6
TENM1	ENST00000422452	7.0370e-01	3.4329e+00	1.0000e+00	1.1355e-01	ENSG00000009694	3	8196	32
CYBB	ENST00000378588	5.8007e-01	2.1906e+00	9.9904e-01	4.0752e-02	ENSG00000165168	2	1710	13
SCAF11	ENST00000369367	9.4428e-01	5.3835e-01	1.0000e+00	9.7605e-02	ENSG00000139218	2	4389	14
TBX18	ENST00000369663	9.8491e-01	9.9027e-02	9.9905e-01	4.0708e-02	ENSG00000112837	2	1821	8
SEC24B	ENST00000265175	8.6342e-01	1.2338e+00	1.0000e+00	9.8206e-02	ENSG00000138802	2	3804	24
ZNF280C	ENST00000370978	7.3032e-01	1.5458e+00	9.9899e-01	4.0994e-02	ENSG00000056277	2	2211	18
ATN1	ENST00000356654	8.1231e-01	1.7621e+00	9.9992e-01	7.4967e-02	ENSG00000111676	2	3570	9
EXOC8	ENST00000360394	7.1632e-01	2.0422e+00	9.9902e-01	4.0827e-02	ENSG00000116903	3	2175	1
BHLHE40	ENST00000256495	8.5895e-01	7.8743e-01	9.9444e-01	0.0000e+00	ENSG00000134107	2	1236	5
SH3KBP1	ENST00000397821	6.5094e-01	2.0512e+00	9.9899e-01	4.0974e-02	ENSG00000147010	2	1995	18
SKI	ENST00000378536	7.9643e-01	1.5143e+00	9.9901e-01	4.0872e-02	ENSG00000157933	2	2184	7
DCUN1D5	ENST00000260247	4.1931e-01	2.2757e+00	9.9432e-01	0.0000e+00	ENSG00000137692	2	711	8
SOGA1	ENST00000237536	7.8874e-01	2.2697e+00	1.0000e+00	9.8466e-02	ENSG00000149639	1	4983	15
CHM	ENST00000357749	8.5241e-01	7.9323e-01	9.9899e-01	4.0999e-02	ENSG00000188419	2	1959	15
RBFOX2	ENST00000438146	5.5045e-01	2.5839e+00	9.9902e-01	4.0850e-02	ENSG00000100320	2	1353	14
RAE1	ENST00000395841	4.7876e-01	2.6770e+00	9.9902e-01	4.0844e-02	ENSG00000101146	2	1104	11
RUVBL1	ENST00000322623	4.1011e-01	3.3859e+00	9.9902e-01	4.0857e-02	ENSG00000175792	2	1368	11
SMEK1	ENST00000554684	5.0382e-01	3.6423e+00	9.9992e-01	7.5152e-02	ENSG00000100796	2	2460	15
TBR1	ENST00000389554	4.6688e-01	3.6362e+00	9.9901e-01	4.0900e-02	ENSG00000136535	2	2046	6
PSMD13	ENST00000431206	8.7806e-01	6.3406e-01	9.9901e-01	4.0880e-02	ENSG00000185627	2	1134	11
GLI3	ENST00000395925	9.5301e-01	5.2220e-01	9.9999e-01	9.2871e-02	ENSG00000106571	2	4740	14
SGIP1	ENST00000371037	8.6226e-01	1.0555e+00	9.9997e-01	8.5172e-02	ENSG00000118473	2	2484	25
FOXP3	ENST00000376207	6.3952e-01	1.6724e+00	9.9424e-01	0.0000e+00	ENSG00000049768	2	1293	11
KIAA0232	ENST00000307659	8.7425e-01	1.1986e+00	9.9999e-01	9.2713e-02	ENSG00000170871	2	4185	8
WDR44	ENST00000254029	5.3807e-01	2.9519e+00	9.9972e-01	6.2079e-02	ENSG00000131725	2	2739	20
CACNG3	ENST00000005284	4.7433e-01	2.6436e+00	9.9417e-01	0.0000e+00	ENSG00000006116	2	945	4
SIN3B	ENST00000379803	6.0337e-01	3.8662e+00	9.9999e-01	9.2676e-02	ENSG00000127511	2	3486	20
ATRN	ENST00000262919	7.2587e-01	2.6863e+00	1.0000e+00	1.1146e-01	ENSG00000088812	2	4287	29
KLHL15	ENST00000328046	3.4007e-01	3.6857e+00	9.9422e-01	0.0000e+00	ENSG00000174010	2	1812	2
ACTR2	ENST00000377982	3.0176e-01	3.6696e+00	9.9896e-01	4.1109e-02	ENSG00000138071	2	1197	10
GLYR1	ENST00000321919	6.4011e-01	2.3438e+00	9.9973e-01	6.1917e-02	ENSG00000140632	2	1659	16
CLIP2	ENST00000223398	7.4270e-01	2.3557e+00	9.9997e-01	8.5650e-02	ENSG00000106665	3	3138	16
PDS5A	ENST00000303538	4.4223e-01	5.0494e+00	1.0000e+00	1.0409e-01	ENSG00000121892	2	4011	32
PIK3CD	ENST00000377346	5.2220e-01	4.2747e+00	9.9999e-01	9.3265e-02	ENSG00000171608	2	3132	22
ROCK1	ENST00000399799	4.9687e-01	4.5866e+00	1.0000e+00	1.1549e-01	ENSG00000067900	2	4062	33
SALL1	ENST00000251020	9.2546e-01	7.2174e-01	9.9971e-01	6.2296e-02	ENSG00000103449	2	3972	3
ATXN7L3	ENST00000454077	6.1044e-01	2.0511e+00	9.9892e-01	4.1284e-02	ENSG00000087152	2	1062	12
FGD1	ENST00000375135	5.1529e-01	3.5183e+00	9.9970e-01	6.2403e-02	ENSG00000102302	2	2883	18
LINGO1	ENST00000355300	6.0572e-01	2.8006e+00	9.9413e-01	0.0000e+00	ENSG00000169783	2	1860	2
TNFAIP3	ENST00000237289	8.1275e-01	1.4520e+00	9.9972e-01	6.2106e-02	ENSG00000118503	2	2370	8
NUFIP2	ENST00000225388	9.0967e-01	6.0391e-01	9.9891e-01	4.1312e-02	ENSG00000108256	2	2085	4
RIC8B	ENST00000392839	6.6391e-01	2.0044e+00	9.9892e-01	4.1296e-02	ENSG00000111785	1	1560	9
IL1RAPL1	ENST00000378993	5.2357e-01	2.7685e+00	9.9886e-01	4.1528e-02	ENSG00000169306	2	2088	10
POU2F2	ENST00000526816	5.6491e-01	2.6020e+00	9.9884e-01	4.1629e-02	ENSG00000028277	2	1437	14
COPS4	ENST00000264389	4.0287e-01	3.1361e+00	9.9886e-01	4.1526e-02	ENSG00000138663	2	1218	10
DNAJC13	ENST00000260818	8.1166e-01	2.2836e+00	1.0000e+00	1.3129e-01	ENSG00000138246	2	6729	55
XRN1	ENST00000264951	7.9867e-01	2.1075e+00	1.0000e+00	1.2171e-01	ENSG00000114127	2	5118	42
ANKRD12	ENST00000262126	9.4984e-01	5.5717e-01	1.0000e+00	1.1286e-01	ENSG00000101745	2	6186	12
PACSIN1	ENST00000538621	5.4006e-01	2.6315e+00	9.9887e-01	4.1505e-02	ENSG00000124507	2	1332	9
RAPGEF2	ENST00000264431	6.4538e-01	3.6180e+00	1.0000e+00	1.0939e-01	ENSG00000109756	2	4497	24
ETS2	ENST00000360214	6.1174e-01	2.2796e+00	9.9888e-01	4.1457e-02	ENSG00000157557	2	1407	9
HCFC2	ENST00000229330	5.1892e-01	3.5040e+00	9.9989e-01	7.6580e-02	ENSG00000111727	2	2376	15
PAIP1	ENST00000306846	8.2495e-01	9.0342e-01	9.9884e-01	4.1634e-02	ENSG00000172239	2	1437	11
LAMC1	ENST00000258341	8.5345e-01	1.5804e+00	1.0000e+00	1.1325e-01	ENSG00000135862	2	4827	28
SSBP3	ENST00000371320	4.9595e-01	2.7512e+00	9.9968e-01	6.2741e-02	ENSG00000157216	2	1164	18
NEDD4L	ENST00000400345	5.5500e-01	3.7252e+00	1.0000e+00	1.0560e-01	ENSG00000049759	2	2925	31
KIAA0368	ENST00000259335	8.4235e-01	1.7659e+00	1.0000e+00	1.2860e-01	ENSG00000136813	3	6051	51
PDGFC	ENST00000502773	7.5638e-01	1.1736e+00	9.9374e-01	0.0000e+00	ENSG00000145431	2	1035	6
KIAA2022	ENST00000055682	8.4701e-01	1.2725e+00	9.9968e-01	6.2743e-02	ENSG00000050030	2	4548	3
IPO13	ENST00000372343	5.7756e-01	3.4891e+00	9.9998e-01	9.4362e-02	ENSG00000117408	2	2889	20
PSMA5	ENST00000271308	2.9486e-01	2.8070e+00	9.9376e-01	0.0000e+00	ENSG00000143106	2	723	9
YY1	ENST00000262238	4.0120e-01	3.3086e+00	9.9380e-01	0.0000e+00	ENSG00000100811	2	1242	5
ASXL3	ENST00000269197	9.4973e-01	6.0715e-01	1.0000e+00	1.1024e-01	ENSG00000141431	2	6744	12
PA2G4	ENST00000303305	3.3401e-01	3.5227e+00	9.9876e-01	4.1928e-02	ENSG00000170515	2	1182	13
DLGAP2	ENST00000421627	1.1108e+00	-9.9638e-01	9.9989e-01	7.6806e-02	ENSG00000198010	2	2925	11
MPPED2	ENST00000358117	5.7131e-01	1.9952e+00	9.9349e-01	0.0000e+00	ENSG00000066382	2	882	6
CPSF7	ENST00000340437	5.9074e-01	2.5875e+00	9.9873e-01	4.2028e-02	ENSG00000149532	2	1542	9
VCAN	ENST00000265077	9.9060e-01	1.3865e-01	1.0000e+00	1.2503e-01	ENSG00000038427	2	10188	14
PAX8	ENST00000429538	8.6693e-01	7.8514e-01	9.9869e-01	4.2191e-02	ENSG00000125618	2	1350	11
PRKCE	ENST00000306156	5.0404e-01	3.7729e+00	9.9988e-01	7.7281e-02	ENSG00000171132	2	2211	15
KCTD16	ENST00000507359	7.7864e-01	1.2320e+00	9.9329e-01	0.0000e+00	ENSG00000183775	2	1284	2
KIF4A	ENST00000374403	6.6174e-01	2.5594e+00	9.9998e-01	9.5177e-02	ENSG00000090889	2	3696	30
DAB2IP	ENST00000259371	7.4839e-01	2.3614e+00	9.9995e-01	8.7552e-02	ENSG00000136848	3	3396	17
SIPA1L3	ENST00000222345	8.7207e-01	1.5533e+00	1.0000e+00	1.0625e-01	ENSG00000105738	2	5343	20
TOX	ENST00000361421	8.0436e-01	1.2009e+00	9.9869e-01	4.2182e-02	ENSG00000198846	2	1578	9
NTNG2	ENST00000393229	5.5498e-01	2.9337e+00	9.9866e-01	4.2302e-02	ENSG00000196358	2	1590	7
CLASP2	ENST00000468888	6.0681e-01	3.8720e+00	1.0000e+00	1.1878e-01	ENSG00000163539	2	4542	39
HERC2	ENST00000261609	7.6300e-01	4.4237e+00	1.0000e+00	1.5234e-01	ENSG00000128731	2	14502	92
DCAF8	ENST00000368073	5.3173e-01	3.1538e+00	9.9960e-01	6.3873e-02	ENSG00000132716	2	1791	12
STIP1	ENST00000305218	6.9782e-01	1.9196e+00	9.9987e-01	7.7714e-02	ENSG00000168439	2	1629	14
ACIN1	ENST00000262710	7.7725e-01	2.2011e+00	1.0000e+00	1.1113e-01	ENSG00000100813	2	4023	19
HSPA8	ENST00000534624	3.3458e-01	4.4595e+00	9.9863e-01	4.2415e-02	ENSG00000109971	2	1938	8
RPL6	ENST00000424576	7.7489e-01	1.0321e+00	9.9326e-01	0.0000e+00	ENSG00000089009	2	864	6
SETDB1	ENST00000271640	5.8566e-01	4.0082e+00	1.0000e+00	1.0710e-01	ENSG00000143379	2	3873	21
NFIA	ENST00000371189	4.9242e-01	3.2310e+00	9.9959e-01	6.4017e-02	ENSG00000162599	2	1662	12
RNF220	ENST00000355387	6.6605e-01	2.2243e+00	9.9958e-01	6.4254e-02	ENSG00000187147	2	1698	14
JPH3	ENST00000284262	1.0404e+00	-3.1841e-01	9.9855e-01	4.2681e-02	ENSG00000154118	2	2244	5
CACNA1I	ENST00000402142	5.9062e-01	5.0511e+00	1.0000e+00	1.1933e-01	ENSG00000100346	2	6669	37
RFWD2	ENST00000367669	6.2287e-01	2.5301e+00	9.9994e-01	8.8137e-02	ENSG00000143207	2	2193	20
STAT5A	ENST00000345506	6.2009e-01	2.9396e+00	9.9994e-01	8.8160e-02	ENSG00000126561	2	2382	18
GATAD2A	ENST00000360315	8.2630e-01	1.2722e+00	9.9957e-01	6.4323e-02	ENSG00000167491	2	1899	11
COL1A2	ENST00000297268	7.8796e-01	2.1491e+00	1.0000e+00	1.1599e-01	ENSG00000164692	2	4098	52
DMXL1	ENST00000311085	1.0350e+00	-4.8851e-01	1.0000e+00	1.3771e-01	ENSG00000172869	2	9081	43
AP1G1	ENST00000393512	6.0695e-01	2.9839e+00	9.9998e-01	9.5868e-02	ENSG00000166747	2	2475	23
OSBPL6	ENST00000392505	7.8204e-01	1.7799e+00	9.9999e-01	1.0255e-01	ENSG00000079156	2	2877	24
USP19	ENST00000434032	8.0849e-01	1.9896e+00	9.9999e-01	1.0783e-01	ENSG00000172046	2	4257	26
SMARCA2	ENST00000382203	5.2684e-01	5.0540e+00	1.0000e+00	1.2277e-01	ENSG00000080503	2	4770	33
ARHGAP21	ENST00000396432	9.1729e-01	9.5534e-01	1.0000e+00	1.1982e-01	ENSG00000107863	2	5874	25
CAMSAP2	ENST00000358823	7.2577e-01	2.7046e+00	9.9999e-01	1.0814e-01	ENSG00000118200	2	4434	17
PHF1	ENST00000374516	7.2625e-01	1.7976e+00	9.9956e-01	6.4460e-02	ENSG00000112511	2	1701	14
PRKCG	ENST00000263431	5.7627e-01	3.0601e+00	9.9985e-01	7.8397e-02	ENSG00000126583	2	2091	18
KIAA1244	ENST00000251691	7.9942e-01	2.5007e+00	1.0000e+00	1.2515e-01	ENSG00000112379	2	6531	34
PDZD8	ENST00000334464	8.2257e-01	1.5730e+00	9.9984e-01	7.8625e-02	ENSG00000165650	2	3462	5
BTBD11	ENST00000280758	7.4959e-01	2.2234e+00	9.9993e-01	8.9131e-02	ENSG00000151136	2	3312	17
UNC5A	ENST00000329542	6.6474e-01	2.7493e+00	9.9983e-01	7.8927e-02	ENSG00000113763	2	2526	15
CTDSP1	ENST00000273062	7.5083e-01	1.1516e+00	9.9254e-01	0.0000e+00	ENSG00000144579	2	783	7
CELF5	ENST00000292672	4.0180e-01	3.6890e+00	9.9844e-01	4.3033e-02	ENSG00000161082	2	1455	12
RBM14	ENST00000310137	7.1763e-01	2.1122e+00	9.9843e-01	4.3068e-02	ENSG00000239306	2	2007	3
TRAPPC10	ENST00000291574	8.3604e-01	1.5609e+00	9.9999e-01	1.0865e-01	ENSG00000160218	1	3777	23
CYLD	ENST00000427738	5.5386e-01	3.5455e+00	9.9993e-01	8.9287e-02	ENSG00000083799	2	2868	17
FTSJ1	ENST00000348411	4.9612e-01	2.1720e+00	9.9254e-01	0.0000e+00	ENSG00000068438	2	987	11
ATP9A	ENST00000338821	5.3918e-01	4.1543e+00	9.9999e-01	1.0901e-01	ENSG00000054793	2	3141	28
BRSK1	ENST00000309383	4.9596e-01	3.9402e+00	9.9982e-01	7.9442e-02	ENSG00000160469	2	2334	19
NFAT5	ENST00000432919	6.8500e-01	3.1341e+00	1.0000e+00	1.1776e-01	ENSG00000102908	3	4647	14
ATF7	ENST00000420353	6.1827e-01	2.2757e+00	9.9840e-01	4.3163e-02	ENSG00000170653	2	1449	11
IL21R	ENST00000337929	8.8011e-01	7.4898e-01	9.9835e-01	4.3318e-02	ENSG00000103522	2	1614	8
RBM39	ENST00000253363	3.0364e-01	4.2603e+00	9.9981e-01	7.9454e-02	ENSG00000131051	2	1590	16
EIF4A2	ENST00000323963	2.6777e-01	3.8950e+00	9.9835e-01	4.3305e-02	ENSG00000156976	2	1221	11
MORC2	ENST00000215862	6.2885e-01	3.2251e+00	9.9999e-01	1.0379e-01	ENSG00000133422	2	2910	23
FBN2	ENST00000508053	8.9209e-01	1.5491e+00	1.0000e+00	1.4342e-01	ENSG00000138829	2	8736	65
ZC3H12B	ENST00000338957	6.0903e-01	2.5427e+00	9.9835e-01	4.3323e-02	ENSG00000102053	2	2508	5
CSNK1G3	ENST00000395412	5.0155e-01	2.7512e+00	9.9947e-01	6.5455e-02	ENSG00000151292	3	1365	13
PDE4D	ENST00000340635	4.7304e-01	3.7529e+00	9.9980e-01	7.9828e-02	ENSG00000113448	2	2427	15
GNAL	ENST00000334049	3.7969e-01	3.3368e+00	9.9829e-01	4.3491e-02	ENSG00000141404	2	1374	12
PITPNM3	ENST00000262483	7.6831e-01	2.0146e+00	9.9992e-01	8.9903e-02	ENSG00000091622	2	2922	20
UBE3A	ENST00000397954	4.1943e-01	4.4026e+00	9.9980e-01	7.9870e-02	ENSG00000114062	2	2625	11
ZNF512B	ENST00000450537	7.8536e-01	1.8258e+00	9.9992e-01	9.0214e-02	ENSG00000196700	2	2676	16
BHLHE41	ENST00000242728	8.3195e-01	8.2297e-01	9.9212e-01	0.0000e+00	ENSG00000123095	2	1446	5
SETD2	ENST00000409792	7.6432e-01	3.0459e+00	1.0000e+00	1.3162e-01	ENSG00000181555	2	7692	21
SMARCD1	ENST00000394963	4.1984e-01	3.4416e+00	9.9947e-01	6.5514e-02	ENSG00000066117	2	1545	13
RBM27	ENST00000265271	7.0831e-01	2.4786e+00	9.9999e-01	1.0961e-01	ENSG00000091009	2	3180	21
SLC9A6	ENST00000370695	4.9857e-01	2.9537e+00	9.9833e-01	4.3371e-02	ENSG00000198689	2	2103	16
TOMM40	ENST00000426677	5.4888e-01	2.1638e+00	9.9218e-01	0.0000e+00	ENSG00000130204	2	1083	9
RIMS2	ENST00000406091	9.2064e-01	7.7596e-01	1.0000e+00	1.2172e-01	ENSG00000176406	3	4047	24
ANKIB1	ENST00000265742	6.2649e-01	3.1640e+00	9.9996e-01	9.8617e-02	ENSG00000001629	2	3267	19
CDK1	ENST00000395284	3.1838e-01	2.9741e+00	9.9206e-01	0.0000e+00	ENSG00000170312	2	891	7
FBXO41	ENST00000521871	7.5907e-01	1.8463e+00	9.9944e-01	6.5808e-02	ENSG00000163013	2	2625	12
MAPK8	ENST00000374189	4.6421e-01	2.8771e+00	9.9823e-01	4.3681e-02	ENSG00000107643	2	1281	11
GLG1	ENST00000205061	7.8020e-01	2.0663e+00	1.0000e+00	1.1836e-01	ENSG00000090863	2	3609	27
PTPRC	ENST00000442510	8.7380e-01	1.1722e+00	1.0000e+00	1.1451e-01	ENSG00000081237	2	3918	32
RASGRF1	ENST00000419573	5.7463e-01	4.2111e+00	9.9999e-01	1.1009e-01	ENSG00000058335	2	3819	28
ACHE	ENST00000302913	6.0461e-01	2.7523e+00	9.9827e-01	4.3553e-02	ENSG00000087085	2	1851	4
HMGCS1	ENST00000325110	4.8659e-01	3.0389e+00	9.9824e-01	4.3641e-02	ENSG00000112972	2	1560	9
QSER1	ENST00000399302	8.7160e-01	1.3385e+00	9.9999e-01	1.1548e-01	ENSG00000060749	2	5205	11
ATAD5	ENST00000321990	8.2076e-01	1.8931e+00	1.0000e+00	1.1935e-01	ENSG00000176208	2	5532	23
SF3B4	ENST00000271628	2.9438e-01	3.8666e+00	9.9176e-01	0.0000e+00	ENSG00000143368	2	1272	6
DDI2	ENST00000480945	4.9576e-01	2.7291e+00	9.9819e-01	4.3781e-02	ENSG00000197312	2	1197	9
EP400	ENST00000389561	8.3223e-01	2.5604e+00	1.0000e+00	1.4673e-01	ENSG00000183495	3	9369	52
PAPD5	ENST00000436909	4.5595e-01	3.5531e+00	9.9943e-01	6.5962e-02	ENSG00000121274	2	2094	13
GCN1L1	ENST00000300648	6.8419e-01	4.4360e+00	1.0000e+00	1.4008e-01	ENSG00000089154	2	8013	58
CORO1C	ENST00000261401	6.0847e-01	2.3325e+00	9.9813e-01	4.3951e-02	ENSG00000110880	2	1422	10
IL2RG	ENST00000374202	6.3878e-01	1.4894e+00	9.9152e-01	0.0000e+00	ENSG00000147168	2	1107	8
MBD6	ENST00000355673	1.0868e+00	-7.4132e-01	9.9937e-01	6.6547e-02	ENSG00000166987	2	3009	11
ARHGAP30	ENST00000368013	1.0115e+00	-1.0230e-01	9.9990e-01	9.1543e-02	ENSG00000186517	2	3303	12
PPP5C	ENST00000012443	5.7044e-01	2.7341e+00	9.9938e-01	6.6449e-02	ENSG00000011485	2	1497	13
LMNA	ENST00000368300	6.6802e-01	2.3673e+00	9.9940e-01	6.6263e-02	ENSG00000160789	2	1992	12
RAB11A	ENST00000261890	2.1802e-01	3.0924e+00	9.9151e-01	0.0000e+00	ENSG00000103769	2	648	5
SYNCRIP	ENST00000369622	4.6690e-01	3.5396e+00	9.9939e-01	6.6338e-02	ENSG00000135316	2	1869	10
SOX10	ENST00000396884	5.5134e-01	2.7665e+00	9.9166e-01	0.0000e+00	ENSG00000100146	2	1398	3
BRAF	ENST00000288602	4.8711e-01	3.7208e+00	9.9995e-01	9.9581e-02	ENSG00000157764	2	2298	18
SVOP	ENST00000299134	5.7760e-01	2.4589e+00	9.9938e-01	6.6444e-02	ENSG00000166111	2	1448	14
HNRNPR	ENST00000374616	4.7803e-01	3.5388e+00	9.9935e-01	6.6666e-02	ENSG00000125944	2	1908	10
RPGR	ENST00000378505	8.1535e-01	1.2460e+00	9.9804e-01	4.4187e-02	ENSG00000156313	2	3456	15
WNK2	ENST00000297954	7.9727e-01	2.5818e+00	1.0000e+00	1.2359e-01	ENSG00000165238	2	6891	30
MAPRE1	ENST00000375571	6.7251e-01	1.4332e+00	9.9129e-01	0.0000e+00	ENSG00000101367	2	804	6
WDR45	ENST00000356463	5.5820e-01	2.0155e+00	9.9145e-01	0.0000e+00	ENSG00000196998	2	1083	10
MEPCE	ENST00000310512	7.0719e-01	1.9913e+00	9.9804e-01	4.4194e-02	ENSG00000146834	2	2067	4
BRINP2	ENST00000361539	8.8694e-01	8.6379e-01	9.9936e-01	6.6564e-02	ENSG00000198797	2	2349	7
C11orf84	ENST00000294244	8.7647e-01	6.6972e-01	9.9142e-01	0.0000e+00	ENSG00000168005	2	1143	6
NPAS3	ENST00000356141	6.3201e-01	3.1383e+00	9.9974e-01	8.1486e-02	ENSG00000151322	2	2799	12
USP15	ENST00000280377	5.5687e-01	3.4993e+00	9.9997e-01	1.0683e-01	ENSG00000135655	2	2943	22
ZC3H13	ENST00000282007	8.3649e-01	1.7294e+00	1.0000e+00	1.3500e-01	ENSG00000123200	2	4692	16
DGCR8	ENST00000351989	6.1859e-01	2.9898e+00	9.9973e-01	8.1672e-02	ENSG00000128191	2	2319	13
CACNA1G	ENST00000359106	6.5863e-01	4.6386e+00	1.0000e+00	1.3277e-01	ENSG00000006283	2	7131	38
ING3	ENST00000315870	5.6187e-01	2.2942e+00	9.9933e-01	6.6882e-02	ENSG00000071243	2	1254	12
CSMD1	ENST00000537824	1.4393e+00	-6.8693e+00	1.0000e+00	1.5269e-01	ENSG00000183117	3	10692	70
ERCC6L	ENST00000334463	6.1092e-01	2.8905e+00	9.9932e-01	6.6998e-02	ENSG00000186871	2	3750	2
DNAJA2	ENST00000317089	5.4860e-01	2.4788e+00	9.9796e-01	4.4408e-02	ENSG00000069345	2	1236	9
TAF5	ENST00000369839	6.3189e-01	2.6483e+00	9.9973e-01	8.1687e-02	ENSG00000148835	2	2400	11
C10orf12	ENST00000286067	8.4307e-01	1.4424e+00	9.9974e-01	8.1494e-02	ENSG00000155640	2	3741	1
KIF26B	ENST00000407071	9.2444e-01	9.4702e-01	9.9999e-01	1.1229e-01	ENSG00000162849	2	6324	15
RP11-159G9.5	ENST00000473136	4.7569e-01	2.2923e+00	9.9105e-01	0.0000e+00	ENSG00000229729	1	1074	7
UBN1	ENST00000396658	1.0881e+00	-7.8925e-01	9.9995e-01	1.0016e-01	ENSG00000118900	2	3402	17
MTSS1	ENST00000518547	7.6114e-01	1.8150e+00	9.9970e-01	8.2177e-02	ENSG00000170873	2	2265	14
ASTN1	ENST00000361833	8.3289e-01	1.6513e+00	9.9998e-01	1.1286e-01	ENSG00000152092	2	3882	23
NCOA5	ENST00000290231	8.5304e-01	9.9393e-01	9.9926e-01	6.7459e-02	ENSG00000124160	2	1737	7
OTUD4	ENST00000454497	8.1004e-01	1.5625e+00	9.9997e-01	1.0726e-01	ENSG00000164164	2	3147	20
SORT1	ENST00000256637	7.0676e-01	2.1035e+00	9.9987e-01	9.2693e-02	ENSG00000134243	2	2493	20
UCHL1	ENST00000284440	8.2338e-01	6.9856e-01	9.9095e-01	0.0000e+00	ENSG00000154277	2	669	9
LEF1	ENST00000265165	7.1132e-01	1.5719e+00	9.9789e-01	4.4589e-02	ENSG00000138795	2	1197	11
FRY	ENST00000380250	7.0728e-01	4.1944e+00	1.0000e+00	1.5079e-01	ENSG00000073910	2	9039	61
MAP3K7	ENST00000369329	5.7446e-01	2.7860e+00	9.9971e-01	8.2090e-02	ENSG00000135341	2	1818	17
LCK	ENST00000336890	4.5970e-01	3.4798e+00	9.9926e-01	6.7478e-02	ENSG00000182866	2	1527	12
ZNF445	ENST00000425708	8.3599e-01	1.3701e+00	9.9970e-01	8.2172e-02	ENSG00000185219	3	3093	6
IGF2R	ENST00000356956	8.4588e-01	2.0655e+00	1.0000e+00	1.4162e-01	ENSG00000197081	2	7473	48
BTBD18	ENST00000422652	7.5829e-01	1.6505e+00	9.9782e-01	4.4773e-02	ENSG00000233436	3	2136	2
CHRM1	ENST00000306960	5.4586e-01	2.7630e+00	9.9059e-01	0.0000e+00	ENSG00000168539	2	1380	1
ASH2L	ENST00000343823	5.7883e-01	2.7751e+00	9.9968e-01	8.2591e-02	ENSG00000129691	2	1884	16
ACTN1	ENST00000394419	6.1000e-01	3.3621e+00	9.9997e-01	1.0784e-01	ENSG00000072110	2	2742	22
ATF7IP	ENST00000261168	8.0714e-01	1.7776e+00	9.9993e-01	1.0127e-01	ENSG00000171681	3	3810	14
ATP6AP1	ENST00000369762	6.8388e-01	1.5308e+00	9.9079e-01	0.0000e+00	ENSG00000071553	2	1410	10
HSP90AB1	ENST00000371554	7.1336e-01	2.0502e+00	9.9923e-01	6.7674e-02	ENSG00000096384	2	2172	11
PDE10A	ENST00000539869	4.9875e-01	3.7580e+00	9.9986e-01	9.3091e-02	ENSG00000112541	2	2367	22
RFX2	ENST00000303657	6.5530e-01	2.6556e+00	9.9970e-01	8.2300e-02	ENSG00000087903	2	2169	17
COPB1	ENST00000249923	7.0157e-01	2.3822e+00	9.9994e-01	1.0121e-01	ENSG00000129083	2	2859	21
RNF111	ENST00000559209	9.6124e-01	3.2040e-01	9.9987e-01	9.2972e-02	ENSG00000157450	2	2985	13
TBC1D10B	ENST00000409939	7.2520e-01	1.9461e+00	9.9922e-01	6.7816e-02	ENSG00000169221	2	2424	9
WDR33	ENST00000322313	6.1036e-01	3.9031e+00	1.0000e+00	1.2563e-01	ENSG00000136709	2	4008	21
NRG2	ENST00000361474	6.8430e-01	2.2734e+00	9.9925e-01	6.7516e-02	ENSG00000158458	2	2550	10
UBN2	ENST00000473989	9.7966e-01	1.8723e-01	9.9993e-01	1.0146e-01	ENSG00000157741	2	4041	18
UBR2	ENST00000372899	7.0807e-01	3.1456e+00	1.0000e+00	1.3807e-01	ENSG00000024048	2	5265	47
FAM193A	ENST00000324666	9.0476e-01	9.0509e-01	9.9993e-01	1.0142e-01	ENSG00000125386	2	3795	18
SLC6A8	ENST00000253122	4.6279e-01	3.0483e+00	9.9778e-01	4.4865e-02	ENSG00000130821	2	1905	13
SARS	ENST00000234677	5.6785e-01	2.6571e+00	9.9925e-01	6.7544e-02	ENSG00000031698	2	1542	11
MLLT4	ENST00000392108	7.9963e-01	2.2110e+00	1.0000e+00	1.2865e-01	ENSG00000130396	2	4953	30
SRCIN1	ENST00000264659	6.8425e-01	2.8226e+00	9.9987e-01	9.2863e-02	ENSG00000017373	2	3549	19
CACNA1D	ENST00000288139	6.3583e-01	4.5817e+00	1.0000e+00	1.4269e-01	ENSG00000157388	2	6543	49
ST5	ENST00000534127	7.9983e-01	1.8704e+00	9.9996e-01	1.0840e-01	ENSG00000166444	2	3411	19
MAP3K1	ENST00000399503	8.2638e-01	1.6749e+00	9.9998e-01	1.1383e-01	ENSG00000095015	1	4536	20
IGSF1	ENST00000370903	8.5687e-01	1.1512e+00	9.9993e-01	1.0187e-01	ENSG00000147255	3	4023	19
COG3	ENST00000349995	7.8484e-01	1.5702e+00	9.9993e-01	1.0171e-01	ENSG00000136152	2	2484	23
JAK1	ENST00000342505	4.9791e-01	4.6073e+00	9.9998e-01	1.1395e-01	ENSG00000162434	2	3462	24
RAB14	ENST00000373840	2.5705e-01	2.8522e+00	9.9047e-01	0.0000e+00	ENSG00000119396	2	645	7
EVI5L	ENST00000538904	4.5459e-01	4.2346e+00	9.9985e-01	9.3709e-02	ENSG00000142459	2	2415	19
DYRK1A	ENST00000398960	5.5358e-01	3.3441e+00	9.9967e-01	8.2845e-02	ENSG00000157540	2	2289	11
NEURL4	ENST00000399464	7.3651e-01	2.9518e+00	9.9999e-01	1.1840e-01	ENSG00000215041	2	4686	29
DAB1	ENST00000371236	7.6175e-01	1.5184e+00	9.9915e-01	6.8307e-02	ENSG00000173406	2	1665	13
KCNH4	ENST00000264661	6.7413e-01	2.9416e+00	9.9984e-01	9.3998e-02	ENSG00000089558	2	3051	16
ARHGEF11	ENST00000368194	8.4880e-01	1.6298e+00	1.0000e+00	1.3263e-01	ENSG00000132694	2	4686	41
CCAR1	ENST00000265872	5.8378e-01	3.6371e+00	9.9999e-01	1.2304e-01	ENSG00000060339	2	3450	24
THSD7A	ENST00000423059	1.0562e+00	-5.9799e-01	1.0000e+00	1.3760e-01	ENSG00000005108	2	4971	28
SOX6	ENST00000396356	7.4550e-01	1.9285e+00	9.9984e-01	9.3871e-02	ENSG00000110693	3	2424	15
FGFR1	ENST00000425967	6.8885e-01	2.4852e+00	9.9984e-01	9.4037e-02	ENSG00000077782	3	2559	18
TTYH3	ENST00000258796	8.7543e-01	8.0708e-01	9.9916e-01	6.8219e-02	ENSG00000136295	2	1569	14
ROCK2	ENST00000315872	5.3170e-01	4.3840e+00	1.0000e+00	1.3006e-01	ENSG00000134318	2	4164	33
ANKS1B	ENST00000547776	6.7285e-01	2.9457e+00	9.9998e-01	1.1454e-01	ENSG00000185046	1	3744	26
NFASC	ENST00000339876	7.4144e-01	2.5875e+00	9.9999e-01	1.1918e-01	ENSG00000163531	3	3720	28
WASF1	ENST00000392589	5.8553e-01	2.5462e+00	9.9757e-01	4.5346e-02	ENSG00000112290	2	1677	8
SENP6	ENST00000447266	8.8193e-01	9.9897e-01	9.9998e-01	1.1427e-01	ENSG00000112701	2	3336	24
CSNK1A1	ENST00000515768	1.4097e-01	4.3022e+00	9.9758e-01	4.5337e-02	ENSG00000113712	2	1095	11
WDR48	ENST00000302313	5.8509e-01	2.8000e+00	9.9985e-01	9.3748e-02	ENSG00000114742	2	2031	19
GCLM	ENST00000370238	6.5807e-01	1.3564e+00	9.9011e-01	0.0000e+00	ENSG00000023909	2	822	7
RPS8	ENST00000396651	3.9519e-01	2.4175e+00	9.9003e-01	0.0000e+00	ENSG00000142937	2	624	6
FAF2	ENST00000261942	5.5804e-01	2.5229e+00	9.9911e-01	6.8586e-02	ENSG00000113194	2	1335	11
HS6ST3	ENST00000376705	7.9261e-01	1.1910e+00	9.9001e-01	0.0000e+00	ENSG00000185352	2	1413	2
RBM4	ENST00000409406	6.4736e-01	1.9762e+00	9.9005e-01	0.0000e+00	ENSG00000173933	2	1092	2
CSNK1G1	ENST00000303052	6.3635e-01	1.9906e+00	9.9911e-01	6.8633e-02	ENSG00000169118	2	1266	11
ACACA	ENST00000353139	4.3610e-01	7.2382e+00	1.0000e+00	1.4874e-01	ENSG00000132142	2	7149	56
COL11A1	ENST00000370096	9.0855e-01	1.0245e+00	1.0000e+00	1.4411e-01	ENSG00000060718	2	5418	67
U2AF1	ENST00000291552	1.9018e-01	3.8478e+00	9.8990e-01	0.0000e+00	ENSG00000160201	2	720	8
ATP7A	ENST00000341514	8.1620e-01	1.5302e+00	9.9983e-01	9.4246e-02	ENSG00000165240	2	4500	22
TPX2	ENST00000300403	9.2942e-01	4.9021e-01	9.9981e-01	9.4866e-02	ENSG00000088325	2	2241	16
NUMA1	ENST00000393695	9.2856e-01	8.8132e-01	1.0000e+00	1.4104e-01	ENSG00000137497	2	6345	25
NR2F2	ENST00000394166	3.3801e-01	3.5964e+00	9.8972e-01	0.0000e+00	ENSG00000185551	2	1242	3
TCF4	ENST00000398339	4.3992e-01	4.1035e+00	9.9981e-01	9.4955e-02	ENSG00000196628	2	2319	20
HTATSF1	ENST00000535601	6.5934e-01	1.9835e+00	9.9740e-01	4.5727e-02	ENSG00000102241	3	2265	9
TRAF6	ENST00000526995	5.5336e-01	2.7157e+00	9.9739e-01	4.5755e-02	ENSG00000175104	2	1566	6
RSRC2	ENST00000331738	6.3342e-01	1.9912e+00	9.9905e-01	6.9037e-02	ENSG00000111011	2	1302	10
SNRPA1	ENST00000254193	5.4937e-01	1.8710e+00	9.8984e-01	0.0000e+00	ENSG00000131876	2	765	9
SNW1	ENST00000261531	5.4444e-01	2.8522e+00	9.9961e-01	8.3834e-02	ENSG00000100603	2	1608	14
NXN	ENST00000336868	6.1419e-01	2.1780e+00	9.9725e-01	4.6035e-02	ENSG00000167693	2	1305	8
CCT4	ENST00000394440	8.3280e-01	1.0086e+00	9.9903e-01	6.9155e-02	ENSG00000115484	2	1617	14
SAMD4A	ENST00000392067	7.4574e-01	1.8422e+00	9.9958e-01	8.4368e-02	ENSG00000020577	3	2154	12
RGAG1	ENST00000465301	1.0821e+00	-6.6854e-01	9.9731e-01	4.5917e-02	ENSG00000243978	2	4164	2
ZMIZ2	ENST00000309315	7.7404e-01	1.9188e+00	9.9981e-01	9.5055e-02	ENSG00000122515	2	2760	18
ANP32A	ENST00000465139	3.9302e-01	2.5283e+00	9.8961e-01	0.0000e+00	ENSG00000140350	2	747	7
GPM6A	ENST00000280187	5.6117e-01	1.9639e+00	9.8962e-01	0.0000e+00	ENSG00000150625	2	834	7
ITCH	ENST00000262650	5.4218e-01	3.5832e+00	9.9997e-01	1.1599e-01	ENSG00000078747	2	2709	24
XRCC6	ENST00000359308	5.2136e-01	3.0983e+00	9.9904e-01	6.9115e-02	ENSG00000196419	2	1827	12
AGO4	ENST00000373210	5.1982e-01	3.7941e+00	9.9990e-01	1.0370e-01	ENSG00000134698	2	2583	18
DDX39B	ENST00000396172	2.0872e-01	4.5644e+00	9.9725e-01	4.6048e-02	ENSG00000198563	2	1284	10
ZNF536	ENST00000355537	7.6439e-01	2.4037e+00	9.9958e-01	8.4301e-02	ENSG00000198597	2	3900	4
HNRNPA2B1	ENST00000354667	3.9048e-01	3.0018e+00	9.9732e-01	4.5898e-02	ENSG00000122566	2	1059	11
EWSR1	ENST00000414183	6.4395e-01	2.5227e+00	9.9981e-01	9.5166e-02	ENSG00000182944	2	1983	18
NUMBL	ENST00000252891	5.6498e-01	3.0296e+00	9.9902e-01	6.9224e-02	ENSG00000105245	2	1827	10
STRBP	ENST00000447404	4.8590e-01	3.4769e+00	9.9958e-01	8.4308e-02	ENSG00000165209	3	2016	17
CPEB1	ENST00000568128	6.5646e-01	2.0987e+00	9.9899e-01	6.9400e-02	ENSG00000214575	2	1683	12
SUV39H1	ENST00000376687	3.1578e-01	3.4884e+00	9.8957e-01	0.0000e+00	ENSG00000101945	2	1236	6
FOXP2	ENST00000408937	7.2626e-01	1.8963e+00	9.9994e-01	1.1083e-01	ENSG00000128573	2	2220	17
RXRB	ENST00000374685	4.3878e-01	3.4196e+00	9.9719e-01	4.6170e-02	ENSG00000204231	2	1611	10
SP2	ENST00000376741	6.5645e-01	2.3682e+00	9.9721e-01	4.6137e-02	ENSG00000167182	2	1839	7
AQR	ENST00000156471	6.4444e-01	3.5509e+00	1.0000e+00	1.3201e-01	ENSG00000021776	2	4455	35
SEMA3F	ENST00000002829	7.0404e-01	2.4689e+00	9.9989e-01	1.0429e-01	ENSG00000001617	2	2355	18
SMG7	ENST00000507469	7.5205e-01	2.1934e+00	9.9998e-01	1.2165e-01	ENSG00000116698	1	3534	23
SRP54	ENST00000556994	4.0822e-01	3.4521e+00	9.9895e-01	6.9654e-02	ENSG00000100883	2	1512	15
KDM3A	ENST00000409556	8.2398e-01	1.6494e+00	9.9999e-01	1.2548e-01	ENSG00000115548	2	3963	25
FRS2	ENST00000299293	8.1316e-01	1.1311e+00	9.9721e-01	4.6119e-02	ENSG00000166225	3	1524	5
BRD2	ENST00000395289	9.2154e-01	5.9311e-01	9.9957e-01	8.4546e-02	ENSG00000204256	3	2508	13
ADAMTS6	ENST00000381055	6.5046e-01	3.0880e+00	9.9998e-01	1.2207e-01	ENSG00000049192	2	3351	24
GIT1	ENST00000394869	6.0829e-01	3.0601e+00	9.9978e-01	9.5984e-02	ENSG00000108262	2	2310	21
ATP13A3	ENST00000439040	6.7038e-01	3.0145e+00	9.9998e-01	1.2209e-01	ENSG00000133657	2	3678	31
RAB2A	ENST00000262646	2.1117e-01	2.9884e+00	9.8913e-01	0.0000e+00	ENSG00000104388	2	636	8
ASAP2	ENST00000281419	7.2608e-01	2.3661e+00	9.9996e-01	1.1721e-01	ENSG00000151693	2	3018	28
PRKAR2B	ENST00000265717	5.3662e-01	2.4727e+00	9.9713e-01	4.6297e-02	ENSG00000005249	2	1254	11
SMARCB1	ENST00000263121	3.2664e-01	3.6016e+00	9.9710e-01	4.6352e-02	ENSG00000099956	2	1155	9
STAT5B	ENST00000293328	4.7041e-01	3.9952e+00	9.9988e-01	1.0466e-01	ENSG00000173757	2	2361	18
HAUS7	ENST00000370211	9.1430e-01	3.7552e-01	9.8913e-01	0.0000e+00	ENSG00000213397	2	1104	10
SYCP1	ENST00000369522	8.0789e-01	1.3797e+00	9.9997e-01	1.1690e-01	ENSG00000198765	2	2928	31
YTHDF3	ENST00000539294	5.7637e-01	2.6603e+00	9.9704e-01	4.6466e-02	ENSG00000185728	3	1752	5
ARHGAP44	ENST00000379672	6.8407e-01	2.3899e+00	9.9988e-01	1.0486e-01	ENSG00000006740	2	2454	21
MAP2K4	ENST00000353533	3.5611e-01	3.2309e+00	9.9709e-01	4.6375e-02	ENSG00000065559	2	1197	11
WDR1	ENST00000499869	7.2122e-01	1.9345e+00	9.9892e-01	6.9880e-02	ENSG00000071127	2	1818	15
NR2C2	ENST00000323373	5.3248e-01	3.1793e+00	9.9892e-01	6.9846e-02	ENSG00000177463	2	1845	14
ARHGAP23	ENST00000431231	7.8536e-01	1.9852e+00	9.9988e-01	1.0452e-01	ENSG00000225485	2	4473	24
SEMA6A	ENST00000343348	9.1380e-01	7.4673e-01	9.9976e-01	9.6546e-02	ENSG00000092421	2	3090	18
BCL3	ENST00000164227	5.8848e-01	2.2716e+00	9.8871e-01	0.0000e+00	ENSG00000069399	2	1362	9
MGAT1	ENST00000446023	7.5639e-01	1.5095e+00	9.8879e-01	0.0000e+00	ENSG00000131446	2	1335	1
SOCS6	ENST00000397942	8.6701e-01	8.5379e-01	9.8865e-01	0.0000e+00	ENSG00000170677	2	1605	1
AFF3	ENST00000356421	8.2257e-01	1.7128e+00	9.9996e-01	1.1790e-01	ENSG00000144218	3	3753	23
RP11-1055B8.7	ENST00000307745	9.9246e-01	1.0383e-01	9.9999e-01	1.3333e-01	ENSG00000171282	3	7824	32
FNDC3A	ENST00000492622	8.2928e-01	1.5293e+00	9.9998e-01	1.2232e-01	ENSG00000102531	2	3594	25
DPYSL3	ENST00000343218	6.5675e-01	2.4778e+00	9.9887e-01	7.0136e-02	ENSG00000113657	2	2052	14
C17orf85	ENST00000389005	6.5395e-01	2.3162e+00	9.9949e-01	8.5631e-02	ENSG00000074356	2	1860	13
ITSN1	ENST00000381318	6.7159e-01	3.6138e+00	1.0000e+00	1.4559e-01	ENSG00000205726	2	5163	39
NOL4	ENST00000261592	6.6434e-01	2.2671e+00	9.9949e-01	8.5634e-02	ENSG00000101746	2	1914	11
PROX1	ENST00000366958	5.2812e-01	3.5221e+00	9.9884e-01	7.0323e-02	ENSG00000117707	2	2211	4
CAMKV	ENST00000477224	4.6528e-01	3.3196e+00	9.9696e-01	4.6623e-02	ENSG00000164076	2	1503	10
ZBTB38	ENST00000514251	7.4749e-01	2.3068e+00	9.9949e-01	8.5589e-02	ENSG00000177311	2	3585	1
UBQLN1	ENST00000376395	6.2007e-01	2.3881e+00	9.9884e-01	7.0301e-02	ENSG00000135018	1	1767	11
ATXN7L1	ENST00000419735	7.0398e-01	2.2981e+00	9.9884e-01	7.0348e-02	ENSG00000146776	2	2583	12
LYN	ENST00000519728	4.4300e-01	3.3381e+00	9.9886e-01	7.0197e-02	ENSG00000254087	2	1536	12
SMAD4	ENST00000342988	3.4242e-01	4.1308e+00	9.9881e-01	7.0498e-02	ENSG00000141646	2	1656	11
BRWD1	ENST00000333229	7.6665e-01	2.8458e+00	1.0000e+00	1.4816e-01	ENSG00000185658	2	6960	42
ELAVL1	ENST00000407627	2.8002e-01	3.8070e+00	9.8849e-01	0.0000e+00	ENSG00000066044	2	978	5
SF3B2	ENST00000322535	5.4956e-01	3.6833e+00	9.9992e-01	1.1272e-01	ENSG00000087365	2	2685	22
CLCN3	ENST00000347613	4.3624e-01	4.3745e+00	9.9973e-01	9.7095e-02	ENSG00000109572	2	2598	13
SLIT1	ENST00000266058	7.1677e-01	3.0887e+00	9.9999e-01	1.3429e-01	ENSG00000187122	2	4602	37
TUBB2B	ENST00000259818	1.1357e-01	5.1195e+00	9.8840e-01	0.0000e+00	ENSG00000137285	2	1335	4
PHF19	ENST00000373896	4.8879e-01	3.3478e+00	9.9946e-01	8.5941e-02	ENSG00000119403	2	1740	14
FAM135B	ENST00000395297	9.0225e-01	9.6550e-01	9.9996e-01	1.1798e-01	ENSG00000147724	2	4218	19
FCHO2	ENST00000430046	6.9953e-01	2.0226e+00	9.9973e-01	9.7089e-02	ENSG00000157107	2	2430	26
PRDM2	ENST00000235372	9.0046e-01	1.0836e+00	9.9996e-01	1.1814e-01	ENSG00000116731	2	5154	8
DNAJC6	ENST00000371069	8.0391e-01	1.6003e+00	9.9986e-01	1.0574e-01	ENSG00000116675	2	2910	19
ATP2B3	ENST00000263519	6.8279e-01	2.7453e+00	9.9945e-01	8.6074e-02	ENSG00000067842	3	3660	20
RAPGEF1	ENST00000372190	6.5630e-01	3.1300e+00	9.9995e-01	1.1841e-01	ENSG00000107263	3	3285	24
NTN1	ENST00000173229	6.6805e-01	2.2728e+00	9.9687e-01	4.6785e-02	ENSG00000065320	2	1812	6
FEZF2	ENST00000283268	6.2926e-01	2.0744e+00	9.8860e-01	0.0000e+00	ENSG00000153266	2	1377	4
FBXO32	ENST00000517956	6.8449e-01	1.5746e+00	9.9692e-01	4.6699e-02	ENSG00000156804	2	1065	9
PTBP2	ENST00000426398	4.6763e-01	3.2024e+00	9.9883e-01	7.0403e-02	ENSG00000117569	2	1593	14
EFNB2	ENST00000245323	6.3606e-01	1.8274e+00	9.8845e-01	0.0000e+00	ENSG00000125266	2	999	5
CDK17	ENST00000261211	5.5277e-01	2.6354e+00	9.9947e-01	8.5862e-02	ENSG00000059758	2	1569	16
MAML3	ENST00000509479	8.9942e-01	9.0215e-01	9.9984e-01	1.0627e-01	ENSG00000196782	2	3414	5
THRB	ENST00000396671	5.5386e-01	2.5652e+00	9.9676e-01	4.6989e-02	ENSG00000151090	3	1383	8
MORC3	ENST00000400485	6.3712e-01	2.8899e+00	9.9985e-01	1.0625e-01	ENSG00000159256	1	2817	17
RAPH1	ENST00000319170	8.5097e-01	1.3862e+00	9.9985e-01	1.0600e-01	ENSG00000173166	2	3750	13
CREB1	ENST00000432329	3.9688e-01	2.9067e+00	9.9673e-01	4.7046e-02	ENSG00000118260	2	1023	8
IREB2	ENST00000258886	7.4587e-01	2.0330e+00	9.9991e-01	1.1318e-01	ENSG00000136381	2	2889	22
GDF6	ENST00000287020	8.3209e-01	9.3430e-01	9.8833e-01	0.0000e+00	ENSG00000156466	2	1365	2
OLFM1	ENST00000252854	4.4235e-01	3.4102e+00	9.9679e-01	4.6946e-02	ENSG00000130558	2	1401	6
SLC25A14	ENST00000218197	3.9402e-01	2.4975e+00	9.8821e-01	0.0000e+00	ENSG00000102078	2	975	10
SLC16A2	ENST00000587091	5.5504e-01	2.3824e+00	9.8828e-01	0.0000e+00	ENSG00000147100	2	1617	6
TRAF3	ENST00000560371	5.4303e-01	2.9892e+00	9.9869e-01	7.1138e-02	ENSG00000131323	2	1704	10
MAST3	ENST00000262811	6.0057e-01	4.1363e+00	9.9991e-01	1.1362e-01	ENSG00000099308	2	3927	27
SPAST	ENST00000315285	8.1126e-01	1.2438e+00	9.9939e-01	8.6800e-02	ENSG00000021574	2	1848	17
USP32	ENST00000300896	6.8226e-01	3.2808e+00	1.0000e+00	1.4079e-01	ENSG00000170832	2	4812	34
LRP8	ENST00000306052	6.9705e-01	2.5202e+00	9.9983e-01	1.0666e-01	ENSG00000157193	2	2889	19
GJC1	ENST00000426548	6.0836e-01	2.0732e+00	9.8795e-01	0.0000e+00	ENSG00000182963	2	1188	1
GABBR1	ENST00000377034	4.2462e-01	4.8203e+00	9.9991e-01	1.1325e-01	ENSG00000204681	2	2883	22
PPP1R8	ENST00000311772	4.2274e-01	2.9088e+00	9.8791e-01	0.0000e+00	ENSG00000117751	2	1053	7
BMP2	ENST00000378827	7.9205e-01	1.1385e+00	9.8799e-01	0.0000e+00	ENSG00000125845	2	1188	2
P4HB	ENST00000331483	7.8267e-01	1.3065e+00	9.9662e-01	4.7252e-02	ENSG00000185624	2	1524	11
GDA	ENST00000238018	7.4073e-01	1.4639e+00	9.9867e-01	7.1239e-02	ENSG00000119125	3	1413	15
IQSEC1	ENST00000273221	7.5044e-01	2.2800e+00	9.9969e-01	9.8024e-02	ENSG00000144711	2	2889	14
KPNA6	ENST00000373625	4.6079e-01	3.3399e+00	9.9940e-01	8.6658e-02	ENSG00000025800	2	1608	14
LHX2	ENST00000373615	5.8914e-01	2.2747e+00	9.8812e-01	0.0000e+00	ENSG00000106689	2	1218	5
NFIB	ENST00000380953	5.7160e-01	2.4743e+00	9.9861e-01	7.1560e-02	ENSG00000147862	2	1482	11
WIZ	ENST00000263381	7.0944e-01	2.3834e+00	9.9865e-01	7.1356e-02	ENSG00000011451	2	2382	7
ZBTB43	ENST00000373464	5.7318e-01	2.5420e+00	9.8767e-01	0.0000e+00	ENSG00000169155	2	1401	1
BMPR1B	ENST00000440890	9.5543e-01	2.7016e-01	9.9863e-01	7.1438e-02	ENSG00000138696	3	1596	11
TTC17	ENST00000039989	8.5237e-01	1.3045e+00	9.9996e-01	1.2481e-01	ENSG00000052841	2	3423	24
PSMA7	ENST00000370873	4.5879e-01	2.3414e+00	9.8768e-01	0.0000e+00	ENSG00000101182	2	744	7
E2F1	ENST00000343380	6.0244e-01	2.0673e+00	9.8770e-01	0.0000e+00	ENSG00000101412	2	1311	7
LIMK1	ENST00000336180	6.4302e-01	2.6281e+00	9.9937e-01	8.6991e-02	ENSG00000106683	2	1941	16
APC2	ENST00000535453	9.3557e-01	7.5411e-01	9.9994e-01	1.1972e-01	ENSG00000115266	2	6909	14
CSF1	ENST00000329608	9.1789e-01	5.1416e-01	9.9634e-01	4.7731e-02	ENSG00000184371	2	1662	8
VAV1	ENST00000602142	5.2216e-01	3.8612e+00	9.9993e-01	1.2033e-01	ENSG00000141968	2	2535	27
IGF2BP1	ENST00000290341	4.7113e-01	3.5171e+00	9.9933e-01	8.7390e-02	ENSG00000159217	2	1731	15
UFD1L	ENST00000263202	4.3666e-01	2.7096e+00	9.9638e-01	4.7659e-02	ENSG00000070010	2	921	12
CDKL5	ENST00000379989	6.1506e-01	2.7357e+00	9.9932e-01	8.7497e-02	ENSG00000008086	2	3090	20
MIER3	ENST00000381213	6.5911e-01	2.0729e+00	9.9856e-01	7.1770e-02	ENSG00000155545	2	1647	13
CCT2	ENST00000299300	7.5942e-01	1.4748e+00	9.9853e-01	7.1923e-02	ENSG00000166226	2	1605	16
SHROOM4	ENST00000376020	8.8744e-01	9.5131e-01	9.9965e-01	9.8842e-02	ENSG00000158352	3	4479	9
TBX21	ENST00000177694	7.6895e-01	1.3951e+00	9.9636e-01	4.7700e-02	ENSG00000073861	2	1605	6
HNRNPUL2	ENST00000301785	8.6704e-01	9.5608e-01	9.9979e-01	1.0805e-01	ENSG00000214753	2	2241	14
CARD11	ENST00000396946	6.3706e-01	3.5439e+00	9.9995e-01	1.2606e-01	ENSG00000198286	2	3462	24
PCNX	ENST00000304743	8.8665e-01	1.4342e+00	1.0000e+00	1.5103e-01	ENSG00000100731	2	7023	36
PCNXL3	ENST00000355703	7.5980e-01	3.0372e+00	9.9999e-01	1.4309e-01	ENSG00000197136	2	6102	35
SCHIP1	ENST00000445224	5.2775e-01	1.9049e+00	9.8715e-01	0.0000e+00	ENSG00000151967	2	732	7
RAD23B	ENST00000358015	6.5885e-01	1.7545e+00	9.9630e-01	4.7801e-02	ENSG00000119318	2	1227	10
PRPF4	ENST00000374198	6.8064e-01	1.9934e+00	9.9930e-01	8.7762e-02	ENSG00000136875	2	1566	14
COL6A1	ENST00000361866	9.4597e-01	5.0101e-01	9.9995e-01	1.2599e-01	ENSG00000142156	2	3084	35
DCLK1	ENST00000255448	4.0626e-01	4.4039e+00	9.9964e-01	9.9090e-02	ENSG00000133083	2	2187	17
STK40	ENST00000373129	7.5742e-01	1.4625e+00	9.9624e-01	4.7901e-02	ENSG00000196182	2	1305	10
FANCB	ENST00000398334	1.0069e+00	-4.1747e-02	9.9631e-01	4.7779e-02	ENSG00000181544	3	2577	8
SETD5	ENST00000402198	8.8525e-01	1.1326e+00	9.9997e-01	1.3025e-01	ENSG00000168137	3	4326	21
HNRNPD	ENST00000313899	4.9236e-01	2.4525e+00	9.9621e-01	4.7945e-02	ENSG00000138668	2	1065	8
TCERG1	ENST00000296702	6.1464e-01	3.3416e+00	9.9996e-01	1.2564e-01	ENSG00000113649	2	3294	22
GNL1	ENST00000376621	6.3567e-01	2.4358e+00	9.9928e-01	8.7921e-02	ENSG00000204590	2	1821	12
CPEB3	ENST00000265997	6.3775e-01	2.5588e+00	9.9846e-01	7.2245e-02	ENSG00000107864	2	2094	9
PYGO1	ENST00000302000	1.0203e+00	-1.0890e-01	9.8683e-01	0.0000e+00	ENSG00000171016	2	1257	3
CUL3	ENST00000264414	3.4627e-01	4.7538e+00	9.9960e-01	9.9704e-02	ENSG00000036257	2	2304	16
LZTS3	ENST00000329152	7.6018e-01	1.7513e+00	9.9616e-01	4.8027e-02	ENSG00000088899	2	2019	3
KIF5A	ENST00000455537	5.8175e-01	3.5984e+00	9.9995e-01	1.2630e-01	ENSG00000155980	2	3096	28
INO80D	ENST00000403263	6.7811e-01	2.7432e+00	9.9962e-01	9.9462e-02	ENSG00000114933	2	3081	9
SAFB2	ENST00000252542	9.4190e-01	4.8273e-01	9.9979e-01	1.0820e-01	ENSG00000130254	2	2859	21
NAA30	ENST00000556492	6.8518e-01	1.6105e+00	9.8682e-01	0.0000e+00	ENSG00000139977	2	1086	4
PCBP2	ENST00000359462	2.2310e-01	4.1330e+00	9.9617e-01	4.8006e-02	ENSG00000197111	2	1098	14
ZNF384	ENST00000396801	6.2673e-01	2.4396e+00	9.9842e-01	7.2437e-02	ENSG00000126746	2	1731	9
LATS1	ENST00000543571	7.3767e-01	2.3127e+00	9.9987e-01	1.1558e-01	ENSG00000131023	2	3390	7
MAML2	ENST00000524717	9.4898e-01	4.4973e-01	9.9987e-01	1.1558e-01	ENSG00000184384	2	3468	5
CAMK1D	ENST00000378847	5.3894e-01	2.4852e+00	9.9620e-01	4.7957e-02	ENSG00000183049	2	1155	11
TRIM46	ENST00000334634	5.9153e-01	3.2470e+00	9.9925e-01	8.8197e-02	ENSG00000163462	2	2277	10
PIK3R1	ENST00000521381	6.1609e-01	2.7206e+00	9.9978e-01	1.0842e-01	ENSG00000145675	2	2172	15
IL6ST	ENST00000381298	8.6303e-01	1.0583e+00	9.9978e-01	1.0832e-01	ENSG00000134352	1	2754	15
ARHGAP6	ENST00000337414	7.3764e-01	1.8229e+00	9.9845e-01	7.2286e-02	ENSG00000047648	2	2922	13
REL	ENST00000295025	7.2938e-01	1.7553e+00	9.9836e-01	7.2716e-02	ENSG00000162924	2	1857	11
MAGED1	ENST00000375695	6.3891e-01	2.3263e+00	9.9831e-01	7.2887e-02	ENSG00000179222	2	2502	12
GABRA2	ENST00000510861	4.2050e-01	3.1277e+00	9.9598e-01	4.8314e-02	ENSG00000151834	2	1353	9
JAKMIP1	ENST00000409021	6.4544e-01	2.8875e+00	9.9986e-01	1.1589e-01	ENSG00000152969	2	2493	20
PLXNA4	ENST00000359827	6.8478e-01	3.7998e+00	9.9999e-01	1.4155e-01	ENSG00000221866	2	5682	31
CACNA2D2	ENST00000479441	6.6617e-01	2.9999e+00	9.9997e-01	1.3520e-01	ENSG00000007402	2	3450	39
SNAP25	ENST00000254976	2.7420e-01	2.9553e+00	9.8653e-01	0.0000e+00	ENSG00000132639	2	618	7
CCND2	ENST00000261254	5.3840e-01	2.1326e+00	9.8658e-01	0.0000e+00	ENSG00000118971	2	867	5
FAM168A	ENST00000356467	6.1176e-01	1.6641e+00	9.8674e-01	0.0000e+00	ENSG00000054965	2	705	6
PATZ1	ENST00000266269	5.7535e-01	3.1076e+00	9.9598e-01	4.8310e-02	ENSG00000100105	2	2061	5
DENND1A	ENST00000373624	8.5243e-01	1.2611e+00	9.9976e-01	1.0885e-01	ENSG00000119522	2	3027	22
KDM7A	ENST00000397560	6.8585e-01	2.4635e+00	9.9986e-01	1.1606e-01	ENSG00000006459	2	2823	20
SOX30	ENST00000265007	8.9384e-01	7.7579e-01	9.9825e-01	7.3166e-02	ENSG00000039600	2	2259	5
WDTC1	ENST00000361771	4.8418e-01	3.8083e+00	9.9915e-01	8.9065e-02	ENSG00000142784	2	2028	15
THOC1	ENST00000261600	5.9027e-01	2.5777e+00	9.9955e-01	1.0060e-01	ENSG00000079134	2	1971	21
FMNL1	ENST00000331495	6.6020e-01	2.9981e+00	9.9985e-01	1.1633e-01	ENSG00000184922	2	3300	26
MRTO4	ENST00000330263	1.0088e+00	-3.6878e-02	9.8629e-01	0.0000e+00	ENSG00000053372	2	717	8
STK39	ENST00000355999	6.3311e-01	2.1111e+00	9.9916e-01	8.8981e-02	ENSG00000198648	2	1635	18
IPO9	ENST00000361565	6.1629e-01	3.2772e+00	9.9990e-01	1.2245e-01	ENSG00000198700	2	3123	24
HERPUD1	ENST00000439977	8.4830e-01	8.0041e-01	9.9582e-01	4.8552e-02	ENSG00000051108	2	1173	8
REEP1	ENST00000538924	6.5501e-01	1.3549e+00	9.8632e-01	0.0000e+00	ENSG00000068615	3	624	7
GPS1	ENST00000392358	7.1159e-01	1.8625e+00	9.9819e-01	7.3386e-02	ENSG00000169727	2	1581	13
PLRG1	ENST00000499023	5.9018e-01	2.4498e+00	9.9911e-01	8.9437e-02	ENSG00000171566	2	1542	15
UBE2K	ENST00000261427	1.1388e-01	3.2324e+00	9.8621e-01	0.0000e+00	ENSG00000078140	2	600	7
PSMA6	ENST00000261479	4.0654e-01	2.4079e+00	9.8619e-01	0.0000e+00	ENSG00000100902	2	738	7
CNOT6L	ENST00000264903	4.0608e-01	3.6129e+00	9.9821e-01	7.3314e-02	ENSG00000138767	3	1665	12
AGAP1	ENST00000304032	8.4790e-01	1.2874e+00	9.9984e-01	1.1687e-01	ENSG00000157985	2	2571	18
CSNK1D	ENST00000314028	5.2672e-01	2.7025e+00	9.9577e-01	4.8639e-02	ENSG00000141551	2	1245	9
CELF4	ENST00000420428	4.9863e-01	3.1615e+00	9.9817e-01	7.3465e-02	ENSG00000101489	3	1458	12
RDH10	ENST00000240285	3.7811e-01	3.0283e+00	9.8594e-01	0.0000e+00	ENSG00000121039	2	1023	6
MAP2K7	ENST00000397979	5.2666e-01	2.8006e+00	9.9552e-01	4.8993e-02	ENSG00000076984	2	1257	11
GABPA	ENST00000354828	4.3933e-01	3.1239e+00	9.9812e-01	7.3690e-02	ENSG00000154727	2	1362	9
KIF13A	ENST00000259711	8.1330e-01	2.0467e+00	9.9999e-01	1.5038e-01	ENSG00000137177	2	5415	39
FAM169A	ENST00000389156	7.8482e-01	1.4156e+00	9.9907e-01	8.9687e-02	ENSG00000198780	2	2010	12
ACTB	ENST00000331789	6.1744e-02	5.0206e+00	9.8564e-01	0.0000e+00	ENSG00000075624	2	1125	5
NUP205	ENST00000285968	8.8410e-01	1.3537e+00	1.0000e+00	1.5675e-01	ENSG00000155561	2	6036	43
GNL3L	ENST00000336470	7.5742e-01	1.3581e+00	9.9558e-01	4.8917e-02	ENSG00000130119	2	1746	15
PABPC4	ENST00000372858	5.8737e-01	2.9204e+00	9.9905e-01	8.9870e-02	ENSG00000090621	2	1980	15
RALGAPA1	ENST00000307138	6.9154e-01	3.5271e+00	9.9999e-01	1.5297e-01	ENSG00000174373	2	6249	40
FADS2	ENST00000278840	4.4710e-01	3.1919e+00	9.9815e-01	7.3548e-02	ENSG00000134824	2	1332	12
FBXW7	ENST00000281708	4.5595e-01	3.7111e+00	9.9949e-01	1.0134e-01	ENSG00000109670	2	2121	11
TMEM132D	ENST00000422113	9.2506e-01	6.7934e-01	9.9907e-01	8.9742e-02	ENSG00000151952	2	3297	9
ATP11C	ENST00000327569	7.1486e-01	1.9874e+00	9.9970e-01	1.1032e-01	ENSG00000101974	2	3396	29
CASKIN2	ENST00000321617	9.2365e-01	7.3723e-01	9.9971e-01	1.1023e-01	ENSG00000177303	2	3606	19
NUDT21	ENST00000300291	1.2125e-01	3.4732e+00	9.8576e-01	0.0000e+00	ENSG00000167005	2	681	7
BACH2	ENST00000257749	7.1290e-01	2.2959e+00	9.9803e-01	7.4020e-02	ENSG00000112182	2	2523	4
PTPRM	ENST00000580170	7.2536e-01	2.8441e+00	9.9998e-01	1.4386e-01	ENSG00000173482	2	4395	33
HMBOX1	ENST00000397358	5.4836e-01	2.4616e+00	9.9805e-01	7.3949e-02	ENSG00000147421	2	1260	9
SOCS7	ENST00000577233	6.6554e-01	2.1012e+00	9.9807e-01	7.3866e-02	ENSG00000174111	2	1743	9
HNRNPA3	ENST00000392524	2.9721e-01	3.6360e+00	9.9543e-01	4.9133e-02	ENSG00000170144	2	1134	10
MAGED2	ENST00000375068	5.6346e-01	2.3381e+00	9.9538e-01	4.9203e-02	ENSG00000102316	2	1818	11
PTGES3	ENST00000262033	6.0377e-01	1.2685e+00	9.8536e-01	0.0000e+00	ENSG00000110958	2	480	8
SRSF11	ENST00000370950	5.8381e-01	2.4407e+00	9.9806e-01	7.3903e-02	ENSG00000116754	2	1452	12
LSM14B	ENST00000279068	6.9359e-01	1.6895e+00	9.9530e-01	4.9305e-02	ENSG00000149657	2	1155	8
NCSTN	ENST00000294785	7.9356e-01	1.4311e+00	9.9942e-01	1.0226e-01	ENSG00000162736	2	2127	17
AIFM1	ENST00000287295	5.4540e-01	2.4941e+00	9.9795e-01	7.4313e-02	ENSG00000156709	2	1839	16
ZNF704	ENST00000327835	6.4284e-01	2.0086e+00	9.9532e-01	4.9282e-02	ENSG00000164684	2	1236	8
TTBK1	ENST00000259750	7.3103e-01	2.6336e+00	9.9967e-01	1.1109e-01	ENSG00000146216	2	3963	14
PBX2	ENST00000375050	6.7432e-01	1.8376e+00	9.9532e-01	4.9279e-02	ENSG00000204304	2	1290	9
YIPF5	ENST00000274496	8.3534e-01	6.7755e-01	9.8529e-01	0.0000e+00	ENSG00000145817	2	771	5
KBTBD2	ENST00000304056	5.8452e-01	2.6898e+00	9.9795e-01	7.4319e-02	ENSG00000170852	2	1869	3
SLC30A1	ENST00000367001	6.3477e-01	2.2037e+00	9.8532e-01	0.0000e+00	ENSG00000170385	2	1521	2
KIAA1468	ENST00000398130	5.6783e-01	3.8722e+00	9.9993e-01	1.3431e-01	ENSG00000134444	2	3648	29
ZNF827	ENST00000379448	7.8497e-01	1.9033e+00	9.9965e-01	1.1145e-01	ENSG00000151612	2	3231	13
PICALM	ENST00000393346	7.7584e-01	1.4526e+00	9.9896e-01	9.0537e-02	ENSG00000073921	2	1956	20
PRKG1	ENST00000373980	5.6555e-01	2.9820e+00	9.9938e-01	1.0277e-01	ENSG00000185532	2	2058	18
YWHAE	ENST00000264335	3.3783e-01	2.8339e+00	9.8479e-01	0.0000e+00	ENSG00000108953	2	765	6
CRTC2	ENST00000368633	8.9166e-01	7.6926e-01	9.9891e-01	9.0900e-02	ENSG00000160741	2	2079	14
PSMD6	ENST00000295901	7.5879e-01	1.2563e+00	9.9518e-01	4.9475e-02	ENSG00000163636	2	1167	8
SMC2	ENST00000286398	8.7725e-01	1.0589e+00	9.9990e-01	1.3028e-01	ENSG00000136824	2	3591	24
THBS1	ENST00000260356	7.1526e-01	2.7177e+00	9.9985e-01	1.2510e-01	ENSG00000137801	2	3510	21
MAN1A2	ENST00000356554	6.1153e-01	2.5642e+00	9.9892e-01	9.0821e-02	ENSG00000198162	2	1923	13
GMEB2	ENST00000266068	6.6048e-01	2.2020e+00	9.9495e-01	4.9787e-02	ENSG00000101216	2	1590	9
SCFD1	ENST00000458591	6.8235e-01	2.0497e+00	9.9962e-01	1.1201e-01	ENSG00000092108	2	1926	25
TNFRSF1A	ENST00000162749	6.3780e-01	2.1013e+00	9.9490e-01	4.9846e-02	ENSG00000067182	2	1365	10
SSBP2	ENST00000320672	5.0466e-01	2.4529e+00	9.9777e-01	7.4954e-02	ENSG00000145687	2	1083	17
CDYL	ENST00000397588	6.3243e-01	2.3517e+00	9.9504e-01	4.9666e-02	ENSG00000153046	2	1632	7
REV1	ENST00000258428	8.2325e-01	1.6026e+00	9.9989e-01	1.3071e-01	ENSG00000135945	2	3753	22
POLD3	ENST00000263681	9.8429e-01	8.5714e-02	9.9776e-01	7.4976e-02	ENSG00000077514	2	1398	12
ESRP1	ENST00000433389	6.6730e-01	2.2654e+00	9.9934e-01	1.0319e-01	ENSG00000104413	2	2043	15
FUS	ENST00000254108	6.5821e-01	2.2053e+00	9.9930e-01	1.0355e-01	ENSG00000089280	2	1578	15
RARG	ENST00000425354	4.6596e-01	3.1331e+00	9.9478e-01	5.0001e-02	ENSG00000172819	2	1362	8
EPB41L4B	ENST00000374566	8.3794e-01	1.2503e+00	9.9972e-01	1.2020e-01	ENSG00000095203	2	2700	26
NDC1	ENST00000371429	8.3479e-01	1.0942e+00	9.9932e-01	1.0338e-01	ENSG00000058804	2	2022	18
MSI2	ENST00000284073	5.5225e-01	2.2860e+00	9.9478e-01	5.0011e-02	ENSG00000153944	2	984	13
RBM14-RBM4	ENST00000412278	6.4405e-01	1.9812e+00	9.8438e-01	0.0000e+00	ENSG00000248643	1	1017	2
ZMAT2	ENST00000274712	3.0285e-01	2.6250e+00	9.8418e-01	0.0000e+00	ENSG00000146007	2	597	6
AZIN1	ENST00000337198	6.6690e-01	1.8046e+00	9.9485e-01	4.9921e-02	ENSG00000155096	2	1344	10
CRIM1	ENST00000280527	9.7767e-01	1.9444e-01	9.9971e-01	1.2043e-01	ENSG00000150938	2	3108	17
PPP1R7	ENST00000234038	6.4301e-01	1.8584e+00	9.9458e-01	5.0265e-02	ENSG00000115685	2	1080	10
RNF40	ENST00000324685	6.9711e-01	2.7010e+00	9.9987e-01	1.3166e-01	ENSG00000103549	2	3003	19
MTMR1	ENST00000544228	6.3122e-01	2.0202e+00	9.9760e-01	7.5506e-02	ENSG00000063601	3	1995	15
PRPF39	ENST00000355765	5.8328e-01	2.6867e+00	9.9875e-01	9.1894e-02	ENSG00000185246	2	2007	13
EVL	ENST00000392920	7.3815e-01	1.4811e+00	9.9761e-01	7.5456e-02	ENSG00000196405	2	1254	14
HEXIM1	ENST00000332499	7.1733e-01	1.4083e+00	9.8396e-01	0.0000e+00	ENSG00000186834	2	1077	1
DLG4	ENST00000399510	3.6457e-01	4.9330e+00	9.9954e-01	1.1327e-01	ENSG00000132535	2	2301	22
KANSL1	ENST00000262419	8.6326e-01	1.2277e+00	9.9972e-01	1.2040e-01	ENSG00000120071	2	3315	14
AMIGO1	ENST00000369864	5.2356e-01	2.8562e+00	9.8411e-01	0.0000e+00	ENSG00000181754	2	1479	1
DAZL	ENST00000250863	9.0435e-01	4.3629e-01	9.9449e-01	5.0375e-02	ENSG00000092345	2	945	11
RPL3	ENST00000216146	7.2093e-01	1.5583e+00	9.9441e-01	5.0474e-02	ENSG00000100316	2	1209	10
CAMSAP1	ENST00000389532	8.0331e-01	2.1542e+00	9.9985e-01	1.3248e-01	ENSG00000130559	2	4806	17
MDGA2	ENST00000426342	7.6419e-01	1.6769e+00	9.9922e-01	1.0440e-01	ENSG00000139915	2	2181	13
TLE1	ENST00000376499	6.4562e-01	2.7371e+00	9.9922e-01	1.0434e-01	ENSG00000196781	2	2310	20
LMTK2	ENST00000297293	8.7786e-01	1.2855e+00	9.9978e-01	1.2735e-01	ENSG00000164715	2	4509	14
HCN4	ENST00000261917	7.0348e-01	2.7466e+00	9.9867e-01	9.2366e-02	ENSG00000138622	2	3609	8
CHMP6	ENST00000325167	9.5543e-01	1.6838e-01	9.8358e-01	0.0000e+00	ENSG00000176108	2	603	8
ACTN2	ENST00000366578	8.4197e-01	1.2925e+00	9.9968e-01	1.2109e-01	ENSG00000077522	2	2682	21
HDAC7	ENST00000080059	6.7470e-01	2.8252e+00	9.9969e-01	1.2095e-01	ENSG00000061273	2	2973	26
HELLS	ENST00000348459	5.9537e-01	2.9933e+00	9.9979e-01	1.2701e-01	ENSG00000119969	2	2514	22
ENG	ENST00000373203	8.6682e-01	9.3455e-01	9.9858e-01	9.2876e-02	ENSG00000106991	2	1974	15
SLMAP	ENST00000295951	7.6706e-01	1.7012e+00	9.9976e-01	1.2792e-01	ENSG00000163681	2	2433	21
C6orf62	ENST00000378119	6.5801e-01	1.3484e+00	9.8336e-01	0.0000e+00	ENSG00000112308	2	687	5
CACNA1B	ENST00000371372	6.4737e-01	4.5165e+00	9.9998e-01	1.5813e-01	ENSG00000148408	2	7017	47
KHDRBS1	ENST00000327300	5.5556e-01	2.4159e+00	9.9423e-01	5.0693e-02	ENSG00000121774	2	1329	9
TRIB2	ENST00000155926	6.6924e-01	1.7060e+00	9.8349e-01	0.0000e+00	ENSG00000071575	2	1029	3
VEZF1	ENST00000581208	5.1506e-01	2.9212e+00	9.9423e-01	5.0684e-02	ENSG00000136451	2	1563	6
HERC1	ENST00000443617	7.2334e-01	4.9558e+00	1.0000e+00	1.8748e-01	ENSG00000103657	2	14583	77
CCND3	ENST00000372991	6.9367e-01	1.3955e+00	9.8347e-01	0.0000e+00	ENSG00000112576	2	876	5
GSPT2	ENST00000340438	5.4955e-01	2.4902e+00	9.8321e-01	0.0000e+00	ENSG00000189369	2	1884	1
TXLNA	ENST00000373609	7.4794e-01	1.5776e+00	9.9731e-01	7.6371e-02	ENSG00000084652	2	1638	10
MED15	ENST00000263205	6.7251e-01	2.5346e+00	9.9974e-01	1.2835e-01	ENSG00000099917	2	2364	18
FBXL5	ENST00000341285	7.2357e-01	1.8477e+00	9.9854e-01	9.3097e-02	ENSG00000118564	2	2073	11
PCSK2	ENST00000262545	4.9996e-01	3.5451e+00	9.9853e-01	9.3110e-02	ENSG00000125851	2	1914	12
FOSL2	ENST00000264716	6.8842e-01	1.5958e+00	9.8293e-01	0.0000e+00	ENSG00000075426	2	978	4
CAMK2G	ENST00000322680	4.2234e-01	3.8036e+00	9.9910e-01	1.0544e-01	ENSG00000148660	3	1668	20
SH3GLB1	ENST00000482504	6.7086e-01	1.6282e+00	9.9407e-01	5.0882e-02	ENSG00000097033	2	1158	11
SLC2A1	ENST00000426263	5.2735e-01	2.9256e+00	9.9410e-01	5.0848e-02	ENSG00000117394	2	1476	10
TAOK2	ENST00000308893	6.7412e-01	3.2101e+00	9.9976e-01	1.2809e-01	ENSG00000149930	2	3705	15
TAOK3	ENST00000392533	6.1999e-01	3.0342e+00	9.9975e-01	1.2832e-01	ENSG00000135090	2	2694	19
TSHZ1	ENST00000322038	8.5682e-01	1.2926e+00	9.9730e-01	7.6402e-02	ENSG00000179981	2	3096	1
FBXO33	ENST00000298097	8.4991e-01	8.9063e-01	9.9417e-01	5.0759e-02	ENSG00000165355	2	1665	4
YTHDF1	ENST00000370339	7.5836e-01	1.5991e+00	9.9420e-01	5.0729e-02	ENSG00000149658	2	1677	5
YWHAB	ENST00000372839	5.4559e-01	1.8933e+00	9.8314e-01	0.0000e+00	ENSG00000166913	2	738	5
TMEM259	ENST00000356663	8.1156e-01	1.2789e+00	9.9408e-01	5.0861e-02	ENSG00000182087	2	1860	11
UBA2	ENST00000246548	5.9085e-01	2.6072e+00	9.9851e-01	9.3209e-02	ENSG00000126261	2	1920	17
RBPJ	ENST00000342295	3.9466e-01	3.5749e+00	9.9853e-01	9.3119e-02	ENSG00000168214	3	1500	11
ITPK1	ENST00000267615	7.9809e-01	1.1749e+00	9.9389e-01	5.1083e-02	ENSG00000100605	2	1242	10
RPS6KA5	ENST00000261991	7.0728e-01	2.1672e+00	9.9909e-01	1.0554e-01	ENSG00000100784	2	2406	17
SHH	ENST00000297261	4.5594e-01	2.9479e+00	9.8258e-01	0.0000e+00	ENSG00000164690	2	1386	3
PDLIM4	ENST00000253754	8.6303e-01	7.1455e-01	9.8283e-01	0.0000e+00	ENSG00000131435	2	990	7
SRSF1	ENST00000258962	1.3322e-01	3.9581e+00	9.8268e-01	0.0000e+00	ENSG00000136450	2	744	4
FOXJ2	ENST00000162391	8.7163e-01	8.2487e-01	9.9846e-01	9.3484e-02	ENSG00000065970	2	1722	10
MEMO1	ENST00000295065	4.1303e-01	2.6367e+00	9.9390e-01	5.1080e-02	ENSG00000162959	2	891	9
BCL9L	ENST00000334801	8.9987e-01	1.0980e+00	9.9939e-01	1.1525e-01	ENSG00000186174	2	4497	8
TOPORS	ENST00000360538	8.7455e-01	1.0509e+00	9.9904e-01	1.0589e-01	ENSG00000197579	2	3135	3
IGBP1	ENST00000342206	6.8080e-01	1.3042e+00	9.8274e-01	0.0000e+00	ENSG00000089289	2	1017	6
LRCH2	ENST00000317135	6.3072e-01	1.9411e+00	9.9713e-01	7.6889e-02	ENSG00000130224	2	2295	21
TOMM70A	ENST00000284320	6.9720e-01	1.9157e+00	9.9841e-01	9.3731e-02	ENSG00000154174	2	1824	12
NOVA2	ENST00000263257	2.5754e-01	4.3497e+00	9.8259e-01	0.0000e+00	ENSG00000104967	2	1476	4
SLC38A2	ENST00000256689	8.6180e-01	7.9703e-01	9.9709e-01	7.6990e-02	ENSG00000134294	2	1518	15
DCHS1	ENST00000299441	8.4608e-01	2.4007e+00	9.9997e-01	1.5685e-01	ENSG00000166341	2	9894	20
SRGAP3	ENST00000383836	7.7017e-01	2.1140e+00	9.9970e-01	1.2934e-01	ENSG00000196220	2	3297	22
PHC1	ENST00000543824	7.5747e-01	1.9176e+00	9.9938e-01	1.1534e-01	ENSG00000111752	2	3012	14
DDB1	ENST00000301764	4.6818e-01	4.8864e+00	9.9979e-01	1.3443e-01	ENSG00000167986	2	3420	27
PCDH1	ENST00000287008	6.8140e-01	3.0791e+00	9.9838e-01	9.3870e-02	ENSG00000156453	2	3711	5
SCAI	ENST00000373549	5.3538e-01	3.0105e+00	9.9936e-01	1.1564e-01	ENSG00000173611	2	1887	19
PPP4R1	ENST00000400556	7.4624e-01	2.0402e+00	9.9958e-01	1.2299e-01	ENSG00000154845	2	2850	20
PTK2	ENST00000340930	6.0305e-01	3.4369e+00	9.9987e-01	1.4353e-01	ENSG00000169398	2	3195	31
PLAGL2	ENST00000246229	6.5840e-01	2.1051e+00	9.8253e-01	0.0000e+00	ENSG00000126003	2	1488	2
MEF2D	ENST00000348159	6.4873e-01	2.2512e+00	9.9705e-01	7.7115e-02	ENSG00000116604	2	1563	11
RPL18A	ENST00000222247	6.6621e-01	1.3477e+00	9.8228e-01	0.0000e+00	ENSG00000105640	2	528	5
TNFSF13B	ENST00000375887	5.0503e-01	2.1434e+00	9.8193e-01	0.0000e+00	ENSG00000102524	2	855	6
PIM3	ENST00000360612	8.1004e-01	9.2166e-01	9.8192e-01	0.0000e+00	ENSG00000198355	2	978	6
GMPS	ENST00000496455	6.4537e-01	2.3686e+00	9.9825e-01	9.4515e-02	ENSG00000163655	2	2079	16
GRID1	ENST00000327946	8.1779e-01	1.6154e+00	9.9931e-01	1.1613e-01	ENSG00000182771	2	3027	16
HNRNPL	ENST00000221419	4.4560e-01	3.5416e+00	9.9685e-01	7.7633e-02	ENSG00000104824	2	1767	13
NONO	ENST00000276079	2.7100e-01	3.5885e+00	9.9350e-01	5.1527e-02	ENSG00000147140	2	1413	10
ELL2	ENST00000237853	7.6453e-01	1.5461e+00	9.9824e-01	9.4522e-02	ENSG00000118985	2	1920	12
DNAJC11	ENST00000377577	7.1455e-01	1.8474e+00	9.9893e-01	1.0677e-01	ENSG00000007923	2	1677	16
GRM7	ENST00000357716	7.5021e-01	2.0548e+00	9.9896e-01	1.0652e-01	ENSG00000196277	2	2745	10
TMEM131	ENST00000186436	8.0904e-01	2.0812e+00	9.9995e-01	1.5618e-01	ENSG00000075568	2	5649	41
LONP1	ENST00000360614	9.5221e-01	4.2807e-01	9.9930e-01	1.1623e-01	ENSG00000196365	2	2877	18
SRC	ENST00000373578	3.9627e-01	3.8709e+00	9.9691e-01	7.7465e-02	ENSG00000197122	2	1608	11
HSPA4	ENST00000304858	7.2122e-01	2.0572e+00	9.9954e-01	1.2362e-01	ENSG00000170606	2	2520	19
KIAA1211L	ENST00000397899	7.6225e-01	1.8814e+00	9.9694e-01	7.7392e-02	ENSG00000196872	2	2886	9
SPI1	ENST00000227163	4.7377e-01	2.3528e+00	9.8206e-01	0.0000e+00	ENSG00000066336	2	813	5
TRIM27	ENST00000377199	3.9327e-01	3.7029e+00	9.9685e-01	7.7621e-02	ENSG00000204713	2	1539	8
CEPT1	ENST00000545121	5.3292e-01	2.5011e+00	9.9351e-01	5.1509e-02	ENSG00000134255	2	1248	8
RPL19	ENST00000225430	4.2460e-01	2.3898e+00	9.8197e-01	0.0000e+00	ENSG00000108298	2	588	6
EPS15L1	ENST00000455140	7.7001e-01	1.9019e+00	9.9964e-01	1.3062e-01	ENSG00000127527	2	2730	24
KPNA1	ENST00000344337	4.6383e-01	3.2020e+00	9.9818e-01	9.4819e-02	ENSG00000114030	2	1614	13
CACNA2D1	ENST00000356860	5.8880e-01	3.4906e+00	9.9989e-01	1.4777e-01	ENSG00000153956	2	3273	39
STK11	ENST00000326873	7.3043e-01	1.5969e+00	9.9340e-01	5.1631e-02	ENSG00000118046	2	1299	9
GABRD	ENST00000378585	6.4398e-01	2.1673e+00	9.9345e-01	5.1581e-02	ENSG00000187730	2	1356	9
EIF5B	ENST00000289371	7.0014e-01	2.6223e+00	9.9981e-01	1.4029e-01	ENSG00000158417	2	3660	24
UHRF2	ENST00000276893	5.5450e-01	3.3209e+00	9.9928e-01	1.1639e-01	ENSG00000147854	2	2406	16
CELSR3	ENST00000164024	7.4827e-01	4.0766e+00	9.9998e-01	1.7022e-01	ENSG00000008300	2	9936	35
BRD1	ENST00000216267	7.0801e-01	2.7601e+00	9.9949e-01	1.2432e-01	ENSG00000100425	2	3174	12
KLF7	ENST00000309446	5.3021e-01	2.3041e+00	9.8178e-01	0.0000e+00	ENSG00000118263	2	906	4
RAB11FIP3	ENST00000262305	8.1986e-01	1.2666e+00	9.9820e-01	9.4724e-02	ENSG00000090565	2	2268	14
RABL6	ENST00000371663	1.0151e+00	-1.1610e-01	9.9817e-01	9.4850e-02	ENSG00000196642	3	2190	15
GRAMD1B	ENST00000529750	5.6637e-01	3.2309e+00	9.9929e-01	1.1636e-01	ENSG00000023171	2	2214	20
PUF60	ENST00000526683	3.2478e-01	4.4358e+00	9.9677e-01	7.7845e-02	ENSG00000179950	2	1677	12
FBL	ENST00000221801	7.6706e-01	1.1955e+00	9.9319e-01	5.1861e-02	ENSG00000105202	2	963	9
TBX2	ENST00000240328	7.7544e-01	1.5379e+00	9.9329e-01	5.1753e-02	ENSG00000121068	2	2136	7
ZRANB1	ENST00000359653	5.6354e-01	3.0784e+00	9.9885e-01	1.0729e-01	ENSG00000019995	2	2124	9
ATP2A2	ENST00000539276	4.2768e-01	4.8777e+00	9.9945e-01	1.2482e-01	ENSG00000174437	2	3126	20
FLT1	ENST00000282397	8.4753e-01	1.4548e+00	9.9983e-01	1.4517e-01	ENSG00000102755	2	4014	30
ACTL6A	ENST00000429709	4.6318e-01	2.9398e+00	9.9665e-01	7.8124e-02	ENSG00000136518	2	1287	14
HERC4	ENST00000395198	4.7670e-01	4.3093e+00	9.9961e-01	1.3116e-01	ENSG00000148634	2	3171	24
AKAP4	ENST00000358526	8.7451e-01	7.8353e-01	9.9323e-01	5.1823e-02	ENSG00000147081	2	2562	6
JADE1	ENST00000226319	5.8988e-01	3.1809e+00	9.9885e-01	1.0731e-01	ENSG00000077684	2	2526	10
TRA2B	ENST00000453386	3.0194e-01	3.4968e+00	9.9312e-01	5.1934e-02	ENSG00000136527	2	864	9
BCAR1	ENST00000418647	1.0701e+00	-5.9449e-01	9.9808e-01	9.5230e-02	ENSG00000050820	2	2748	7
ADD3	ENST00000356080	9.5249e-01	3.2960e-01	9.9880e-01	1.0759e-01	ENSG00000148700	2	2118	14
PSMC6	ENST00000445930	3.7713e-01	3.3230e+00	9.9662e-01	7.8207e-02	ENSG00000100519	2	1209	14
POLR1B	ENST00000263331	6.6754e-01	2.9739e+00	9.9946e-01	1.2471e-01	ENSG00000125630	2	3405	15
PRPF40B	ENST00000548825	8.6996e-01	1.0695e+00	9.9963e-01	1.3072e-01	ENSG00000110844	2	2676	26
ASTN2	ENST00000361209	8.7578e-01	1.1583e+00	9.9971e-01	1.3659e-01	ENSG00000148219	2	3864	22
GRIA2	ENST00000296526	4.1288e-01	4.5573e+00	9.9916e-01	1.1752e-01	ENSG00000120251	2	2649	15
LNPEP	ENST00000231368	8.2278e-01	1.4431e+00	9.9957e-01	1.3167e-01	ENSG00000113441	2	3075	18
RLIM	ENST00000332687	5.6154e-01	2.4248e+00	9.9301e-01	5.2048e-02	ENSG00000131263	2	1872	3
RASIP1	ENST00000222145	6.3416e-01	2.8182e+00	9.9803e-01	9.5466e-02	ENSG00000105538	2	2889	11
NAV2	ENST00000396087	8.9766e-01	1.3914e+00	9.9995e-01	1.6465e-01	ENSG00000166833	2	7464	41
ILF2	ENST00000361891	3.4998e-01	3.4039e+00	9.9650e-01	7.8489e-02	ENSG00000143621	2	1170	14
NUS1	ENST00000368494	8.0314e-01	8.7623e-01	9.8117e-01	0.0000e+00	ENSG00000153989	2	879	5
NPTN	ENST00000345330	5.1719e-01	2.6779e+00	9.9304e-01	5.2015e-02	ENSG00000156642	2	1194	8
WT1	ENST00000332351	7.0355e-01	1.7806e+00	9.9648e-01	7.8540e-02	ENSG00000184937	2	1551	10
CLOCK	ENST00000309964	7.5544e-01	1.8274e+00	9.9957e-01	1.3173e-01	ENSG00000134852	2	2538	20
KCNH3	ENST00000257981	5.8692e-01	3.8464e+00	9.9919e-01	1.1732e-01	ENSG00000135519	2	3249	15
TOP2B	ENST00000435706	6.0999e-01	3.8634e+00	9.9989e-01	1.5225e-01	ENSG00000077097	2	4863	36
DCTN2	ENST00000434715	6.3717e-01	1.9044e+00	9.9653e-01	7.8430e-02	ENSG00000175203	2	1218	16
NCOA1	ENST00000406961	7.6358e-01	2.3531e+00	9.9981e-01	1.4577e-01	ENSG00000084676	2	4323	19
RHEB	ENST00000262187	3.4176e-01	2.2985e+00	9.8119e-01	0.0000e+00	ENSG00000106615	2	552	8
ANKRD34A	ENST00000323397	5.9579e-01	2.4617e+00	9.8103e-01	0.0000e+00	ENSG00000181039	2	1488	1
HDAC9	ENST00000441542	7.5466e-01	2.0616e+00	9.9973e-01	1.4235e-01	ENSG00000048052	2	3207	25
ANKRD13C	ENST00000370944	6.0920e-01	2.3672e+00	9.9793e-01	9.5870e-02	ENSG00000118454	2	1623	13
WWP1	ENST00000517970	6.4259e-01	2.8120e+00	9.9966e-01	1.3746e-01	ENSG00000123124	2	2766	23
ZNF319	ENST00000299237	6.0051e-01	2.8380e+00	9.9285e-01	5.2211e-02	ENSG00000166188	2	1746	1
WDR18	ENST00000251289	9.1528e-01	4.7932e-01	9.9271e-01	5.2355e-02	ENSG00000065268	2	1296	10
CBX8	ENST00000269385	8.2920e-01	9.3792e-01	9.9270e-01	5.2364e-02	ENSG00000141570	2	1167	5
LENG8	ENST00000326764	8.3484e-01	1.3474e+00	9.9938e-01	1.2560e-01	ENSG00000167615	2	2400	15
KAL1	ENST00000262648	8.4592e-01	8.8500e-01	9.9793e-01	9.5842e-02	ENSG00000011201	2	2040	14
LRRC8B	ENST00000330947	6.4755e-01	2.5432e+00	9.9619e-01	7.9203e-02	ENSG00000197147	2	2409	2
ZBTB21	ENST00000310826	9.4035e-01	5.1170e-01	9.9778e-01	9.6428e-02	ENSG00000173276	2	3198	1
MORC4	ENST00000355610	7.8884e-01	1.3623e+00	9.9783e-01	9.6253e-02	ENSG00000133131	2	2811	17
ARHGAP29	ENST00000260526	8.6587e-01	1.2111e+00	9.9964e-01	1.3780e-01	ENSG00000137962	2	3783	22
NELL2	ENST00000437801	9.0622e-01	7.3015e-01	9.9952e-01	1.3244e-01	ENSG00000184613	2	2598	21
PDE8B	ENST00000264917	6.1978e-01	2.9973e+00	9.9905e-01	1.1850e-01	ENSG00000113231	2	2655	22
ZNF281	ENST00000294740	8.6728e-01	1.0154e+00	9.9624e-01	7.9091e-02	ENSG00000162702	2	2685	1
ARFGEF2	ENST00000371917	7.6376e-01	2.5971e+00	9.9993e-01	1.6407e-01	ENSG00000124198	2	5355	39
PHF13	ENST00000377648	6.4329e-01	1.7599e+00	9.8042e-01	0.0000e+00	ENSG00000116273	2	900	4
INPP4A	ENST00000074304	6.1053e-01	3.3467e+00	9.9952e-01	1.3252e-01	ENSG00000040933	3	2931	24
MUC5B	ENST00000529681	1.1381e+00	-2.8417e+00	9.9999e-01	1.8333e-01	ENSG00000117983	2	17286	49
KDR	ENST00000263923	8.9356e-01	1.0272e+00	9.9982e-01	1.5060e-01	ENSG00000128052	2	4068	30
BAI2	ENST00000373658	5.9203e-01	4.4865e+00	9.9982e-01	1.5051e-01	ENSG00000121753	2	4755	31
NLGN4X	ENST00000381095	6.0369e-01	2.7006e+00	9.9267e-01	5.2401e-02	ENSG00000146938	2	2448	5
LRP2	ENST00000263816	8.8445e-01	2.0673e+00	9.9999e-01	1.9529e-01	ENSG00000081479	2	13965	79
CHRM3	ENST00000255380	6.9979e-01	1.9591e+00	9.9253e-01	5.2535e-02	ENSG00000133019	2	1770	1
PITPNC1	ENST00000581322	5.1351e-01	2.3637e+00	9.9252e-01	5.2544e-02	ENSG00000154217	2	996	9
ZNF496	ENST00000294753	8.0162e-01	1.3953e+00	9.9624e-01	7.9081e-02	ENSG00000162714	2	1761	7
USF2	ENST00000222305	5.9948e-01	1.8926e+00	9.9253e-01	5.2539e-02	ENSG00000105698	2	1038	10
PDIA3	ENST00000300289	8.8441e-01	6.8368e-01	9.9608e-01	7.9445e-02	ENSG00000167004	2	1515	13
FLNC	ENST00000325888	8.0919e-01	2.7890e+00	9.9994e-01	1.6868e-01	ENSG00000128591	2	8175	48
MTMR4	ENST00000323456	6.2312e-01	3.4935e+00	9.9959e-01	1.3865e-01	ENSG00000108389	2	3585	18
TRIP13	ENST00000166345	5.8132e-01	2.3171e+00	9.9606e-01	7.9480e-02	ENSG00000071539	2	1296	13
ACE2	ENST00000427411	7.9122e-01	1.2455e+00	9.9769e-01	9.6752e-02	ENSG00000130234	3	2415	18
KIRREL	ENST00000359209	6.7092e-01	2.6053e+00	9.9855e-01	1.0913e-01	ENSG00000183853	2	2271	15
CELSR1	ENST00000262738	9.2189e-01	1.2028e+00	9.9994e-01	1.6835e-01	ENSG00000075275	2	9042	35
HGF	ENST00000222390	7.4361e-01	1.8452e+00	9.9947e-01	1.3314e-01	ENSG00000019991	2	2184	18
RYR2	ENST00000366574	6.8338e-01	5.7809e+00	9.9999e-01	1.9733e-01	ENSG00000198626	2	14901	105
TM9SF4	ENST00000398022	5.8327e-01	2.9598e+00	9.9900e-01	1.1886e-01	ENSG00000101337	2	1926	18
FAM160B1	ENST00000369248	8.0755e-01	1.3720e+00	9.9898e-01	1.1901e-01	ENSG00000151553	2	2295	17
SYN1	ENST00000295987	4.6902e-01	2.9674e+00	9.9216e-01	5.2904e-02	ENSG00000008056	2	2115	13
CAD	ENST00000264705	6.6954e-01	4.3365e+00	9.9993e-01	1.7132e-01	ENSG00000084774	2	6675	44
FAF1	ENST00000396153	6.8435e-01	2.1266e+00	9.9895e-01	1.1920e-01	ENSG00000185104	2	1950	19
FNIP1	ENST00000510461	7.3258e-01	2.3526e+00	9.9957e-01	1.3895e-01	ENSG00000217128	2	3498	18
ETF1	ENST00000360541	1.9222e-01	4.3920e+00	9.9600e-01	7.9619e-02	ENSG00000120705	2	1311	10
INHBA	ENST00000242208	5.5870e-01	2.5001e+00	9.7979e-01	0.0000e+00	ENSG00000122641	2	1278	2
SLC30A10	ENST00000366926	7.3015e-01	1.5751e+00	9.7952e-01	0.0000e+00	ENSG00000196660	2	1455	4
STT3B	ENST00000295770	4.8561e-01	3.7557e+00	9.9896e-01	1.1918e-01	ENSG00000163527	2	2478	16
MRC1L1	ENST00000331429	7.1374e-01	1.6597e+00	9.9765e-01	9.6923e-02	ENSG00000183748	2	4368	30
MEX3A	ENST00000532414	5.5160e-01	2.7891e+00	9.7977e-01	0.0000e+00	ENSG00000254726	2	1560	2
CAMK2A	ENST00000398376	2.4017e-01	4.6751e+00	9.9845e-01	1.0964e-01	ENSG00000070808	2	1467	19
INTS3	ENST00000318967	4.9132e-01	4.4143e+00	9.9972e-01	1.4817e-01	ENSG00000143624	2	3126	30
RNPS1	ENST00000565678	7.6279e-01	1.1938e+00	9.7980e-01	0.0000e+00	ENSG00000205937	2	915	7
NFE2L1	ENST00000362042	7.6650e-01	1.7553e+00	9.9759e-01	9.7104e-02	ENSG00000082641	2	2316	5
SLC6A3	ENST00000270349	6.6633e-01	2.2921e+00	9.9758e-01	9.7150e-02	ENSG00000142319	2	1860	14
CELSR2	ENST00000271332	8.5630e-01	2.1760e+00	9.9994e-01	1.7290e-01	ENSG00000143126	2	8769	34
TFAP2D	ENST00000008391	8.6572e-01	7.5022e-01	9.9199e-01	5.3059e-02	ENSG00000008197	2	1356	8
PIK3CB	ENST00000477593	6.3346e-01	3.0921e+00	9.9964e-01	1.4414e-01	ENSG00000051382	2	3210	22
ZC3H12C	ENST00000278590	7.7086e-01	1.8008e+00	9.9838e-01	1.0999e-01	ENSG00000149289	2	2649	6
DOPEY1	ENST00000349129	7.3552e-01	3.3221e+00	9.9993e-01	1.7516e-01	ENSG00000083097	2	7395	37
ZMIZ1	ENST00000334512	6.3939e-01	3.3882e+00	9.9937e-01	1.3435e-01	ENSG00000108175	2	3201	21
ZYG11B	ENST00000294353	4.3972e-01	3.9832e+00	9.9836e-01	1.1008e-01	ENSG00000162378	2	2232	14
SKIDA1	ENST00000449193	8.3663e-01	1.1582e+00	9.9193e-01	5.3119e-02	ENSG00000180592	2	2724	1
SEPT9	ENST00000427177	7.7007e-01	1.6181e+00	9.9579e-01	8.0052e-02	ENSG00000184640	2	1758	12
SCUBE3	ENST00000274938	6.9319e-01	2.6996e+00	9.9939e-01	1.3412e-01	ENSG00000146197	2	2979	22
KLF6	ENST00000497571	5.8923e-01	1.8535e+00	9.7946e-01	0.0000e+00	ENSG00000067082	2	849	4
SFMBT2	ENST00000361972	8.4202e-01	1.2804e+00	9.9939e-01	1.3409e-01	ENSG00000198879	2	2682	20
DNM1	ENST00000372923	3.5474e-01	5.1795e+00	9.9917e-01	1.2772e-01	ENSG00000106976	2	2592	22
ZNFX1	ENST00000396105	7.7832e-01	2.5616e+00	9.9983e-01	1.5852e-01	ENSG00000124201	2	5754	13
RBBP4	ENST00000373493	1.4939e-01	4.6266e+00	9.9565e-01	8.0331e-02	ENSG00000162521	2	1275	12
LEMD3	ENST00000308330	1.0338e+00	-2.6038e-01	9.9877e-01	1.2045e-01	ENSG00000174106	2	2733	13
RUSC2	ENST00000455600	9.0947e-01	9.5056e-01	9.9949e-01	1.4012e-01	ENSG00000198853	2	4548	11
AKAP6	ENST00000280979	1.0035e+00	-4.2690e-02	9.9983e-01	1.6193e-01	ENSG00000151320	2	6957	12
TMEM132B	ENST00000299308	8.3188e-01	1.4719e+00	9.9876e-01	1.2051e-01	ENSG00000139364	2	3234	9
RBM15B	ENST00000323686	7.1308e-01	2.3194e+00	9.9557e-01	8.0499e-02	ENSG00000179837	2	2670	1
ZNF644	ENST00000370440	8.3001e-01	1.5521e+00	9.9914e-01	1.2799e-01	ENSG00000122482	2	3981	5
AUTS2	ENST00000342771	7.7778e-01	2.2242e+00	9.9934e-01	1.3464e-01	ENSG00000158321	2	3777	19
SIM1	ENST00000369208	9.0490e-01	7.1496e-01	9.9828e-01	1.1050e-01	ENSG00000112246	2	2298	11
FAT3	ENST00000298047	9.2941e-01	1.2600e+00	9.9995e-01	1.8080e-01	ENSG00000165323	3	13767	27
TP53BP1	ENST00000382044	8.3620e-01	1.8797e+00	9.9985e-01	1.6429e-01	ENSG00000067369	2	5931	28
HECW1	ENST00000395891	7.3663e-01	2.9523e+00	9.9982e-01	1.6212e-01	ENSG00000002746	2	4818	28
NEGR1	ENST00000357731	6.7425e-01	1.6380e+00	9.9173e-01	5.3303e-02	ENSG00000172260	2	1062	7
XPO5	ENST00000265351	6.5506e-01	3.1112e+00	9.9971e-01	1.5314e-01	ENSG00000124571	2	3612	32
SVEP1	ENST00000401783	8.7866e-01	1.8788e+00	9.9995e-01	1.8599e-01	ENSG00000165124	3	10713	48
SCAF1	ENST00000360565	8.4876e-01	1.4037e+00	9.9819e-01	1.1092e-01	ENSG00000126461	2	3936	10
DLGAP1	ENST00000315677	6.4079e-01	3.2012e+00	9.9875e-01	1.2058e-01	ENSG00000170579	2	2931	10
DLX2	ENST00000234198	7.9902e-01	9.4875e-01	9.7847e-01	0.0000e+00	ENSG00000115844	2	984	3
TTYH1	ENST00000376531	9.3274e-01	3.8422e-01	9.9539e-01	8.0845e-02	ENSG00000167614	2	1380	13
CSNK1G2	ENST00000255641	5.1301e-01	2.7969e+00	9.9138e-01	5.3624e-02	ENSG00000133275	2	1245	11
RAB35	ENST00000229340	4.1283e-01	2.3642e+00	9.7845e-01	0.0000e+00	ENSG00000111737	2	603	6
PIAS2	ENST00000585916	6.8198e-01	2.0573e+00	9.9718e-01	9.8448e-02	ENSG00000078043	2	1863	14
ADCY5	ENST00000462833	6.5113e-01	3.4043e+00	9.9928e-01	1.3523e-01	ENSG00000173175	2	3783	21
GRM5	ENST00000418177	6.4762e-01	3.2078e+00	9.9872e-01	1.2077e-01	ENSG00000168959	3	3636	9
BOD1L1	ENST00000040738	9.5155e-01	6.6628e-01	9.9985e-01	1.6716e-01	ENSG00000038219	2	9153	26
PTPRS	ENST00000357368	7.0443e-01	3.7772e+00	9.9983e-01	1.6500e-01	ENSG00000105426	3	5844	37
EDNRA	ENST00000324300	4.9400e-01	2.8025e+00	9.9158e-01	5.3444e-02	ENSG00000151617	2	1281	7
NRXN1	ENST00000404971	7.5909e-01	2.5642e+00	9.9964e-01	1.4962e-01	ENSG00000179915	1	4641	23
ARHGAP32	ENST00000310343	8.4993e-01	1.8072e+00	9.9978e-01	1.5984e-01	ENSG00000134909	2	6261	22
FRMD5	ENST00000417257	6.8893e-01	1.9798e+00	9.9724e-01	9.8285e-02	ENSG00000171877	2	1710	14
VPS54	ENST00000272322	8.7839e-01	9.5059e-01	9.9929e-01	1.3510e-01	ENSG00000143952	2	2931	22
UBE2R2	ENST00000263228	3.1008e-01	2.7845e+00	9.7816e-01	0.0000e+00	ENSG00000107341	2	714	5
AMMECR1L	ENST00000272647	4.9061e-01	2.4653e+00	9.9130e-01	5.3700e-02	ENSG00000144233	2	930	6
CCT6A	ENST00000275603	7.8823e-01	1.2629e+00	9.9532e-01	8.0966e-02	ENSG00000146731	2	1593	14
TCFL5	ENST00000335351	7.8191e-01	1.0982e+00	9.9128e-01	5.3719e-02	ENSG00000101190	2	1500	6
PBX1	ENST00000420696	3.2155e-01	3.8266e+00	9.9527e-01	8.1067e-02	ENSG00000185630	2	1290	9
TCP1	ENST00000321394	7.4231e-01	1.6049e+00	9.9527e-01	8.1058e-02	ENSG00000120438	2	1668	12
IRF1	ENST00000245414	5.0805e-01	2.3525e+00	9.9090e-01	5.4050e-02	ENSG00000125347	2	975	9
PRKAG2	ENST00000287878	7.4217e-01	1.6544e+00	9.9692e-01	9.9222e-02	ENSG00000106617	2	1707	16
LRP12	ENST00000276654	8.3198e-01	1.3042e+00	9.9799e-01	1.1175e-01	ENSG00000147650	2	2577	7
EBF1	ENST00000313708	5.0299e-01	3.3780e+00	9.9697e-01	9.9086e-02	ENSG00000164330	1	1773	16
FAM131B	ENST00000443739	7.2560e-01	1.4160e+00	9.9092e-01	5.4035e-02	ENSG00000159784	2	1080	7
SOS2	ENST00000216373	7.2989e-01	2.5273e+00	9.9955e-01	1.5097e-01	ENSG00000100485	2	3996	23
RAD21	ENST00000297338	5.9758e-01	2.6421e+00	9.9701e-01	9.8977e-02	ENSG00000164754	2	1893	13
MOSPD2	ENST00000380492	6.4903e-01	1.6602e+00	9.9105e-01	5.3922e-02	ENSG00000130150	2	1554	15
STXBP5	ENST00000321680	6.5806e-01	2.9995e+00	9.9956e-01	1.5083e-01	ENSG00000164506	2	3453	28
KCNJ3	ENST00000295101	3.3156e-01	4.0628e+00	9.9108e-01	5.3890e-02	ENSG00000162989	2	1503	3
POLR1A	ENST00000263857	7.3947e-01	2.9485e+00	9.9980e-01	1.6870e-01	ENSG00000068654	2	5160	34
TP73	ENST00000378295	7.4862e-01	1.8527e+00	9.9696e-01	9.9113e-02	ENSG00000078900	2	1908	13
CWC15	ENST00000279839	4.2237e-01	2.1187e+00	9.7769e-01	0.0000e+00	ENSG00000150316	3	684	7
NDFIP1	ENST00000253814	5.9650e-01	1.4968e+00	9.7747e-01	0.0000e+00	ENSG00000131507	2	663	7
EPHB1	ENST00000398015	7.3033e-01	2.3628e+00	9.9850e-01	1.2203e-01	ENSG00000154928	2	2952	16
PHLPP1	ENST00000262719	8.2948e-01	1.7489e+00	9.9927e-01	1.4251e-01	ENSG00000081913	2	5151	17
MAGI2	ENST00000354212	8.1645e-01	1.8148e+00	9.9943e-01	1.4700e-01	ENSG00000187391	2	4365	22
PPP2R2A	ENST00000315985	3.9238e-01	3.3597e+00	9.9495e-01	8.1651e-02	ENSG00000221914	2	1371	10
ZNF618	ENST00000288466	6.9801e-01	2.5006e+00	9.9842e-01	1.2245e-01	ENSG00000157657	3	2583	14
HECW2	ENST00000260983	6.9078e-01	3.3052e+00	9.9970e-01	1.6135e-01	ENSG00000138411	2	4716	28
USP1	ENST00000339950	8.4737e-01	1.0556e+00	9.9691e-01	9.9271e-02	ENSG00000162607	2	2355	8
PHACTR3	ENST00000371015	8.4635e-01	9.7164e-01	9.9687e-01	9.9359e-02	ENSG00000087495	2	1677	13
FBXL20	ENST00000264658	4.2778e-01	3.1245e+00	9.9691e-01	9.9271e-02	ENSG00000108306	2	1308	15
BRD7	ENST00000394689	9.2595e-01	4.8921e-01	9.9774e-01	1.1275e-01	ENSG00000166164	2	1956	17
MTMR3	ENST00000401950	7.8299e-01	1.9950e+00	9.9937e-01	1.4766e-01	ENSG00000100330	2	3594	18
CDK16	ENST00000276052	4.8410e-01	2.9103e+00	9.9480e-01	8.1906e-02	ENSG00000102225	3	1710	16
HMGXB3	ENST00000502717	6.2357e-01	3.5086e+00	9.9900e-01	1.3754e-01	ENSG00000113716	2	3876	19
MARK4	ENST00000262891	6.3047e-01	2.9212e+00	9.9777e-01	1.1265e-01	ENSG00000007047	2	2256	17
FAM208A	ENST00000493960	7.8424e-01	2.0923e+00	9.9954e-01	1.5585e-01	ENSG00000163946	2	4536	24
CALD1	ENST00000361675	8.9171e-01	8.0166e-01	9.9879e-01	1.3055e-01	ENSG00000122786	2	2379	13
PPP2R4	ENST00000393370	6.5416e-01	1.6920e+00	9.9057e-01	5.4331e-02	ENSG00000119383	2	969	10
DLC1	ENST00000276297	1.2783e+00	-2.9310e+00	9.9948e-01	1.5182e-01	ENSG00000164741	2	4584	17
ELF2	ENST00000394235	7.4408e-01	1.5919e+00	9.9482e-01	8.1879e-02	ENSG00000109381	2	1743	8
LIN9	ENST00000328205	6.0515e-01	2.3929e+00	9.9771e-01	1.1287e-01	ENSG00000183814	2	1674	15
NRG1	ENST00000356819	9.0783e-01	6.3667e-01	9.9665e-01	9.9974e-02	ENSG00000157168	3	1935	13
NRXN2	ENST00000265459	6.4284e-01	4.0235e+00	9.9934e-01	1.4799e-01	ENSG00000110076	3	5136	22
GRIA1	ENST00000518783	5.6280e-01	3.5990e+00	9.9869e-01	1.3117e-01	ENSG00000155511	1	2748	16
STMN2	ENST00000518111	5.1725e-01	1.6866e+00	9.7687e-01	0.0000e+00	ENSG00000104435	1	561	5
TSKS	ENST00000246801	9.5868e-01	2.8256e-01	9.9652e-01	1.0032e-01	ENSG00000126467	2	1776	11
IRF2BP1	ENST00000302165	5.1856e-01	3.3430e+00	9.9024e-01	5.4609e-02	ENSG00000170604	2	1752	1
TMEM57	ENST00000374343	5.3541e-01	3.1264e+00	9.9757e-01	1.1337e-01	ENSG00000204178	2	1992	11
NTRK3	ENST00000360948	7.6657e-01	1.8347e+00	9.9830e-01	1.2300e-01	ENSG00000140538	3	2517	18
TFAP2B	ENST00000393655	7.6995e-01	1.2875e+00	9.9023e-01	5.4619e-02	ENSG00000008196	2	1380	7
DKFZP761J1410	ENST00000591608	7.1681e-01	1.6935e+00	9.9025e-01	5.4600e-02	ENSG00000105520	2	1281	8
DEF6	ENST00000316637	5.5862e-01	3.0265e+00	9.9768e-01	1.1298e-01	ENSG00000023892	2	1893	11
MKL1	ENST00000355630	9.9782e-01	1.7813e-02	9.9768e-01	1.1298e-01	ENSG00000196588	2	2793	12
SMAD2	ENST00000402690	3.4999e-01	3.6626e+00	9.9661e-01	1.0008e-01	ENSG00000175387	2	1401	10
MBD3	ENST00000156825	7.2438e-01	1.3857e+00	9.7650e-01	0.0000e+00	ENSG00000071655	3	873	6
CBX1	ENST00000393408	2.8204e-01	2.5421e+00	9.7622e-01	0.0000e+00	ENSG00000108468	2	555	4
HMGCR	ENST00000287936	5.2601e-01	3.7591e+00	9.9861e-01	1.3159e-01	ENSG00000113161	2	2664	19
PLAGL1	ENST00000360537	7.7185e-01	1.2985e+00	9.7640e-01	0.0000e+00	ENSG00000118495	2	1389	2
TRIM8	ENST00000302424	5.8178e-01	2.7417e+00	9.9438e-01	8.2619e-02	ENSG00000171206	2	1653	6
SLC8A2	ENST00000236877	3.8716e-01	5.2384e+00	9.9633e-01	1.0079e-01	ENSG00000118160	2	2763	9
DSP	ENST00000379802	9.5692e-01	5.9515e-01	9.9978e-01	1.8479e-01	ENSG00000096696	2	8613	24
PPP1R37	ENST00000221462	6.8340e-01	2.2691e+00	9.9448e-01	8.2444e-02	ENSG00000104866	2	2073	12
OSBP	ENST00000263847	5.0831e-01	3.5850e+00	9.9855e-01	1.3194e-01	ENSG00000110048	2	2421	14
PITX2	ENST00000306732	6.7754e-01	1.5502e+00	9.7618e-01	0.0000e+00	ENSG00000164093	2	972	3
ADCY2	ENST00000338316	5.3013e-01	4.2471e+00	9.9898e-01	1.4484e-01	ENSG00000078295	2	3273	25
DAAM1	ENST00000395125	7.8618e-01	1.8360e+00	9.9918e-01	1.4946e-01	ENSG00000100592	2	3234	25
DOCK2	ENST00000256935	6.5531e-01	3.9399e+00	9.9969e-01	1.7963e-01	ENSG00000134516	2	5490	52
TTBK2	ENST00000267890	8.4737e-01	1.3918e+00	9.9875e-01	1.3921e-01	ENSG00000128881	2	3732	14
DUSP6	ENST00000279488	7.6724e-01	1.2166e+00	9.7603e-01	0.0000e+00	ENSG00000139318	2	1143	3
RPS6	ENST00000380394	6.9702e-01	1.3340e+00	9.7590e-01	0.0000e+00	ENSG00000137154	2	747	6
EXT1	ENST00000378204	7.6907e-01	1.6661e+00	9.9732e-01	1.1425e-01	ENSG00000182197	2	2238	11
PHF20	ENST00000374012	7.1900e-01	2.3523e+00	9.9875e-01	1.3920e-01	ENSG00000025293	2	3036	17
RPS18	ENST00000439602	2.0176e-01	2.8242e+00	9.7590e-01	0.0000e+00	ENSG00000231500	2	456	6
STXBP5L	ENST00000273666	8.0871e-01	1.7087e+00	9.9926e-01	1.5406e-01	ENSG00000145087	2	3558	27
TFAP2A	ENST00000379604	5.4106e-01	2.5857e+00	9.8964e-01	5.5092e-02	ENSG00000137203	3	1311	7
PCNA	ENST00000379160	4.2411e-01	2.4744e+00	9.7606e-01	0.0000e+00	ENSG00000132646	2	783	6
YLPM1	ENST00000325680	9.3671e-01	7.6788e-01	9.9965e-01	1.7615e-01	ENSG00000119596	2	6438	20
ERF	ENST00000222329	6.6467e-01	2.2549e+00	9.8968e-01	5.5062e-02	ENSG00000105722	2	1644	4
CIT	ENST00000392521	6.8919e-01	3.8214e+00	9.9970e-01	1.8451e-01	ENSG00000122966	2	6207	47
GNAO1	ENST00000262494	4.0631e-01	3.1919e+00	9.8963e-01	5.5101e-02	ENSG00000087258	2	1062	8
MKRN1	ENST00000255977	7.6684e-01	1.3314e+00	9.9421e-01	8.2894e-02	ENSG00000133606	2	1446	8
NR5A1	ENST00000373588	6.1145e-01	2.3359e+00	9.8960e-01	5.5128e-02	ENSG00000136931	2	1383	6
ZBTB1	ENST00000394712	5.6707e-01	2.9676e+00	9.9407e-01	8.3111e-02	ENSG00000126804	3	2139	1
KCNB2	ENST00000523207	7.1983e-01	2.2511e+00	9.9613e-01	1.0129e-01	ENSG00000182674	2	2733	2
KCNC1	ENST00000265969	3.5623e-01	4.5189e+00	9.8957e-01	5.5148e-02	ENSG00000129159	2	1755	4
GRIK2	ENST00000421544	6.3505e-01	2.9066e+00	9.9841e-01	1.3263e-01	ENSG00000164418	2	2724	16
PKNOX1	ENST00000291547	7.3906e-01	1.4750e+00	9.9401e-01	8.3206e-02	ENSG00000160199	2	1308	10
RELB	ENST00000221452	6.6256e-01	2.2822e+00	9.9400e-01	8.3219e-02	ENSG00000104856	2	1737	12
ARRB1	ENST00000420843	5.9262e-01	2.3563e+00	9.9394e-01	8.3316e-02	ENSG00000137486	2	1254	16
CAMTA2	ENST00000414043	8.3994e-01	1.5541e+00	9.9918e-01	1.5473e-01	ENSG00000108509	2	3723	23
RAB8A	ENST00000300935	4.6223e-01	2.1221e+00	9.7543e-01	0.0000e+00	ENSG00000167461	2	621	8
RAN	ENST00000543796	1.1092e-01	3.4203e+00	9.7576e-01	0.0000e+00	ENSG00000132341	2	648	6
ATG4A	ENST00000372232	6.7857e-01	1.3515e+00	9.8953e-01	5.5179e-02	ENSG00000101844	2	1194	13
PLXNA1	ENST00000393409	7.2819e-01	3.4482e+00	9.9951e-01	1.7033e-01	ENSG00000114554	2	5688	31
CBX6	ENST00000407418	6.1214e-01	2.3104e+00	9.7568e-01	0.0000e+00	ENSG00000183741	2	1236	5
DLG5	ENST00000372391	7.8684e-01	2.5887e+00	9.9948e-01	1.6769e-01	ENSG00000151208	2	5757	32
PHF8	ENST00000357988	4.6131e-01	3.9759e+00	9.9785e-01	1.2496e-01	ENSG00000172943	2	3180	22
DDX4	ENST00000505374	7.0942e-01	2.0515e+00	9.9826e-01	1.3337e-01	ENSG00000152670	2	2172	21
OPN1LW	ENST00000369951	8.8987e-01	4.6570e-01	9.7535e-01	0.0000e+00	ENSG00000102076	2	1092	6
PPP2CA	ENST00000481195	1.3243e-01	4.1504e+00	9.8930e-01	5.5359e-02	ENSG00000113575	2	927	7
PTGS2	ENST00000367468	6.1942e-01	2.4783e+00	9.9597e-01	1.0166e-01	ENSG00000073756	2	1812	10
TPP2	ENST00000376065	5.7422e-01	3.8614e+00	9.9912e-01	1.5517e-01	ENSG00000134900	2	3747	29
HUNK	ENST00000270112	7.4022e-01	1.9014e+00	9.9589e-01	1.0183e-01	ENSG00000142149	2	2142	11
AP1B1	ENST00000357586	6.3847e-01	3.1177e+00	9.9828e-01	1.3327e-01	ENSG00000100280	3	2847	22
AP2B1	ENST00000312678	3.6645e-01	5.1667e+00	9.9830e-01	1.3319e-01	ENSG00000006125	2	2853	21
CBFA2T2	ENST00000346541	6.3730e-01	2.4750e+00	9.9585e-01	1.0192e-01	ENSG00000078699	2	1812	11
ARHGAP5	ENST00000345122	7.7803e-01	2.2104e+00	9.9862e-01	1.3996e-01	ENSG00000100852	2	4506	6
DBN1	ENST00000292385	9.0513e-01	6.7048e-01	9.9705e-01	1.1508e-01	ENSG00000113758	2	1953	14
MSI1	ENST00000257552	4.6400e-01	2.7962e+00	9.9357e-01	8.3870e-02	ENSG00000135097	2	1086	14
TENM3	ENST00000511685	7.6472e-01	3.2996e+00	9.9955e-01	1.8303e-01	ENSG00000218336	2	8097	27
FCHO1	ENST00000594202	8.3500e-01	1.4044e+00	9.9845e-01	1.4081e-01	ENSG00000130475	2	2673	26
HSPH1	ENST00000320027	7.7088e-01	1.7199e+00	9.9822e-01	1.3352e-01	ENSG00000120694	2	2574	18
ST7	ENST00000265437	4.6275e-01	3.3795e+00	9.9703e-01	1.1515e-01	ENSG00000004866	2	1755	16
TEAD3	ENST00000338863	5.2559e-01	2.7612e+00	9.9362e-01	8.3795e-02	ENSG00000007866	2	1305	12
ITGB8	ENST00000222573	8.7164e-01	9.3083e-01	9.9767e-01	1.2564e-01	ENSG00000105855	2	2307	14
SMAP1	ENST00000370455	8.0106e-01	1.0973e+00	9.9357e-01	8.3867e-02	ENSG00000112305	2	1401	11
CCNL1	ENST00000295926	5.7952e-01	2.6040e+00	9.9575e-01	1.0216e-01	ENSG00000163660	2	1578	11
SLC9A7	ENST00000328306	6.4085e-01	2.1210e+00	9.9352e-01	8.3946e-02	ENSG00000065923	2	2175	17
EYA3	ENST00000373871	6.8511e-01	1.9356e+00	9.9702e-01	1.1516e-01	ENSG00000158161	2	1719	17
VRTN	ENST00000256362	7.7762e-01	1.6717e+00	9.8901e-01	5.5584e-02	ENSG00000133980	2	2106	1
CTDNEP1	ENST00000573600	3.9804e-01	2.5372e+00	9.7468e-01	0.0000e+00	ENSG00000175826	2	732	8
RRAS2	ENST00000256196	5.2704e-01	1.7783e+00	9.7463e-01	0.0000e+00	ENSG00000133818	2	612	6
NFATC3	ENST00000346183	9.4104e-01	4.9439e-01	9.9813e-01	1.3394e-01	ENSG00000072736	2	3225	10
FBXO38	ENST00000394370	6.8277e-01	2.8126e+00	9.9879e-01	1.5204e-01	ENSG00000145868	2	3339	21
MORF4L1	ENST00000331268	6.8077e-01	1.5856e+00	9.9339e-01	8.4133e-02	ENSG00000185787	2	1086	13
CHRM4	ENST00000433765	5.6730e-01	2.7313e+00	9.7439e-01	0.0000e+00	ENSG00000180720	2	1437	1
HECTD2	ENST00000298068	4.1364e-01	4.1108e+00	9.9806e-01	1.3425e-01	ENSG00000165338	2	2328	21
SBF1	ENST00000380817	9.5772e-01	5.2710e-01	9.9933e-01	1.7460e-01	ENSG00000100241	2	5679	41
SLC44A1	ENST00000374720	7.4021e-01	1.7302e+00	9.9676e-01	1.1592e-01	ENSG00000070214	2	1971	16
NKD1	ENST00000268459	8.6210e-01	8.2610e-01	9.9344e-01	8.4064e-02	ENSG00000140807	2	1410	10
GNB2	ENST00000303210	3.9250e-01	3.2140e+00	9.8876e-01	5.5767e-02	ENSG00000172354	2	1020	9
FAM135A	ENST00000418814	8.6242e-01	1.3308e+00	9.9893e-01	1.5642e-01	ENSG00000082269	2	4545	19
ARPC4	ENST00000433034	3.9610e-01	2.2098e+00	9.7453e-01	0.0000e+00	ENSG00000241553	2	561	6
NMNAT2	ENST00000287713	5.7328e-01	2.1005e+00	9.8853e-01	5.5944e-02	ENSG00000157064	2	921	11
NMT1	ENST00000592782	5.9241e-01	2.4752e+00	9.9550e-01	1.0269e-01	ENSG00000136448	2	1488	12
ERBB4	ENST00000342788	7.9040e-01	2.0107e+00	9.9912e-01	1.6380e-01	ENSG00000178568	2	3924	28
SESTD1	ENST00000428443	6.5678e-01	2.3071e+00	9.9802e-01	1.3441e-01	ENSG00000187231	2	2088	17
ATRNL1	ENST00000355044	7.9822e-01	1.9094e+00	9.9915e-01	1.6714e-01	ENSG00000107518	2	4137	29
PAPOLG	ENST00000238714	6.8841e-01	2.1969e+00	9.9790e-01	1.3488e-01	ENSG00000115421	2	2208	22
DIP2B	ENST00000301180	7.0153e-01	3.1809e+00	9.9924e-01	1.7526e-01	ENSG00000066084	2	4728	38
GIT2	ENST00000355312	6.9143e-01	2.3404e+00	9.9793e-01	1.3477e-01	ENSG00000139436	2	2277	20
NCOA6	ENST00000374796	9.1998e-01	9.5371e-01	9.9913e-01	1.6732e-01	ENSG00000198646	2	6189	13
AMOT	ENST00000371959	8.5145e-01	1.0900e+00	9.9666e-01	1.1620e-01	ENSG00000126016	3	3252	11
PSIP1	ENST00000380733	9.8168e-01	1.0638e-01	9.9668e-01	1.1614e-01	ENSG00000164985	2	1590	15
PDHA1	ENST00000379806	4.5233e-01	2.5720e+00	9.8842e-01	5.6023e-02	ENSG00000131828	3	1284	12
CBLB	ENST00000264122	8.4399e-01	1.2942e+00	9.9825e-01	1.4175e-01	ENSG00000114423	2	2946	18
EDA	ENST00000374552	6.0229e-01	1.7843e+00	9.7391e-01	0.0000e+00	ENSG00000158813	2	1173	8
SLC4A8	ENST00000453097	5.3339e-01	4.0551e+00	9.9849e-01	1.4764e-01	ENSG00000050438	2	3279	25
HDGFRP3	ENST00000299633	5.6056e-01	1.5747e+00	9.7380e-01	0.0000e+00	ENSG00000166503	2	609	6
RABEP1	ENST00000262477	7.5096e-01	1.8552e+00	9.9851e-01	1.4752e-01	ENSG00000029725	3	2586	18
IWS1	ENST00000295321	6.8173e-01	2.3765e+00	9.9727e-01	1.2699e-01	ENSG00000163166	2	2457	14
AGAP2	ENST00000547588	6.2390e-01	3.3883e+00	9.9816e-01	1.4211e-01	ENSG00000135439	2	3576	19
TP63	ENST00000264731	6.9571e-01	2.2077e+00	9.9728e-01	1.2696e-01	ENSG00000073282	2	2040	14
SLC7A1	ENST00000380752	5.2969e-01	3.2959e+00	9.9291e-01	8.4811e-02	ENSG00000139514	2	1887	11
FOXO3	ENST00000406360	7.5724e-01	1.6824e+00	9.8806e-01	5.6282e-02	ENSG00000118689	3	2019	2
ZIC2	ENST00000376335	4.1309e-01	3.2124e+00	9.7362e-01	0.0000e+00	ENSG00000043355	2	1596	3
ROR1	ENST00000371079	7.2972e-01	2.1715e+00	9.9645e-01	1.1675e-01	ENSG00000185483	2	2811	9
SMAD1	ENST00000515385	6.0430e-01	2.2809e+00	9.8803e-01	5.6303e-02	ENSG00000170365	2	1395	6
PPARGC1A	ENST00000264867	8.6628e-01	1.0017e+00	9.9730e-01	1.2689e-01	ENSG00000109819	2	2394	13
MMP14	ENST00000311852	7.8295e-01	1.4844e+00	9.9522e-01	1.0326e-01	ENSG00000157227	2	1746	10
SRGAP1	ENST00000355086	7.4790e-01	2.2072e+00	9.9845e-01	1.4781e-01	ENSG00000196935	2	3255	22
CNNM2	ENST00000369878	4.4226e-01	4.4105e+00	9.9521e-01	1.0328e-01	ENSG00000148842	2	2625	8
MEGF9	ENST00000373930	7.5124e-01	1.4315e+00	9.8810e-01	5.6255e-02	ENSG00000106780	2	1806	6
GANAB	ENST00000346178	7.3843e-01	2.2404e+00	9.9873e-01	1.5754e-01	ENSG00000089597	2	2898	25
RBL2	ENST00000262133	8.5967e-01	1.2253e+00	9.9835e-01	1.4829e-01	ENSG00000103479	2	3417	22
RPS6KA4	ENST00000334205	5.4794e-01	3.6956e+00	9.9715e-01	1.2737e-01	ENSG00000162302	2	2316	17
LRFN3	ENST00000588831	6.9926e-01	2.2393e+00	9.7322e-01	0.0000e+00	ENSG00000126243	2	1884	2
APEX2	ENST00000374987	8.8762e-01	5.6394e-01	9.7302e-01	0.0000e+00	ENSG00000169188	2	1554	6
MBD1	ENST00000590208	7.2050e-01	1.9926e+00	9.9717e-01	1.2729e-01	ENSG00000141644	2	1965	15
HSPD1	ENST00000388968	6.3708e-01	2.2563e+00	9.9257e-01	8.5265e-02	ENSG00000144381	2	1719	11
MPP1	ENST00000369534	6.5199e-01	1.6708e+00	9.8770e-01	5.6538e-02	ENSG00000130830	2	1398	12
STX1B	ENST00000215095	3.8055e-01	2.9426e+00	9.8766e-01	5.6564e-02	ENSG00000099365	2	864	10
ACRC	ENST00000373695	8.7522e-01	7.4490e-01	9.8788e-01	5.6414e-02	ENSG00000147174	2	2073	12
SWT1	ENST00000367500	7.9836e-01	1.4874e+00	9.9759e-01	1.3601e-01	ENSG00000116668	2	2700	18
LPCAT3	ENST00000261407	5.7624e-01	2.4538e+00	9.9508e-01	1.0354e-01	ENSG00000111684	2	1461	12
ATP6V0A1	ENST00000264649	5.1700e-01	3.7439e+00	9.9797e-01	1.4291e-01	ENSG00000033627	2	2514	20
ATP6V0D1	ENST00000290949	4.5149e-01	2.9297e+00	9.8763e-01	5.6590e-02	ENSG00000159720	2	1053	8
CPE	ENST00000402744	6.8371e-01	1.8237e+00	9.9233e-01	8.5571e-02	ENSG00000109472	2	1428	9
DPP8	ENST00000341861	7.0038e-01	2.3563e+00	9.9791e-01	1.4313e-01	ENSG00000074603	2	2694	20
PPP1R13B	ENST00000202556	8.3325e-01	1.5265e+00	9.9811e-01	1.4928e-01	ENSG00000088808	2	3270	17
RALA	ENST00000005257	2.6837e-01	2.7026e+00	9.7289e-01	0.0000e+00	ENSG00000006451	2	618	4
TERF2	ENST00000603068	6.4230e-01	2.0679e+00	9.9237e-01	8.5519e-02	ENSG00000132604	3	1500	10
SAE1	ENST00000270225	8.8569e-01	5.6278e-01	9.8760e-01	5.6612e-02	ENSG00000142230	2	1038	9
INHBB	ENST00000295228	5.9262e-01	2.1850e+00	9.7287e-01	0.0000e+00	ENSG00000163083	2	1221	2
WNT5A	ENST00000474267	6.4515e-01	1.9796e+00	9.8732e-01	5.6800e-02	ENSG00000114251	2	1140	5
TRIM39	ENST00000376656	3.9659e-01	3.7916e+00	9.9474e-01	1.0418e-01	ENSG00000204599	3	1554	7
L3MBTL3	ENST00000529410	7.7741e-01	1.6371e+00	9.9744e-01	1.3651e-01	ENSG00000198945	2	2340	21
GPRASP2	ENST00000543253	8.8505e-01	7.1345e-01	9.8751e-01	5.6668e-02	ENSG00000158301	3	2514	1
LSAMP	ENST00000490035	6.8238e-01	1.5698e+00	9.8742e-01	5.6736e-02	ENSG00000185565	2	1014	7
SRPK2	ENST00000393651	5.9804e-01	2.8073e+00	9.9697e-01	1.2789e-01	ENSG00000135250	2	2097	16
PABPC1	ENST00000318607	3.4331e-01	4.4883e+00	9.9601e-01	1.1783e-01	ENSG00000070756	2	1908	14
FOXJ3	ENST00000372572	7.9931e-01	1.3132e+00	9.9598e-01	1.1789e-01	ENSG00000198815	2	1866	12
NABP2	ENST00000380198	5.9090e-01	1.6269e+00	9.7257e-01	0.0000e+00	ENSG00000139579	2	633	6
GRHL2	ENST00000251808	7.0892e-01	1.9269e+00	9.9683e-01	1.2829e-01	ENSG00000083307	2	1875	16
GTF2I	ENST00000324896	4.8837e-01	3.0783e+00	9.9592e-01	1.1804e-01	ENSG00000077809	2	2994	33
FGFR2	ENST00000457416	6.8803e-01	2.4020e+00	9.9731e-01	1.3692e-01	ENSG00000066468	2	2466	17
HNRNPH3	ENST00000265866	4.9686e-01	2.5742e+00	9.9221e-01	8.5734e-02	ENSG00000096746	2	1038	9
TRIM2	ENST00000338700	5.3375e-01	3.5715e+00	9.9603e-01	1.1778e-01	ENSG00000109654	2	2313	12
TGFB3	ENST00000238682	6.9384e-01	1.6624e+00	9.8727e-01	5.6837e-02	ENSG00000119699	2	1236	7
SLC8A1	ENST00000403092	7.3353e-01	2.1973e+00	9.9570e-01	1.1854e-01	ENSG00000183023	2	2919	10
APPBP2	ENST00000083182	5.0326e-01	3.0879e+00	9.9567e-01	1.1859e-01	ENSG00000062725	2	1755	13
HSP90B1	ENST00000299767	7.1214e-01	2.1239e+00	9.9720e-01	1.3725e-01	ENSG00000166598	2	2409	18
RAB10	ENST00000264710	2.9226e-01	2.6317e+00	9.7213e-01	0.0000e+00	ENSG00000084733	2	600	6
FBXO28	ENST00000366862	5.5234e-01	2.2653e+00	9.8681e-01	5.7147e-02	ENSG00000143756	2	1104	5
SUGP1	ENST00000247001	8.2979e-01	1.2098e+00	9.9568e-01	1.1857e-01	ENSG00000105705	2	1935	14
CHAMP1	ENST00000361283	9.8098e-01	1.3987e-01	9.9197e-01	8.6028e-02	ENSG00000198824	2	2436	1
ODF1	ENST00000285402	8.4174e-01	6.7981e-01	9.7210e-01	0.0000e+00	ENSG00000155087	2	750	2
LSM12	ENST00000591247	4.6606e-01	1.8850e+00	9.7211e-01	0.0000e+00	ENSG00000161654	2	585	5
MCMBP	ENST00000360003	6.9772e-01	1.9839e+00	9.9565e-01	1.1864e-01	ENSG00000197771	2	1926	16
MYO16	ENST00000356711	9.0908e-01	1.0261e+00	9.9851e-01	1.7878e-01	ENSG00000041515	3	5574	34
ADCY1	ENST00000297323	5.2195e-01	4.3801e+00	9.9747e-01	1.4465e-01	ENSG00000164742	2	3357	20
DCAF15	ENST00000254337	6.7224e-01	2.2685e+00	9.9420e-01	1.0514e-01	ENSG00000132017	2	1800	13
FRYL	ENST00000358350	7.8956e-01	2.9587e+00	9.9727e-01	2.0128e-01	ENSG00000075539	3	9039	61
RPL15	ENST00000307839	5.4459e-01	1.8348e+00	9.7146e-01	0.0000e+00	ENSG00000174748	2	612	3
COPS6	ENST00000303904	5.2970e-01	2.3077e+00	9.8666e-01	5.7253e-02	ENSG00000168090	2	981	10
PKNOX2	ENST00000298282	7.2249e-01	1.6325e+00	9.9174e-01	8.6310e-02	ENSG00000165495	2	1416	10
RBPMS	ENST00000339877	5.5904e-01	1.7155e+00	9.7173e-01	0.0000e+00	ENSG00000157110	2	657	7
RPS10	ENST00000326199	6.5497e-01	1.2401e+00	9.7108e-01	0.0000e+00	ENSG00000124614	2	495	5
TCF7L2	ENST00000543371	6.4115e-01	2.3994e+00	9.9537e-01	1.1923e-01	ENSG00000148737	3	1806	14
ATAD2	ENST00000287394	8.2531e-01	1.6583e+00	9.9820e-01	1.7159e-01	ENSG00000156802	2	4170	28
SPRY2	ENST00000377102	7.9299e-01	9.7396e-01	9.7126e-01	0.0000e+00	ENSG00000136158	2	945	1
PLXNC1	ENST00000258526	6.1024e-01	3.9843e+00	9.9811e-01	1.7187e-01	ENSG00000136040	2	4704	31
SLC4A4	ENST00000425175	6.3266e-01	3.1440e+00	9.9722e-01	1.4540e-01	ENSG00000080493	3	3282	24
OMG	ENST00000247271	7.4825e-01	1.3163e+00	9.7114e-01	0.0000e+00	ENSG00000126861	2	1320	1
GMDS	ENST00000380815	6.5095e-01	1.8190e+00	9.9132e-01	8.6810e-02	ENSG00000112699	1	1116	11
TAF7L	ENST00000372907	9.6927e-01	1.4419e-01	9.8636e-01	5.7448e-02	ENSG00000102387	2	1386	13
BANP	ENST00000393207	6.3292e-01	2.4265e+00	9.9388e-01	1.0567e-01	ENSG00000172530	2	1557	13
CDC27	ENST00000531206	5.4336e-01	3.1977e+00	9.9675e-01	1.3853e-01	ENSG00000004897	2	2490	19
RFX1	ENST00000254325	6.9558e-01	2.6928e+00	9.9724e-01	1.4533e-01	ENSG00000132005	2	2937	20
DPYSL2	ENST00000311151	4.3171e-01	3.8756e+00	9.9375e-01	1.0589e-01	ENSG00000092964	2	1716	14
SPIN1	ENST00000375859	2.5294e-01	3.2539e+00	9.7049e-01	0.0000e+00	ENSG00000106723	2	786	5
PPP1CA	ENST00000312989	3.6227e-01	3.2607e+00	9.8588e-01	5.7757e-02	ENSG00000172531	2	1023	7
TAOK1	ENST00000261716	4.2328e-01	4.8186e+00	9.9787e-01	1.6541e-01	ENSG00000160551	2	3003	19
FBXO42	ENST00000375592	7.1188e-01	2.0948e+00	9.9503e-01	1.1991e-01	ENSG00000037637	2	2151	9
FBXO45	ENST00000311630	4.4329e-01	2.3396e+00	9.7063e-01	0.0000e+00	ENSG00000174013	2	858	3
KCNH2	ENST00000262186	6.3817e-01	3.3724e+00	9.9593e-01	1.3054e-01	ENSG00000055118	2	3477	15
LMX1A	ENST00000342310	8.0841e-01	1.0017e+00	9.9114e-01	8.7022e-02	ENSG00000162761	2	1146	8
OGDH	ENST00000222673	4.7216e-01	4.7595e+00	9.9728e-01	1.5207e-01	ENSG00000105953	2	3069	22
SLTM	ENST00000380516	7.0692e-01	2.5265e+00	9.9785e-01	1.6548e-01	ENSG00000137776	2	3102	21
FMN2	ENST00000319653	9.6986e-01	3.1819e-01	9.9772e-01	1.6154e-01	ENSG00000155816	2	5166	18
ADD2	ENST00000264436	7.1851e-01	2.0977e+00	9.9610e-01	1.3015e-01	ENSG00000075340	2	2178	14
KCNN2	ENST00000512097	6.4648e-01	2.2857e+00	9.9099e-01	8.7190e-02	ENSG00000080709	2	1737	8
VWC2	ENST00000340652	6.4297e-01	1.6745e+00	9.7088e-01	0.0000e+00	ENSG00000188730	2	975	3
ERP44	ENST00000262455	5.6051e-01	2.2851e+00	9.9106e-01	8.7111e-02	ENSG00000023318	2	1218	12
IQGAP1	ENST00000268182	7.6875e-01	2.4441e+00	9.9754e-01	1.8561e-01	ENSG00000140575	2	4971	38
QRICH1	ENST00000395443	4.9452e-01	3.7104e+00	9.9576e-01	1.3090e-01	ENSG00000198218	2	2328	9
SSRP1	ENST00000278412	4.4717e-01	4.0388e+00	9.9585e-01	1.3070e-01	ENSG00000149136	2	2127	16
EIF3G	ENST00000253108	5.8389e-01	2.1722e+00	9.8546e-01	5.8025e-02	ENSG00000130811	2	960	11
RQCD1	ENST00000273064	2.8693e-01	3.2774e+00	9.8565e-01	5.7904e-02	ENSG00000144580	2	897	8
[truncated: 17,705 more rows]
