# Supplementary material for: Deletion upstream of MAB21L2 highlights the importance of evolutionarily conserved non-coding sequences for eye development
Source: Nat Commun. 2024 Oct 26;15:9245. doi: 10.1038/s41467-024-53553-2 (PMC11511899; doi:10.1038/s41467-024-53553-2)
Supplement: Supplementary file 4 — Supplementary Software 1 [file 41467_2024_53553_MOESM4_ESM.zip › Supplementary Software 1/custom_annotations/IMPC_release9_2020.txt]

ELK3	MGI:101762|Elk3|abnormal eye morphology|abnormal retinal blood vessel pattern|abnormal retinal vasculature morphology|increased startle reflex
BFSP1	MGI:101770|Bfsp1|abnormal eye morphology|abnormal heart morphology|abnormal seminal vesicle morphology|enlarged heart|enlarged seminal vesicle|enlarged uterus|increased startle reflex|small superior vagus ganglion
MYBL2	MGI:101785|Mybl2|preweaning lethality, incomplete penetrance|decreased vertical activity|embryonic lethality prior to organogenesis|embryonic lethality prior to tooth bud stage
MTF1	MGI:101786|Mtf1|preweaning lethality, complete penetrance|abnormal craniofacial morphology|abnormal embryo size|abnormal forebrain morphology|anophthalmia|decreased circulating glucose level|embryonic growth retardation|hemorrhage|microphthalmia
TUBG1	MGI:101834|Tubg1|increased or absent threshold for auditory brainstem response
TRAF2	MGI:101835|Traf2|decreased CD8-positive, alpha-beta T cell number|preweaning lethality, complete penetrance|decreased alpha-beta T cell number
GNB5	MGI:101848|Gnb5|preweaning lethality, incomplete penetrance
USP45	MGI:101850|Usp45|decreased neutrophil cell number|increased lymphocyte cell number|increased mean corpuscular hemoglobin concentration
USP15	MGI:101857|Usp15|abnormal behavior|decreased circulating fructosamine level|decreased circulating glucose level|decreased circulating serum albumin level|decreased fasted circulating glucose level|decreased total body fat amount|female infertility|hypoactivity|increased KLRG1-positive NK cell number|increased NK T cell number|increased NK cell number|increased bone mineral content|increased bone …
ALDOC	MGI:101863|Aldoc|abnormal behavior|abnormal kidney morphology|increased or absent threshold for auditory brainstem response
THPO	MGI:101875|Thpo|corneal opacity|decreased circulating insulin level
TEAD1	MGI:101876|Tead1|preweaning lethality, complete penetrance|abnormal embryo size|abnormal embryo turning|abnormal eye anterior chamber depth|abnormal tooth morphology|decreased caudal vertebrae number|embryonic lethality prior to tooth bud stage
F2RL1	MGI:101910|F2rl1|decreased prepulse inhibition|increased circulating HDL cholesterol level|increased circulating cholesterol level|increased startle reflex
AP1G1	MGI:101919|Ap1g1|preweaning lethality, complete penetrance|abnormal behavior|abnormal behavioral response to light|abnormal neural tube closure|abnormal optic disk morphology|cataract|decreased bone mineral content|decreased lean body mass|embryonic growth retardation|hyperactivity|increased body length|increased bone mineral density|increased lean body mass|increased total body fat amount
AP2A2	MGI:101920|Ap2a2|preweaning lethality, incomplete penetrance|absent pinna reflex|increased circulating HDL cholesterol level|increased circulating LDL cholesterol level|increased circulating cholesterol level
CPE	MGI:101932|Cpe|abnormal behavior|abnormal locomotor behavior|aorta stenosis|decreased food intake|decreased grip strength|decreased vertical activity|enlarged liver|hyperactivity|hypoactivity|impaired glucose tolerance|increased fasted circulating glucose level|male infertility
MLH1	MGI:101938|Mlh1|cataract|male infertility|not_reported
HNRNPD	MGI:101947|Hnrnpd|abnormal behavior|decreased leukocyte cell number|decreased lymphocyte cell number
WNT11	MGI:101948|Wnt11|abnormal heart morphology|abnormal kidney morphology|enlarged heart
TEX2	MGI:102465|Tex2|decreased grip strength
PTPN14	MGI:102467|Ptpn14|abnormal heart morphology|embryonic lethality prior to organogenesis|enlarged heart|enlarged uterus|hydrometra|increased lean body mass|male infertility|small kidney|small superior vagus ganglion
CST3	MGI:102519|Cst3|preweaning lethality, complete penetrance|abnormal seminal vesicle morphology|small superior vagus ganglion
TBX4	MGI:102556|Tbx4|preweaning lethality, complete penetrance|abnormal embryo size|abnormal neural tube closure|embryonic lethality prior to tooth bud stage|not_reported|pale yolk sac
DCT	MGI:102563|Dct|abnormal coat/hair pigmentation|abnormal skin morphology|increased circulating phosphate level
POU2F3	MGI:102565|Pou2f3|abnormal seminal vesicle morphology|enlarged heart
CDC34	MGI:102657|Cdc34|preweaning lethality, incomplete penetrance|abnormal nail morphology|increased fasted circulating glucose level|male infertility
PPP5C	MGI:102666|Ppp5c|increased CD8-positive, alpha-beta T cell number|abnormal bone structure|abnormal coat/hair pigmentation|abnormal rib morphology|decreased body length|decreased body weight|decreased circulating glucose level|decreased circulating triglyceride level|increased T cell number|increased lean body mass|increased total body fat amount|vertebral fusion
RUNX3	MGI:102672|Runx3|preweaning lethality, complete penetrance|abnormal locomotor behavior
UMOD	MGI:102674|Umod|decreased body weight|decreased bone mineral density|decreased circulating triglyceride level|decreased hemoglobin content|decreased mean corpuscular volume|increased blood urea nitrogen level|increased lean body mass|increased total body fat amount
GRB7	MGI:102683|Grb7|abnormal cornea morphology|improved glucose tolerance
CDC27	MGI:102685|Cdc27|increased lean body mass
PTPRM	MGI:102694|Ptprm|prolonged ST segment|shortened ST segment
FDFT1	MGI:102706|Fdft1|preweaning lethality, complete penetrance
EFNA2	MGI:102707|Efna2|abnormal behavior|hyperactivity
CRYBB3	MGI:102717|Crybb3|abnormal epididymis morphology|enlarged epididymis|increased bone mineral content
VAV2	MGI:102718|Vav2|decreased heart left ventricle size|thin ventricular wall
NELFE	MGI:102744|Nelfe|preweaning lethality, complete penetrance
TRIM25	MGI:102749|Trim25|decreased red blood cell distribution width|increased B cell number|increased mean corpuscular volume
PRSS2	MGI:102759|Prss2|decreased bone mineral content|decreased fasted circulating glucose level|increased fasted circulating glucose level
GBP2	MGI:102772|Gbp2|abnormal lens morphology
TGFB1I1	MGI:102784|Tgfb1i1|improved glucose tolerance|increased circulating cholesterol level|increased circulating glycerol level
RAB18	MGI:102790|Rab18|impaired pupillary reflex|limb grasping
FSTL1	MGI:102793|Fstl1|decreased circulating creatinine level|impaired glucose tolerance
FGL1	MGI:102795|Fgl1|abnormal bone mineralization|abnormal bone structure
ENTPD1	MGI:102805|Entpd1|abnormal glucose homeostasis|decreased NK cell number|decreased grip strength|increased T cell number|increased circulating HDL cholesterol level|increased circulating chloride level|increased hemoglobin content|increased mean corpuscular hemoglobin|tremors
ACVR2A	MGI:102806|Acvr2a|preweaning lethality, incomplete penetrance|abnormal bone structure|abnormal craniofacial morphology|abnormal embryo size|anophthalmia|microphthalmia
SARS1	MGI:102809|Sars|preweaning lethality, complete penetrance|decreased grip strength|embryonic lethality prior to organogenesis
MYBPC3	MGI:102844|Mybpc3|abnormal heart morphology|abnormal response to new environment|decreased circulating amylase level|increased circulating chloride level|increased heart weight
SERPINA3	MGI:102848|Serpina3c|decreased circulating triglyceride level
PDX1	MGI:102851|Pdx1|preweaning lethality, complete penetrance
ELK4	MGI:102853|Elk4|decreased CD4-positive, alpha beta T cell number|decreased CD8-positive, alpha-beta T cell number|abnormal bone mineralization|abnormal bone structure|abnormal cornea morphology|abnormal retina morphology|corneal opacity|decreased T cell number|decreased body weight|decreased bone mineral density|decreased circulating HDL cholesterol level|decreased circulating cholesterol level|d…
DGKQ	MGI:102918|Dgkq|abnormal heart morphology|enlarged heart
SCX	MGI:102934|Scx|preweaning lethality, complete penetrance|decreased circulating insulin level
UBE2B	MGI:102944|Ube2b|preweaning lethality, incomplete penetrance|abnormal behavior|abnormal coat appearance|abnormal gait|decreased circulating triglyceride level|enlarged heart|increased circulating triglyceride level|limb grasping
FOXN1	MGI:102949|Foxn1|abnormal seminal vesicle morphology|abnormal skin morphology|abnormal thymus morphology|athymia|hydrometra|small superior vagus ganglion
UBE2A	MGI:102959|Ube2a|abnormal bone structure|abnormal retinal blood vessel morphology|decreased body length|female infertility|increased lean body mass
TXK	MGI:102960|Txk|abnormal seminal vesicle morphology
SRPRB	MGI:102964|Srprb|preweaning lethality, complete penetrance|decreased circulating creatinine level|embryonic lethality prior to organogenesis|embryonic lethality prior to tooth bud stage
PTGDR	MGI:102966|Ptgdr|decreased basophil cell number|decreased circulating alanine transaminase level|decreased neutrophil cell number|decreased red blood cell distribution width|decreased vertical activity|increased circulating creatinine level
EPB41L5	MGI:103006|Epb41l5|abnormal retina morphology|decreased circulating glycerol level|increased heart weight|increased lean body mass|increased mean corpuscular volume|increased startle reflex
EPB41L4A	MGI:103007|Epb41l4a|decreased circulating glucose level|decreased grip strength
EPB41L1	MGI:103010|Epb41l1|abnormal behavioral response to light
IL15	MGI:103014|Il15|limb grasping
ECM1	MGI:103060|Ecm1|preweaning lethality, incomplete penetrance|decreased mean corpuscular volume
STAT1	MGI:103063|Stat1|abnormal gait|decreased lymphocyte cell number|decreased mean corpuscular volume|enlarged lymph nodes|impaired righting response|increased basophil cell number|increased lymphocyte cell number|increased neutrophil cell number
WEE1	MGI:103075|Wee1|preweaning lethality, complete penetrance|abnormal embryo size|decreased mean corpuscular hemoglobin|decreased mean corpuscular hemoglobin concentration|embryonic lethality prior to organogenesis|embryonic lethality prior to tooth bud stage
STX3	MGI:103077|Stx3|preweaning lethality, complete penetrance|decreased total body fat amount|embryonic lethality prior to organogenesis|embryonic lethality prior to tooth bud stage|increased grip strength
ANAPC1	MGI:103097|Anapc1|preweaning lethality, complete penetrance
PDPN	MGI:103098|Pdpn|preweaning lethality, incomplete penetrance|absent vibrissae|increased circulating calcium level
CA7	MGI:103100|Car7|decreased exploration in new environment
F10	MGI:103107|F10|preweaning lethality, complete penetrance|decreased circulating creatinine level
DYNC1H1	MGI:103147|Dync1h1|decreased heart weight
UCHL1	MGI:103149|Uchl1|abnormal behavior|abnormal spine curvature|hyperactivity
SLC12A1	MGI:103150|Slc12a1|decreased body weight|decreased circulating chloride level|decreased hemoglobin content|increased blood urea nitrogen level|increased circulating amylase level|increased circulating calcium level|increased circulating creatinine level
DNASE1	MGI:103157|Dnase1|decreased vertical activity|increased or absent threshold for auditory brainstem response
CISH	MGI:103159|Cish|increased CD4-positive, CD25-positive, alpha-beta regulatory T cell number|abnormal behavior
MPZ	MGI:103177|Mpz|abnormal behavior|abnormal gait|abnormal lung morphology|abnormal skin morphology|decreased bone mineral density|decreased fasted circulating glucose level|decreased grip strength|decreased lean body mass|decreased prepulse inhibition|decreased total body fat amount|hypoactivity|tremors
TCF19	MGI:103180|Tcf19|decreased circulating cholesterol level|decreased grip strength|increased grip strength
MCM4	MGI:103199|Mcm4|preweaning lethality, complete penetrance|abnormal embryo size|abnormal pericardium morphology|embryonic growth retardation|embryonic lethality prior to organogenesis|embryonic lethality prior to tooth bud stage|increased grip strength
AQP1	MGI:103201|Aqp1|abnormal behavior|decreased bone mineral content|decreased grip strength|hypoactivity|impaired glucose tolerance|increased circulating HDL cholesterol level|increased circulating alkaline phosphatase level|increased circulating cholesterol level|increased circulating total protein level
ADSL	MGI:103202|Adsl|preweaning lethality, complete penetrance|abnormal retinal vasculature morphology|embryonic lethality prior to organogenesis
ACOD1	MGI:103206|Acod1|decreased grip strength
DSC2	MGI:103221|Dsc2|abnormal cornea morphology|corneal opacity|corneal vascularization|narrow eye opening
FDX1	MGI:103224|Fdx1|preweaning lethality, complete penetrance|abnormal lens morphology
CYP4B1	MGI:103225|Cyp4b1|decreased blood urea nitrogen level|decreased circulating triglyceride level|decreased mean platelet volume|hyperactivity
COX7C	MGI:103226|Cox7c|preweaning lethality, complete penetrance|abnormal embryo size|abnormal limb bud morphology|abnormal placenta development|abnormal placenta morphology|abnormal placenta size|abnormal skin coloration|embryonic growth retardation|increased fasted circulating glucose level|pallor
TFAP4	MGI:103239|Tfap4|decreased blood urea nitrogen level|decreased body length|decreased bone mineral density|decreased circulating cholesterol level|decreased circulating glucose level|decreased circulating triglyceride level|decreased total body fat amount|decreased vertical activity|enlarged heart|hyperactivity|increased lean body mass|small superior vagus ganglion|thrombocytopenia
CYB561	MGI:103253|Cyb561|abnormal behavior|abnormal bone mineralization|abnormal bone structure|abnormal cranium morphology|abnormal gait|abnormal head size|abnormal iris morphology|abnormal placement of pupils|abnormal response to new environment|abnormal retinal blood vessel morphology|abnormal snout morphology|decreased bone mineral content|decreased circulating LDL cholesterol level|decreased circul…
RPIA	MGI:103254|Rpia|preweaning lethality, complete penetrance|decreased circulating calcium level
ADAD1	MGI:103258|Adad1|preweaning lethality, incomplete penetrance|decreased circulating chloride level
MCF2L	MGI:103263|Mcf2l|decreased CD8-positive, alpha-beta T cell number|decreased T cell number|increased circulating phosphate level|increased startle reflex
TFEB	MGI:103270|Tfeb|preweaning lethality, complete penetrance|decreased circulating alkaline phosphatase level|embryonic lethality prior to tooth bud stage
ATP6V1B1	MGI:103285|Atp6v1b1|decreased prepulse inhibition|enlarged heart
ATP6V0A1	MGI:103286|Atp6v0a1|preweaning lethality, complete penetrance|decreased total body fat amount|embryonic lethality prior to organogenesis|embryonic lethality prior to tooth bud stage
POLR1C	MGI:103288|Polr1c|preweaning lethality, complete penetrance
RAB19	MGI:103292|Rab19|abnormal cornea morphology|corneal opacity|decreased circulating calcium level|decreased large unstained cell number|increased heart weight
NFATC3	MGI:103296|Nfatc3|preweaning lethality, complete penetrance|abnormal lens morphology
RBL1	MGI:103300|Rbl1|preweaning lethality, incomplete penetrance|abnormal kidney morphology|decreased mean corpuscular volume|improved glucose tolerance
CACNB4	MGI:103301|Cacnb4|increased startle reflex
BMP7	MGI:103302|Bmp7|decreased erythrocyte cell number|increased mean corpuscular volume|increased monocyte cell number
TIAM1	MGI:103306|Tiam1|hypoactivity
PTPRK	MGI:103310|Ptprk|abnormal behavior|cataract|hyperactivity
CXCL12	MGI:103556|Cxcl12|preweaning lethality, complete penetrance|embryonic lethality prior to organogenesis|embryonic lethality prior to tooth bud stage|enlarged uterus|hydrometra|small superior vagus ganglion
SOX18	MGI:103559|Sox18|abnormal behavior|decreased blood urea nitrogen level
KPNA2	MGI:103561|Kpna2|preweaning lethality, incomplete penetrance|female infertility|male infertility
XK	MGI:103569|Xk|abnormal epididymis morphology|abnormal skin morphology|enlarged epididymis
ERCC5	MGI:103582|Ercc5|preweaning lethality, complete penetrance|abnormal embryo size|embryonic growth retardation
RHBDF1	MGI:104328|Rhbdf1|preweaning lethality, incomplete penetrance|impaired pupillary reflex
MYO7A	MGI:104510|Myo7a|abnormal behavior|abnormal bone mineralization|abnormal bone structure|abnormal locomotor activation|absent pinna reflex|decreased body weight|decreased grip strength|decreased lean body mass|impaired righting response|increased NK T cell number|increased blood urea nitrogen level|increased circulating calcium level|increased circulating sodium level|increased lean body mass|incr…
SLC23A3	MGI:104516|Slc23a3|abnormal lung morphology
MEF2B	MGI:104526|Mef2b|abnormal snout morphology
APOF	MGI:104539|Apof|abnormal coat/ hair morphology
CLEC3B	MGI:104540|Clec3b|decreased grip strength
GCDH	MGI:104541|Gcdh|abnormal coat appearance|increased grip strength
CDKN1A	MGI:104556|Cdkn1a|abnormal epididymis morphology|abnormal heart morphology|abnormal lung morphology|abnormal seminal vesicle morphology|abnormal spleen morphology|abnormal testis morphology|decreased circulating insulin level|enlarged epididymis|enlarged heart|enlarged heart atrium|enlarged spleen|small seminal vesicle|small testis
RPS6KA1	MGI:104558|Rps6ka1|decreased startle reflex
RCN1	MGI:104559|Rcn1|abnormal lens morphology|abnormal retinal blood vessel morphology|abnormal retinal vasculature morphology|short tibia
NSF	MGI:104560|Nsf|preweaning lethality, complete penetrance|decreased grip strength|embryonic lethality prior to organogenesis|increased hemoglobin content
CDKN1C	MGI:104564|Cdkn1c|abnormal embryo size|abnormal heart morphology|edema
FGD1	MGI:104566|Fgd1|preweaning lethality, complete penetrance
RAPGEF1	MGI:104580|Rapgef1|preweaning lethality, complete penetrance
GNB4	MGI:104581|Gnb4|enlarged heart|enlarged spleen
EPS15	MGI:104583|Eps15|decreased hemoglobin content|decreased mean corpuscular hemoglobin|increased circulating HDL cholesterol level|increased circulating LDL cholesterol level
ACTG2	MGI:104589|Actg2|increased total body fat amount
RAB34	MGI:104606|Rab34|preweaning lethality, complete penetrance|abnormal body wall morphology|abnormal craniofacial morphology|abnormal facial morphology|abnormal limb bud morphology|abnormal limb morphology|anophthalmia|cleft palate|edema|facial cleft|polydactyly
CNR1	MGI:104615|Cnr1|preweaning lethality, incomplete penetrance|abnormal behavior|decreased vertical activity|edema|hyperactivity
DST	MGI:104627|Dst|preweaning lethality, incomplete penetrance|abnormal embryo size
PENK	MGI:104629|Penk|absent testes|decreased lean body mass
WARS1	MGI:104630|Wars|preweaning lethality, complete penetrance|abnormal lens morphology|cataract|decreased heart rate|decreased mean corpuscular hemoglobin|decreased mean corpuscular volume|increased circulating alkaline phosphatase level|increased erythrocyte cell number|increased red blood cell distribution width
PDCD2	MGI:104643|Pdcd2|preweaning lethality, complete penetrance|abnormal eyelid morphology|embryonic lethality prior to organogenesis|prenatal lethality prior to heart atrial septation
CAPZB	MGI:104652|Capzb|preweaning lethality, complete penetrance
ATP2B1	MGI:104653|Atp2b1|preweaning lethality, incomplete penetrance|abnormal embryo size|abnormal epididymis morphology|abnormal seminal vesicle morphology|abnormal vibrissa morphology|absent vibrissae|decreased circulating calcium level|edema|embryonic growth retardation|embryonic lethality prior to organogenesis|enlarged epididymis
DLL1	MGI:104659|Dll1|abnormal forced expiratory flow rates|abnormal whole-body plethysmography|altered righting response|decreased body temperature|decreased body weight|decreased tidal volume|increased blood urea nitrogen level|increased circulating iron level|increased grip strength|increased leukocyte cell number|increased lymphocyte cell number|increased monocyte cell number
RORA	MGI:104661|Rora|preweaning lethality, incomplete penetrance|decreased startle reflex
FKBP5	MGI:104670|Fkbp5|preweaning lethality, incomplete penetrance|corneal opacity|prenatal lethality prior to heart atrial septation
TFAP2B	MGI:104672|Tfap2b|preweaning lethality, complete penetrance|increased grip strength
PTPN12	MGI:104673|Ptpn12|preweaning lethality, complete penetrance|abnormal embryo size|abnormal pericardium morphology|edema|embryonic growth retardation|embryonic lethality prior to tooth bud stage
FNTA	MGI:104683|Fnta|preweaning lethality, complete penetrance|decreased body length|decreased circulating serum albumin level|embryonic lethality prior to organogenesis|embryonic lethality prior to tooth bud stage
EPS8	MGI:104684|Eps8|abnormal coping response|abnormal digestive system physiology|decreased body weight|increased vertical activity
TWIST2	MGI:104685|Twist2|preweaning lethality, incomplete penetrance|abnormal testis morphology|decreased vertical activity|small testis
COL4A3	MGI:104688|Col4a3|decreased circulating amylase level|decreased circulating bilirubin level|irregularly shaped pupil
SCNN1B	MGI:104696|Scnn1b|preweaning lethality, complete penetrance|abnormal pelvic girdle bone morphology
WBP2	MGI:104709|Wbp2|abnormal behavior|absent pinna reflex|decreased body weight|hyperactivity|increased leukocyte cell number|increased startle reflex
NNAT	MGI:104716|Nnat|decreased bone mineral content
MEIS1	MGI:104717|Meis1|preweaning lethality, complete penetrance
FGF9	MGI:104723|Fgf9|preweaning lethality, complete penetrance|abnormal body wall morphology|abnormal embryo size|abnormal retinal vasculature morphology|cataract|cleft palate|decreased spleen weight|embryonic lethality prior to tooth bud stage|enlarged heart|increased grip strength|increased mean corpuscular hemoglobin concentration|increased startle reflex
ATN1	MGI:104725|Atn1|abnormal gait|abnormal heart morphology|abnormal skin morphology|decreased circulating serum albumin level|decreased lymphocyte cell number|decreased total body fat amount|increased neutrophil cell number|limb grasping
THUMPD3-AS1	MGI:104735|Gt(ROSA)26Sor|abnormal behavior|abnormal posture
CDKN2A	MGI:104738|Cdkn2a|abnormal eye morphology|abnormal lens morphology|cataract
KCNJ3	MGI:104742|Kcnj3|abnormal behavior|abnormal epididymis morphology|decreased circulating cholesterol level|enlarged epididymis|hyperactivity|limb grasping
OSM	MGI:104749|Osm|abnormal sleep behavior|decreased circulating free fatty acid level|decreased circulating glucose level|decreased circulating triglyceride level|increased leukocyte cell number|increased mean corpuscular hemoglobin|increased mean corpuscular volume|thrombocytopenia
NRCAM	MGI:104750|Nrcam|hypoactivity|increased fasted circulating glucose level|limb grasping
NFASC	MGI:104753|Nfasc|increased circulating triglyceride level
SIK1	MGI:104754|Sik1|decreased body length|decreased lean body mass|decreased total body fat amount|improved glucose tolerance|increased bone mineral content|increased heart weight|increased lean body mass
GPX4	MGI:104767|Gpx4|preweaning lethality, complete penetrance|abnormal heart morphology|embryonic lethality prior to organogenesis|embryonic lethality prior to tooth bud stage|hydrometra
FKBP10	MGI:104769|Fkbp10|decreased circulating amylase level|decreased hemoglobin content|decreased mean corpuscular volume|decreased prepulse inhibition|increased hemoglobin content|increased startle reflex
MYO6	MGI:104785|Myo6|abnormal whole-body plethysmography|decreased body weight|decreased circulating amylase level|decreased circulating triglyceride level|hyperactivity|increased vertical activity|tremors
LTA	MGI:104797|Lta|abnormal heart morphology|decreased monocyte cell number|enlarged heart|increased circulating alkaline phosphatase level|increased leukocyte cell number|increased lymphocyte cell number|increased neutrophil cell number
PLS3	MGI:104807|Pls3|decreased bone mineral density|decreased circulating insulin level|decreased monocyte cell number|increased circulating alkaline phosphatase level|increased circulating phosphate level|increased grip strength
LCP1	MGI:104808|Lcp1|preweaning lethality, complete penetrance|abnormal sleep behavior|increased fasted circulating glucose level
JARID2	MGI:104813|Jarid2|increased circulating creatinine level
AMZ2	MGI:104837|Amz2|increased mature B cell number
INPP1	MGI:104848|Inpp1|abnormal behavior|decreased body length|decreased body weight|increased body weight|increased circulating chloride level
CD55	MGI:104849|Cd55b|increased grip strength|thrombocytosis
PDIA4	MGI:104864|Pdia4|decreased circulating free fatty acid level|decreased leukocyte cell number
PPP1CB	MGI:104871|Ppp1cb|preweaning lethality, complete penetrance
PPP1CC	MGI:104872|Ppp1cc|increased mean corpuscular hemoglobin|increased mean corpuscular volume|male infertility
AKT2	MGI:104874|Akt2|abnormal bone mineralization|abnormal glucose homeostasis|decreased body length|decreased body weight|decreased bone mineral density|decreased circulating LDL cholesterol level|decreased circulating cholesterol level|decreased circulating triglyceride level|decreased grip strength|decreased lean body mass|increased circulating LDL cholesterol level|increased circulating alkaline p…
GPX5	MGI:104886|Gpx5|decreased vertical activity
GPX1	MGI:104887|Gpx1|abnormal epididymis morphology|abnormal testis morphology|decreased body length|decreased circulating insulin level|enlarged epididymis|small testis
UBP1	MGI:104889|Ubp1|preweaning lethality, complete penetrance|embryonic lethality prior to tooth bud stage
SRSF9	MGI:104896|Srsf9|prolonged QT interval
REST	MGI:104897|Rest|preweaning lethality, complete penetrance|aorta dilation|decreased heart rate|decreased threshold for auditory brainstem response|prolonged RR interval
TNFAIP1	MGI:104961|Tnfaip1|abnormal bone mineralization|decreased bone mineral density|decreased circulating iron level|decreased grip strength|decreased lean body mass|increased blood urea nitrogen level|increased bone mineral density|increased circulating HDL cholesterol level|increased circulating LDL cholesterol level|increased circulating alkaline phosphatase level|increased circulating glucose leve…
SYT17	MGI:104966|Syt17|short tibia
GLG1	MGI:104967|Glg1|preweaning lethality, incomplete penetrance|increased circulating glycerol level|increased circulating thyroxine level|increased erythrocyte cell number
DDX6	MGI:104976|Ddx6|preweaning lethality, complete penetrance|prenatal lethality prior to heart atrial septation
GCLC	MGI:104990|Gclc|increased body weight
LEPR	MGI:104993|Lepr|abnormal behavior|abnormal gait|abnormal locomotor behavior|decreased bone mineral content|decreased bone mineral density|decreased circulating chloride level|decreased heart weight|decreased lean body mass|decreased leukocyte cell number|decreased lymphocyte cell number|decreased spleen weight|female infertility|hypoactivity|impaired righting response|increased circulating HDL ch…
ATP2A1	MGI:105058|Atp2a1|preweaning lethality, complete penetrance
RAB24	MGI:105065|Rab24|abnormal bone structure|abnormal coat appearance|decreased anxiety-related response|decreased bone mineral content|decreased bone mineral density|decreased lean body mass
RAB4A	MGI:105069|Rab4a|decreased circulating creatinine level|decreased circulating triglyceride level|decreased heart rate|prolonged RR interval
TNNI2	MGI:105070|Tnni2|preweaning lethality, complete penetrance|abnormal skin morphology|decreased total body fat amount|embryonic lethality prior to tooth bud stage
RAB4B	MGI:105071|Rab4b|increased total body fat amount
TNNI1	MGI:105073|Tnni1|preweaning lethality, complete penetrance|embryonic lethality prior to tooth bud stage|long tibia
SLC9A4	MGI:105074|Slc9a4|decreased bone mineral content|decreased bone mineral density|decreased startle reflex|not_reported
HSD17B1	MGI:105077|Hsd17b1|abnormal behavior|abnormal lens morphology|abnormal motor coordination/balance|abnormal sleep behavior|decreased circulating chloride level|decreased circulating glucose level|decreased exploration in new environment|decreased mean corpuscular hemoglobin|impaired righting response|increased circulating alkaline phosphatase level|increased circulating potassium level|male infert…
SLC1A1	MGI:105083|Slc1a1|decreased total body fat amount|increased circulating iron level
SATB1	MGI:105084|Satb1|preweaning lethality, complete penetrance|preweaning lethality, incomplete penetrance|abnormal vitreous body morphology|decreased total body fat amount|hyperactivity|increased bone mineral content
RBL2	MGI:105085|Rbl2|preweaning lethality, incomplete penetrance|persistence of hyaloid vascular system
POU2AF1	MGI:105086|Pou2af1|decreased leukocyte cell number|decreased lymphocyte cell number|decreased vertical activity|increased neutrophil cell number
HSD17B4	MGI:105089|Hsd17b4|preweaning lethality, incomplete penetrance|abnormal eye morphology|abnormal spleen morphology|abnormal sternum morphology|enlarged adrenal glands|increased or absent threshold for auditory brainstem response|not_reported|small uterus
SLC6A5	MGI:105090|Slc6a5|preweaning lethality, complete penetrance|abnormal embryo size|abnormal seminal vesicle morphology|embryonic growth retardation
GPX3	MGI:105102|Gpx3|preweaning lethality, complete penetrance
NIN	MGI:105108|Nin|abnormal behavior|cardiovascular system phenotype|decreased prepulse inhibition|decreased startle reflex|increased or absent threshold for auditory brainstem response
DUSP1	MGI:105120|Dusp1|decreased body weight|decreased circulating amylase level|decreased circulating iron level|decreased total body fat amount
ATF6B	MGI:105121|Atf6b|preweaning lethality, incomplete penetrance|abnormal skin morphology|scaly skin
CXCR2	MGI:105303|Cxcr2|decreased CD8-positive, alpha-beta T cell number|increased effector memory CD4-positive, alpha-beta T cell number|increased effector memory CD8-positive, alpha-beta T cell number|decreased B cell number|decreased T cell number|decreased circulating thyroxine level|decreased immature B cell number|decreased mature B cell number|decreased pre-B cell number|decreased pre-pro B cell …
RAB5C	MGI:105306|Rab5c|preweaning lethality, complete penetrance|decreased mean corpuscular hemoglobin|increased circulating alkaline phosphatase level|increased circulating fructosamine level|increased circulating thyroxine level|increased circulating total protein level
CIT	MGI:105313|Cit|preweaning lethality, incomplete penetrance|abnormal behavior|decreased circulating creatinine level
ATP2B2	MGI:105368|Atp2b2|decreased circulating amylase level
CBX1	MGI:105369|Cbx1|preweaning lethality, complete penetrance
SPOCK1	MGI:105371|Spock1|decreased fasted circulating glucose level
SSTR4	MGI:105372|Sstr4|abnormal heart morphology|decreased vertical activity|enlarged heart
PTCH1	MGI:105373|Ptch1|increased body weight
LAMA5	MGI:105382|Lama5|preweaning lethality, complete penetrance|enlarged heart|impaired glucose tolerance|improved glucose tolerance
IL18R1	MGI:105383|Il18r1|decreased heart rate|increased heart rate
CDIPT	MGI:105491|Cdipt|preweaning lethality, complete penetrance|embryonic lethality prior to organogenesis
EDNRA	MGI:105923|Ednra|preweaning lethality, complete penetrance
RAB5A	MGI:105926|Rab5a|abnormal sleep behavior|decreased circulating triglyceride level|decreased mean corpuscular hemoglobin|increased circulating potassium level|increased circulating sodium level|increased erythrocyte cell number
RAB3IP	MGI:105933|Rab3ip|decreased bone mineral density|decreased circulating insulin level|increased circulating alkaline phosphatase level|increased lean body mass|increased mean corpuscular hemoglobin
CFI	MGI:105937|Cfi|thrombocytopenia
RAB5B	MGI:105938|Rab5b|hyperactivity
COX8A	MGI:105959|Cox8a|decreased circulating phosphate level|hypoactivity
TXLNA	MGI:105968|Txlna|preweaning lethality, incomplete penetrance|abnormal behavior|increased bone mineral content|increased bone mineral density|increased large unstained cell number|increased lean body mass
CFB	MGI:105975|Cfb|abnormal kidney morphology|abnormal seminal vesicle morphology|decreased circulating phosphate level|decreased vertical activity|enlarged heart|increased erythrocyte cell number|increased hemoglobin content
MYO5A	MGI:105976|Myo5a|abnormal behavior|abnormal coat/hair pigmentation|hyperactivity
CYP7A1	MGI:106091|Cyp7a1|abnormal lens morphology|cataract|decreased blood urea nitrogen level|increased circulating HDL cholesterol level|increased circulating alkaline phosphatase level|increased circulating amylase level|increased circulating bilirubin level|increased circulating cholesterol level|increased circulating unsaturated transferrin level|increased leukocyte cell number|increased startle re…
LOXL1	MGI:106096|Loxl1|abnormal sleep behavior|convulsive seizures|increased body length|increased fasted circulating glucose level
ETFDH	MGI:106100|Etfdh|preweaning lethality, complete penetrance|abnormal retinal blood vessel morphology|abnormal retinal vasculature morphology
MYBBP1A	MGI:106181|Mybbp1a|preweaning lethality, complete penetrance
VEGFB	MGI:106199|Vegfb|decreased fasted circulating glucose level
NRP1	MGI:106206|Nrp1|preweaning lethality, complete penetrance
HELLS	MGI:106209|Hells|preweaning lethality, complete penetrance|abnormal gait|decreased IgG1 level|decreased body weight|decreased circulating LDL cholesterol level|decreased circulating cholesterol level|decreased circulating triglyceride level|decreased granulocyte number
CDC42	MGI:106211|Cdc42|abnormal cranium morphology|decreased circulating serum albumin level|decreased spleen weight|embryonic lethality prior to tooth bud stage|increased circulating alkaline phosphatase level|increased neutrophil cell number|increased spleen weight|short tibia
CAPZA2	MGI:106222|Capza2|preweaning lethality, incomplete penetrance
TSPYL2	MGI:106244|Tspyl2|hyperactivity
ERMP1	MGI:106250|Ermp1|decreased prepulse inhibition
ILRUN	MGI:106281|D17Wsu92e|abnormal seminal vesicle morphology|decreased circulating cholesterol level|decreased circulating glucose level|decreased lean body mass|decreased startle reflex|impaired glucose tolerance|increased circulating alkaline phosphatase level|increased total body fat amount|small seminal vesicle
SLX4	MGI:106299|Slx4|preweaning lethality, incomplete penetrance|abnormal cornea morphology|abnormal cranium morphology|abnormal eye morphology|abnormal eye size|abnormal eyelid aperture|corneal opacity|increased bone mineral density
DOCK9	MGI:106321|Dock9|abnormal bone structure|increased body length|increased bone mineral content|increased bone mineral density|increased lean body mass|increased prepulse inhibition
MED10	MGI:106331|Med10|preweaning lethality, complete penetrance|decreased threshold for auditory brainstem response|embryonic growth retardation|embryonic lethality prior to organogenesis|increased fasted circulating glucose level
ATP5PO	MGI:106341|Atp5o|preweaning lethality, complete penetrance|decreased grip strength|embryonic lethality prior to organogenesis
FAM104A	MGI:106351|Fam104a|increased circulating aspartate transaminase level
VPS25	MGI:106354|Vps25|preweaning lethality, complete penetrance|abnormal embryo size|decreased lean body mass|embryonic lethality prior to organogenesis|embryonic lethality prior to tooth bud stage
SCO1	MGI:106362|Sco1|preweaning lethality, complete penetrance
RBFOX3	MGI:106368|Rbfox3|decreased circulating alkaline phosphatase level|decreased grip strength|increased startle reflex
RNASEK	MGI:106369|Rnasek|preweaning lethality, complete penetrance|increased circulating alkaline phosphatase level
ZMIZ2	MGI:106374|Zmiz2|preweaning lethality, complete penetrance|abnormal behavior|decreased exploration in new environment|embryonic lethality prior to organogenesis
MBD6	MGI:106378|Mbd6|preweaning lethality, complete penetrance|abnormal heart morphology|decreased body length|decreased circulating insulin level|enlarged heart
ABHD17A	MGI:106388|Abhd17a|improved glucose tolerance|increased B cell number|increased mature B cell number
NHSL1	MGI:106390|Nhsl1|abnormal lung morphology|abnormal testis morphology|small testis
TMEM30A	MGI:106402|Tmem30a|preweaning lethality, complete penetrance
ZRANB1	MGI:106441|Zranb1|preweaning lethality, incomplete penetrance
WASHC2A	MGI:106463|Washc2|preweaning lethality, complete penetrance|decreased circulating glucose level
WASHC2C	MGI:106463|Washc2|preweaning lethality, complete penetrance|decreased circulating glucose level
MEPCE	MGI:106477|Mepce|preweaning lethality, complete penetrance|decreased mean corpuscular volume|increased mean corpuscular volume
GRSF1	MGI:106479|Grsf1|decreased total body fat amount
RUFY3	MGI:106484|Rufy3|preweaning lethality, complete penetrance|abnormal stomach morphology
CCDC92	MGI:106485|Ccdc92|preweaning lethality, incomplete penetrance|decreased basophil cell number|decreased eosinophil cell number|decreased grip strength|decreased vertical activity|increased or absent threshold for auditory brainstem response
DBNDD2	MGI:106562|Dbndd2|decreased circulating creatinine level|decreased circulating serum albumin level|enlarged urinary bladder|not_reported|short tibia|small epididymis|small testis
CHPF	MGI:106576|Chpf|abnormal bone structure|decreased bone mineral content|decreased grip strength|decreased lean body mass
TSG101	MGI:106581|Tsg101|preweaning lethality, complete penetrance|abnormal kidney morphology|hypoactivity|increased fasted circulating glucose level
GPLD1	MGI:106604|Gpld1|abnormal heart morphology|abnormal kidney morphology|abnormal seminal vesicle morphology|abnormal testis morphology|decreased blood urea nitrogen level|decreased circulating cholesterol level|decreased circulating glucose level|decreased vertical activity|enlarged heart|enlarged kidney|increased circulating alkaline phosphatase level|increased heart weight|small testis
PLA2G2C	MGI:106638|Pla2g2c|male infertility
BAAT	MGI:106642|Baat|decreased circulating cholesterol level
EFNA4	MGI:106643|Efna4|abnormal cornea morphology|decreased bone mineral content|decreased bone mineral density|impaired pupillary reflex
ENPEP	MGI:106645|Enpep|increased startle reflex
LY6E	MGI:106651|Ly6e|preweaning lethality, complete penetrance|prenatal lethality|prenatal lethality prior to heart atrial septation
SPRR1B	MGI:106659|Sprr1b|improved glucose tolerance
SPRR1A	MGI:106660|Sprr1a|hyperactivity
ADIPOQ	MGI:106675|Adipoq|abnormal bone structure|increased bone mineral content
ABI2	MGI:106913|Abi2|abnormal behavior|abnormal cornea morphology|abnormal iris morphology|abnormal iris pigmentation|abnormal seminal vesicle morphology|absent urinary bladder|hypoactivity|not_reported|small testis
VDAC1	MGI:106919|Vdac1|preweaning lethality, incomplete penetrance
AFF3	MGI:106927|Aff3|abnormal incisor morphology|abnormal snout morphology|abnormal vertebral arch morphology|decreased caudal vertebrae number|decreased circulating fructosamine level|decreased circulating serum albumin level|decreased grip strength|fusion of vertebral arches|increased or absent threshold for auditory brainstem response|vertebral transformation
HMX2	MGI:107159|Hmx2|abnormal kidney morphology|decreased circulating insulin level|decreased lean body mass|decreased threshold for auditory brainstem response|enlarged kidney|increased bone mineral content|polycystic kidney
HMX3	MGI:107160|Hmx3|abnormal behavior|abnormal gait|abnormal locomotor activation|decreased body weight|decreased circulating free fatty acid level|decreased circulating triglyceride level|decreased grip strength|decreased prepulse inhibition|hyperactivity
PPP3CC	MGI:107162|Ppp3cc|male infertility
PPP3CA	MGI:107164|Ppp3ca|abnormal tail movements|increased circulating bilirubin level|increased lean body mass
PPP3R2	MGI:107171|Ppp3r2|male infertility
CCT5	MGI:107185|Cct5|preweaning lethality, complete penetrance
AHSG	MGI:107189|Ahsg|increased or absent threshold for auditory brainstem response|short tibia
SHROOM2	MGI:107194|Shroom2|decreased basophil cell number|increased circulating alkaline phosphatase level
NSUN2	MGI:107252|Nsun2|preweaning lethality, incomplete penetrance|abnormal snout morphology|decreased body weight|decreased circulating amylase level|decreased mean corpuscular volume|male infertility
RAB6B	MGI:107283|Rab6b|abnormal behavior|abnormal behavioral response to light|hyperactivity
ING4	MGI:107307|Ing4|abnormal skin morphology|decreased circulating bilirubin level|decreased circulating serum albumin level|decreased erythrocyte cell number|decreased hematocrit|decreased lymphocyte cell number|increased circulating sodium level|increased grip strength|small kidney
SGSM1	MGI:107320|Sgsm1|decreased CD4-positive, alpha beta T cell number|increased CD8-positive, alpha-beta T cell number|increased red blood cell distribution width
GFM1	MGI:107339|Gfm1|preweaning lethality, complete penetrance
STXBP1	MGI:107363|Stxbp1|preweaning lethality, complete penetrance|abnormal behavior|abnormal behavioral response to light|increased bone mineral content
PITX1	MGI:107374|Pitx1|preweaning lethality, complete penetrance|abnormal autopod morphology|abnormal bone structure|abnormal digit morphology|decreased bone mineral content|decreased circulating insulin level|fused phalanges|increased bone mineral content
GSTT1	MGI:107379|Gstt1|decreased body weight|increased body weight|increased circulating glucose level
DNM1	MGI:107384|Dnm1|preweaning lethality, complete penetrance
CLK1	MGI:107403|Clk1|abnormal bone mineralization|abnormal response to tactile stimuli|abnormal retina morphology|decreased body weight|decreased circulating calcium level|decreased granulocyte number|increased circulating chloride level|tremors
TBR1	MGI:107404|Tbr1|preweaning lethality, incomplete penetrance|decreased blood urea nitrogen level|decreased circulating glucose level|decreased vertical activity|increased prepulse inhibition
LEFTY1	MGI:107405|Lefty1|preweaning lethality, complete penetrance|abnormal gait|hyperactivity|hypoactivity|increased circulating potassium level|prenatal lethality|prenatal lethality prior to heart atrial septation
UBE2E1	MGI:107411|Ube2e1|decreased mean corpuscular hemoglobin concentration|decreased red blood cell distribution width|increased hematocrit|increased mean corpuscular volume|increased mean platelet volume
TNFSF10	MGI:107414|Tnfsf10|decreased vertical activity|enlarged heart
SUPT4H1	MGI:107416|Supt4a|preweaning lethality, complete penetrance|abnormal behavior|abnormal embryo size|abnormal eye morphology|abnormal placenta size|decreased mean corpuscular hemoglobin concentration|embryonic lethality prior to organogenesis|embryonic lethality prior to tooth bud stage|pale liver|pallor
CDH10	MGI:107436|Cdh10|microphthalmia
FPR1	MGI:107443|Fpr1|decreased circulating insulin level
EFNA5	MGI:107444|Efna5|abnormal behavior|abnormal cornea morphology|abnormal lens morphology|cataract|corneal opacity|enlarged adrenal glands|enlarged kidney|enlarged uterus|hydrometra|irregularly shaped pupil|male infertility|polycystic kidney
LYST	MGI:107448|Lyst|preweaning lethality, incomplete penetrance|abnormal coat/hair pigmentation|abnormal iris morphology|decreased body length|increased fasted circulating glucose level|increased lymphocyte cell number|increased mean corpuscular volume|not_reported
COX6B1	MGI:107460|Cox6b1|preweaning lethality, complete penetrance|abnormal embryo size|abnormal skin morphology|absent adrenal gland|long tibia|microphthalmia|prenatal lethality prior to heart atrial septation
PLCB4	MGI:107464|Plcb4|abnormal gait|abnormal gallbladder morphology|abnormal locomotor behavior|decreased body length|decreased lean body mass|decreased total body fat amount|enlarged gallbladder|hydrometra|hypoactivity|increased bone mineral content|increased grip strength|increased lean body mass|increased or absent threshold for auditory brainstem response|small superior vagus ganglion
PLCB2	MGI:107465|Plcb2|abnormal behavior|abnormal vocalization|decreased circulating insulin level|male infertility
PHEX	MGI:107489|Phex|abnormal bone mineralization|abnormal bone structure|abnormal femur morphology|abnormal joint morphology|abnormal radius morphology|abnormal tail morphology|abnormal tibia morphology|abnormal ulna morphology|abnormal vertebrae morphology|abnormal vertebral arch morphology|decreased blood urea nitrogen level|decreased body length|decreased body weight|decreased bone mineral density…
MYL12B	MGI:107494|Myl12b|decreased body weight|decreased mean corpuscular volume
KCNJ11	MGI:107501|Kcnj11|decreased fasted circulating glucose level|impaired glucose tolerance
ART1	MGI:107511|Art1|abnormal skin morphology|enlarged lymph nodes
LGALS4	MGI:107536|Lgals4|increased total body fat amount
NAB2	MGI:107563|Nab2|abnormal behavior|abnormal bone structure|abnormal cornea morphology|abnormal gait|abnormal liver morphology|decreased body length|decreased bone mineral content|decreased bone mineral density|decreased circulating HDL cholesterol level|decreased circulating cholesterol level|decreased grip strength|decreased total retina thickness|hyperactivity|increased vertical activity
KIFAP3	MGI:107566|Kifap3|preweaning lethality, complete penetrance
EPX	MGI:107569|Epx|increased circulating triglyceride level|increased monocyte cell number|short tibia
CAV3	MGI:107570|Cav3|increased prepulse inhibition
CAV2	MGI:107571|Cav2|abnormal eye morphology|increased circulating total protein level
XIAP	MGI:107572|Xiap|absent testes
NPAT	MGI:107605|Npat|preweaning lethality, complete penetrance
HRH1	MGI:107619|Hrh1|abnormal kidney morphology
USP39	MGI:107622|Usp39|abnormal coat/hair pigmentation
MVK	MGI:107624|Mvk|preweaning lethality, complete penetrance|abnormal behavior|abnormal embryo size|abnormal forebrain development|abnormal hindbrain development|abnormal midbrain development|abnormal neural tube closure|embryonic lethality prior to organogenesis|embryonic lethality prior to tooth bud stage|hydrometra|microphthalmia|small epididymis|small seminal vesicle|small testis
PRDM2	MGI:107628|Prdm2|decreased mean corpuscular volume|increased mean corpuscular hemoglobin|increased mean corpuscular hemoglobin concentration
IFNG	MGI:107656|Ifng|abnormal heart morphology|abnormal lung morphology|abnormal seminal vesicle morphology|embryonic lethality prior to organogenesis|embryonic lethality prior to tooth bud stage|enlarged heart|increased erythrocyte cell number|increased hematocrit
IFNAR1	MGI:107658|Ifnar1|decreased monocyte cell number
AKR1B10	MGI:107673|Akr1b8|decreased circulating glucose level|increased grip strength|increased hematocrit
AKR1B15	MGI:107673|Akr1b8|decreased circulating glucose level|increased grip strength|increased hematocrit
KIF3B	MGI:107688|Kif3b|preweaning lethality, complete penetrance|abnormal bone structure|decreased bone mineral content|decreased food intake|decreased lean body mass|decreased red blood cell distribution width|increased bone mineral content|increased grip strength|increased lean body mass|prenatal lethality prior to heart atrial septation
CASP4	MGI:107700|Casp4|increased circulating glucose level
BCKDHA	MGI:107701|Bckdha|microphthalmia|small seminal vesicle
MYO7B	MGI:107709|Myo7b|decreased circulating glucose level|increased circulating sodium level
MYO10	MGI:107716|Myo10|abnormal coat/hair pigmentation|abnormal cornea morphology|abnormal digit morphology|corneal opacity|decreased caudal vertebrae number|decreased circulating creatinine level|decreased circulating iron level|fused cornea and lens|fused phalanges|impaired pupillary reflex|increased or absent threshold for auditory brainstem response|persistence of hyaloid vascular system
MYH9	MGI:107717|Myh9|preweaning lethality, complete penetrance
DNAH5	MGI:107718|Dnah5|preweaning lethality, incomplete penetrance
DNAH1	MGI:107721|Dnah1|decreased circulating alanine transaminase level|decreased circulating alkaline phosphatase level|decreased circulating calcium level|decreased circulating serum albumin level|decreased circulating total protein level
MYO1D	MGI:107728|Myo1d|decreased bone mineral density|decreased grip strength|decreased startle reflex|decreased total body fat amount|increased lean body mass
HOXB13	MGI:107730|Hoxb13|preweaning lethality, incomplete penetrance
DCTN2	MGI:107733|Dctn2|preweaning lethality, complete penetrance|cardiovascular system phenotype|prolonged ST segment
MYO9A	MGI:107735|Myo9a|decreased food intake
DCTN1	MGI:107745|Dctn1|decreased effector memory CD4-positive, alpha-beta T cell number|preweaning lethality, complete penetrance|decreased caudal vertebrae number|increased circulating creatinine level
DYNC1I2	MGI:107750|Dync1i2|decreased circulating HDL cholesterol level|decreased circulating cholesterol level|decreased circulating sodium level|decreased total body fat amount
CHKA	MGI:107760|Chka|preweaning lethality, complete penetrance
ZNF565	MGI:107780|Zfp84|decreased CD4-positive, alpha beta T cell number|decreased CD8-positive, alpha-beta T cell number|decreased T cell number|decreased alpha-beta T cell number|decreased circulating HDL cholesterol level|decreased circulating LDL cholesterol level|decreased circulating cholesterol level|decreased total body fat amount|increased lean body mass
HNRNPC	MGI:107795|Hnrnpc|preweaning lethality, complete penetrance|decreased startle reflex|improved glucose tolerance
AKR7A2	MGI:107796|Akr7a5|preweaning lethality, incomplete penetrance|increased startle reflex
AKR7A3	MGI:107796|Akr7a5|preweaning lethality, incomplete penetrance|increased startle reflex
ATP5F1B	MGI:107801|Atp5b|preweaning lethality, complete penetrance|embryonic lethality prior to organogenesis|embryonic lethality prior to tooth bud stage|not_reported
PFKFB2	MGI:107815|Pfkfb2|decreased neutrophil cell number|increased lymphocyte cell number|thick ventricular wall
CTSK	MGI:107823|Ctsk|decreased body length|decreased prepulse inhibition|increased bone mineral content|increased circulating alkaline phosphatase level|not_reported|short tibia|small superior vagus ganglion
ADAM8	MGI:107825|Adam8|abnormal heart morphology|decreased vertical activity|enlarged heart
PRMT1	MGI:107846|Prmt1|preweaning lethality, complete penetrance|increased circulating creatinine level|increased startle reflex
NDUFV1	MGI:107851|Ndufv1|preweaning lethality, complete penetrance|abnormal behavioral response to light
GP1BB	MGI:107852|Gp1bb|abnormal testis morphology|decreased basophil cell number|decreased eosinophil cell number|decreased vertical activity|hydrometra|increased hematocrit|increased mean platelet volume|small superior vagus ganglion|small testis|thrombocytopenia
PRKCSH	MGI:107877|Prkcsh|preweaning lethality, complete penetrance|absent startle reflex
C12orf4	MGI:107893|D6Wsu163e|decreased CD4-positive, alpha beta T cell number|increased CD8-positive, alpha-beta T cell number|increased CD8-positive, naive alpha-beta T cell number|decreased circulating glucose level|decreased memory-marker NK cell number|increased circulating HDL cholesterol level|increased circulating LDL cholesterol level|increased circulating alkaline phosphatase level|increased cir…
TIAL1	MGI:107913|Tial1|decreased CD4-positive, CD25-positive, alpha-beta regulatory T cell number|decreased circulating HDL cholesterol level|decreased circulating cholesterol level|decreased circulating triglyceride level|increased bone mineral density
ROCK1	MGI:107927|Rock1|preweaning lethality, incomplete penetrance|edema
SQSTM1	MGI:107931|Sqstm1|abnormal behavior|decreased mean corpuscular hemoglobin|increased monocyte cell number
LRIG1	MGI:107935|Lrig1|abnormal behavior|abnormal skin condition|abnormal tail morphology|decreased body weight|increased heart weight
EZH2	MGI:107940|Ezh2|decreased CD8-positive, alpha-beta T cell number|decreased monocyte cell number|increased circulating triglyceride level|increased monocyte cell number
EMP1	MGI:107941|Emp1|decreased red blood cell distribution width
KLC2	MGI:107953|Klc2|absent pinna reflex|increased or absent threshold for auditory brainstem response
IGFALS	MGI:107973|Igfals|decreased lean body mass|decreased vertical activity|increased mean corpuscular hemoglobin
SLC8A3	MGI:107976|Slc8a3|abnormal sleep behavior|increased circulating sodium level|increased startle reflex
KIF3C	MGI:107979|Kif3c|preweaning lethality, complete penetrance|abnormal behavior|abnormal sleep behavior|decreased startle reflex|hyperactivity|prenatal lethality prior to heart atrial septation
MYD88	MGI:108005|Myd88|increased body weight
NOBOX	MGI:108011|Nobox|preweaning lethality, incomplete penetrance|abnormal behavior|abnormal embryo size|abnormal seminal vesicle morphology|embryonic growth retardation|increased respiratory quotient
SEBOX	MGI:108012|Sebox|improved glucose tolerance
POLR1B	MGI:108014|Polr1b|preweaning lethality, complete penetrance
LAPTM4A	MGI:108017|Laptm4a|decreased total retina thickness|increased prepulse inhibition|prolonged QT interval|prolonged ST segment|short tibia
PKN1	MGI:108022|Pkn1|abnormal behavior|decreased eosinophil cell number|decreased large unstained cell number|decreased leukocyte cell number|decreased lymphocyte cell number|decreased monocyte cell number|decreased neutrophil cell number|increased mean platelet volume|increased total body fat amount
PTPRVP	MGI:108027|Ptprv|abnormal behavior|decreased circulating potassium level
ATR	MGI:108028|Atr|preweaning lethality, complete penetrance|abnormal spinal cord morphology|decreased circulating glucose level|embryonic lethality prior to tooth bud stage
GPR65	MGI:108031|Gpr65|abnormal epididymis morphology|abnormal heart morphology|abnormal skin morphology|decreased vertical activity|enlarged epididymis|enlarged heart
EPHA6	MGI:108034|Epha6|abnormal epididymis morphology|abnormal kidney morphology|abnormal seminal vesicle morphology|abnormal skin morphology|abnormal spleen morphology|decreased vertical activity|enlarged epididymis
DBIL5P	MGI:108039|Dbil5|increased circulating alkaline phosphatase level|increased circulating total protein level
LAPTM5	MGI:108046|Laptm5|decreased body weight
BAG1	MGI:108047|Bag1|decreased mean corpuscular volume|increased hemoglobin content
STX2	MGI:108059|Stx2|male infertility
WNT10B	MGI:108061|Wnt10b|abnormal brain morphology|decreased bone mineral density|decreased startle reflex|decreased vertical activity|hydroencephaly
WNT10A	MGI:108071|Wnt10a|short tibia
TRAF6	MGI:108072|Traf6|preweaning lethality, complete penetrance|decreased Ly6C high monocyte number|decreased monocyte cell number
SMO	MGI:108075|Smo|preweaning lethality, complete penetrance|abnormal embryo development|abnormal embryo turning|abnormal pericardium morphology|embryonic lethality prior to tooth bud stage
FRRS1	MGI:108076|Frrs1|preweaning lethality, incomplete penetrance|increased circulating thyroxine level
NPTN	MGI:108077|Nptn|abnormal behavior|abnormal ear morphology|abnormal gait|abnormal iris morphology|absent startle reflex|decreased lean body mass|decreased prepulse inhibition|decreased startle reflex|decreased total body fat amount|hyperactivity|increased bone mineral content|increased circulating cholesterol level|increased circulating iron level|increased hemoglobin content|increased mean corpus…
SFRP2	MGI:108078|Sfrp2|abnormal bone mineralization|abnormal bone structure|abnormal retinal vasculature morphology|abnormal tail movements|decreased body weight|decreased bone mineral density|decreased lean body mass|increased startle reflex|increased total body fat amount|kinked tail|mammalian phenotype
SYPL1	MGI:108081|Sypl|hypoactivity|increased fasted circulating glucose level|male infertility
CEP250	MGI:108084|Cep250|absent pinna reflex|increased or absent threshold for auditory brainstem response|increased total body fat amount|male infertility
HDAC1	MGI:108086|Hdac1|preweaning lethality, complete penetrance|abnormal lens morphology|abnormal retinal blood vessel morphology|abnormal retinal vasculature morphology|cataract
BIN1	MGI:108092|Bin1|abnormal tail movements|increased startle reflex
ZFP92	MGI:108094|Zfp92|cataract|decreased bone mineral content|decreased lean body mass|increased total body fat amount
EMD	MGI:108117|Emd|increased circulating phosphate level
PRKG1	MGI:108174|Prkg1|preweaning lethality, incomplete penetrance|abnormal duodenum morphology|enlarged heart|enlarged spleen
UBE2M	MGI:108278|Ube2m|preweaning lethality, complete penetrance|cardiovascular system phenotype|decreased lean body mass|embryonic lethality prior to organogenesis
BTG2	MGI:108384|Btg2|decreased startle reflex|enlarged uterus
VNN1	MGI:108395|Vnn1|abnormal locomotor activation
MLX	MGI:108398|Mlx|decreased bone mineral density|decreased grip strength|decreased total body fat amount|male infertility
TCF20	MGI:108399|Tcf20|decreased bone mineral content|decreased bone mineral density|decreased lean body mass|increased circulating alkaline phosphatase level|increased total body fat amount
SLBP	MGI:108402|Slbp|hyperactivity
APBB3	MGI:108404|Apbb3|increased lean body mass
APBB2	MGI:108405|Apbb2|preweaning lethality, incomplete penetrance|abnormal bone structure|abnormal eye morphology|abnormal skin morphology|decreased circulating insulin level|decreased vertical activity|increased mean corpuscular hemoglobin|prenatal lethality prior to heart atrial septation
LRMP	MGI:108424|Lrmp|abnormal coat appearance
KIF1B	MGI:108426|Kif1b|preweaning lethality, complete penetrance|abnormal behavioral response to light|abnormal embryo size|abnormal facial morphology|abnormal head shape|abnormal limb morphology|abnormal outer ear morphology|cyanosis|decreased circulating glucose level|hemorrhage|hyperactivity|increased circulating chloride level|increased circulating glucose level|increased circulating sodium level
LPAR1	MGI:108429|Lpar1|preweaning lethality, complete penetrance
ADCYAP1R1	MGI:108449|Adcyap1r1|preweaning lethality, incomplete penetrance
ADCY9	MGI:108450|Adcy9|preweaning lethality, incomplete penetrance|decreased food intake
FZD3	MGI:108476|Fzd3|preweaning lethality, incomplete penetrance|decreased startle reflex|impaired glucose tolerance|prenatal lethality|prenatal lethality prior to heart atrial septation
KCNJ12	MGI:108495|Kcnj12|increased startle reflex
NBR1	MGI:108498|Nbr1|decreased bone mineral content|decreased bone mineral density|impaired glucose tolerance
FZD4	MGI:108520|Fzd4|abnormal eye morphology|decreased vertical activity|edema|microphthalmia
FZD5	MGI:108571|Fzd5|preweaning lethality, complete penetrance|abnormal heart morphology|embryonic lethality prior to tooth bud stage|enlarged heart|hydrometra|increased circulating insulin level|small superior vagus ganglion
HNF4A	MGI:109128|Hnf4a|abnormal bone structure|abnormal retinal blood vessel morphology|abnormal retinal vasculature morphology|decreased prepulse inhibition|increased bone mineral content|increased lean body mass|increased total retina thickness
TAF6	MGI:109129|Taf6|preweaning lethality, complete penetrance|embryonic lethality prior to organogenesis
LTBP1	MGI:109151|Ltbp1|preweaning lethality, incomplete penetrance|abnormal cranium morphology|abnormal radius morphology|abnormal snout morphology|abnormal tooth morphology|abnormal ulna morphology|decreased body length|decreased body weight|decreased bone mineral content|decreased circulating HDL cholesterol level|decreased circulating LDL cholesterol level|decreased circulating alanine transaminase …
GRK5	MGI:109161|Grk5|decreased vertical activity
NCS1	MGI:109166|Ncs1|preweaning lethality, incomplete penetrance|abnormal cornea morphology
FGF11	MGI:109167|Fgf11|abnormal response to tactile stimuli|abnormal startle reflex|increased mean corpuscular volume
EPAS1	MGI:109169|Epas1|preweaning lethality, complete penetrance|abnormal heart morphology|decreased circulating potassium level|decreased hemoglobin content|increased circulating potassium level
DSPP	MGI:109172|Dspp|abnormal kidney morphology|abnormal seminal vesicle morphology|improved glucose tolerance|polycystic kidney
CPT2	MGI:109176|Cpt2|preweaning lethality, incomplete penetrance|abnormal vertebrae morphology|increased circulating phosphate level
NCF4	MGI:109186|Ncf4|decreased circulating amylase level|decreased circulating bilirubin level|increased circulating amylase level
KIF21A	MGI:109188|Kif21a|preweaning lethality, complete penetrance|abnormal embryo size|embryonic growth retardation|embryonic lethality prior to tooth bud stage
EIF4G2	MGI:109207|Eif4g2|preweaning lethality, complete penetrance|decreased body length|decreased bone mineral density|decreased circulating chloride level|decreased grip strength|decreased lean body mass|embryonic lethality prior to organogenesis|hyperactivity|increased circulating alkaline phosphatase level|increased fasted circulating glucose level
PKN2	MGI:109211|Pkn2|preweaning lethality, complete penetrance|abnormal lens morphology|decreased circulating serum albumin level|decreased circulating unsaturated transferrin level|increased startle reflex
KIF21B	MGI:109234|Kif21b|decreased circulating serum albumin level
TEAD3	MGI:109241|Tead3|decreased bone trabecula number|decreased circulating serum albumin level|increased circulating magnesium level
SPIN1	MGI:109242|Spin1|preweaning lethality, complete penetrance|abnormal behavior|abnormal optic disk morphology|decreased prepulse inhibition|decreased total body fat amount|embryonic lethality prior to tooth bud stage|hyperactivity|improved glucose tolerance|increased bone mineral content|increased vertical activity
SEMA4D	MGI:109244|Sema4d|abnormal behavior|enlarged heart|enlarged spleen|increased circulating alkaline phosphatase level
DDIT3	MGI:109247|Ddit3|decreased vertical activity
OGN	MGI:109278|Ogn|decreased leukocyte cell number|increased fasted circulating glucose level
PKP4	MGI:109281|Pkp4|abnormal bone structure|decreased body length|decreased bone mineral content|decreased bone mineral density|decreased total body fat amount|impaired righting response|increased bone mineral content|increased circulating alkaline phosphatase level|increased hematocrit|increased lean body mass
SPEG	MGI:109282|Speg|decreased neutrophil cell number
SQLE	MGI:109296|Sqle|preweaning lethality, complete penetrance
MAPKAPK2	MGI:109298|Mapkapk2|abnormal clavicle morphology|abnormal joint morphology|abnormal optic disk morphology|decreased bone mineral content|increased circulating glucose level|increased circulating iron level
MMP15	MGI:109320|Mmp15|decreased circulating calcium level
LAMA4	MGI:109321|Lama4|abnormal coat/hair pigmentation|abnormal skin morphology|increased circulating alkaline phosphatase level|increased heart weight
HTR2B	MGI:109323|Htr2b|decreased lean body mass|increased total body fat amount
FADD	MGI:109324|Fadd|preweaning lethality, complete penetrance|abnormal bone structure|abnormal embryo size|abnormal midbrain development|abnormal neural tube closure|decreased bone mineral content|embryonic growth retardation|embryonic lethality prior to tooth bud stage|small superior vagus ganglion
F7	MGI:109325|F7|preweaning lethality, incomplete penetrance|abnormal snout morphology|decreased bone mineral content|decreased lean body mass|increased total body fat amount
BNIP2	MGI:109327|Bnip2|abnormal femur morphology|abnormal incisor color|abnormal tibia morphology|decreased circulating calcium level|decreased circulating insulin level|decreased circulating triglyceride level|decreased erythrocyte cell number|decreased total body fat amount|increased circulating alkaline phosphatase level|increased grip strength|increased lean body mass|increased mean corpuscular hem…
BNIP1	MGI:109328|Bnip1|preweaning lethality, complete penetrance
NXN	MGI:109331|Nxn|preweaning lethality, complete penetrance|preweaning lethality, incomplete penetrance|abnormal bone structure|abnormal craniofacial morphology|abnormal cranium morphology|abnormal digit morphology|abnormal embryo size|abnormal eyelid morphology|abnormal facial morphology|abnormal head shape|abnormal head size|abnormal snout morphology|anophthalmia|cleft palate|decreased body length…
PITX2	MGI:109340|Pitx2|preweaning lethality, complete penetrance|abnormal behavior|abnormal optic disk morphology|abnormal tooth morphology|corneal opacity|increased grip strength|irregularly shaped pupil
EYA1	MGI:109344|Eya1|preweaning lethality, incomplete penetrance
CTR9	MGI:109345|Ctr9|preweaning lethality, complete penetrance|decreased lean body mass|decreased red blood cell distribution width|embryonic lethality prior to organogenesis|prenatal lethality prior to heart atrial septation
LUM	MGI:109347|Lum|preweaning lethality, complete penetrance|abnormal tail morphology
SNAP23	MGI:109356|Snap23|preweaning lethality, complete penetrance|increased mean corpuscular hemoglobin concentration
NEK2	MGI:109359|Nek2|abnormal kidney morphology|abnormal locomotor behavior|enlarged lymph nodes
HP1BP3	MGI:109369|Hp1bp3|preweaning lethality, incomplete penetrance
CBX5	MGI:109372|Cbx5|decreased body length|fusion of vertebral arches|increased grip strength|vertebral fusion|vertebral transformation
HMOX2	MGI:109373|Hmox2|abnormal gait|decreased circulating bilirubin level|decreased lean body mass|decreased monocyte cell number|enlarged heart
FUT2	MGI:109374|Fut2|increased susceptibility to colitis induced morbidity/mortality
FUT1	MGI:109375|Fut1|abnormal seminal vesicle morphology|small stomach
IL10RB	MGI:109380|Il10rb|impaired glucose tolerance|improved glucose tolerance
ATF3	MGI:109384|Atf3|decreased bone mineral content
ESR2	MGI:109392|Esr2|decreased bone mineral content|decreased circulating triglyceride level|decreased heart left ventricle size|decreased lean body mass|decreased lymphocyte cell number|decreased monocyte cell number|increased circulating alkaline phosphatase level|increased circulating serum albumin level|increased circulating total protein level|increased hemoglobin content|thin ventricular wall
REG3G	MGI:109406|Reg3g|increased effector memory CD8-positive, alpha-beta T cell number|increased circulating HDL cholesterol level|increased circulating LDL cholesterol level|increased circulating cholesterol level
ABCA4	MGI:109424|Abca4|decreased CD4-positive, alpha beta T cell number|increased NK cell number|increased mean corpuscular hemoglobin|vertebral fusion
ICAM5	MGI:109430|Icam5|abnormal vibrissa morphology
ITGA8	MGI:109442|Itga8|preweaning lethality, incomplete penetrance|decreased bone mineral density|decreased circulating glucose level|increased circulating calcium level|increased circulating sodium level|increased circulating triglyceride level
YWHAZ	MGI:109484|Ywhaz|preweaning lethality, incomplete penetrance|abnormal skin morphology|edema|enlarged lymph nodes|increased leukocyte cell number|short tibia
SMS	MGI:109490|Sms|decreased body length|decreased body weight|decreased bone mineral content|decreased bone mineral density|decreased lean body mass|male infertility
OAZ2	MGI:109492|Oaz2|decreased grip strength
NFIL3	MGI:109495|Nfil3|abnormal cecum morphology|abnormal cornea morphology|abnormal spleen morphology|abnormal thymus morphology|decreased body length|decreased circulating HDL cholesterol level|decreased circulating triglyceride level|decreased vertical activity|enlarged spleen|improved glucose tolerance|microphthalmia|small thymus
GATA5	MGI:109497|Gata5|abnormal heart morphology|abnormal kidney morphology|abnormal seminal vesicle morphology|decreased circulating aspartate transaminase level|decreased circulating bilirubin level|decreased vertical activity|enlarged heart|increased circulating aspartate transaminase level
CSTB	MGI:109514|Cstb|abnormal behavior|decreased body length|decreased lean body mass|decreased lymphocyte cell number|decreased startle reflex|hyperactivity|increased monocyte cell number|increased or absent threshold for auditory brainstem response|increased vertical activity|short tibia
TRPC5	MGI:109524|Trpc5|prolonged QT interval|prolonged ST segment
TRPC3	MGI:109526|Trpc3|preweaning lethality, complete penetrance|abnormal forelimb morphology|abnormal gait|abnormal locomotor activation|abnormal response to new environment|corneal vascularization|decreased body weight|decreased bone mineral density|decreased circulating amylase level|decreased circulating glycerol level|decreased circulating triglyceride level|decreased lean body mass|decreased prep…
DPF2	MGI:109529|Dpf2|preweaning lethality, complete penetrance|abnormal craniofacial morphology|abnormal embryo size|abnormal heart morphology|abnormal kidney morphology|abnormal limb morphology|abnormal seminal vesicle morphology|abnormal tail morphology|decreased circulating bilirubin level|edema|pallor|prenatal lethality prior to heart atrial septation
ITIH4	MGI:109536|Itih4|abnormal seminal vesicle morphology
COL16A1	MGI:1095396|Col16a1|cataract
RIDA	MGI:1095401|Rida|decreased circulating iron level
PTCH2	MGI:1095405|Ptch2|enlarged urinary bladder|increased fasted circulating glucose level
TUBA3E	MGI:1095406|Tuba3a|decreased food intake
UNC5C	MGI:1095412|Unc5c|preweaning lethality, complete penetrance
SYCP3	MGI:109542|Sycp3|abnormal behavioral response to light|shortened PQ interval|shortened PR interval
SLC2A2	MGI:1095438|Slc2a2|preweaning lethality, complete penetrance|cardiovascular system phenotype|prolonged QT interval|prolonged ST segment
CRYBG1	MGI:109544|Crybg1|preweaning lethality, complete penetrance|abnormal embryo size|abnormal eye morphology|abnormal forebrain development|abnormal hindbrain development|abnormal midbrain development|abnormal neural tube closure|decreased prepulse inhibition|embryonic lethality prior to organogenesis|embryonic lethality prior to tooth bud stage|hypoactivity
GPR182	MGI:109545|Gpr182|increased mean corpuscular volume
DNM2	MGI:109547|Dnm2|decreased lymphocyte cell number|decreased mean corpuscular volume|embryonic lethality prior to organogenesis|embryonic lethality prior to tooth bud stage
PSMC2	MGI:109555|Psmc2|preweaning lethality, complete penetrance|abnormal gait|decreased circulating total protein level|increased grip strength
ACKR3	MGI:109562|Ackr3|preweaning lethality, complete penetrance|decreased grip strength
KIF5A	MGI:109564|Kif5a|preweaning lethality, complete penetrance|abnormal embryo size|cyanosis|impaired pupillary reflex
TCEAL9	MGI:109567|Tceal9|abnormal hair growth|decreased caudal vertebrae number
FMNL3	MGI:109569|Fmnl3|preweaning lethality, incomplete penetrance|abnormal skin coloration
TUFT1	MGI:109572|Tuft1|abnormal coat appearance|abnormal eyelid morphology|abnormal vibrissa morphology|decreased circulating HDL cholesterol level|decreased total body fat amount|improved glucose tolerance|increased gamma-delta T cell number|increased lean body mass
TEP1	MGI:109573|Tep1|decreased body length
SERPINB5	MGI:109579|Serpinb5|decreased body length|decreased grip strength|decreased total body fat amount|impaired righting response|increased mean corpuscular volume
PRPF4B	MGI:109584|Prpf4b|preweaning lethality, complete penetrance|embryonic lethality prior to organogenesis
NCK1	MGI:109601|Nck1|abnormal eye morphology|abnormal heart morphology|abnormal skin morphology|anophthalmia|enlarged heart
ENC1	MGI:109610|Enc1|increased effector memory CD4-positive, alpha-beta T cell number|decreased blood urea nitrogen level|decreased circulating HDL cholesterol level|decreased circulating cholesterol level|decreased circulating glucose level|decreased total body fat amount|increased lean body mass
BARX2	MGI:109617|Barx2|preweaning lethality, incomplete penetrance|abnormal coat/hair pigmentation|abnormal cornea morphology|abnormal eyelid morphology|abnormal gait|abnormal tail morphology|absent vibrissae|corneal opacity|corneal vascularization|eyelids fail to open|narrow eye opening
ATP6V1B2	MGI:109618|Atp6v1b2|preweaning lethality, complete penetrance|decreased hemoglobin content|decreased mean corpuscular hemoglobin|decreased mean corpuscular hemoglobin concentration|decreased mean corpuscular volume|embryonic lethality prior to organogenesis|embryonic lethality prior to tooth bud stage|not_reported|small adrenal glands|small lymph nodes
ARVCF	MGI:109620|Arvcf|abnormal behavior|abnormal gait|abnormal lens morphology|cataract|decreased circulating cholesterol level|hyperactivity|increased circulating alkaline phosphatase level|increased startle reflex
LST1	MGI:1096324|Lst1|abnormal heart morphology|abnormal skin morphology|abnormal testis morphology|decreased vertical activity|enlarged heart|small testis
ADAM17	MGI:1096335|Adam17|preweaning lethality, incomplete penetrance|increased body weight
E2F3	MGI:1096340|E2f3|decreased startle reflex
AMPD3	MGI:1096344|Ampd3|abnormal behavior|increased lean body mass
SEMA3F	MGI:1096347|Sema3f|preweaning lethality, incomplete penetrance|abnormal gait|abnormal nail morphology|cataract|decreased bone mineral content|decreased bone mineral density|decreased circulating serum albumin level|decreased circulating total protein level|decreased lean body mass|decreased total body fat amount|hypoactivity|increased circulating iron level|limb grasping
JPT1	MGI:1096361|Jpt1|abnormal behavior|hyperactivity
NRXN2	MGI:1096362|Nrxn2|abnormal behavior|hypoactivity|trunk curl
PSME1	MGI:1096367|Psme1|abnormal kidney morphology
ERF	MGI:109637|Erf|preweaning lethality, complete penetrance|abnormal embryo size|abnormal heart morphology|abnormal snout morphology|decreased blood urea nitrogen level|decreased body length|decreased circulating triglyceride level|decreased grip strength|decreased lean body mass|decreased lymphocyte cell number|embryonic growth retardation|embryonic lethality prior to organogenesis|embryonic lethal…
EXOC4	MGI:1096376|Exoc4|preweaning lethality, complete penetrance|abnormal embryo size|abnormal embryo turning|embryonic lethality prior to tooth bud stage
FGF19	MGI:1096383|Fgf15|abnormal brain morphology|abnormal embryo size|abnormal heart morphology|abnormal placenta size|abnormal seminal vesicle morphology|decreased vertical activity|edema|enlarged seminal vesicle|hydroencephaly|prenatal lethality prior to heart atrial septation
NRXN1	MGI:1096391|Nrxn1|abnormal locomotor behavior|decreased circulating HDL cholesterol level|decreased circulating alkaline phosphatase level|decreased circulating cholesterol level|decreased fasted circulating glucose level|decreased grip strength|decreased lymphocyte cell number|decreased pulmonary respiratory rate|enlarged stomach|impaired glucose tolerance|increased circulating alkaline phosphat…
SNAI2	MGI:1096393|Snai2|preweaning lethality, incomplete penetrance|enlarged heart|small spleen
POLR1A	MGI:1096397|Polr1a|preweaning lethality, complete penetrance|embryonic lethality prior to organogenesis
PIAS2	MGI:1096566|Pias2|abnormal bone structure|abnormal digit morphology|abnormal social/conspecific interaction|decreased body length|decreased bone mineral content
UTP4	MGI:1096573|Utp4|preweaning lethality, complete penetrance|abnormal vocalization
CA4	MGI:1096574|Car4|preweaning lethality, incomplete penetrance|abnormal lens morphology
CXCL6	MGI:1096868|Cxcl5|hyperactivity
FXN	MGI:1096879|Fxn|preweaning lethality, complete penetrance|abnormal embryo size|embryonic growth retardation|embryonic lethality prior to organogenesis
CX3CL1	MGI:1097153|Cx3cl1|hypoactivity
POLD2	MGI:1097163|Pold2|preweaning lethality, complete penetrance|embryonic lethality prior to organogenesis
C3AR1	MGI:1097680|C3ar1|abnormal kidney morphology|abnormal seminal vesicle morphology|decreased lymphocyte cell number|decreased mean corpuscular hemoglobin concentration|increased neutrophil cell number|polycystic kidney
EZH1	MGI:1097695|Ezh1|decreased body length|decreased lean body mass|decreased prepulse inhibition|increased circulating HDL cholesterol level|increased circulating glucose level|male infertility
NPC1	MGI:1097712|Npc1|preweaning lethality, incomplete penetrance|hypoactivity
BHLHE40	MGI:1097714|Bhlhe40|decreased CD4-positive, CD25-positive, alpha-beta regulatory T cell number|decreased CD4-positive, alpha beta T cell number|decreased CD8-positive, alpha-beta T cell number|decreased effector memory CD8-positive, alpha-beta T cell number|decreased Ly6C low monocyte number|decreased T cell number|decreased alpha-beta T cell number|decreased circulating glycerol level|decreased …
ANKRD1	MGI:1097717|Ankrd1|decreased startle reflex|decreased vertical activity
RESP18	MGI:1098222|Resp18|increased lean body mass
CENPE	MGI:1098230|Cenpe|preweaning lethality, complete penetrance|increased fasted circulating glucose level
CAST	MGI:1098236|Cast|abnormal digit morphology|abnormal gait|abnormal limb position|abnormal nail morphology|decreased bone mineral content|decreased bone mineral density|decreased startle reflex|increased bone mineral density|increased circulating phosphate level
KIF13B	MGI:1098265|Kif13b|increased circulating alkaline phosphatase level|increased circulating cholesterol level
OGDH	MGI:1098267|Ogdh|preweaning lethality, complete penetrance|decreased total body fat amount|increased grip strength|increased lean body mass
JAG2	MGI:1098270|Jag2|preweaning lethality, complete penetrance
CYP27B1	MGI:1098274|Cyp27b1|abnormal behavior|abnormal bone structure|abnormal clavicle morphology|abnormal cranium morphology|abnormal femur morphology|abnormal fibula morphology|abnormal humerus morphology|abnormal joint morphology|abnormal pelvic girdle bone morphology|abnormal radius morphology|abnormal rib morphology|abnormal scapula morphology|abnormal tibia morphology|abnormal ulna morphology|abno…
GSE1	MGI:1098275|Gse1|abnormal bone mineralization|decreased body weight|decreased bone mineral density|decreased circulating serum albumin level|decreased circulating total protein level|decreased erythrocyte cell number|increased circulating alkaline phosphatase level|increased circulating total protein level
C9	MGI:1098282|C9|cardiovascular system phenotype|decreased prepulse inhibition|increased circulating sodium level|shortened RR interval
CPT1A	MGI:1098296|Cpt1a|decreased circulating potassium level|increased mean platelet volume
INTS9	MGI:1098533|Ints9|preweaning lethality, complete penetrance|decreased mean corpuscular volume
NHP2	MGI:1098547|Nhp2|preweaning lethality, complete penetrance|increased mean platelet volume
FICD	MGI:1098550|Ficd|absent vibrissae
GYPC	MGI:1098566|Gypc|decreased glycosylated hemoglobin level
TMEM222	MGI:1098568|Tmem222|preweaning lethality, incomplete penetrance|impaired pupillary reflex
RAB11FIP5	MGI:1098586|Rab11fip5|decreased body length|decreased circulating serum albumin level|decreased grip strength|decreased lean body mass|decreased total body fat amount|increased circulating serum albumin level
IFT81	MGI:1098597|Ift81|preweaning lethality, complete penetrance|abnormal behavior|decreased grip strength|decreased heart rate|decreased lean body mass|hypoactivity|prolonged RR interval
WASF2	MGI:1098641|Wasf2|preweaning lethality, complete penetrance|abnormal stomach morphology
ANAPC4	MGI:1098673|Anapc4|preweaning lethality, complete penetrance|abnormal embryo size|embryonic growth retardation|embryonic lethality prior to organogenesis|embryonic lethality prior to tooth bud stage
EIF2A	MGI:1098684|Eif2a|decreased circulating insulin level
TMC6	MGI:1098686|Tmc6|decreased body weight|decreased circulating insulin level
AAK1	MGI:1098687|Aak1|preweaning lethality, incomplete penetrance|abnormal behavior|abnormal heart left ventricle morphology|abnormal retinal outer nuclear layer morphology|decreased circulating serum albumin level|decreased circulating total protein level|decreased grip strength|hyperactivity|increased circulating alkaline phosphatase level|increased mean corpuscular volume|increased or absent thresh…
ESYT3	MGI:1098699|Esyt3|decreased total body fat amount|hypoactivity|increased mean corpuscular volume
SGTA	MGI:1098703|Sgta|decreased circulating glucose level
PARP8	MGI:1098713|Parp8|abnormal behavioral response to light|abnormal sleep behavior|decreased circulating glucose level|decreased coping response|hypoactivity
TRAPPC1	MGI:1098727|Trappc1|decreased basophil cell number|decreased leukocyte cell number|decreased neutrophil cell number|decreased red blood cell distribution width
SLC46A1	MGI:1098733|Slc46a1|abnormal coat appearance|decreased circulating glucose level|decreased circulating triglyceride level|decreased leukocyte cell number|decreased total body fat amount
NRAP	MGI:1098765|Nrap|increased anxiety-related response
PIK3R2	MGI:1098772|Pik3r2|increased CD8-positive, alpha-beta T cell number|decreased body weight|decreased circulating creatinine level|decreased granulocyte number
LBP	MGI:1098776|Lbp|increased fasted circulating glucose level
RHPN1	MGI:1098783|Rhpn1|abnormal brain morphology|abnormal heart morphology|abnormal kidney morphology|decreased circulating serum albumin level|enlarged heart|hydroencephaly|increased circulating HDL cholesterol level
OTUD4	MGI:1098801|Otud4|preweaning lethality, incomplete penetrance
CDK12	MGI:1098802|Cdk12|preweaning lethality, complete penetrance|abnormal embryo size|decreased circulating HDL cholesterol level|decreased circulating serum albumin level|embryonic lethality prior to organogenesis
COQ4	MGI:1098826|Coq4|preweaning lethality, complete penetrance|decreased circulating free fatty acid level|increased circulating free fatty acid level
ATXN3	MGI:1099442|Atxn3|increased circulating aspartate transaminase level
ZSCAN12	MGI:1099444|Zscan12|abnormal bone structure|decreased grip strength
RBM3	MGI:1099460|Rbm3|abnormal behavior|decreased vertical activity|hypoactivity
FGF10	MGI:1099809|Fgf10|preweaning lethality, complete penetrance|decreased grip strength|decreased kidney weight|decreased lean body mass|decreased spleen weight|increased circulating HDL cholesterol level|increased circulating cholesterol level|increased total body fat amount|not_reported
SKIV2L	MGI:1099835|Skiv2l|preweaning lethality, complete penetrance|abnormal embryo size|embryonic lethality prior to organogenesis
ATP5PB	MGI:1100495|Atp5f1|preweaning lethality, complete penetrance
PITX3	MGI:1100498|Pitx3|abnormal behavioral response to light|abnormal bone structure|abnormal sleep behavior|abnormal social/conspecific interaction|anophthalmia|decreased body weight|decreased bone mineral content|decreased circulating amylase level|decreased circulating triglyceride level|decreased exploration in new environment|decreased lean body mass|decreased total body fat amount|decreased vert…
MYT1L	MGI:1100511|Myt1l|decreased circulating glycerol level|increased fluid intake
PNN	MGI:1100514|Pnn|preweaning lethality, complete penetrance|embryonic lethality prior to organogenesis|embryonic lethality prior to tooth bud stage|not_reported
TWF1	MGI:1100520|Twf1|abnormal skin condition
MED1	MGI:1100846|Med1|preweaning lethality, complete penetrance|abnormal bone structure|abnormal embryo size|abnormal eye morphology|abnormal forebrain development|abnormal heart morphology|abnormal neural tube closure|abnormal placenta size|embryonic growth retardation|embryonic lethality prior to organogenesis|embryonic lethality prior to tooth bud stage|enlarged heart|enlarged uterus|hydrometra|pal…
ELAVL1	MGI:1100851|Elavl1|preweaning lethality, complete penetrance|embryonic growth retardation|hemorrhage|microphthalmia
CAPN5	MGI:1100859|Capn5|increased body weight|increased startle reflex
FRS2	MGI:1100860|Frs2|preweaning lethality, complete penetrance|decreased bone mineral content|decreased threshold for auditory brainstem response
RBM4	MGI:1100865|Rbm4|decreased IgE level
SELENOW	MGI:1100878|Selenow|decreased leukocyte cell number
CELSR1	MGI:1100883|Celsr1|abnormal head morphology|abnormal snout morphology|abnormal startle reflex|decreased body weight|decreased lean body mass|decreased prepulse inhibition|increased circulating HDL cholesterol level|increased circulating cholesterol level|increased circulating creatinine level|increased lean body mass|increased total body fat amount|mammalian phenotype
TNFRSF9	MGI:1101059|Tnfrsf9|preweaning lethality, incomplete penetrance|abnormal bone structure|increased bone mineral content|increased bone mineral density
BICD1	MGI:1101760|Bicd1|decreased body length|decreased circulating alanine transaminase level|decreased grip strength|decreased startle reflex|decreased vertical activity
PJA1	MGI:1101765|Pja1|increased B cell number|increased circulating total protein level
H3-3B	MGI:1101768|H3f3b|abnormal kidney morphology|decreased circulating HDL cholesterol level|decreased vertical activity|increased circulating HDL cholesterol level|increased circulating cholesterol level|increased startle reflex|polycystic kidney
ELF3	MGI:1101781|Elf3|preweaning lethality, incomplete penetrance
HDGFL1	MGI:1194493|Hdgfl1|preweaning lethality, complete penetrance|decreased circulating serum albumin level|embryonic lethality prior to organogenesis|prenatal lethality prior to heart atrial septation|small testis
FPR3	MGI:1194495|Fpr3|abnormal colon morphology|abnormal ileum morphology|increased hemoglobin content
ABLIM1	MGI:1194500|Ablim1|abnormal bone mineralization|abnormal bone structure|decreased circulating potassium level|decreased thermal nociceptive threshold|eye hemorrhage|increased body weight|increased lean body mass
KCNJ10	MGI:1194504|Kcnj10|preweaning lethality, complete penetrance|decreased basophil cell number|decreased mean platelet volume|increased mean platelet volume
DDOST	MGI:1194508|Ddost|preweaning lethality, complete penetrance|abnormal embryo size|abnormal forebrain morphology|abnormal neural tube closure|decreased red blood cell distribution width|embryonic lethality prior to organogenesis|embryonic lethality prior to tooth bud stage|enlarged lymph nodes|increased circulating sodium level|increased red blood cell distribution width|small adrenal glands|small …
EVL	MGI:1194884|Evl|decreased circulating iron level|decreased startle reflex|increased circulating iron level
PPL	MGI:1194898|Ppl|abnormal skin morphology|enlarged lymph nodes|not_reported|small kidney
RBBP4	MGI:1194912|Rbbp4|increased or absent threshold for auditory brainstem response|prenatal lethality prior to heart atrial septation
DSC3	MGI:1194993|Dsc3|preweaning lethality, complete penetrance|abnormal behavior|absent optic nerve
MAN2B2	MGI:1195262|Man2b2|enlarged lymph nodes|small adrenal glands|small superior vagus ganglion
SLC3A1	MGI:1195264|Slc3a1|abnormal kidney morphology|abnormal spleen morphology|abnormal urinary bladder morphology|cystolithiasis|enlarged kidney|enlarged spleen|enlarged urinary bladder|polycystic kidney|small kidney
PER2	MGI:1195265|Per2|abnormal bone mineralization|abnormal coat/hair pigmentation|increased circulating alkaline phosphatase level|mammalian phenotype
ILK	MGI:1195267|Ilk|preweaning lethality, complete penetrance|abnormal behavior|abnormal behavioral response to light|abnormal embryo size|hyperactivity
ABCE1	MGI:1195458|Abce1|preweaning lethality, complete penetrance|abnormal behavior|abnormal seminal vesicle morphology|decreased circulating creatinine level|decreased prepulse inhibition|embryonic lethality prior to organogenesis|enlarged lymph nodes|hyperactivity|hypoactivity|not_reported
SEPTIN5	MGI:1195461|Sept5|preweaning lethality, incomplete penetrance|abnormal behavior|cardiovascular system phenotype|improved glucose tolerance|short tibia|small spleen|thrombocytopenia
CBX4	MGI:1195985|Cbx4|preweaning lethality, complete penetrance|abnormal behavior|abnormal embryo size|decreased lean body mass
TCAIM	MGI:1196217|Tcaim|increased circulating cholesterol level|increased monocyte cell number
PRAG1	MGI:1196223|Prag1|decreased fasted circulating glucose level
CDK8	MGI:1196224|Cdk8|preweaning lethality, complete penetrance|abnormal embryo size|abnormal embryo turning|abnormal heart morphology|abnormal neural tube closure
CASZ1	MGI:1196251|Casz1|preweaning lethality, complete penetrance|persistence of hyaloid vascular system
SPICE1	MGI:1196252|Spice1|improved glucose tolerance
KDM1A	MGI:1196256|Kdm1a|preweaning lethality, complete penetrance|abnormal behavior|decreased bone mineral density|decreased grip strength|hypoactivity|small heart|small kidney|small liver|small lung|small spleen
CDCA8	MGI:1196274|Cdca8|increased thermal nociceptive threshold
DFFB	MGI:1196287|Dffb|thrombocytopenia
TUBGCP4	MGI:1196293|Tubgcp4|preweaning lethality, complete penetrance
PTPN20	MGI:1196295|Ptpn20|abnormal lens morphology|limb grasping
HGSNAT	MGI:1196297|Hgsnat|abnormal behavior|abnormal bone structure|abnormal lung morphology|decreased circulating serum albumin level|decreased total body fat amount|enlarged lymph nodes|enlarged urinary bladder|hypoactivity|increased bone mineral content|increased bone mineral density|increased circulating alkaline phosphatase level|increased circulating phosphate level|increased circulating potassium…
R3HCC1L	MGI:1196316|R3hcc1l|abnormal behavioral response to light|persistence of hyaloid vascular system
TSPAN14	MGI:1196325|Tspan14|preweaning lethality, complete penetrance|embryonic lethality prior to tooth bud stage
NCALD	MGI:1196326|Ncald|abnormal behavior|abnormal bone structure|abnormal retinal blood vessel morphology|abnormal sleep behavior|decreased body length|decreased bone mineral content|decreased bone mineral density|decreased lean body mass|decreased total body fat amount|hyperactivity|impaired pupillary reflex|increased circulating alkaline phosphatase level|increased circulating sodium level|increased…
CTDSPL2	MGI:1196405|Ctdspl2|preweaning lethality, incomplete penetrance|prenatal lethality
TADA1	MGI:1196415|Tada1|preweaning lethality, complete penetrance
CCPG1	MGI:1196419|Ccpg1|abnormal pancreas morphology|increased circulating amylase level|increased circulating lipase level|increased circulating unsaturated transferrin level
ATG13	MGI:1196429|Atg13|preweaning lethality, complete penetrance|decreased circulating bilirubin level
C10orf90	MGI:1196431|D7Ertd443e|increased blood urea nitrogen level
CBX7	MGI:1196439|Cbx7|increased mean corpuscular volume
ATP5IF1	MGI:1196457|Atpif1|decreased body weight|decreased circulating alkaline phosphatase level
SCARB2	MGI:1196458|Scarb2|decreased body length|decreased bone mineral density|decreased grip strength|decreased lean body mass|decreased mean corpuscular volume|decreased total body fat amount|enlarged kidney|enlarged lymph nodes|increased bone mineral content|increased circulating potassium level|increased lean body mass|increased leukocyte cell number|not_reported|thrombocytosis
MRPL23	MGI:1196612|Mrpl23|preweaning lethality, complete penetrance|decreased bone mineral content
RBPJL	MGI:1196616|Rbpjl|abnormal behavior|hypoactivity|increased circulating amylase level
CD200	MGI:1196990|Cd200|decreased circulating calcium level|increased grip strength|increased lean body mass|increased total body fat amount
PIPOX	MGI:1197006|Pipox|abnormal behavior|hypoactivity
SUMO1	MGI:1197010|Sumo1|preweaning lethality, incomplete penetrance|abnormal heart morphology|abnormal seminal vesicle morphology|enlarged heart
AEBP1	MGI:1197012|Aebp1|preweaning lethality, complete penetrance|abnormal heart morphology|abnormal tail morphology|enlarged heart
RASA3	MGI:1197013|Rasa3|preweaning lethality, complete penetrance|abnormal forebrain morphology|abnormal midbrain morphology|decreased circulating glucose level|hemorrhage
DAXX	MGI:1197015|Daxx|decreased basophil cell number|decreased neutrophil cell number
IRX1	MGI:1197515|Irx1|preweaning lethality, complete penetrance|abnormal abdominal wall morphology|abnormal craniofacial morphology|abnormal embryo size|decreased bone mineral density|decreased grip strength|decreased lean body mass|decreased total body fat amount|embryonic growth retardation
LIMK2	MGI:1197517|Limk2|abnormal locomotor activation|increased body weight|long tibia
IRX3	MGI:1197522|Irx3|abnormal bone structure|abnormal cornea morphology|decreased bone mineral content|decreased bone mineral density|decreased fasted circulating glucose level|decreased lean body mass|increased bone mineral density
TMPRSS15	MGI:1197523|Tmprss15|decreased body length|decreased body weight|decreased total body fat amount|increased blood urea nitrogen level|increased circulating sodium level|increased leukocyte cell number
PITPNM1	MGI:1197524|Pitpnm1|decreased circulating calcium level|decreased circulating serum albumin level|increased mean corpuscular hemoglobin
TOP3A	MGI:1197527|Top3a|preweaning lethality, complete penetrance
RDH16	MGI:1201375|Rdh16|decreased circulating potassium level|increased circulating potassium level
ANXA3	MGI:1201378|Anxa3|abnormal lens morphology
NLK	MGI:1201387|Nlk|preweaning lethality, complete penetrance|increased circulating alkaline phosphatase level
PKNOX1	MGI:1201409|Pknox1|abnormal behavior|decreased B cell number|decreased circulating triglyceride level|decreased hemoglobin content|decreased mature B cell number|decreased mean corpuscular hemoglobin concentration
SYNJ2	MGI:1201671|Synj2|increased body weight
KIF20A	MGI:1201682|Kif20a|preweaning lethality, complete penetrance|abnormal lens morphology|increased mean corpuscular volume
EOMES	MGI:1201683|Eomes|preweaning lethality, complete penetrance|decreased bone mineral content|decreased lean body mass|increased total body fat amount
RABAC1	MGI:1201692|Rabac1|abnormal sleep behavior|decreased body length|decreased grip strength
ATP6V0D1	MGI:1201778|Atp6v0d1|preweaning lethality, complete penetrance|abnormal kidney morphology|abnormal seminal vesicle morphology|decreased circulating HDL cholesterol level|decreased mean corpuscular hemoglobin|embryonic lethality prior to organogenesis|embryonic lethality prior to tooth bud stage|not_reported|short tibia
PDE1A	MGI:1201792|Pde1a|abnormal behavior|abnormal gait
ENTPD6	MGI:1202295|Entpd6|abnormal bone structure|abnormal tail morphology|decreased bone mineral content|decreased bone mineral density|decreased total body fat amount|increased bone mineral content|increased lean body mass|increased total body fat amount
SORL1	MGI:1202296|Sorl1|abnormal gait|abnormal snout morphology|increased fasted circulating glucose level
NMT2	MGI:1202298|Nmt2|increased circulating alkaline phosphatase level|increased startle reflex
ITCH	MGI:1202301|Itch|abnormal head size|abnormal tooth morphology|absent startle reflex|decreased bone mineral content|decreased bone mineral density|decreased circulating alkaline phosphatase level|decreased circulating fructosamine level|decreased circulating glucose level|decreased grip strength|decreased lymphocyte cell number|decreased mean corpuscular volume|decreased total body fat amount|incr…
PMS1	MGI:1202302|Pms1|abnormal heart morphology|decreased circulating insulin level|decreased lymphocyte cell number|enlarged heart
VPS72	MGI:1202305|Vps72|preweaning lethality, complete penetrance
HCRT	MGI:1202306|Hcrt|abnormal behavior|decreased grip strength|decreased vertical activity|hypoactivity
GAS7	MGI:1202388|Gas7|decreased bone mineral content|decreased lean body mass|increased total body fat amount
GPAA1	MGI:1202392|Gpaa1|preweaning lethality, complete penetrance|abnormal embryo size|abnormal embryo turning|abnormal neural tube morphology|embryonic growth retardation|embryonic lethality prior to organogenesis|embryonic lethality prior to tooth bud stage
MMP8	MGI:1202395|Mmp8|decreased circulating free fatty acid level
SUPT5H	MGI:1202400|Supt5|preweaning lethality, complete penetrance|vertebral transformation
CHRNA9	MGI:1202403|Chrna9|decreased body weight|increased lean body mass|increased startle reflex
PSEN1	MGI:1202717|Psen1|preweaning lethality, complete penetrance|abnormal limb morphology|abnormal tail morphology|cyanosis|decreased basophil cell number|decreased eosinophil cell number|decreased vertical activity|edema|hemorrhage|respiratory system phenotype
TCF7L1	MGI:1202876|Tcf7l1|preweaning lethality, complete penetrance|corneal opacity
TCF7L2	MGI:1202879|Tcf7l2|preweaning lethality, complete penetrance|decreased total body fat amount|increased bone mineral content|increased lean body mass
RHCE	MGI:1202882|Rhd|abnormal skin condition|decreased circulating HDL cholesterol level|decreased circulating cholesterol level|decreased circulating iron level|decreased mean corpuscular hemoglobin|decreased mean corpuscular hemoglobin concentration|decreased mean corpuscular volume
RHD	MGI:1202882|Rhd|abnormal skin condition|decreased circulating HDL cholesterol level|decreased circulating cholesterol level|decreased circulating iron level|decreased mean corpuscular hemoglobin|decreased mean corpuscular hemoglobin concentration|decreased mean corpuscular volume
ANGPT2	MGI:1202890|Angpt2|preweaning lethality, incomplete penetrance
SEMA6A	MGI:1203727|Sema6a|preweaning lethality, incomplete penetrance
PIK3C2A	MGI:1203729|Pik3c2a|preweaning lethality, complete penetrance|abnormal embryo size|embryonic growth retardation|embryonic lethality prior to organogenesis|embryonic lethality prior to tooth bud stage|enlarged lymph nodes
SLC16A2	MGI:1203732|Slc16a2|decreased circulating HDL cholesterol level|decreased circulating LDL cholesterol level|decreased circulating cholesterol level|decreased circulating creatinine level|increased circulating alkaline phosphatase level|increased circulating amylase level
BAP1	MGI:1206586|Bap1|increased effector memory CD4-positive, alpha-beta T cell number|preweaning lethality, complete penetrance|abnormal vocalization|increased Ly6C low monocyte number|increased circulating alkaline phosphatase level|increased monocyte cell number|increased or absent threshold for auditory brainstem response
SGPL1	MGI:1261415|Sgpl1|preweaning lethality, complete penetrance|enlarged heart
NAGA	MGI:1261422|Naga|increased effector memory CD8-positive, alpha-beta T cell number|increased circulating alkaline phosphatase level
ENDOG	MGI:1261433|Endog|abnormal coat/hair pigmentation|abnormal skin morphology|abnormal testis morphology|small testis
TBX10	MGI:1261436|Tbx10|decreased circulating sodium level
RNF24	MGI:1261771|Rnf24|decreased bone mineral content|decreased heart weight|decreased lean body mass|increased bone mineral content|increased total body fat amount
MYO15A	MGI:1261811|Myo15|abnormal lens morphology|absent pinna reflex|cataract|increased grip strength|increased total body fat amount
DNMT3B	MGI:1261819|Dnmt3b|decreased basophil cell number|decreased neutrophil cell number
CAND1	MGI:1261820|Cand1|decreased fasted circulating glucose level|decreased neutrophil cell number|decreased red blood cell distribution width|increased fasted circulating glucose level
DNMT3A	MGI:1261827|Dnmt3a|decreased effector memory CD8-positive, alpha-beta T cell number|preweaning lethality, incomplete penetrance|abnormal embryo size|decreased bone mineral content|decreased circulating HDL cholesterol level|decreased lean body mass|increased bone mineral content|increased circulating HDL cholesterol level|increased grip strength|increased hemoglobin content|increased total body f…
HAP1	MGI:1261831|Hap1|preweaning lethality, complete penetrance|prenatal lethality
WNT2B	MGI:1261834|Wnt2b|abnormal kidney morphology|abnormal spleen morphology|enlarged kidney|enlarged spleen|small spleen
VRK1	MGI:1261847|Vrk1|preweaning lethality, complete penetrance|embryonic lethality prior to organogenesis|embryonic lethality prior to tooth bud stage|increased or absent threshold for auditory brainstem response
ANKLE2	MGI:1261856|Ankle2|preweaning lethality, incomplete penetrance
FBXO28	MGI:1261890|Fbxo28|increased eosinophil cell number
PIBF1	MGI:1261910|Pibf1|preweaning lethality, complete penetrance|abnormal embryo size|abnormal embryo turning|abnormal heart looping|abnormal heart morphology|abnormal neural tube closure|abnormal neural tube morphology|abnormal sleep behavior|embryonic growth retardation
FBXO41	MGI:1261912|Fbxo41|abnormal behavior|decreased grip strength|hyperactivity
USP12	MGI:1270128|Usp12|decreased CD8-positive, alpha-beta T cell number|decreased IgA level|decreased body weight|decreased circulating alanine transaminase level|decreased mean corpuscular hemoglobin concentration|increased circulating cholesterol level|oligodactyly
DNAJA1	MGI:1270129|Dnaja1|preweaning lethality, incomplete penetrance|decreased grip strength|increased grip strength
ZNF106	MGI:1270153|Zfp106|abnormal gait|abnormal posture|decreased body weight
CACYBP	MGI:1270839|Cacybp|decreased circulating total protein level|decreased vertical activity|enlarged heart|increased circulating serum albumin level|increased circulating total protein level
EIF4EBP3	MGI:1270847|Eif4ebp3|decreased monocyte cell number|increased vertical activity
RASD1	MGI:1270848|Rasd1|abnormal behavior|abnormal heart morphology|abnormal seminal vesicle morphology|decreased circulating total protein level|decreased vertical activity|enlarged heart
SLC6A2	MGI:1270850|Slc6a2|preweaning lethality, incomplete penetrance|impaired glucose tolerance|small heart
GCK	MGI:1270854|Gck|preweaning lethality, incomplete penetrance|impaired glucose tolerance|increased circulating alkaline phosphatase level|increased circulating fructosamine level|increased circulating glucose level|increased fasted circulating glucose level
PRSS40A	MGI:1270857|Prss40|abnormal locomotor behavior
PRSS40B	MGI:1270857|Prss40|abnormal locomotor behavior
PLSCR2	MGI:1270860|Plscr2|decreased food intake|increased caudal vertebrae number
AXIN2	MGI:1270862|Axin2|preweaning lethality, complete penetrance|abnormal body wall morphology|abnormal embryo development|abnormal embryo size|abnormal eyelid fusion|abnormal facial morphology|abnormal head shape|abnormal limb morphology|anophthalmia|microphthalmia|polydactyly|protruding tongue
PREP	MGI:1270863|Prep|preweaning lethality, complete penetrance|abnormal behavioral response to light|embryonic lethality prior to organogenesis|embryonic lethality prior to tooth bud stage
ADGRV1	MGI:1274784|Adgrv1|absent startle reflex|decreased prepulse inhibition|decreased startle reflex|decreased vertical activity|increased or absent threshold for auditory brainstem response|short tibia
MMP16	MGI:1276107|Mmp16|abnormal behavior|hyperactivity
CLDN1	MGI:1276109|Cldn1|preweaning lethality, complete penetrance
NCOA1	MGI:1276523|Ncoa1|abnormal behavior|decreased circulating cholesterol level|decreased circulating glucose level|decreased fasted circulating glucose level|decreased lean body mass|decreased total body fat amount|decreased vertical activity|hyperactivity|increased bone mineral content|increased lean body mass
NCOA3	MGI:1276535|Ncoa3|preweaning lethality, incomplete penetrance|abnormal tooth morphology|impaired glucose tolerance|persistence of hyaloid vascular system
PTDSS1	MGI:1276575|Ptdss1|increased body length|increased circulating calcium level|increased prepulse inhibition
GFI1B	MGI:1276578|Gfi1b|preweaning lethality, complete penetrance|decreased neutrophil cell number|increased lymphocyte cell number
PTP4A1	MGI:1277096|Ptp4a1|abnormal bone structure|decreased bone mineral content|decreased bone mineral density|microphthalmia|not_reported
GPR33	MGI:1277106|Gpr33|abnormal gait
PACS1	MGI:1277113|Pacs1|preweaning lethality, incomplete penetrance|abnormal seminal vesicle morphology
PDE8A	MGI:1277116|Pde8a|decreased lean body mass|increased bone mineral content|increased lean body mass|increased total body fat amount
RCN3	MGI:1277122|Rcn3|preweaning lethality, complete penetrance
LDLRAD4	MGI:1277150|Ldlrad4|decreased grip strength|decreased monocyte cell number
SNCA	MGI:1277151|Snca|abnormal locomotor behavior
PARL	MGI:1277152|Parl|increased mean corpuscular volume|increased startle reflex
CDK6	MGI:1277162|Cdk6|abnormal eye morphology|small superior vagus ganglion
VAX1	MGI:1277163|Vax1|preweaning lethality, incomplete penetrance|decreased circulating chloride level|decreased circulating glucose level|decreased startle reflex|increased circulating alkaline phosphatase level
ADGRA1	MGI:1277167|Adgra1|preweaning lethality, incomplete penetrance|abnormal bone structure|decreased total body fat amount|increased bone mineral content|increased lean body mass
TMEM42	MGI:1277176|Tmem42|decreased circulating insulin level|increased bone mineral density|increased circulating insulin level|increased lean body mass
IFI27	MGI:1277180|Ifi27|decreased food intake;MGI:1924183|Ifi27l2a|abnormal cornea morphology|abnormal lens morphology|abnormal tail length|increased circulating alkaline phosphatase level
IFI27L1	MGI:1277180|Ifi27|decreased food intake;MGI:1924183|Ifi27l2a|abnormal cornea morphology|abnormal lens morphology|abnormal tail length|increased circulating alkaline phosphatase level
IFI27L2	MGI:1277180|Ifi27|decreased food intake;MGI:1924183|Ifi27l2a|abnormal cornea morphology|abnormal lens morphology|abnormal tail length|increased circulating alkaline phosphatase level
MACIR	MGI:1277184|D1Ertd622e|preweaning lethality, incomplete penetrance|decreased circulating glucose level|decreased fasted circulating glucose level|increased circulating chloride level|increased circulating potassium level|increased circulating sodium level
CNIH2	MGI:1277225|Cnih2|abnormal bone structure|decreased body length|decreased circulating calcium level
CFAP44	MGI:1277238|Cfap44|male infertility
IL13RA2	MGI:1277954|Il13ra2|decreased circulating potassium level
PYCR2	MGI:1277956|Pycr2|absent pinna reflex|decreased bone mineral density|decreased grip strength|decreased lean body mass|decreased monocyte cell number|limb grasping|trunk curl
PCM1	MGI:1277958|Pcm1|abnormal cranium morphology
DLG4	MGI:1277959|Dlg4|decreased CD4-positive, alpha beta T cell number|decreased CD8-positive, alpha-beta T cell number|decreased effector memory CD4-positive, alpha-beta T cell number|decreased effector memory CD8-positive, alpha-beta T cell number|abnormal behavior|decreased Ly6C high monocyte number|decreased Ly6C low monocyte number|decreased NK T cell number|decreased NK cell number|decreased T c…
SAP18	MGI:1277978|Sap18|preweaning lethality, complete penetrance
DACH1	MGI:1277991|Dach1|preweaning lethality, complete penetrance|abnormal embryo size|increased bone mineral content|increased circulating chloride level
EPC2	MGI:1278321|Epc2|preweaning lethality, complete penetrance|abnormal lens morphology|abnormal vertebral arch morphology|cataract|decreased body weight|decreased lactate dehydrogenase level|decreased total retina thickness|increased respiratory quotient
EPC1	MGI:1278322|Epc1|abnormal behavior|abnormal bone mineralization|decreased body weight|decreased leukocyte cell number|increased circulating creatine kinase level|increased lactate dehydrogenase level|increased lean body mass|increased mean corpuscular volume|increased total body fat amount
CDKL5	MGI:1278336|Cdkl5|decreased respiratory quotient
NIPSNAP1	MGI:1278344|Nipsnap1|abnormal locomotor activation|increased mean corpuscular volume|increased startle reflex
TRMT1	MGI:1289155|Trmt1|preweaning lethality, incomplete penetrance|abnormal kidney morphology|abnormal liver morphology|abnormal retinal blood vessel morphology|abnormal retinal vasculature morphology|increased lean body mass|increased mean corpuscular volume|premature death
MPZL2	MGI:1289160|Mpzl2|increased total body fat amount|long tibia|thick ventricular wall
NCAPH2	MGI:1289164|Ncaph2|preweaning lethality, complete penetrance|increased circulating amylase level
CD300LG	MGI:1289168|Cd300lg|abnormal pelvic girdle bone morphology|decreased circulating cholesterol level
SETD3	MGI:1289184|Setd3|abnormal behavior|abnormal bone structure|abnormal pancreas morphology|abnormal seminal vesicle morphology|cardiovascular system phenotype|decreased body length|decreased lean body mass|decreased prepulse inhibition|hydrometra|hyperactivity|increased bone mineral content|increased circulating alkaline phosphatase level|not_reported|short tibia|small testis
FBXO36	MGI:1289192|Fbxo36|decreased hematocrit|decreased mean corpuscular volume|decreased mean platelet volume|decreased monocyte cell number|increased mean corpuscular hemoglobin concentration|increased neutrophil cell number|thrombocytopenia
ZWINT	MGI:1289227|Zwint|preweaning lethality, complete penetrance|abnormal behavioral response to light|embryonic lethality prior to organogenesis
CCDC39	MGI:1289263|Ccdc39|preweaning lethality, incomplete penetrance|abnormal seminal vesicle morphology
TBC1D22A	MGI:1289265|Tbc1d22a|decreased circulating fructosamine level|decreased circulating triglyceride level|increased circulating alanine transaminase level|increased circulating alkaline phosphatase level|increased circulating amylase level|increased circulating aspartate transaminase level|increased circulating free fatty acid level|increased red blood cell distribution width|thrombocytopenia
SLC52A2	MGI:1289288|Slc52a2|preweaning lethality, complete penetrance|absent vibrissae|embryonic lethality prior to tooth bud stage|enlarged lymph nodes|long tibia|small adrenal glands
KNSTRN	MGI:1289298|Knstrn|abnormal seminal vesicle morphology|decreased erythrocyte cell number|increased mean corpuscular hemoglobin|increased mean corpuscular volume|thrombocytopenia|tremors
CCDC59	MGI:1289302|Ccdc59|preweaning lethality, complete penetrance|increased total body fat amount
EIPR1	MGI:1289332|Eipr1|preweaning lethality, complete penetrance|abnormal behavioral response to light
PIP5K1C	MGI:1298224|Pip5k1c|preweaning lethality, complete penetrance|abnormal embryo size|edema|embryonic growth retardation|persistence of hyaloid vascular system
ITGAE	MGI:1298377|Itgae|decreased lean body mass|decreased leukocyte cell number|decreased monocyte cell number|decreased neutrophil cell number
DDT	MGI:1298381|Ddt|abnormal heart morphology|enlarged heart
FHL1	MGI:1298387|Fhl1|decreased body weight
BSCL2	MGI:1298392|Bscl2|decreased respiratory quotient|increased fluid intake
SH3PXD2A	MGI:1298393|Sh3pxd2a|preweaning lethality, complete penetrance|increased circulating alkaline phosphatase level
CCL22	MGI:1306779|Ccl22|preweaning lethality, incomplete penetrance
SCIN	MGI:1306794|Scin|decreased circulating glucose level
PCDH9	MGI:1306801|Pcdh9|preweaning lethality, incomplete penetrance|abnormal behavior|abnormal behavioral response to light|decreased grip strength|hyperactivity|increased vertical activity
LHX6	MGI:1306803|Lhx6|preweaning lethality, incomplete penetrance|abnormal behavior|abnormal bone structure|decreased circulating alanine transaminase level|decreased vertical activity|hypoactivity
SART1	MGI:1309453|Sart1|preweaning lethality, complete penetrance|decreased body length|decreased lean body mass
CASQ1	MGI:1309468|Casq1|abnormal behavior|decreased bone mineral content|decreased grip strength|increased circulating total protein level|increased erythrocyte cell number|increased hematocrit|increased hemoglobin content
CASQ2	MGI:1309469|Casq2|preweaning lethality, complete penetrance|abnormal embryo size|cardiovascular system phenotype|decreased heart rate variability|edema
BAZ1A	MGI:1309478|Baz1a|abnormal stomach morphology|decreased body length|decreased lean body mass|decreased mean corpuscular hemoglobin|decreased mean corpuscular hemoglobin concentration|hypoactivity|increased mean platelet volume|male infertility|not_reported
RTF1	MGI:1309480|Rtf1|preweaning lethality, complete penetrance
CDC7	MGI:1309511|Cdc7|preweaning lethality, complete penetrance|abnormal skin morphology|decreased eosinophil cell number|embryonic lethality prior to organogenesis|embryonic lethality prior to tooth bud stage|increased lymphocyte cell number
CBR3	MGI:1309992|Cbr3|decreased bone mineral density|hypoactivity
KRT31	MGI:1309993|Krt31|abnormal coat appearance
MARCO	MGI:1309998|Marco|abnormal behavior|abnormal gait
CASP12	MGI:1312922|Casp12|increased grip strength
SPTBN2	MGI:1313261|Sptbn2|short tibia
STK16	MGI:1313271|Stk16|abnormal sleep behavior|abnormal spinal cord morphology
EIF2B3	MGI:1313286|Eif2b3|preweaning lethality, complete penetrance
KHDRBS3	MGI:1313312|Khdrbs3|hyperactivity
KCNJ16	MGI:1314842|Kcnj16|abnormal bone mineralization|abnormal bone structure|abnormal response to tactile stimuli|abnormal startle reflex|decreased body weight|decreased bone mineral density|decreased lean body mass|tremors
HIPK2	MGI:1314872|Hipk2|preweaning lethality, incomplete penetrance|increased kidney weight
HIPK3	MGI:1314882|Hipk3|abnormal behavior|decreased heart rate|decreased prepulse inhibition|decreased startle reflex|hypoactivity|increased or absent threshold for auditory brainstem response|thrombocytosis
TNFRSF1B	MGI:1314883|Tnfrsf1b|decreased T cell number|decreased circulating creatinine level|decreased grip strength|hypoactivity|increased startle reflex
TNFRSF1A	MGI:1314884|Tnfrsf1a|increased basophil cell number|increased eosinophil cell number|increased large unstained cell number|increased leukocyte cell number|increased lymphocyte cell number
LRRC23	MGI:1315192|Lrrc23|decreased circulating serum albumin level|decreased circulating thyroxine level
EMG1	MGI:1315195|Emg1|preweaning lethality, complete penetrance|embryonic lethality prior to organogenesis
C12orf57	MGI:1315201|Grcc10|preweaning lethality, incomplete penetrance|cyanosis
SLC40A1	MGI:1315204|Slc40a1|preweaning lethality, complete penetrance|decreased bone mineral content|embryonic lethality prior to tooth bud stage|increased circulating triglyceride level|long tibia
P3H3	MGI:1315208|P3h3|decreased circulating phosphate level|decreased vertical activity
AHNAK	MGI:1316648|Ahnak|preweaning lethality, incomplete penetrance|improved glucose tolerance
CYBA	MGI:1316658|Cyba|abnormal lens morphology|cataract|decreased NK cell number|decreased blood urea nitrogen level|decreased circulating amylase level|decreased circulating triglyceride level|decreased total body fat amount|impaired righting response|increased bone mineral content|persistence of hyaloid vascular system|stereotypic behavior|trunk curl
RAD1	MGI:1316678|Rad1|preweaning lethality, complete penetrance|abnormal bone structure|abnormal embryo turning|abnormal lens morphology
COX7A1	MGI:1316714|Cox7a1|not_reported
GSPT2	MGI:1316727|Gspt2|abnormal bone structure|decreased body length|impaired pupillary reflex
LGALS7	MGI:1316742|Lgals7|increased circulating free fatty acid level|increased circulating glycerol level
LGALS7B	MGI:1316742|Lgals7|increased circulating free fatty acid level|increased circulating glycerol level
HINT1	MGI:1321133|Hint1|decreased erythrocyte cell number|increased mean corpuscular hemoglobin concentration|increased startle reflex
PTPRU	MGI:1321151|Ptpru|abnormal sleep behavior|increased vertical activity|persistence of hyaloid vascular system
PPP2CB	MGI:1321161|Ppp2cb|preweaning lethality, incomplete penetrance
VAMP3	MGI:1321389|Vamp3|preweaning lethality, incomplete penetrance|abnormal bone structure|abnormal vibrissa morphology|decreased eosinophil cell number|decreased total body fat amount|increased B cell number|increased circulating alkaline phosphatase level|increased mature B cell number
TIMELESS	MGI:1321393|Timeless|preweaning lethality, complete penetrance
GDF2	MGI:1321394|Gdf2|decreased circulating alanine transaminase level|decreased vertical activity|enlarged heart|hydrometra
LCP2	MGI:1321402|Lcp2|preweaning lethality, complete penetrance|abnormal lens morphology|cataract
MATN4	MGI:1328314|Matn4|decreased circulating potassium level|increased circulating HDL cholesterol level
CD83	MGI:1328316|Cd83|abnormal heart morphology|abnormal pancreas morphology|abnormal seminal vesicle morphology|enlarged heart
TREX1	MGI:1328317|Trex1|decreased effector memory CD4-positive, alpha-beta T cell number|decreased B cell number|decreased NK cell number
CCN5	MGI:1328326|Ccn5|increased or absent threshold for auditory brainstem response
ORC1	MGI:1328337|Orc1|preweaning lethality, complete penetrance|embryonic lethality prior to organogenesis|prenatal lethality prior to heart atrial septation
RAD9A	MGI:1328356|Rad9a|preweaning lethality, complete penetrance|abnormal blood vessel morphology|abnormal chorioallantoic fusion|abnormal embryo development|abnormal embryo size|abnormal embryo turning|abnormal forebrain development|abnormal heart morphology|abnormal hindbrain development|abnormal midbrain development|abnormal neural tube closure|abnormal pharyngeal arch morphology|abnormal somite sh…
UNC119	MGI:1328357|Unc119|abnormal liver morphology|enlarged heart|hypoactivity
ARID3A	MGI:1328360|Arid3a|preweaning lethality, complete penetrance|abnormal bone structure|abnormal embryo size|abnormal lens morphology|abnormal limb bud morphology|abnormal placenta morphology|decreased anxiety-related response|decreased body length|hemorrhage
SMARCB1	MGI:1328366|Smarcb1|preweaning lethality, complete penetrance|embryonic lethality prior to organogenesis
CDK9	MGI:1328368|Cdk9|preweaning lethality, complete penetrance|abnormal epididymis morphology|abnormal heart morphology|abnormal skin morphology|decreased circulating alkaline phosphatase level|decreased vertical activity|embryonic lethality prior to organogenesis|embryonic lethality prior to tooth bud stage|enlarged epididymis|enlarged heart|increased circulating alkaline phosphatase level
SLC22A5	MGI:1329012|Slc22a5|embryonic lethality prior to organogenesis
SEL1L	MGI:1329016|Sel1l|preweaning lethality, complete penetrance|vertebral fusion
MSH5	MGI:1329021|Msh5|increased leukocyte cell number
STRAP	MGI:1329037|Strap|increased startle reflex
TULP3	MGI:1329045|Tulp3|preweaning lethality, complete penetrance|decreased fasted circulating glucose level|decreased lean body mass|decreased prepulse inhibition|impaired glucose tolerance|increased circulating aspartate transaminase level|increased total body fat amount|not_reported
SPRR3	MGI:1330237|Sprr3|abnormal bone structure
DPM2	MGI:1330238|Dpm2|preweaning lethality, complete penetrance|decreased eosinophil cell number|enlarged heart|impaired glucose tolerance
DPM1	MGI:1330239|Dpm1|preweaning lethality, complete penetrance|increased caudal vertebrae number|increased grip strength|prenatal lethality prior to heart atrial septation
HYAL3	MGI:1330288|Hyal3|abnormal coat appearance|decreased circulating glucose level
OVOL1	MGI:1330290|Ovol1|preweaning lethality, incomplete penetrance|abnormal vibrissa morphology|decreased anxiety-related response
HNRNPAB	MGI:1330294|Hnrnpab|preweaning lethality, incomplete penetrance
DYRK1B	MGI:1330302|Dyrk1b|preweaning lethality, complete penetrance|decreased large unstained cell number|increased neutrophil cell number|increased or absent threshold for auditory brainstem response
TRPM1	MGI:1330305|Trpm1|limb grasping
SLC25A14	MGI:1330823|Slc25a14|small superior vagus ganglion
ATP9A	MGI:1330826|Atp9a|abnormal behavior|hyperactivity
LGMN	MGI:1330838|Lgmn|decreased body length|decreased bone mineral density|short tibia
RASAL1	MGI:1330842|Rasal1|cardiovascular system phenotype
ATP8A1	MGI:1330848|Atp8a1|decreased erythrocyte cell number|increased blood urea nitrogen level|increased body weight|increased mean corpuscular hemoglobin concentration
DCLK1	MGI:1330861|Dclk1|decreased circulating triglyceride level|decreased erythrocyte cell number|decreased hematocrit
ZNF148	MGI:1332234|Zfp148|preweaning lethality, complete penetrance|abnormal embryo size|abnormal kidney morphology|abnormal skin coloration
CDS2	MGI:1332236|Cds2|preweaning lethality, complete penetrance
PHTF1	MGI:1332671|Phtf1|abnormal heart morphology|abnormal pancreas morphology|abnormal skin morphology|enlarged heart|hydrometra|small superior vagus ganglion
PIGQ	MGI:1333114|Pigq|preweaning lethality, complete penetrance|embryonic lethality prior to tooth bud stage
SNAPIN	MGI:1333745|Snapin|preweaning lethality, complete penetrance|convulsive seizures|hemorrhage
PDCD6IP	MGI:1333753|Pdcd6ip|abnormal bone structure|decreased basophil cell number|decreased body length|decreased bone mineral content|decreased bone mineral density|decreased circulating serum albumin level
TFEC	MGI:1333760|Tfec|abnormal coat/hair pigmentation|abnormal tail morphology|decreased circulating insulin level
ENAM	MGI:1333772|Enam|improved glucose tolerance
AHRR	MGI:1333776|Ahrr|decreased circulating HDL cholesterol level|decreased mean corpuscular volume|increased hemoglobin content|increased mean corpuscular hemoglobin|increased mean corpuscular hemoglobin concentration|increased or absent threshold for auditory brainstem response
AQP3	MGI:1333777|Aqp3|decreased bone mineral content|increased blood urea nitrogen level|increased circulating HDL cholesterol level|increased circulating alkaline phosphatase level|increased circulating cholesterol level|increased circulating serum albumin level|increased circulating total protein level|not_reported
PLD3	MGI:1333782|Pld3|decreased circulating glucose level|decreased mean corpuscular hemoglobin|increased red blood cell distribution width|thrombocytopenia
MRPL22	MGI:1333794|Mrpl22|preweaning lethality, complete penetrance|impaired pupillary reflex
KLF12	MGI:1333796|Klf12|decreased circulating calcium level|hypoactivity
CCR6	MGI:1333797|Ccr6|decreased heart rate|prolonged RR interval
IL18BP	MGI:1333800|Il18bp|abnormal seminal vesicle morphology
MRPL10	MGI:1333801|Mrpl10|abnormal behavior
MBD1	MGI:1333811|Mbd1|female infertility|increased circulating HDL cholesterol level|increased circulating cholesterol level|lordosis|vertebral transformation
KLF9	MGI:1333856|Klf9|abnormal heart morphology|decreased circulating insulin level|enlarged heart
RFXANK	MGI:1333865|Rfxank|decreased mean corpuscular hemoglobin|decreased startle reflex
CH25H	MGI:1333869|Ch25h|abnormal heart morphology|abnormal ovary morphology|enlarged heart
BABAM2	MGI:1333875|Babam2|abnormal bone mineralization|abnormal gait|increased bone mineral density
CD5L	MGI:1334419|Cd5l|abnormal nail morphology|hypoactivity
ASPM	MGI:1334448|Aspm|decreased T cell number|increased circulating HDL cholesterol level|increased circulating cholesterol level|thrombocytopenia
PSTPIP2	MGI:1335088|Pstpip2|abnormal digit morphology|abnormal liver morphology|abnormal seminal vesicle morphology|abnormal tail morphology|abnormal vertebrae morphology|decreased bone mineral density|decreased erythrocyte cell number|decreased grip strength|decreased total body fat amount|enlarged lymph nodes|hypoactivity|improved glucose tolerance|increased circulating alkaline phosphatase level|not_r…
LSS	MGI:1336155|Lss|preweaning lethality, complete penetrance|abnormal lens morphology|abnormal retinal blood vessel morphology|abnormal retinal vasculature morphology|embryonic lethality prior to organogenesis|embryonic lethality prior to tooth bud stage|increased leukocyte cell number
CFLAR	MGI:1336166|Cflar|preweaning lethality, complete penetrance|increased circulating phosphate level
PRKAB1	MGI:1336167|Prkab1|preweaning lethality, incomplete penetrance|abnormal behavior|abnormal heart morphology|abnormal lens morphology|abnormal retinal blood vessel morphology|abnormal retinal blood vessel pattern|abnormal retinal vasculature morphology|abnormal spine curvature|abnormal spleen morphology|abnormal thymus morphology|anophthalmia|cataract|decreased body length|decreased caudal vertebra…
PRKAA2	MGI:1336173|Prkaa2|abnormal behavior|decreased circulating amylase level|decreased fasted circulating glucose level|decreased mean platelet volume|enlarged spleen|increased mean platelet volume|increased monocyte cell number|not_reported
PRKAB2	MGI:1336185|Prkab2|preweaning lethality, incomplete penetrance|decreased mean platelet volume
AGPAT3	MGI:1336186|Agpat3|preweaning lethality, incomplete penetrance|decreased circulating alanine transaminase level|decreased circulating aspartate transaminase level|decreased lactate dehydrogenase level
SLC22A8	MGI:1336187|Slc22a8|decreased bone mineral density|increased circulating HDL cholesterol level|increased circulating creatinine level
KCNAB3	MGI:1336208|Kcnab3|increased bone mineral density
TRAPPC10	MGI:1336209|Trappc10|decreased bone mineral content|decreased caudal vertebrae number|decreased grip strength|decreased lean body mass|decreased mean corpuscular hemoglobin|increased mean platelet volume|increased red blood cell distribution width|increased total body fat amount
EFTUD2	MGI:1336880|Eftud2|preweaning lethality, complete penetrance|decreased grip strength|decreased leukocyte cell number|decreased lymphocyte cell number|decreased monocyte cell number|increased circulating HDL cholesterol level|increased circulating calcium level|increased circulating cholesterol level|increased circulating serum albumin level|increased circulating total protein level|thrombocytosis
VAMP8	MGI:1336882|Vamp8|preweaning lethality, incomplete penetrance
CD84	MGI:1336885|Cd84|decreased total body fat amount|increased circulating sodium level
MOCS2	MGI:1336894|Mocs2|preweaning lethality, complete penetrance|decreased circulating lipase level
TP73	MGI:1336991|Trp73|preweaning lethality, incomplete penetrance|decreased large unstained cell number|increased blood urea nitrogen level
AP4E1	MGI:1336993|Ap4e1|preweaning lethality, incomplete penetrance|abnormal behavior|abnormal behavioral response to light|abnormal bone structure|abnormal heart left ventricle morphology|abnormal heart morphology|abnormal kidney morphology|abnormal lens morphology|abnormal retinal inner nuclear layer morphology|abnormal seminal vesicle morphology|abnormal sensory capabilities/reflexes/nociception|abn…
HAPLN1	MGI:1337006|Hapln1|preweaning lethality, complete penetrance|decreased mean corpuscular hemoglobin concentration|edema|impaired righting response
ANKFY1	MGI:1337008|Ankfy1|abnormal embryo size|abnormal heart morphology|abnormal seminal vesicle morphology|decreased circulating insulin level|embryonic growth retardation|embryonic lethality prior to organogenesis|embryonic lethality prior to tooth bud stage|enlarged heart|hydrometra|small superior vagus ganglion
NR1I2	MGI:1337040|Nr1i2|decreased circulating creatinine level|increased circulating creatinine level|increased circulating sodium level|increased mean corpuscular volume
AP3S2	MGI:1337060|Ap3s2|decreased circulating fructosamine level|increased circulating aspartate transaminase level
AP3S1	MGI:1337062|Ap3s1|increased fasted circulating glucose level|increased heart rate
AP4M1	MGI:1337063|Ap4m1|decreased circulating serum albumin level|decreased food intake|decreased total body fat amount|improved glucose tolerance|increased circulating iron level
NCOR2	MGI:1337080|Ncor2|decreased lean body mass|increased body weight|increased circulating glycerol level|increased startle reflex
RNF7	MGI:1337096|Rnf7|abnormal response to tactile stimuli|decreased circulating chloride level|decreased circulating triglyceride level|increased circulating chloride level
WDR1	MGI:1337100|Wdr1|preweaning lethality, complete penetrance|embryonic lethality prior to organogenesis
EYA4	MGI:1337104|Eya4|preweaning lethality, complete penetrance|abnormal embryo size|edema|increased or absent threshold for auditory brainstem response|small adrenal glands
P2RX6	MGI:1337113|P2rx6|increased circulating cholesterol level|increased total body fat amount
SERF1A	MGI:1337114|Serf1|decreased CD8-positive, alpha-beta T cell number|decreased T cell number|increased circulating HDL cholesterol level|increased circulating cholesterol level
SERF1B	MGI:1337114|Serf1|decreased CD8-positive, alpha-beta T cell number|decreased T cell number|increased circulating HDL cholesterol level|increased circulating cholesterol level
SLC7A7	MGI:1337120|Slc7a7|preweaning lethality, incomplete penetrance
REV3L	MGI:1337131|Rev3l|preweaning lethality, complete penetrance|cataract|hyperactivity|impaired pupillary reflex
GDAP2	MGI:1338001|Gdap2|decreased circulating amylase level|decreased circulating fructosamine level|decreased circulating serum albumin level|decreased circulating thyroxine level|increased bone mineral content|increased susceptibility to colitis induced morbidity/mortality
GDAP1	MGI:1338002|Gdap1|abnormal adrenal gland morphology|abnormal epididymis morphology|abnormal seminal vesicle morphology|abnormal skin morphology|abnormal thymus morphology|decreased vertical activity|enlarged epididymis|enlarged heart|small adrenal glands|small superior vagus ganglion|small thymus
AUH	MGI:1338011|Auh|abnormal sternum morphology
SORT1	MGI:1338015|Sort1|preweaning lethality, incomplete penetrance
BEX1	MGI:1338017|Bex2|abnormal behavior|abnormal coat/hair pigmentation|abnormal lens morphology|decreased lean body mass|hypoactivity|increased leukocyte cell number|increased startle reflex
GDF11	MGI:1338027|Gdf11|preweaning lethality, complete penetrance
ITGB8	MGI:1338035|Itgb8|preweaning lethality, complete penetrance
PCDH10	MGI:1338042|Pcdh10|abnormal gait
ITSN2	MGI:1338049|Itsn2|abnormal coat/ hair morphology|decreased vertical activity
IKBKB	MGI:1338071|Ikbkb|preweaning lethality, incomplete penetrance
SEC22B	MGI:1338759|Sec22b|preweaning lethality, complete penetrance
PTS	MGI:1338783|Pts|preweaning lethality, complete penetrance
AIRE	MGI:1338803|Aire|abnormal eye morphology|embryonic lethality prior to organogenesis|embryonic lethality prior to tooth bud stage|not_reported
BMP10	MGI:1338820|Bmp10|preweaning lethality, complete penetrance|decreased circulating creatinine level|improved glucose tolerance|increased hematocrit|increased hemoglobin content
CELF2	MGI:1338822|Celf2|preweaning lethality, incomplete penetrance|decreased total body fat amount
MTHFD2	MGI:1338850|Mthfd2|preweaning lethality, incomplete penetrance|prenatal lethality prior to heart atrial septation
P2RX4	MGI:1338859|P2rx4|abnormal clavicle morphology|decreased heart weight
BTRC	MGI:1338871|Btrc|decreased bone mineral content|decreased lean body mass|increased mean corpuscular volume
ST14	MGI:1338881|St14|preweaning lethality, complete penetrance|abnormal embryo size|abnormal eye morphology|abnormal limb bud morphology|abnormal liver size|abnormal placenta size|embryonic growth retardation|pale liver|pale yolk sac|pallor|prenatal lethality prior to heart atrial septation
GFPT2	MGI:1338883|Gfpt2|abnormal lens morphology|abnormal tooth morphology|decreased total body fat amount
IL18RAP	MGI:1338888|Il18rap|abnormal hair growth|decreased body length|decreased circulating triglyceride level|decreased fasted circulating glucose level|decreased lean body mass|decreased mean platelet volume|increased circulating serum albumin level|male infertility
UHRF1	MGI:1338889|Uhrf1|abnormal gait|decreased body weight|increased NK cell number
CACNA2D3	MGI:1338890|Cacna2d3|decreased circulating free fatty acid level|decreased circulating glucose level|increased circulating sodium level
PADI3	MGI:1338891|Padi3|decreased mean corpuscular hemoglobin concentration|increased or absent threshold for auditory brainstem response
PADI2	MGI:1338892|Padi2|preweaning lethality, incomplete penetrance|abnormal heart morphology|decreased circulating total protein level|decreased vertical activity|enlarged heart
ACVR1B	MGI:1338944|Acvr1b|preweaning lethality, complete penetrance|abnormal bone structure|abnormal coat/ hair morphology|abnormal embryo size|abnormal midbrain development|abnormal neural tube closure|embryonic lethality prior to organogenesis|embryonic lethality prior to tooth bud stage|increased prepulse inhibition|small adrenal glands|small superior vagus ganglion|small testis
S1PR3	MGI:1339365|S1pr3|female infertility|male infertility
S100A6	MGI:1339467|S100a6|preweaning lethality, incomplete penetrance|enlarged seminal vesicle
MYH1	MGI:1339711|Myh1|abnormal behavioral response to light|abnormal bone structure|abnormal motor learning|abnormal sleep behavior|abnormal vocalization|absent startle reflex|convulsive seizures|decreased anxiety-related response|decreased body length|decreased bone mineral content|decreased bone mineral density|decreased exploration in new environment|decreased grip strength|decreased lean body mass…
CSF3R	MGI:1339755|Csf3r|preweaning lethality, incomplete penetrance|decreased vertical activity
CSF2RB	MGI:1339759|Csf2rb|preweaning lethality, complete penetrance
SMC3	MGI:1339795|Smc3|decreased effector memory CD4-positive, alpha-beta T cell number|decreased effector memory CD8-positive, alpha-beta T cell number|increased CD8-positive, alpha-beta T cell number|preweaning lethality, complete penetrance|decreased body weight|decreased bone mineral content|decreased lean body mass|decreased mean corpuscular hemoglobin|decreased total body fat amount|increased T c…
CDYL	MGI:1339956|Cdyl|increased NK cell number
P2RX7	MGI:1339957|P2rx7|decreased circulating glycerol level
CTH	MGI:1339968|Cth|abnormal behavior|abnormal lens morphology|hypoactivity
GJA10	MGI:1339969|Gja10|decreased basophil cell number|decreased neutrophil cell number
PAK1	MGI:1339975|Pak1|decreased bone mineral content|decreased lean body mass|decreased neutrophil cell number|increased blood urea nitrogen level|increased circulating triglyceride level
EFEMP1	MGI:1339998|Efemp1|abnormal bone structure|decreased neutrophil cell number|decreased vertical activity
ALDH1L1	MGI:1340024|Aldh1l1|abnormal lens morphology|cataract|decreased blood urea nitrogen level|decreased bone mineral density|decreased circulating chloride level|decreased circulating sodium level|decreased threshold for auditory brainstem response|increased blood urea nitrogen level|increased or absent threshold for auditory brainstem response
NFKBIL1	MGI:1340031|Nfkbil1|decreased circulating serum albumin level|increased grip strength
ZNF207	MGI:1340045|Zfp207|preweaning lethality, complete penetrance|decreased circulating creatinine level|decreased mean corpuscular volume
CST9	MGI:1340053|Cst9|decreased vertical activity|enlarged epididymis
CST9L	MGI:1340053|Cst9|decreased vertical activity|enlarged epididymis
CXCL3	MGI:1340094|Cxcl2|abnormal behavioral response to light|hyperactivity
PARP1	MGI:1340806|Parp1|preweaning lethality, incomplete penetrance|abnormal retinal inner nuclear layer morphology|decreased grip strength|decreased total retina thickness
GLDC	MGI:1341155|Gldc|preweaning lethality, complete penetrance
AQP6	MGI:1341204|Aqp6|abnormal kidney morphology|increased total retina thickness
DAPK2	MGI:1341297|Dapk2|decreased circulating magnesium level
MYOM1	MGI:1341430|Myom1|abnormal bone structure|decreased bone mineral content|decreased bone mineral density|impaired pupillary reflex
ATRN	MGI:1341628|Atrn|abnormal eye morphology|abnormal seminal vesicle morphology|absent prostate gland|absent seminal vesicle|absent testes|decreased grip strength|decreased lean body mass|decreased vertical activity|increased bone mineral content|prolonged PR interval
KCNH3	MGI:1341723|Kcnh3|cardiovascular system phenotype|decreased circulating HDL cholesterol level|decreased heart rate variability|decreased mean corpuscular volume|increased circulating HDL cholesterol level|increased hemoglobin content|thrombocytopenia
GGPS1	MGI:1341724|Ggps1|preweaning lethality, complete penetrance|abnormal coat/ hair morphology|abnormal lens morphology|cataract|impaired glucose tolerance
NDRG1	MGI:1341799|Ndrg1|abnormal gait|decreased body length|decreased bone mineral content|decreased bone mineral density|decreased fasted circulating glucose level|decreased grip strength|decreased lean body mass|tremors
LGR5	MGI:1341817|Lgr5|cleft palate|increased grip strength
CNGA3	MGI:1341818|Cnga3|abnormal skin morphology|decreased vertical activity|enlarged heart|enlarged spleen|enlarged uterus
EIF4H	MGI:1341822|Eif4h|preweaning lethality, complete penetrance
ST6GALNAC3	MGI:1341828|St6galnac3|cataract|decreased grip strength
MAD1L1	MGI:1341857|Mad1l1|abnormal testis morphology|small testis
RFC2	MGI:1341868|Rfc2|preweaning lethality, complete penetrance|hyperactivity
EHD1	MGI:1341878|Ehd1|preweaning lethality, incomplete penetrance|decreased bone mineral density|increased bone mineral density|increased circulating chloride level
NMUR1	MGI:1341898|Nmur1|prolonged PR interval
FJX1	MGI:1341907|Fjx1|abnormal heart morphology|abnormal seminal vesicle morphology|enlarged heart
MTHFD1	MGI:1342005|Mthfd1|preweaning lethality, complete penetrance|decreased circulating serum albumin level|embryonic lethality prior to organogenesis
GSTO1	MGI:1342273|Gsto1|decreased lean body mass|increased total body fat amount
SLC25A15	MGI:1342274|Slc25a15|preweaning lethality, complete penetrance|abnormal kidney morphology|aorta dilation
MFAP4	MGI:1342276|Mfap4|decreased fasted circulating glucose level|increased fasted circulating glucose level|not_reported
UNC13B	MGI:1342278|Unc13b|preweaning lethality, incomplete penetrance|abnormal testis morphology|small testis
AICDA	MGI:1342279|Aicda|decreased circulating creatinine level|decreased circulating glucose level|decreased follicular B cell number|decreased late germinal center B cell number|increased B cell number|increased early germinal center B cell number|increased germinal center B cell number
FLII	MGI:1342286|Flii|preweaning lethality, complete penetrance|abnormal embryo size|abnormal kidney morphology|embryonic growth retardation|embryonic lethality prior to organogenesis|embryonic lethality prior to tooth bud stage
KLF4	MGI:1342287|Klf4|decreased grip strength
LAT	MGI:1342293|Lat|absent startle reflex
DRG2	MGI:1342307|Drg2|abnormal locomotor activation|decreased body weight|decreased circulating phosphate level|decreased circulating triglyceride level|increased startle reflex|long tibia
IKZF3	MGI:1342542|Ikzf3|decreased large unstained cell number|decreased leukocyte cell number|decreased lymphocyte cell number|increased monocyte cell number|increased neutrophil cell number
LRRFIP1	MGI:1342770|Lrrfip1|preweaning lethality, incomplete penetrance
RBMX	MGI:1343044|Rbmx|decreased body length|decreased circulating creatinine level|decreased lean body mass|increased circulating alkaline phosphatase level|increased grip strength
TNFRSF17	MGI:1343050|Tnfrsf17|abnormal seminal vesicle morphology|decreased heart rate|decreased monocyte cell number|enlarged seminal vesicle|female infertility|prolonged RR interval
ACTL7B	MGI:1343053|Actl7b|decreased vertical activity|male infertility
SPOP	MGI:1343085|Spop|preweaning lethality, complete penetrance|abnormal embryo size|decreased respiratory quotient|increased circulating potassium level|small adrenal glands|small thymus
PKIG	MGI:1343086|Pkig|abnormal lens morphology|decreased total retina thickness|increased circulating potassium level|irregularly shaped pupil
HDAC3	MGI:1343091|Hdac3|preweaning lethality, complete penetrance|decreased hematocrit|increased hematocrit
KAT2B	MGI:1343094|Kat2b|decreased circulating HDL cholesterol level|decreased circulating cholesterol level|decreased mean corpuscular hemoglobin|increased red blood cell distribution width
EMC8	MGI:1343095|Emc8|preweaning lethality, complete penetrance|abnormal retinal blood vessel morphology|enlarged heart|increased total body fat amount|mydriasis
AIF1	MGI:1343098|Aif1|abnormal lens morphology|abnormal optic disk morphology|cardiovascular system phenotype|decreased blood urea nitrogen level|decreased heart rate variability
HPSE	MGI:1343124|Hpse|increased circulating creatinine level|not_reported
IKZF4	MGI:1343139|Ikzf4|abnormal kidney morphology
ARPC1B	MGI:1343142|Arpc1b|decreased CD8-positive, alpha-beta T cell number|increased CD4-positive, CD25-positive, alpha-beta regulatory T cell number|increased KLRG1-positive CD4-positive, CD25-positive, alpha-beta regulatory T cell number|increased effector memory CD4-positive, alpha-beta T cell number|increased effector memory CD8-positive, alpha-beta T cell number|increased memory CD4-positive, CD25-…
DCTN6	MGI:1343154|Dctn6|preweaning lethality, complete penetrance
UBE2Z	MGI:1343160|Ube2z|decreased heart left ventricle size|decreased neutrophil cell number|increased mean platelet volume
SNF8	MGI:1343161|Snf8|preweaning lethality, complete penetrance|decreased circulating free fatty acid level
CALCOCO2	MGI:1343177|Calcoco2|increased hemoglobin content
VGF	MGI:1343180|Vgf|abnormal behavior|abnormal locomotor behavior|decreased circulating fructosamine level|decreased circulating glucose level|decreased prepulse inhibition|hyperactivity|increased circulating alanine transaminase level|increased circulating total protein level|increased circulating triglyceride level|limb grasping|male infertility|prolonged RR interval|short tibia|tremors
CCL27	MGI:1343459|Ccl27a|decreased vertical activity
MPDZ	MGI:1343489|Mpdz|abnormal retinal blood vessel morphology|abnormal retinal vasculature morphology|decreased body length|decreased grip strength|decreased lean body mass|decreased startle reflex|decreased total body fat amount|increased grip strength|increased heart weight|increased or absent threshold for auditory brainstem response
EDAR	MGI:1343498|Edar|preweaning lethality, incomplete penetrance|abnormal seminal vesicle morphology|decreased vertical activity|enlarged heart
MID2	MGI:1344333|Mid2|abnormal skin morphology|abnormal spleen morphology|enlarged spleen|scaly skin
RNF216	MGI:1344349|Rnf216|increased monocyte cell number|male infertility|not_reported
DLG2	MGI:1344351|Dlg2|abnormal behavior|decreased body weight|decreased circulating HDL cholesterol level|decreased circulating aspartate transaminase level|decreased circulating cholesterol level|decreased exploration in new environment|decreased total body fat amount
KATNA1	MGI:1344353|Katna1|preweaning lethality, incomplete penetrance|abnormal epididymis morphology|enlarged epididymis|enlarged testis
ARIH2	MGI:1344361|Arih2|preweaning lethality, complete penetrance|abnormal bone structure|abnormal embryo size|abnormal heart morphology|abnormal kidney morphology|abnormal seminal vesicle morphology|abnormal skin morphology|abnormal urinary bladder morphology|cystolithiasis|decreased blood urea nitrogen level|decreased circulating insulin level|decreased circulating triglyceride level|decreased prepul…
GREM2	MGI:1344367|Grem2|preweaning lethality, incomplete penetrance
RBCK1	MGI:1344372|Rbck1|decreased leukocyte cell number
CHD4	MGI:1344380|Chd4|preweaning lethality, complete penetrance|embryonic lethality prior to organogenesis|hypoactivity
NATD1	MGI:1344388|Natd1|decreased total body fat amount|increased lean body mass
SH3BP5	MGI:1344391|Sh3bp5|abnormal behavior
LAMC3	MGI:1344394|Lamc3|increased CD4-positive, alpha beta T cell number|increased NK T cell number|increased T cell number|thrombocytopenia
CHD3	MGI:1344395|Chd3|abnormal behavior|abnormal behavioral response to light|decreased bone mineral content|hyperactivity|increased bone mineral content
RNF144A	MGI:1344401|Rnf144a|abnormal stomach morphology|decreased circulating chloride level
PEBP1	MGI:1344408|Pebp1|abnormal epididymis morphology|abnormal skin morphology
LDB3	MGI:1344412|Ldb3|preweaning lethality, complete penetrance|prolonged QRS complex duration
SRA1	MGI:1344414|Sra1|abnormal bone structure|abnormal cranium morphology|abnormal optic disk morphology|decreased bone mineral content|small kidney|small superior vagus ganglion
ASH2L	MGI:1344416|Ash2l|preweaning lethality, complete penetrance|abnormal pericardium morphology|embryonic lethality prior to organogenesis
CIB1	MGI:1344418|Cib1|abnormal locomotor behavior|impaired glucose tolerance|male infertility
SEPTIN3	MGI:1345148|Sept3|preweaning lethality, incomplete penetrance|decreased circulating creatinine level
PACSIN2	MGI:1345153|Pacsin2|decreased leukocyte cell number|decreased mean corpuscular hemoglobin|decreased mean corpuscular hemoglobin concentration|decreased mean corpuscular volume|improved glucose tolerance|increased heart weight
ADAM23	MGI:1345162|Adam23|preweaning lethality, complete penetrance|abnormal tooth morphology
SLC25A1	MGI:1345283|Slc25a1|preweaning lethality, complete penetrance
AMFR	MGI:1345634|Amfr|preweaning lethality, incomplete penetrance|abnormal behavior
SUFU	MGI:1345643|Sufu|preweaning lethality, complete penetrance|abnormal embryo size|abnormal eye morphology|abnormal forebrain development|abnormal hindbrain development|abnormal limb bud morphology|abnormal liver size|abnormal midbrain development|abnormal neural tube closure|abnormal placenta size|abnormal stomach morphology|decreased eosinophil cell number|decreased mean corpuscular volume|embryon…
GTF2H2	MGI:1345669|Gtf2h2|preweaning lethality, complete penetrance|impaired glucose tolerance
GTF2H2C	MGI:1345669|Gtf2h2|preweaning lethality, complete penetrance|impaired glucose tolerance
CORO1A	MGI:1345961|Coro1a|decreased lymphocyte cell number
BVES	MGI:1346013|Bves|decreased body length|decreased lean body mass|decreased total body fat amount|decreased vertical activity|improved glucose tolerance|increased grip strength
CLPX	MGI:1346017|Clpx|preweaning lethality, complete penetrance
PSMF1	MGI:1346072|Psmf1|preweaning lethality, complete penetrance|prolonged QT interval|prolonged ST segment
FXR2	MGI:1346074|Fxr2|preweaning lethality, incomplete penetrance
TWF2	MGI:1346078|Twf2|decreased mean corpuscular hemoglobin
JTB	MGI:1346082|Jtb|preweaning lethality, complete penetrance|embryonic lethality prior to organogenesis
INSL5	MGI:1346085|Insl5|abnormal vibrissa morphology|abnormal whole-body plethysmography|decreased vertical activity|increased blood uric acid level
APLNR	MGI:1346086|Aplnr|preweaning lethality, incomplete penetrance|abnormal epididymis morphology|abnormal eye morphology|abnormal kidney morphology|abnormal seminal vesicle morphology|enlarged seminal vesicle|polycystic kidney
NELFA	MGI:1346098|Nelfa|preweaning lethality, complete penetrance
GPC6	MGI:1346322|Gpc6|decreased body weight
FYB1	MGI:1346327|Fyb|abnormal lens morphology|cataract|decreased threshold for auditory brainstem response|increased respiratory quotient
DEF6	MGI:1346328|Def6|decreased CD4-positive, alpha beta T cell number|abnormal hair growth|decreased T cell number|decreased bone mineral density
UTS2	MGI:1346329|Uts2|prolonged QT interval|prolonged ST segment
GPR34	MGI:1346334|Gpr34|abnormal behavior|abnormal seminal vesicle morphology|absent vibrissae|decreased basophil cell number|decreased vertical activity
RNF13	MGI:1346341|Rnf13|abnormal hindlimb morphology|abnormal limb position|abnormal sleep behavior
CLCA1	MGI:1346342|Clca1|hydrometra|small superior vagus ganglion
SH3BP2	MGI:1346349|Sh3bp2|not_reported|short tibia
ESRRA	MGI:1346831|Esrra|decreased body length|decreased lean body mass|decreased total body fat amount|increased bone mineral content|increased grip strength|increased startle reflex|prolonged QRS complex duration
MAPK1	MGI:1346858|Mapk1|preweaning lethality, complete penetrance
MAPK10	MGI:1346863|Mapk10|increased erythrocyte cell number|increased hematocrit
MAPK13	MGI:1346864|Mapk13|increased circulating creatinine level
MAP2K2	MGI:1346867|Map2k2|abnormal gait|decreased body weight
MAP2K7	MGI:1346871|Map2k7|preweaning lethality, complete penetrance|decreased circulating creatinine level
MAP3K1	MGI:1346872|Map3k1|preweaning lethality, incomplete penetrance|abnormal startle reflex|decreased circulating fructosamine level|decreased circulating sodium level|decreased fasted circulating glucose level|increased bone mineral density|increased circulating HDL cholesterol level|increased circulating cholesterol level
MAP3K7	MGI:1346877|Map3k7|preweaning lethality, complete penetrance|abnormal lens morphology
MAP3K8	MGI:1346878|Map3k8|decreased vertical activity
MAP3K10	MGI:1346879|Map3k10|abnormal bone structure|decreased bone mineral content|increased circulating HDL cholesterol level
MAP3K12	MGI:1346881|Map3k12|preweaning lethality, complete penetrance
MAPKBP1	MGI:1347004|Mapkbp1|decreased bone mineral content|impaired glucose tolerance|increased blood urea nitrogen level
PLOD2	MGI:1347007|Plod2|preweaning lethality, complete penetrance
PLOD3	MGI:1347008|Plod3|preweaning lethality, complete penetrance|abnormal embryo size|abnormal pericardium morphology|decreased grip strength|decreased threshold for auditory brainstem response|embryonic growth retardation|embryonic lethality prior to tooth bud stage
GNPDA1	MGI:1347054|Gnpda1|preweaning lethality, complete penetrance|abnormal embryo size|embryonic growth retardation|embryonic lethality prior to organogenesis|embryonic lethality prior to tooth bud stage|not_reported|small kidney|small superior vagus ganglion
HSF4	MGI:1347058|Hsf4|abnormal cornea morphology|abnormal iris pigmentation|abnormal lens morphology|cataract|increased circulating serum albumin level|irregularly shaped pupil
ABCG2	MGI:1347061|Abcg2|abnormal sleep behavior|increased circulating HDL cholesterol level|increased total body fat amount
CREB3L1	MGI:1347062|Creb3l1|increased circulating alkaline phosphatase level
ZNF260	MGI:1347071|Zfp260|preweaning lethality, incomplete penetrance|decreased bone mineral density|edema|short tibia
NUBP2	MGI:1347072|Nubp2|preweaning lethality, complete penetrance
BDP1	MGI:1347077|Bdp1|preweaning lethality, complete penetrance
ANXA10	MGI:1347090|Anxa10|decreased circulating potassium level
FTO	MGI:1347093|Fto|decreased body weight|decreased circulating LDL cholesterol level|decreased circulating alanine transaminase level|decreased circulating aspartate transaminase level|decreased circulating iron level|decreased lactate dehydrogenase level|hyperactivity
PARG	MGI:1347094|Parg|preweaning lethality, complete penetrance|decreased leukocyte cell number|embryonic lethality prior to organogenesis|embryonic lethality prior to tooth bud stage|hydrometra|small superior vagus ganglion
USP5	MGI:1347343|Usp5|preweaning lethality, complete penetrance|decreased leukocyte cell number
HUNK	MGI:1347352|Hunk|decreased prepulse inhibition|increased heart rate|shortened RR interval
SLC7A11	MGI:1347355|Slc7a11|abnormal optic disk morphology|abnormal vitreous body morphology
PNCK	MGI:1347357|Pnck|hyperactivity
PLA2G10	MGI:1347522|Pla2g10|abnormal lens morphology|cataract|increased body weight
TSKS	MGI:1347560|Tsks|male infertility
SDC4	MGI:1349164|Sdc4|decreased circulating serum albumin level|decreased lymphocyte cell number|increased red blood cell distribution width|mydriasis|not_reported
SDC2	MGI:1349165|Sdc2|abnormal coat/hair pigmentation|abnormal lens morphology|decreased red blood cell distribution width|decreased total retina thickness|increased circulating triglyceride level
ABCD1	MGI:1349215|Abcd1|abnormal lens morphology|cataract
ABCD3	MGI:1349216|Abcd3|decreased bone mineral density|decreased grip strength|increased lean body mass
ABCD4	MGI:1349217|Abcd4|abnormal response to new environment|abnormal response to tactile stimuli
POLR2F	MGI:1349393|Polr2f|preweaning lethality, complete penetrance|decreased circulating aspartate transaminase level|decreased circulating cholesterol level|decreased circulating creatine kinase level|decreased circulating free fatty acid level|decreased circulating serum albumin level
COPS7A	MGI:1349400|Cops7a|abnormal eye morphology|abnormal heart morphology|abnormal heart shape|abnormal seminal vesicle morphology|abnormal spleen morphology|abnormal thymus morphology|abnormal urinary bladder morphology|decreased prepulse inhibition|enlarged heart|hydrometra|improved glucose tolerance|small seminal vesicle|small spleen|small superior vagus ganglion|small thymus
B3GALT1	MGI:1349403|B3galt1|abnormal behavior|abnormal locomotor behavior|decreased circulating creatinine level|hypoactivity
COPS4	MGI:1349414|Cops4|abnormal behavior|increased body weight|increased hemoglobin content|increased mean corpuscular hemoglobin concentration
ZNF346	MGI:1349417|Zfp346|preweaning lethality, incomplete penetrance
MECR	MGI:1349441|Mecr|preweaning lethality, complete penetrance
HAAO	MGI:1349444|Haao|abnormal seminal vesicle morphology|decreased circulating insulin level|decreased fasted circulating glucose level|decreased lean body mass|decreased vertical activity|increased bone mineral content
CENPH	MGI:1349448|Cenph|preweaning lethality, complete penetrance
SERINC3	MGI:1349457|Serinc3|decreased bone mineral content|decreased bone mineral density|decreased circulating magnesium level
B3GALT2	MGI:1349461|B3galt2|preweaning lethality, incomplete penetrance|abnormal heart morphology|abnormal kidney morphology|abnormal lung morphology|abnormal seminal vesicle morphology|decreased grip strength|enlarged heart|enlarged lung|increased bone mineral content|small kidney
ADH4	MGI:1349472|Adh4|decreased circulating aspartate transaminase level
PPP2R5E	MGI:1349473|Ppp2r5e|abnormal behavior|abnormal bone structure|abnormal locomotor behavior|decreased bone mineral content|decreased bone mineral density|decreased heart left ventricle size|decreased mean corpuscular hemoglobin concentration|hypoactivity|increased hematocrit|increased mean corpuscular volume|increased or absent threshold for auditory brainstem response
SEC23A	MGI:1349635|Sec23a|decreased body weight|decreased total body fat amount
SPO11	MGI:1349669|Spo11|abnormal spleen morphology
BRD7	MGI:1349766|Brd7|abnormal behavior|abnormal coat/ hair morphology|decreased body weight|decreased circulating LDL cholesterol level|increased blood uric acid level|tremors
ERMAP	MGI:1349816|Ermap|decreased effector memory CD4-positive, alpha-beta T cell number
SGSH	MGI:1350341|Sgsh|abnormal bone structure|hypoactivity|increased blood urea nitrogen level|increased bone mineral content|increased bone mineral density|increased circulating alkaline phosphatase level|increased circulating potassium level|increased lean body mass|not_reported|short tibia
FKBP9	MGI:1350921|Fkbp9|decreased circulating alanine transaminase level|decreased circulating aspartate transaminase level|decreased circulating sodium level|decreased circulating total protein level
ETV3	MGI:1350926|Etv3|decreased CD4-positive, alpha beta T cell number|decreased CD8-positive, alpha-beta T cell number|increased CD4-positive, CD25-positive, alpha-beta regulatory T cell number|increased effector memory CD4-positive, alpha-beta T cell number|decreased KLRG1-positive NK cell number|decreased T cell number|decreased alpha-beta T cell number|increased circulating LDL cholesterol level|i…
AOAH	MGI:1350928|Aoah|decreased basophil cell number|decreased neutrophil cell number
ASNS	MGI:1350929|Asns|abnormal behavior|decreased body weight|decreased hemoglobin content|increased heart weight
SRP9	MGI:1350930|Srp9|preweaning lethality, complete penetrance|abnormal embryo size|embryonic lethality prior to organogenesis|increased circulating chloride level|increased grip strength
ZNF275	MGI:1350985|Zfp275|abnormal lung morphology|decreased circulating bilirubin level|decreased mean corpuscular hemoglobin concentration|not_reported
PODXL	MGI:1351317|Podxl|preweaning lethality, complete penetrance|increased circulating amylase level
PLA2G7	MGI:1351327|Pla2g7|abnormal bone structure|decreased bone mineral content|decreased bone mineral density|decreased startle reflex|increased bone mineral content|increased bone mineral density
DBF4	MGI:1351328|Dbf4|preweaning lethality, complete penetrance|abnormal embryo size|embryonic lethality prior to organogenesis|embryonic lethality prior to tooth bud stage
SYN3	MGI:1351334|Syn3|abnormal behavioral response to light|abnormal motor coordination/balance|convulsive seizures|decreased bone mineral content|increased grip strength
ATP1A4	MGI:1351335|Atp1a4|impaired glucose tolerance
GRM1	MGI:1351338|Grm1|preweaning lethality, complete penetrance
GRM3	MGI:1351340|Grm3|increased circulating cholesterol level|increased circulating triglyceride level|microphthalmia
GRM6	MGI:1351343|Grm6|cataract|hyperactivity|impaired pupillary reflex|increased circulating triglyceride level|increased heart weight|increased kidney weight|mydriasis
GRM7	MGI:1351344|Grm7|abnormal behavior|decreased bone mineral content|decreased bone mineral density|decreased lean body mass|decreased total body fat amount|hyperactivity|increased mean platelet volume|limb grasping
CASR	MGI:1351351|Casr|preweaning lethality, complete penetrance|abnormal embryo size|abnormal pancreas morphology|edema|embryonic lethality prior to tooth bud stage|enlarged heart|enlarged uterus|microphthalmia|prenatal lethality prior to heart atrial septation|small superior vagus ganglion
G3BP1	MGI:1351465|G3bp1|preweaning lethality, incomplete penetrance
B9D1	MGI:1351471|B9d1|abnormal response to tactile stimuli|abnormal startle reflex|increased body weight|increased total body fat amount
NUFIP1	MGI:1351474|Nufip1|prenatal lethality prior to heart atrial septation
GOLGA5	MGI:1351475|Golga5|abnormal bone structure|decreased body length|decreased bone mineral content|decreased bone mineral density|decreased grip strength
NUP62	MGI:1351500|Nup62|preweaning lethality, complete penetrance
ATP5MG	MGI:1351597|Atp5l|preweaning lethality, complete penetrance|enlarged heart|enlarged spleen|increased fasted circulating glucose level
NPAS3	MGI:1351610|Npas3|decreased prepulse inhibition|increased startle reflex
EXOC6	MGI:1351611|Exoc6|preweaning lethality, incomplete penetrance|abnormal embryo size|abnormal skin appearance|decreased caudal vertebrae number|pallor
GYG1	MGI:1351614|Gyg|preweaning lethality, complete penetrance|increased hematocrit|increased hemoglobin content
ABCA3	MGI:1351617|Abca3|preweaning lethality, complete penetrance
ABCB11	MGI:1351619|Abcb11|preweaning lethality, incomplete penetrance|abnormal behavior|abnormal lung morphology|abnormal retina morphology|increased lean body mass
PALD1	MGI:1351623|Pald1|abnormal eye morphology|increased prepulse inhibition
PDHX	MGI:1351627|Pdhx|preweaning lethality, complete penetrance|abnormal retinal blood vessel morphology|abnormal retinal vasculature morphology|persistence of hyaloid vascular system
RPS26	MGI:1351628|Rps26|increased startle reflex
ABCC5	MGI:1351644|Abcc5|decreased circulating glucose level|decreased eosinophil cell number|decreased leukocyte cell number|decreased lymphocyte cell number|hyperactivity|impaired glucose tolerance|limb grasping
PRMT5	MGI:1351645|Prmt5|preweaning lethality, complete penetrance
ABCA7	MGI:1351646|Abca7|cardiovascular system phenotype|decreased circulating glucose level|increased fasted circulating glucose level|increased heart rate variability
SKP2	MGI:1351663|Skp2|female infertility|male infertility
ABCA8	MGI:1351668|Abca8b|abnormal eye morphology
PDXK	MGI:1351869|Pdxk|preweaning lethality, complete penetrance
SLCO2B1	MGI:1351872|Slco2b1|increased body weight
ABCC2	MGI:1352447|Abcc2|decreased mean corpuscular hemoglobin|decreased mean corpuscular volume|decreased mean platelet volume|increased circulating bilirubin level|increased kidney weight
CXCL9	MGI:1352449|Cxcl9|decreased fasted circulating glucose level|decreased neutrophil cell number|increased circulating HDL cholesterol level
NR2F1	MGI:1352451|Nr2f1|preweaning lethality, complete penetrance|embryonic growth retardation
NR2F6	MGI:1352453|Nr2f6|decreased bone mineral content
NR6A1	MGI:1352459|Nr6a1|preweaning lethality, complete penetrance|abnormal allantois morphology|abnormal chorioallantoic fusion|abnormal embryo development|abnormal embryo size|abnormal embryo turning|abnormal forebrain development|abnormal heart looping|abnormal heart morphology|abnormal hindbrain development|abnormal midbrain development|abnormal neural tube closure|abnormal neural tube morphology|ab…
NR0B1	MGI:1352460|Nr0b1|increased CD4-positive, alpha beta T cell number|increased CD8-positive, alpha-beta T cell number|increased T cell number|increased alpha-beta T cell number
NR1H3	MGI:1352462|Nr1h3|abnormal kidney morphology|abnormal seminal vesicle morphology|decreased circulating triglyceride level|decreased heart weight|decreased vertical activity|increased hematocrit|increased hemoglobin content
NR1H4	MGI:1352464|Nr1h4|decreased circulating serum albumin level|decreased prepulse inhibition|increased circulating HDL cholesterol level|increased circulating alanine transaminase level|increased circulating aspartate transaminase level|increased circulating cholesterol level|increased circulating triglyceride level|increased lactate dehydrogenase level|increased startle reflex
NR2C2	MGI:1352466|Nr2c2|preweaning lethality, incomplete penetrance|abnormal embryo turning|abnormal neural tube closure|abnormal pharyngeal arch morphology|embryonic growth retardation|embryonic lethality prior to tooth bud stage
BAG3	MGI:1352493|Bag3|preweaning lethality, complete penetrance|decreased lean body mass|increased body weight|increased grip strength|tremors
NDRG3	MGI:1352499|Ndrg3|prenatal lethality prior to heart atrial septation
TPK1	MGI:1352500|Tpk1|preweaning lethality, complete penetrance|cataract|increased total body fat amount
HIP1R	MGI:1352504|Hip1r|abnormal lens morphology
STAU2	MGI:1352508|Stau2|decreased bone mineral content|decreased lean body mass|increased total body fat amount
DTX1	MGI:1352744|Dtx1|abnormal behavior|hypoactivity
FSCN1	MGI:1352745|Fscn1|preweaning lethality, incomplete penetrance|abnormal behavior|abnormal embryo size|decreased vertical activity|hyperactivity
DPF1	MGI:1352748|Dpf1|abnormal behavioral response to light
CABP1	MGI:1352750|Cabp1|abnormal coat appearance|decreased fasted circulating glucose level
NINJ2	MGI:1352751|Ninj2|decreased NK T cell number|increased bone mineral content|increased circulating calcium level|increased red blood cell distribution width
PDE7B	MGI:1352752|Pde7b|increased blood urea nitrogen level
IQGAP1	MGI:1352757|Iqgap1|abnormal bone structure|decreased bone mineral content|decreased bone mineral density|hypoactivity|increased grip strength|short tibia
HDGFL3	MGI:1352760|Hdgfl3|abnormal behavior|abnormal behavioral response to light|abnormal eye morphology|abnormal locomotor behavior|abnormal skin morphology|hyperactivity
PCSK1N	MGI:1353431|Pcsk1n|abnormal duodenum morphology|abnormal eye morphology|abnormal lung morphology
TIMM13	MGI:1353432|Timm13|preweaning lethality, complete penetrance
TIMM8A	MGI:1353433|Timm8a1|abnormal behavior|abnormal bone structure|abnormal locomotor activation|decreased body length|decreased startle reflex
FBXW2	MGI:1353435|Fbxw2|decreased mean corpuscular hemoglobin|decreased mean corpuscular volume|increased erythrocyte cell number
ALDH3A1	MGI:1353451|Aldh3a1|decreased bone mineral content|decreased lean body mass|decreased neutrophil cell number
ALDH3A2	MGI:1353452|Aldh3a2|abnormal behavior|decreased erythrocyte cell number|decreased hemoglobin content|decreased mean corpuscular volume|decreased prepulse inhibition|hypoactivity|increased lean body mass|increased mean corpuscular volume|increased startle reflex|increased total body fat amount
MLH3	MGI:1353455|Mlh3|female infertility|male infertility
CTTNBP2	MGI:1353467|Cttnbp2|increased memory CD4-positive, CD25-positive, alpha-beta regulatory T cell number|decreased transitional stage T1 B cell number|increased bone mineral content|increased plasma cell number
PDLIM4	MGI:1353470|Pdlim4|abnormal pancreas morphology|increased circulating alkaline phosphatase level
SLC22A4	MGI:1353479|Slc22a4|enlarged cecum
SLC25A4	MGI:1353495|Slc25a4|decreased circulating chloride level|decreased circulating iron level|improved glucose tolerance|increased blood urea nitrogen level|increased circulating alkaline phosphatase level|increased circulating calcium level|increased circulating phosphate level|increased heart weight
SLC25A10	MGI:1353497|Slc25a10|decreased grip strength|increased circulating amylase level|increased circulating unsaturated transferrin level|increased grip strength|increased lean body mass
SLC25A3	MGI:1353498|Slc25a3|preweaning lethality, complete penetrance|abnormal allantois morphology|abnormal embryo turning|abnormal heart looping|abnormal heart morphology|abnormal limb bud morphology|abnormal neural tube closure|abnormal neural tube morphology|abnormal pharyngeal arch morphology|abnormal tail bud morphology|embryonic lethality prior to organogenesis|enlarged heart|increased blood urea …
BAZ1B	MGI:1353499|Baz1b|decreased body weight|decreased circulating HDL cholesterol level|decreased circulating cholesterol level|decreased circulating total protein level
ARHGEF1	MGI:1353510|Arhgef1|decreased CD8-positive, alpha-beta T cell number|increased CD4-positive, alpha beta T cell number|increased KLRG1-positive CD4-positive, CD25-positive, alpha-beta regulatory T cell number|increased effector memory CD4-positive, alpha-beta T cell number|increased effector memory CD8-positive, alpha-beta T cell number|preweaning lethality, incomplete penetrance|decreased Ly6C-po…
SSPN	MGI:1353511|Sspn|increased leukocyte cell number
AASS	MGI:1353573|Aass|abnormal sternum morphology|decreased circulating cholesterol level|enlarged lymph nodes|enlarged urinary bladder|increased circulating alanine transaminase level|increased circulating aspartate transaminase level
PIK3CG	MGI:1353576|Pik3cg|decreased circulating alanine transaminase level|decreased circulating creatinine level
PTTG1	MGI:1353578|Pttg1|abnormal bone structure|abnormal seminal vesicle morphology|decreased bone mineral content|decreased bone mineral density|decreased lean body mass|impaired glucose tolerance|increased grip strength|not_reported|small kidney|small spleen|small testis
LCMT1	MGI:1353593|Lcmt1|preweaning lethality, complete penetrance
SIVA1	MGI:1353606|Siva1|abnormal lens morphology|cataract|decreased heart left ventricle size
FUS	MGI:1353633|Fus|preweaning lethality, complete penetrance|abnormal embryo size|increased prepulse inhibition|not_reported
GNL3	MGI:1353651|Gnl3|preweaning lethality, incomplete penetrance|decreased circulating calcium level
GLRX3	MGI:1353653|Glrx3|preweaning lethality, complete penetrance
USP21	MGI:1353665|Usp21|decreased blood urea nitrogen level|decreased circulating creatinine level|decreased circulating fructosamine level|decreased circulating insulin level|decreased mean corpuscular hemoglobin
SIRT6	MGI:1354161|Sirt6|increased circulating cholesterol level|increased mean corpuscular hemoglobin concentration|increased startle reflex
FBXL8	MGI:1354697|Fbxl8|increased monocyte cell number|increased or absent threshold for auditory brainstem response
FBXL3	MGI:1354702|Fbxl3|abnormal behavior
ACSL4	MGI:1354713|Acsl4|preweaning lethality, incomplete penetrance|decreased NK cell number|decreased body weight|decreased bone mineral content|decreased heart weight|decreased lean body mass|increased or absent threshold for auditory brainstem response
SACS	MGI:1354724|Sacs|abnormal kidney morphology|abnormal skin morphology|abnormal spleen morphology|abnormal sternum morphology|edema|embryonic lethality prior to organogenesis|prenatal lethality|prenatal lethality prior to heart atrial septation|small uterus
ATP11A	MGI:1354735|Atp11a|increased effector memory CD4-positive, alpha-beta T cell number|preweaning lethality, complete penetrance|increased Ly6C high monocyte number|increased bone mineral density|increased leukocyte cell number|increased monocyte cell number
KDM2B	MGI:1354737|Kdm2b|decreased circulating phosphate level|decreased circulating serum albumin level|decreased heart left ventricle size|decreased hemoglobin content|hypoactivity|increased body length
SYNRG	MGI:1354742|Synrg|preweaning lethality, complete penetrance
FBXO44	MGI:1354744|Fbxo44|decreased circulating creatinine level|decreased grip strength|decreased vertical activity|increased circulating creatinine level
FBXO15	MGI:1354755|Fbxo15|decreased lymphocyte cell number|enlarged spleen|increased neutrophil cell number
CRIM1	MGI:1354756|Crim1|preweaning lethality, complete penetrance|trunk curl
SOCS1	MGI:1354910|Socs1|preweaning lethality, complete penetrance
ORC3	MGI:1354944|Orc3|preweaning lethality, complete penetrance|decreased caudal vertebrae number
POLG2	MGI:1354947|Polg2|preweaning lethality, complete penetrance
DKK3	MGI:1354952|Dkk3|decreased mean corpuscular hemoglobin concentration|increased cellular hemoglobin content|increased mean corpuscular volume
MAGI2	MGI:1354953|Magi2|decreased body weight|increased body weight|increased circulating triglyceride level
TFR2	MGI:1354956|Tfr2|decreased erythrocyte cell number|increased circulating iron level|increased mean corpuscular hemoglobin|increased mean corpuscular hemoglobin concentration|increased mean corpuscular volume
SYNJ1	MGI:1354961|Synj1|preweaning lethality, complete penetrance|decreased monocyte cell number|decreased neutrophil cell number|decreased red blood cell distribution width|increased lymphocyte cell number|persistence of hyaloid vascular system|tremors
COPB2	MGI:1354962|Copb2|preweaning lethality, complete penetrance|prenatal lethality
STAG3	MGI:1355311|Stag3|abnormal bone structure|decreased bone mineral content|decreased bone mineral density|decreased grip strength|decreased lean body mass|female infertility|increased bone mineral content|increased bone mineral density|increased lean body mass|increased mean corpuscular hemoglobin|male infertility|small testis
C1R	MGI:1355313|C1ra|abnormal heart morphology|abnormal seminal vesicle morphology|abnormal trachea morphology|decreased vertical activity|enlarged heart
EXOSC9	MGI:1355319|Exosc9|preweaning lethality, complete penetrance|decreased circulating fructosamine level|embryonic lethality prior to organogenesis|prenatal lethality prior to heart atrial septation
CHEK2	MGI:1355321|Chek2|increased circulating sodium level
SLC7A8	MGI:1355323|Slc7a8|decreased circulating fructosamine level|increased neutrophil cell number|short tibia
PHGDH	MGI:1355330|Phgdh|decreased food intake|decreased respiratory quotient
TMOD2	MGI:1355335|Tmod2|abnormal behavior|abnormal behavioral response to light|abnormal sleep behavior|hyperactivity|increased anxiety-related response
ATP5F1E	MGI:1855697|Atp5e|preweaning lethality, complete penetrance|decreased food intake|embryonic lethality prior to organogenesis|increased circulating creatinine level|increased red blood cell distribution width|prenatal lethality prior to heart atrial septation
VTI1A	MGI:1855699|Vti1a|abnormal behavior|abnormal epididymis morphology|abnormal testis morphology|decreased circulating insulin level|decreased fasted circulating glucose level|enlarged epididymis|increased circulating alkaline phosphatase level|limb grasping
PCDH12	MGI:1855700|Pcdh12|abnormal lens morphology
USP2	MGI:1858178|Usp2|decreased mean corpuscular volume|decreased startle reflex
FOLH1	MGI:1858193|Folh1|increased anxiety-related response
PRG3	MGI:1858200|Prg3|decreased vertical activity
RAB11A	MGI:1858202|Rab11a|preweaning lethality, complete penetrance|abnormal embryo size|abnormal embryo turning|embryonic growth retardation|embryonic lethality prior to organogenesis|persistence of hyaloid vascular system|thrombocytopenia
ECH1	MGI:1858208|Ech1|decreased lean body mass
STX7	MGI:1858210|Stx7|abnormal thymus morphology|decreased large unstained cell number|small thymus
ZRANB2	MGI:1858211|Zranb2|preweaning lethality, complete penetrance|abnormal behavior|decreased body weight
CLPP	MGI:1858213|Clpp|decreased effector memory CD8-positive, alpha-beta T cell number|abnormal bone structure|decreased CD4-positive NK T cell number|decreased NK T cell number|decreased body length|decreased bone mineral content|decreased bone mineral density|decreased circulating fructosamine level|decreased circulating glucose level|decreased gamma-delta T cell number|decreased lean body mass|decr…
CNTN6	MGI:1858223|Cntn6|decreased circulating serum albumin level|decreased hemoglobin content|increased hemoglobin content
PKD2L2	MGI:1858231|Pkd2l2|decreased fasted circulating glucose level|impaired glucose tolerance|improved glucose tolerance
NPHP1	MGI:1858233|Nphp1|abnormal testis morphology|enlarged uterus|hydrometra|male infertility|small superior vagus ganglion|small testis
TOMM40	MGI:1858259|Tomm40|preweaning lethality, complete penetrance|abnormal behavior|absent startle reflex
UBA2	MGI:1858313|Uba2|preweaning lethality, complete penetrance
STK39	MGI:1858416|Stk39|decreased body weight
RAMP1	MGI:1858418|Ramp1|decreased grip strength|decreased red blood cell distribution width
MCRS1	MGI:1858420|Mcrs1|preweaning lethality, complete penetrance|decreased total body fat amount|embryonic lethality prior to organogenesis
SCARF2	MGI:1858430|Scarf2|decreased erythrocyte cell number|decreased hemoglobin content|long tibia
BOK	MGI:1858494|Bok|hypoactivity
COPG1	MGI:1858696|Copg1|decreased circulating cholesterol level|increased mean corpuscular hemoglobin|thrombocytosis
ICOS	MGI:1858745|Icos|short tibia
SPAST	MGI:1858896|Spast|increased mean corpuscular hemoglobin
JMJD6	MGI:1858910|Jmjd6|preweaning lethality, complete penetrance|abnormal retinal blood vessel morphology|abnormal retinal vasculature morphology|increased startle reflex
ARL6IP1	MGI:1858943|Arl6ip1|abnormal behavior|abnormal gait|decreased mean corpuscular volume|hyperactivity|limb grasping
ARHGEF5	MGI:1858952|Arhgef5|hyperactivity
PRC1	MGI:1858961|Prc1|preweaning lethality, complete penetrance|abnormal lens morphology|cataract|increased total body fat amount
CNOT4	MGI:1859026|Cnot4|preweaning lethality, complete penetrance|abnormal bone structure|abnormal epidermal immune compartment|decreased KLRG1+ CD8 alpha beta T cell number|decreased body length|decreased bone mineral content|decreased caudal vertebrae number|decreased circulating alkaline phosphatase level|decreased food intake|decreased lean body mass|decreased total body fat amount|increased bone m…
PLA2G6	MGI:1859152|Pla2g6|male infertility
RNF10	MGI:1859162|Rnf10|preweaning lethality, incomplete penetrance|abnormal behavior|abnormal behavioral response to light|abnormal bone structure|abnormal kidney morphology|abnormal lens morphology|abnormal sleep behavior|abnormal tibia morphology|cataract|convulsive seizures|decreased body length|decreased bone mineral content|decreased bone mineral density|decreased circulating HDL cholesterol leve…
SMARCAL1	MGI:1859183|Smarcal1|increased circulating alkaline phosphatase level|increased hemoglobin content|increased monocyte cell number
PMM2	MGI:1859214|Pmm2|preweaning lethality, complete penetrance|embryonic lethality prior to organogenesis|embryonic lethality prior to tooth bud stage|enlarged lymph nodes
DNAL4	MGI:1859217|Dnal4|preweaning lethality, incomplete penetrance|decreased body length|decreased circulating phosphate level|increased body length|long tibia|short tibia
DNMT3L	MGI:1859287|Dnmt3l|small testis
ATXN10	MGI:1859293|Atxn10|preweaning lethality, complete penetrance|decreased bone mineral content|decreased bone mineral density|embryonic lethality prior to organogenesis|prenatal lethality prior to heart atrial septation
CPSF3	MGI:1859328|Cpsf3|preweaning lethality, complete penetrance|preweaning lethality, incomplete penetrance|embryonic lethality prior to organogenesis|prenatal lethality prior to heart atrial septation
NFAT5	MGI:1859333|Nfat5|preweaning lethality, incomplete penetrance|prolonged QT interval
HPGDS	MGI:1859384|Hpgds|abnormal heart morphology|enlarged heart
SYT7	MGI:1859545|Syt7|abnormal behavior|decreased startle reflex|hypoactivity|thrombocytosis
WDR45	MGI:1859606|Wdr45|increased or absent threshold for auditory brainstem response
CCDC120	MGI:1859619|Ccdc120|increased fasted circulating glucose level
CACNA1F	MGI:1859639|Cacna1f|abnormal bone structure|increased bone mineral content
FTSJ1	MGI:1859648|Ftsj1|abnormal behavior|abnormal retinal inner nuclear layer morphology|abnormal retinal vasculature morphology|decreased total retina thickness|hyperactivity
ATP8B2	MGI:1859660|Atp8b2|preweaning lethality, incomplete penetrance|decreased circulating serum albumin level|decreased total body fat amount|increased bone mineral content
ATP8B1	MGI:1859665|Atp8b1|increased or absent threshold for auditory brainstem response
RCOR2	MGI:1859854|Rcor2|increased mean corpuscular hemoglobin
CDC20	MGI:1859866|Cdc20|preweaning lethality, complete penetrance|decreased circulating glucose level|improved glucose tolerance|increased circulating glucose level|increased grip strength
PANX1	MGI:1860055|Panx1|decreased circulating serum albumin level
CRLF3	MGI:1860086|Crlf3|decreased NK cell number|decreased body weight|decreased circulating magnesium level|decreased mean corpuscular volume|increased T cell number|increased red blood cell distribution width|thrombocytopenia
STARD10	MGI:1860093|Stard10|abnormal tibia morphology|decreased prepulse inhibition|hypoactivity|increased mean platelet volume
SLC2A8	MGI:1860103|Slc2a8|increased circulating potassium level
GP9	MGI:1860137|Gp9|increased mean platelet volume|thrombocytopenia
GTPBP2	MGI:1860138|Gtpbp2|preweaning lethality, incomplete penetrance|enlarged lymph nodes|increased or absent threshold for auditory brainstem response
SNX3	MGI:1860188|Snx3|preweaning lethality, complete penetrance|abnormal craniofacial morphology|abnormal embryo size|abnormal facial morphology|abnormal forebrain morphology|abnormal head shape|abnormal hindbrain morphology|abnormal limb morphology|abnormal midbrain morphology|abnormal neural tube closure|abnormal tail morphology|anophthalmia|cleft palate|decreased leukocyte cell number|edema|exencep…
PSMG1	MGI:1860263|Psmg1|preweaning lethality, complete penetrance|embryonic lethality prior to organogenesis
SFRP5	MGI:1860298|Sfrp5|decreased circulating iron level
NAGK	MGI:1860418|Nagk|decreased hemoglobin content|increased fasted circulating glucose level
UEVLD	MGI:1860490|Uevld|decreased erythrocyte cell number|decreased hematocrit|decreased leukocyte cell number
ARHGEF7	MGI:1860493|Arhgef7|preweaning lethality, complete penetrance|increased circulating calcium level
PRPF40A	MGI:1860512|Prpf40a|preweaning lethality, complete penetrance|decreased threshold for auditory brainstem response
PDLIM1	MGI:1860611|Pdlim1|decreased red blood cell distribution width|increased mature B cell number
ACTR8	MGI:1860775|Actr8|preweaning lethality, complete penetrance
CHDH	MGI:1860776|Chdh|female infertility|male infertility
UBR2	MGI:1861099|Ubr2|preweaning lethality, incomplete penetrance|abnormal heart morphology|abnormal liver morphology|enlarged heart
FNTB	MGI:1861305|Fntb|preweaning lethality, complete penetrance|decreased bone mineral content|decreased bone mineral density|decreased neutrophil cell number|decreased red blood cell distribution width|increased lymphocyte cell number|thrombocytopenia
TRIM17	MGI:1861440|Trim17|increased circulating alkaline phosphatase level|increased circulating thyroxine level
PIGO	MGI:1861452|Pigo|preweaning lethality, complete penetrance|embryonic lethality prior to organogenesis
DYNLL1	MGI:1861457|Dynll1|preweaning lethality, complete penetrance|increased circulating alkaline phosphatase level
GBF1	MGI:1861607|Gbf1|preweaning lethality, complete penetrance|decreased caudal vertebrae number
ESPN	MGI:1861630|Espn|absent pinna reflex
GNAS-AS1	MGI:1861674|Nespas|abnormal response to new environment|decreased grip strength|increased body weight
NME6	MGI:1861676|Nme6|preweaning lethality, complete penetrance|abnormal embryo size|decreased prepulse inhibition|embryonic growth retardation|embryonic lethality prior to tooth bud stage
ALDH1A3	MGI:1861722|Aldh1a3|preweaning lethality, complete penetrance|abnormal behavior|hyperactivity|prenatal lethality
ABCB9	MGI:1861729|Abcb9|small adrenal glands
NOM1	MGI:1861749|Nom1|preweaning lethality, complete penetrance|decreased circulating glucose level|increased circulating sodium level
NSMF	MGI:1861755|Nsmf|decreased effector memory CD4-positive, alpha-beta T cell number|decreased body weight
RBMS1	MGI:1861774|Rbms1|preweaning lethality, complete penetrance|abnormal coat/ hair morphology|decreased lean body mass|enlarged heart
HTR3B	MGI:1861899|Htr3b|decreased bone mineral density|decreased grip strength|increased body length|increased bone mineral density
FZD2	MGI:1888513|Fzd2|decreased circulating calcium level|decreased circulating serum albumin level|decreased circulating total protein level|decreased grip strength|decreased vertical activity|embryonic lethality prior to organogenesis|embryonic lethality prior to tooth bud stage
BRD4	MGI:1888520|Brd4|preweaning lethality, complete penetrance|embryonic lethality prior to organogenesis
PPBP	MGI:1888712|Ppbp|decreased circulating insulin level|decreased vertical activity|increased circulating calcium level
ALDH18A1	MGI:1888908|Aldh18a1|preweaning lethality, complete penetrance|increased body weight
P3H1	MGI:1888921|P3h1|abnormal bone structure|abnormal limb position|abnormal skin morphology|decreased body length|decreased bone mineral content|decreased bone mineral density|decreased grip strength|decreased lean body mass|thin skin
REXO2	MGI:1888981|Rexo2|preweaning lethality, complete penetrance|decreased fasted circulating glucose level|increased circulating HDL cholesterol level|increased circulating cholesterol level
DLG3	MGI:1888986|Dlg3|decreased total body fat amount|increased lean body mass
USP29	MGI:1888998|Usp29|abnormal behavior|abnormal bone structure|abnormal skin morphology|hypoactivity
ANGPTL4	MGI:1888999|Angptl4|decreased circulating triglyceride level|decreased neutrophil cell number|increased red blood cell distribution width
FXYD7	MGI:1889006|Fxyd7|abnormal seminal vesicle morphology
SNCB	MGI:1889011|Sncb|decreased bone mineral content
CADM1	MGI:1889272|Cadm1|abnormal behavior|abnormal coat/ hair morphology|decreased body length|decreased grip strength|thrombocytopenia
DGKE	MGI:1889276|Dgke|abnormal behavior|abnormal sternum morphology|abnormal testis morphology|decreased circulating alkaline phosphatase level|decreased circulating creatinine level|hyperactivity|increased circulating alkaline phosphatase level|not_reported
PDSS1	MGI:1889278|Pdss1|decreased neutrophil cell number
ADCK2	MGI:1889336|Adck2|increased circulating potassium level|increased circulating sodium level
TXNIP	MGI:1889549|Txnip|decreased bone mineral content|decreased circulating alkaline phosphatase level|increased circulating calcium level|increased circulating phosphate level|increased circulating triglyceride level|increased hemoglobin content|increased total body fat amount|thrombocytopenia
ADAR	MGI:1889575|Adar|preweaning lethality, complete penetrance|abnormal bone structure|abnormal embryo size|abnormal neural tube closure|abnormal placenta size|decreased body length|decreased bone mineral content|increased circulating HDL cholesterol level|pale yolk sac|pallor
HIBADH	MGI:1889802|Hibadh|decreased circulating alkaline phosphatase level|decreased circulating calcium level|decreased circulating serum albumin level|decreased circulating total protein level|decreased fasted circulating glucose level
GP6	MGI:1889810|Gp6|abnormal eye anterior chamber depth|abnormal vibrissa morphology|increased leukocyte cell number|increased lymphocyte cell number
SUMF1	MGI:1889844|Sumf1|preweaning lethality, incomplete penetrance|abnormal heart morphology|abnormal seminal vesicle morphology|enlarged heart
FOXO1	MGI:1890077|Foxo1|preweaning lethality, complete penetrance|abnormal embryo size|abnormal hindbrain development|abnormal midbrain development|embryonic growth retardation
FOXO3	MGI:1890081|Foxo3|abnormal behavioral response to light|abnormal sleep behavior|decreased bone mineral density|decreased erythrocyte cell number|decreased prepulse inhibition|decreased startle reflex|hypoactivity|increased mean corpuscular hemoglobin|increased mean corpuscular volume|increased or absent threshold for auditory brainstem response|sclerocornea
STX8	MGI:1890156|Stx8|abnormal response to new environment|abnormal response to tactile stimuli|alopecia|decreased body weight|decreased bone mineral density|decreased circulating HDL cholesterol level|decreased circulating alkaline phosphatase level|decreased circulating cholesterol level|decreased circulating creatinine level|increased circulating glucose level|increased heart weight|increased total…
RNF25	MGI:1890215|Rnf25|abnormal behavior|abnormal behavioral response to light|decreased circulating chloride level|decreased circulating glucose level|hypoactivity|impaired righting response
SLC6A14	MGI:1890216|Slc6a14|abnormal epididymis morphology|decreased basophil cell number|enlarged epididymis
AKAP10	MGI:1890218|Akap10|preweaning lethality, incomplete penetrance|abnormal craniofacial morphology|abnormal embryo size|abnormal eye morphology|abnormal liver size|embryonic growth retardation|embryonic lethality prior to tooth bud stage|increased hematocrit
CDH23	MGI:1890219|Cdh23|decreased CD4-positive, CD25-positive, alpha-beta regulatory T cell number|increased CD4-positive, alpha beta T cell number|increased CD8-positive, alpha-beta T cell number|preweaning lethality, incomplete penetrance|abnormal bone structure|abnormal gait|absent pinna reflex|decreased B cell number|decreased Ly6C high monocyte number|decreased Ly6C low monocyte number|decreased b…
KPTN	MGI:1890380|Kptn|abnormal behavior|increased body weight|increased circulating serum albumin level|increased circulating total protein level|increased mean corpuscular volume|increased total body fat amount
FSTL3	MGI:1890391|Fstl3|abnormal heart morphology|abnormal liver morphology|abnormal seminal vesicle morphology|abnormal testis morphology|enlarged heart|enlarged testis
SUV39H2	MGI:1890396|Suv39h2|decreased blood urea nitrogen level|decreased heart left ventricle size|increased blood urea nitrogen level|increased circulating calcium level
IL20	MGI:1890473|Il20|decreased vertical activity
IL21	MGI:1890474|Il21|abnormal heart morphology|enlarged heart|enlarged testis
RAD18	MGI:1890476|Rad18|abnormal coat/ hair morphology|abnormal hair texture|decreased body weight|decreased total body fat amount
LAPTM4B	MGI:1890494|Laptm4b|preweaning lethality, incomplete penetrance|abnormal craniofacial morphology|abnormal embryo size|abnormal eye morphology|abnormal hindbrain morphology|abnormal midbrain morphology|abnormal neural tube closure|decreased prepulse inhibition|edema|increased startle reflex
ELAC2	MGI:1890496|Elac2|preweaning lethality, complete penetrance
VPS4A	MGI:1890520|Vps4a|preweaning lethality, complete penetrance|abnormal body wall morphology|abnormal embryo size|abnormal skin morphology|enlarged spleen|protruding tongue
RCAN1	MGI:1890564|Rcan1|decreased total body fat amount|increased prepulse inhibition
SRSF4	MGI:1890577|Srsf4|preweaning lethality, incomplete penetrance|abnormal behavior|increased circulating creatinine level
GABARAPL2	MGI:1890602|Gabarapl2|preweaning lethality, complete penetrance|increased heart weight|increased monocyte cell number
PES1	MGI:1890613|Pes1|preweaning lethality, complete penetrance|decreased circulating creatine kinase level|decreased circulating fructosamine level|decreased circulating total protein level|embryonic lethality prior to organogenesis|embryonic lethality prior to tooth bud stage|increased circulating creatine kinase level
DUSP12	MGI:1890614|Dusp12|prenatal lethality prior to heart atrial septation
PANX2	MGI:1890615|Panx2|enlarged uterus|hydrometra|small superior vagus ganglion
NEK7	MGI:1890645|Nek7|preweaning lethality, complete penetrance|abnormal bone structure|abnormal locomotor behavior|decreased circulating glucose level|increased bone mineral content|increased bone mineral density|increased urine microalbumin level
FIGNL1	MGI:1890648|Fignl1|preweaning lethality, complete penetrance
BRWD1	MGI:1890651|Brwd1|abnormal seminal vesicle morphology|abnormal skin morphology|abnormal spleen morphology|female infertility|male infertility|small testis
TRIM39	MGI:1890659|Trim39|abnormal gait|abnormal vibrissa morphology|decreased bone mineral density|increased bone mineral density|increased fasted circulating glucose level
EVI2B	MGI:1890682|Evi2b|abnormal heart morphology|abnormal kidney morphology|decreased vertical activity|enlarged heart|enlarged seminal vesicle
ACTN4	MGI:1890773|Actn4|preweaning lethality, incomplete penetrance
AQP9	MGI:1891066|Aqp9|abnormal tibia morphology|decreased startle reflex
GMDS	MGI:1891112|Gmds|decreased CD4-positive, CD25-positive, alpha-beta regulatory T cell number|decreased CD4-positive, alpha beta T cell number|decreased CD8-positive, alpha-beta T cell number|decreased CD8-positive, naive alpha-beta T cell number|decreased effector memory CD8-positive, alpha-beta T cell number|decreased memory CD4-positive, CD25-positive, alpha-beta regulatory T cell number|increas…
KCNE2	MGI:1891123|Kcne2|decreased body weight|decreased circulating bilirubin level|decreased circulating iron level|decreased erythrocyte cell number|increased circulating magnesium level|increased thermal nociceptive threshold
LHFPL1	MGI:1891214|Lhfpl1|abnormal seminal vesicle morphology|not_reported
LRAT	MGI:1891259|Lrat|preweaning lethality, incomplete penetrance
UBE3B	MGI:1891295|Ube3b|decreased body weight
UBN1	MGI:1891307|Ubn1|preweaning lethality, incomplete penetrance|abnormal locomotor behavior|limb grasping
SRPK3	MGI:1891338|Srpk3|abnormal cecum morphology|decreased grip strength|decreased neutrophil cell number|megacolon
LPIN2	MGI:1891341|Lpin2|preweaning lethality, incomplete penetrance|decreased bone mineral content|decreased bone mineral density|decreased circulating phosphate level|decreased mean corpuscular hemoglobin|enlarged lymph nodes|hydrometra|increased circulating phosphate level|increased mean platelet volume|increased red blood cell distribution width|not_reported
LPIN3	MGI:1891342|Lpin3|abnormal vocalization|increased monocyte cell number
CAPN12	MGI:1891369|Capn12|abnormal lens morphology|cataract|increased circulating glucose level
BBOX1	MGI:1891372|Bbox1|preweaning lethality, incomplete penetrance|abnormal behavior|abnormal craniofacial morphology|abnormal forebrain morphology|abnormal hindbrain morphology|abnormal midbrain morphology|abnormal neural tube closure|decreased heart rate|enlarged heart|increased body length|increased heart weight|male infertility|prolonged RR interval
BRDT	MGI:1891374|Brdt|male infertility
IGSF6	MGI:1891393|Igsf6|increased mean corpuscular volume
PACSIN3	MGI:1891410|Pacsin3|increased hematocrit
CEP41	MGI:1891414|Cep41|male infertility
PCDH15	MGI:1891428|Pcdh15|increased bone mineral content
PDE4DIP	MGI:1891434|Pde4dip|preweaning lethality, complete penetrance|abnormal heart left ventricle morphology|decreased body temperature|prenatal lethality
ATP5MD	MGI:1891435|Usmg5|abnormal gait|decreased bone mineral content|decreased circulating fructosamine level|decreased circulating glucose level|decreased circulating total protein level|decreased grip strength|decreased hemoglobin content|decreased lean body mass|decreased total body fat amount|increased blood urea nitrogen level|increased circulating phosphate level|increased leukocyte cell number|i…
DCTN5	MGI:1891689|Dctn5|preweaning lethality, complete penetrance
HNRNPR	MGI:1891692|Hnrnpr|decreased lean body mass|decreased mean corpuscular hemoglobin concentration|hypoactivity|increased leukocyte cell number|increased lymphocyte cell number|increased mean corpuscular volume
MTMR7	MGI:1891693|Mtmr7|decreased red blood cell distribution width
GPA33	MGI:1891703|Gpa33|anophthalmia|polycystic kidney|small superior vagus ganglion
HBS1L	MGI:1891704|Hbs1l|decreased effector memory CD8-positive, alpha-beta T cell number|increased CD4-positive, CD25-positive, alpha-beta regulatory T cell number|increased CD4-positive, alpha beta T cell number|increased CD8-positive, alpha-beta T cell number|increased effector memory CD4-positive, alpha-beta T cell number|increased effector memory CD8-positive, alpha-beta T cell number|increased mem…
NPFF	MGI:1891708|Npff|abnormal behavior|hyperactivity
EMCN	MGI:1891716|Emcn|decreased erythrocyte cell number|decreased hematocrit|decreased hemoglobin content
MAEA	MGI:1891748|Maea|preweaning lethality, complete penetrance|abnormal coat appearance|decreased grip strength
GDE1	MGI:1891827|Gde1|preweaning lethality, incomplete penetrance|abnormal behavior|abnormal gait|abnormal lens morphology|cataract
BECN1	MGI:1891828|Becn1|preweaning lethality, complete penetrance|decreased red blood cell distribution width|increased red blood cell distribution width|increased startle reflex
PATZ1	MGI:1891832|Patz1|preweaning lethality, complete penetrance
NCBP1	MGI:1891840|Ncbp1|preweaning lethality, complete penetrance
FOXO4	MGI:1891915|Foxo4|decreased basophil cell number|male infertility
HNRNPH1	MGI:1891925|Hnrnph1|preweaning lethality, complete penetrance|decreased mean corpuscular hemoglobin concentration|decreased neutrophil cell number|increased lymphocyte cell number|increased mean corpuscular volume|increased mean platelet volume
CARM1	MGI:1913208|Carm1|preweaning lethality, complete penetrance|decreased lymphocyte cell number|decreased neutrophil cell number
CRBN	MGI:1913277|Crbn|abnormal heart morphology|abnormal seminal vesicle morphology|decreased startle reflex|decreased total body fat amount|decreased vertical activity|enlarged heart
DNASE2B	MGI:1913283|Dnase2b|decreased bone mineral density
PSMD14	MGI:1913284|Psmd14|preweaning lethality, complete penetrance|decreased body length
SOSTDC1	MGI:1913292|Sostdc1|preweaning lethality, incomplete penetrance|decreased vertical activity
EMC6	MGI:1913298|Emc6|preweaning lethality, complete penetrance|abnormal eye morphology|embryonic lethality prior to organogenesis|embryonic lethality prior to tooth bud stage|hydrometra|small superior vagus ganglion
SDHC	MGI:1913302|Sdhc|preweaning lethality, complete penetrance|embryonic lethality prior to tooth bud stage
CNDP2	MGI:1913304|Cndp2|increased eosinophil cell number
CYSTM1	MGI:1913310|Cystm1|abnormal behavior|abnormal lens morphology|decreased food intake|decreased lean body mass|decreased respiratory quotient|decreased vertical activity|hyperactivity|increased circulating alkaline phosphatase level|increased mean corpuscular volume|increased total body fat amount
TCTEX1D2	MGI:1913311|Tctex1d2|male infertility
ETHE1	MGI:1913321|Ethe1|preweaning lethality, incomplete penetrance|decreased mean platelet volume
SDHAF2	MGI:1913322|Sdhaf2|preweaning lethality, complete penetrance
TMEM167A	MGI:1913324|Tmem167|decreased circulating iron level|decreased circulating serum albumin level|decreased circulating total protein level|increased circulating alkaline phosphatase level
AURKAIP1	MGI:1913327|Aurkaip1|preweaning lethality, complete penetrance|embryonic lethality prior to organogenesis
SETD6	MGI:1913333|Setd6|abnormal behavioral response to light|decreased circulating cholesterol level|decreased mean corpuscular volume|decreased total body fat amount|female infertility|sclerocornea
EMC3	MGI:1913337|Emc3|preweaning lethality, complete penetrance
RMND5B	MGI:1913339|Rmnd5b|increased fasted circulating glucose level
YPEL3	MGI:1913340|Ypel3|absent startle reflex|short tibia
TCEAL3	MGI:1913354|Tceal3|abnormal skin morphology|enlarged lymph nodes|enlarged urinary bladder
UBE2D3	MGI:1913355|Ube2d3|decreased neutrophil cell number|hypoactivity|increased lymphocyte cell number
NDUFA9	MGI:1913358|Ndufa9|preweaning lethality, complete penetrance
DNAJC30	MGI:1913364|Dnajc30|improved glucose tolerance
FMC1	MGI:1913367|Fmc1|abnormal embryo size|decreased total retina thickness|microphthalmia
SARNP	MGI:1913368|Sarnp|abnormal lens morphology|increased mean corpuscular hemoglobin
CHCHD1	MGI:1913371|Chchd1|preweaning lethality, complete penetrance|abnormal embryo size|abnormal forebrain development|abnormal hindbrain development|abnormal midbrain development|abnormal neural tube closure|decreased eosinophil cell number|embryonic growth retardation|embryonic lethality prior to tooth bud stage|increased prepulse inhibition|pale yolk sac|pallor
ELOF1	MGI:1913376|Elof1|preweaning lethality, complete penetrance|decreased circulating glucose level|decreased circulating serum albumin level|decreased coping response|decreased lean body mass|decreased total body fat amount|embryonic lethality prior to tooth bud stage|hypoactivity|increased circulating sodium level
BUD23	MGI:1913388|Bud23|preweaning lethality, complete penetrance|decreased circulating glucose level|decreased lymphocyte cell number|decreased startle reflex|embryonic lethality prior to organogenesis|increased neutrophil cell number
SKA2	MGI:1913390|Ska2|preweaning lethality, complete penetrance|embryonic lethality prior to organogenesis|increased circulating HDL cholesterol level
DNAJC15	MGI:1913398|Dnajc15|abnormal behavior
SPTSSA	MGI:1913399|Sptssa|preweaning lethality, complete penetrance|decreased circulating glucose level|embryonic lethality prior to organogenesis|embryonic lethality prior to tooth bud stage|increased circulating sodium level
POP4	MGI:1913411|Pop4|preweaning lethality, complete penetrance|decreased circulating insulin level
BOLA2	MGI:1913412|Bola2|decreased circulating iron level|decreased mean corpuscular volume
BCCIP	MGI:1913415|Bccip|preweaning lethality, complete penetrance
S100A14	MGI:1913416|S100a14|preweaning lethality, incomplete penetrance|not_reported
MED11	MGI:1913422|Med11|preweaning lethality, complete penetrance|abnormal tail bud morphology|decreased circulating calcium level|decreased circulating glucose level|embryonic lethality prior to tooth bud stage|increased fasted circulating glucose level
NUDT14	MGI:1913424|Nudt14|abnormal seminal vesicle morphology
OGFOD3	MGI:1913429|Ogfod3|hyperactivity
NOP10	MGI:1913431|Nop10|preweaning lethality, complete penetrance|embryonic lethality prior to organogenesis
SPTSSB	MGI:1913433|Sptssb|abnormal coat appearance|decreased circulating glucose level|decreased fasted circulating glucose level|decreased urine creatinine level|increased fasted circulating glucose level
VIRMA	MGI:1913435|Virma|preweaning lethality, complete penetrance
KIAA1143	MGI:1913452|1110059G10Rik|decreased circulating insulin level|vertebral transformation
SEC61B	MGI:1913462|Sec61b|increased or absent threshold for auditory brainstem response
NDUFB9	MGI:1913468|Ndufb9|preweaning lethality, complete penetrance|abnormal kidney morphology|decreased red blood cell distribution width
TRAPPC2	MGI:1913476|Trappc2|decreased startle reflex|hydrometra
RPL7L1	MGI:1913479|Rpl7l1|preweaning lethality, complete penetrance|embryonic lethality prior to organogenesis
DMAP1	MGI:1913483|Dmap1|preweaning lethality, complete penetrance|decreased circulating glucose level|decreased circulating insulin level
ATP6V1G2	MGI:1913487|Atp6v1g2|abnormal behavior
TAF13	MGI:1913500|Taf13|preweaning lethality, complete penetrance|increased total body fat amount
AIG1	MGI:1913503|Aig1|decreased basophil cell number|decreased neutrophil cell number|decreased red blood cell distribution width
HSBP1L1	MGI:1913505|Hsbp1l1|abnormal behavioral response to light|decreased startle reflex|decreased total body fat amount|increased bone mineral content|increased startle reflex
SSR2	MGI:1913506|Ssr2|preweaning lethality, complete penetrance
TMED6	MGI:1913519|Tmed6|abnormal pancreas morphology|small pancreas
TMEM126A	MGI:1913521|Tmem126a|decreased CD4-positive, alpha beta T cell number|decreased T-helper cell number|decreased alpha-beta T cell number|decreased circulating LDL cholesterol level
GKN1	MGI:1913533|Gkn1|abnormal eye morphology|abnormal heart morphology|abnormal kidney morphology|decreased circulating alkaline phosphatase level|decreased circulating insulin level|decreased vertical activity|enlarged heart|hydrometra|increased circulating alkaline phosphatase level|increased grip strength|small superior vagus ganglion
GKN2	MGI:1913534|Gkn2|enlarged heart
SEC11C	MGI:1913536|Sec11c|abnormal behavior|hypoactivity
PDCD5	MGI:1913538|Pdcd5|abnormal kidney morphology|increased mean corpuscular volume
SMIM8	MGI:1913541|Smim8|abnormal heart morphology|enlarged heart
MRPS21	MGI:1913542|Mrps21|preweaning lethality, complete penetrance
MPLKIP	MGI:1913558|Mplkip|abnormal heart morphology|abnormal kidney morphology|abnormal pancreas morphology|abnormal seminal vesicle morphology|abnormal skin morphology|abnormal testis morphology|enlarged heart|enlarged seminal vesicle|small testis
DPY30	MGI:1913560|Dpy30|preweaning lethality, complete penetrance
SMURF2	MGI:1913563|Smurf2|preweaning lethality, incomplete penetrance|abnormal head size|decreased hemoglobin content|decreased lean body mass|increased heart weight|not_reported|thrombocytopenia
SENP7	MGI:1913565|Senp7|abnormal coat/hair pigmentation
KRT88P	MGI:1913572|Krt88|decreased bone mineral content|decreased circulating insulin level|increased bone mineral content|increased caudal vertebrae number
DNAJC5B	MGI:1913576|Dnajc5b|abnormal vitreous body morphology|decreased grip strength|shortened QT interval
AQP11	MGI:1913583|Aqp11|decreased leukocyte cell number
ATP6V1C1	MGI:1913585|Atp6v1c1|preweaning lethality, complete penetrance|decreased prepulse inhibition|embryonic lethality prior to organogenesis|embryonic lethality prior to tooth bud stage|hypoactivity|increased mean corpuscular volume
RIIAD1	MGI:1913603|Riiad1|preweaning lethality, incomplete penetrance|absent vibrissae|increased bone mineral content|limb grasping
KNOP1	MGI:1913606|Knop1|not_reported
ADPRM	MGI:1913608|Adprm|abnormal behavior|decreased lean body mass|decreased startle reflex|increased heart rate
COX20	MGI:1913609|Cox20|preweaning lethality, complete penetrance|abnormal lung morphology|abnormal stomach morphology|embryonic lethality prior to organogenesis|prenatal lethality prior to heart atrial septation
EXOSC3	MGI:1913612|Exosc3|preweaning lethality, incomplete penetrance|abnormal heart morphology|embryonic lethality prior to organogenesis|embryonic lethality prior to tooth bud stage|enlarged heart
SAR1B	MGI:1913647|Sar1b|preweaning lethality, complete penetrance|abnormal skin condition|decreased circulating HDL cholesterol level|decreased circulating LDL cholesterol level|decreased circulating alanine transaminase level|decreased circulating cholesterol level|decreased circulating free fatty acid level|increased circulating free fatty acid level
TSFM	MGI:1913649|Tsfm|preweaning lethality, complete penetrance
ASF1A	MGI:1913653|Asf1a|preweaning lethality, complete penetrance|abnormal embryo size|abnormal embryo turning|abnormal neural tube closure|abnormal neural tube morphology|embryonic growth retardation|embryonic lethality prior to organogenesis|embryonic lethality prior to tooth bud stage
APTX	MGI:1913658|Aptx|abnormal bone structure|cataract|decreased bone mineral content|persistence of hyaloid vascular system
UFSP2	MGI:1913679|Ufsp2|prenatal lethality prior to heart atrial septation
CHCHD7	MGI:1913683|Chchd7|abnormal lung morphology|abnormal skin morphology|enlarged lymph nodes
FIS1	MGI:1913687|Fis1|preweaning lethality, complete penetrance|increased circulating bilirubin level
CDC26	MGI:1913690|Cdc26|preweaning lethality, complete penetrance|decreased circulating alanine transaminase level|increased bone mineral density|increased circulating alanine transaminase level|increased lean body mass
PAM16	MGI:1913699|Pam16|preweaning lethality, complete penetrance|decreased food intake|embryonic lethality prior to organogenesis|prenatal lethality prior to heart atrial septation
NMNAT1	MGI:1913704|Nmnat1|abnormal bone mineralization|abnormal bone structure|increased mean corpuscular volume
PTPMT1	MGI:1913711|Ptpmt1|preweaning lethality, complete penetrance|abnormal embryo size|embryonic growth retardation|embryonic lethality prior to organogenesis
ANP32E	MGI:1913721|Anp32e|increased mean corpuscular hemoglobin
MRPL51	MGI:1913743|Mrpl51|preweaning lethality, complete penetrance|abnormal embryo size|embryonic growth retardation|embryonic lethality prior to organogenesis|embryonic lethality prior to tooth bud stage
ZMYND11	MGI:1913755|Zmynd11|preweaning lethality, incomplete penetrance|increased circulating thyroxine level
LAMTOR1	MGI:1913758|Lamtor1|embryonic lethality prior to organogenesis|embryonic lethality prior to tooth bud stage
CHTOP	MGI:1913761|Chtop|preweaning lethality, complete penetrance|abnormal joint morphology
CUL7	MGI:1913765|Cul7|abnormal bone mineralization|decreased body weight|decreased bone mineral density|increased circulating HDL cholesterol level
RWDD1	MGI:1913771|Rwdd1|decreased CD4-positive, CD25-positive, alpha-beta regulatory T cell number|decreased CD8-positive, alpha-beta T cell number|increased CD4-positive, alpha beta T cell number|abnormal bone structure|decreased Ly6C-positive mature NK cell number|decreased bone mineral content|decreased lean body mass|increased circulating alkaline phosphatase level|increased memory-marker gamma-del…
TIMM50	MGI:1913775|Timm50|preweaning lethality, complete penetrance|abnormal retinal outer nuclear layer morphology|increased heart weight
REP15	MGI:1913782|Rep15|abnormal behavior
RPS19BP1	MGI:1913788|Rps19bp1|preweaning lethality, complete penetrance|embryonic lethality prior to organogenesis
XPO5	MGI:1913789|Xpo5|preweaning lethality, complete penetrance|prenatal lethality prior to heart atrial septation
FAM107B	MGI:1913790|Fam107b|abnormal coat/ hair morphology|decreased body weight|increased erythrocyte cell number
ADAMTSL5	MGI:1913798|Adamtsl5|short tibia
LARS1	MGI:1913808|Lars|preweaning lethality, complete penetrance|increased circulating LDL cholesterol level
CRLS1	MGI:1913836|Crls1|preweaning lethality, complete penetrance|increased B cell number|increased Ly6C low monocyte number|increased NK cell number|increased mature B cell number|increased monocyte cell number
CMPK1	MGI:1913838|Cmpk1|preweaning lethality, complete penetrance|polycystic kidney
FARSA	MGI:1913840|Farsa|preweaning lethality, complete penetrance|abnormal bone structure|decreased bone mineral content|decreased bone mineral density|decreased circulating chloride level|decreased circulating sodium level|decreased lean body mass|impaired glucose tolerance
ATG4B	MGI:1913865|Atg4b|decreased blood urea nitrogen level|decreased prepulse inhibition|increased circulating alanine transaminase level|increased circulating alkaline phosphatase level|increased or absent threshold for auditory brainstem response|thrombocytopenia
SNRNP27	MGI:1913868|Snrnp27|preweaning lethality, complete penetrance|abnormal esophagus morphology|embryonic lethality prior to organogenesis|embryonic lethality prior to tooth bud stage
CDIP1	MGI:1913876|Cdip1|abnormal behavior|abnormal behavioral response to light|decreased vertical activity|hyperactivity
THG1L	MGI:1913878|Thg1l|preweaning lethality, complete penetrance|enlarged cecum|increased bone mineral density
DPH6	MGI:1913882|Dph6|decreased CD8-positive, alpha-beta T cell number|decreased CD8-positive, naive alpha-beta T cell number|decreased effector memory CD8-positive, alpha-beta T cell number|increased CD4-positive, CD25-positive, alpha-beta regulatory T cell number|increased CD4-positive, alpha beta T cell number|increased KLRG1-positive CD4-positive, CD25-positive, alpha-beta regulatory T cell number…
TPGS2	MGI:1913898|Tpgs2|abnormal bone structure|abnormal sleep behavior|decreased body length|decreased bone mineral content|decreased circulating free fatty acid level|male infertility
NEPNP	MGI:1913900|Nepn|abnormal heart morphology|enlarged heart
CHMP7	MGI:1913922|Chmp7|preweaning lethality, complete penetrance
GAPVD1	MGI:1913941|Gapvd1|decreased circulating insulin level|prenatal lethality prior to heart atrial septation
ASPN	MGI:1913945|Aspn|increased or absent threshold for auditory brainstem response
CHMP3	MGI:1913950|Chmp3|preweaning lethality, complete penetrance|embryonic lethality prior to organogenesis
RBM4B	MGI:1913954|Rbm4b|abnormal behavior|abnormal sleep behavior|decreased body length|decreased lean body mass|decreased total body fat amount|hyperactivity|increased vertical activity
DNASE1L2	MGI:1913955|Dnase1l2|abnormal autopod morphology|abnormal behavior|abnormal bone structure|abnormal cranium morphology|abnormal digit morphology|abnormal eye morphology|abnormal head morphology|abnormal heart left ventricle morphology|abnormal heart morphology|abnormal joint morphology|abnormal lens morphology|abnormal maxilla morphology|abnormal motor capabilities/coordination/movement|abnormal …
KCNG4	MGI:1913983|Kcng4|abnormal brain morphology|decreased vertical activity|hydroencephaly
CFAP36	MGI:1913994|Cfap36|decreased circulating alkaline phosphatase level|increased circulating sodium level
ERICH2	MGI:1913998|Erich2|female infertility|male infertility
FAM210A	MGI:1914000|Fam210a|preweaning lethality, complete penetrance|decreased mean corpuscular volume|embryonic lethality prior to organogenesis|embryonic lethality prior to tooth bud stage|increased mean corpuscular volume
ERLEC1	MGI:1914003|Erlec1|decreased circulating bilirubin level|decreased leukocyte cell number
FOXP1	MGI:1914004|Foxp1|preweaning lethality, complete penetrance|abnormal behavior|abnormal behavioral response to light|decreased total body fat amount|hyperactivity|increased lean body mass
DNAJB7	MGI:1914012|Dnajb7|abnormal skin morphology|increased fasted circulating glucose level
C1orf43	MGI:1914027|4933434E20Rik|preweaning lethality, complete penetrance|decreased circulating HDL cholesterol level|decreased circulating cholesterol level|decreased circulating fructosamine level|decreased circulating serum albumin level
ALG14	MGI:1914039|Alg14|preweaning lethality, complete penetrance|embryonic lethality prior to organogenesis
GRTP1	MGI:1914040|Grtp1|abnormal QT variability|decreased startle reflex|microphthalmia|prolonged PR interval|small seminal vesicle
UBE2W	MGI:1914049|Ube2w|decreased body length|decreased bone mineral content|decreased lean body mass|increased fasted circulating glucose level|increased or absent threshold for auditory brainstem response
RBM22	MGI:1914060|Rbm22|preweaning lethality, complete penetrance|abnormal behavior|decreased neutrophil cell number|embryonic lethality prior to organogenesis|hyperactivity|hypoactivity|increased lean body mass|prenatal lethality prior to heart atrial septation
DUOXA2	MGI:1914061|Duoxa2|decreased CD8-positive, alpha-beta T cell number|decreased memory CD4-positive, CD25-positive, alpha-beta regulatory T cell number|increased CD4-positive, CD25-positive, alpha-beta regulatory T cell number|increased CD4-positive, alpha beta T cell number|increased CD8-positive, alpha-beta T cell number|increased CD8-positive, naive alpha-beta T cell number|increased effector me…
MCUB	MGI:1914065|Mcub|absent vibrissae|impaired righting response
BCS1L	MGI:1914071|Bcs1l|preweaning lethality, complete penetrance|embryonic lethality prior to organogenesis|embryonic lethality prior to tooth bud stage
NACC1	MGI:1914080|Nacc1|abnormal bone structure|absent vibrissae|decreased bone mineral content|decreased bone mineral density|decreased grip strength|decreased lean body mass|hydrometra|impaired glucose tolerance|increased mean corpuscular volume|increased or absent threshold for auditory brainstem response|polycystic kidney
CAB39L	MGI:1914081|Cab39l|decreased mean corpuscular volume|enlarged heart
TCF25	MGI:1914105|Tcf25|abnormal bone structure|decreased bone mineral content
TANC1	MGI:1914110|Tanc1|abnormal skin morphology|enlarged urinary bladder
DNAJC10	MGI:1914111|Dnajc10|increased mean corpuscular hemoglobin concentration
LZTR1	MGI:1914113|Lztr1|preweaning lethality, complete penetrance|increased circulating alkaline phosphatase level
NHLRC2	MGI:1914116|Nhlrc2|preweaning lethality, complete penetrance
HMG20A	MGI:1914117|Hmg20a|preweaning lethality, complete penetrance
NCBP3	MGI:1914124|Ncbp3|preweaning lethality, incomplete penetrance|enlarged heart
BZW1	MGI:1914132|Bzw1|abnormal behavior|decreased threshold for auditory brainstem response|hyperactivity|male infertility
ACADSB	MGI:1914135|Acadsb|increased lean body mass
EIF4E3	MGI:1914142|Eif4e3|decreased body weight|decreased circulating HDL cholesterol level|decreased circulating LDL cholesterol level|decreased circulating alanine transaminase level|decreased circulating aspartate transaminase level|decreased circulating calcium level|decreased circulating cholesterol level|decreased circulating serum albumin level|decreased lactate dehydrogenase level|decreased tota…
VPS9D1	MGI:1914143|Vps9d1|decreased caudal vertebrae number
PCCB	MGI:1914154|Pccb|preweaning lethality, complete penetrance
BZW2	MGI:1914162|Bzw2|abnormal bone structure|abnormal sleep behavior|cardiovascular system phenotype|decreased circulating glucose level|decreased total body fat amount|increased body length|increased bone mineral content|increased bone mineral density|increased circulating alkaline phosphatase level|increased circulating glucose level|increased lean body mass|shortened RR interval
PRPF38B	MGI:1914171|Prpf38b|preweaning lethality, complete penetrance|abnormal heart morphology|decreased circulating alkaline phosphatase level|decreased vertical activity|embryonic lethality prior to tooth bud stage|enlarged heart|small superior vagus ganglion
CIR1	MGI:1914185|Cir1|preweaning lethality, complete penetrance
SDHA	MGI:1914195|Sdha|preweaning lethality, complete penetrance|decreased circulating glucose level|embryonic lethality prior to organogenesis|increased circulating sodium level
TRIM59	MGI:1914199|Trim59|preweaning lethality, incomplete penetrance
TMX2	MGI:1914208|Tmx2|preweaning lethality, complete penetrance
DUSP26	MGI:1914209|Dusp26|decreased lean body mass|increased lean body mass
CTU2	MGI:1914215|Ctu2|preweaning lethality, complete penetrance
TRIT1	MGI:1914216|Trit1|preweaning lethality, complete penetrance|abnormal pericardium morphology|decreased grip strength|embryonic growth retardation
EDEM3	MGI:1914217|Edem3|abnormal bone structure|abnormal coat/hair pigmentation|decreased bone mineral content|decreased bone mineral density
SSBP2	MGI:1914220|Ssbp2|abnormal eye morphology|abnormal heart morphology|decreased body length|decreased grip strength|decreased lean body mass|decreased total body fat amount|decreased vertical activity|enlarged heart|increased lean body mass|increased startle reflex|small heart
ZNF830	MGI:1914233|Zfp830|preweaning lethality, complete penetrance|embryonic lethality prior to tooth bud stage
MED19	MGI:1914234|Med19|preweaning lethality, complete penetrance
SMARCD3	MGI:1914243|Smarcd3|preweaning lethality, complete penetrance
PSMD5	MGI:1914248|Psmd5|decreased caudal vertebrae number
MED28	MGI:1914249|Med28|preweaning lethality, complete penetrance|abnormal embryo size|abnormal spleen morphology|embryonic lethality prior to organogenesis|embryonic lethality prior to tooth bud stage|increased or absent threshold for auditory brainstem response|small spleen
RRP8	MGI:1914251|Rrp8|preweaning lethality, incomplete penetrance|increased circulating chloride level
CISD2	MGI:1914256|Cisd2|abnormal behavior|abnormal bone mineralization|abnormal glucose homeostasis|decreased body weight|decreased bone mineral density|decreased lean body mass|hypoactivity|increased circulating phosphate level|increased lean body mass|increased total body fat amount|macrophthalmia|mammalian phenotype
YAE1	MGI:1914258|Yae1d1|preweaning lethality, complete penetrance|abnormal heart left ventricle morphology|abnormal lens morphology|cataract|decreased cardiac output|decreased cardiac stroke volume|increased circulating cholesterol level
TBC1D2B	MGI:1914266|Tbc1d2b|abnormal bone mineralization|decreased circulating serum albumin level|decreased circulating total protein level|increased startle reflex
ACTR6	MGI:1914269|Actr6|preweaning lethality, complete penetrance
MKRN2	MGI:1914277|Mkrn2|increased effector memory CD4-positive, alpha-beta T cell number|decreased body length|decreased dendritic epidermal T cell number|decreased lean body mass|increased eosinophil cell number|increased or absent threshold for auditory brainstem response|male infertility
FANCL	MGI:1914280|Fancl|abnormal bone structure|abnormal coat/hair pigmentation|decreased bone mineral content|increased total body fat amount
UPF3A	MGI:1914281|Upf3a|male infertility
RBM25	MGI:1914289|Rbm25|preweaning lethality, complete penetrance
HIGD2A	MGI:1914294|Higd2a|preweaning lethality, incomplete penetrance|abnormal heart morphology|enlarged heart
RIOK2	MGI:1914295|Riok2|abnormal seminal vesicle morphology|decreased circulating triglyceride level|decreased vertical activity|embryonic lethality prior to organogenesis|enlarged heart|prenatal lethality prior to heart atrial septation
RARS1	MGI:1914297|Rars|increased thermal nociceptive threshold
PAICS	MGI:1914304|Paics|prenatal lethality prior to heart atrial septation
ROMO1	MGI:1914317|Romo1|abnormal embryo size|abnormal embryo turning|abnormal vitelline vasculature morphology|decreased threshold for auditory brainstem response|embryonic growth retardation|embryonic lethality prior to tooth bud stage|hyperactivity|pale yolk sac
DYNLRB1	MGI:1914318|Dynlrb1|preweaning lethality, complete penetrance
LSM14A	MGI:1914320|Lsm14a|decreased circulating triglyceride level|increased circulating triglyceride level|increased or absent threshold for auditory brainstem response
CDC37L1	MGI:1914322|Cdc37l1|abnormal behavior|hyperactivity
CATSPERZ	MGI:1914327|Catsperz|abnormal bone structure|decreased bone mineral content|decreased bone mineral density|decreased grip strength
CAND2	MGI:1914338|Cand2|abnormal bone structure|decreased fasted circulating glucose level|increased bone mineral content|increased lean body mass|increased red blood cell distribution width
PSMC6	MGI:1914339|Psmc6|preweaning lethality, complete penetrance|abnormal behavior|abnormal behavioral response to light|hyperactivity
GATM	MGI:1914342|Gatm|abnormal behavior|decreased circulating HDL cholesterol level|decreased circulating alkaline phosphatase level|decreased circulating cholesterol level|decreased circulating phosphate level|decreased circulating serum albumin level|decreased food intake|decreased grip strength|decreased leukocyte cell number|decreased prepulse inhibition|decreased red blood cell distribution width…
MMACHC	MGI:1914346|Mmachc|preweaning lethality, incomplete penetrance|abnormal craniofacial morphology|abnormal embryo size|abnormal epididymis morphology|abnormal eye morphology|abnormal lung morphology|anophthalmia|edema|enlarged lymph nodes|facial cleft|increased fasted circulating glucose level|increased mean corpuscular hemoglobin|microphthalmia|not_reported|pallor|polydactyly|small kidney
NAAA	MGI:1914361|Naaa|decreased circulating insulin level
FGF22	MGI:1914362|Fgf22|increased circulating cholesterol level
CCDC159	MGI:1914369|Ccdc159|male infertility
UBE2G1	MGI:1914378|Ube2g1|abnormal pelvic girdle bone morphology|cardiovascular system phenotype|increased or absent threshold for auditory brainstem response|male infertility|prolonged QT interval|prolonged ST segment|short tibia|small liver
IKZF5	MGI:1914393|Ikzf5|increased or absent threshold for auditory brainstem response
RNASEH2B	MGI:1914403|Rnaseh2b|preweaning lethality, complete penetrance|abnormal vibrissa morphology
SCLT1	MGI:1914411|Sclt1|preweaning lethality, incomplete penetrance
ARL8B	MGI:1914416|Arl8b|preweaning lethality, incomplete penetrance|abnormal behavior|increased blood urea nitrogen level|not_reported
LPAR6	MGI:1914418|Lpar6|increased mean corpuscular hemoglobin
DRAM2	MGI:1914421|Dram2|abnormal coat/hair pigmentation|decreased vertical activity
YIPF5	MGI:1914430|Yipf5|preweaning lethality, complete penetrance|increased prepulse inhibition|thick ventricular wall
CCDC77	MGI:1914450|Ccdc77|abnormal hair growth|increased circulating thyroxine level
EIF2S2	MGI:1914454|Eif2s2|preweaning lethality, complete penetrance|abnormal coat appearance|abnormal spleen morphology|embryonic lethality prior to organogenesis|hemorrhage
LSM1	MGI:1914457|Lsm1|preweaning lethality, incomplete penetrance|abnormal behavior|abnormal lens morphology|aorta dilation|decreased grip strength|decreased total retina thickness|increased grip strength|thick ventricular wall
MED18	MGI:1914469|Med18|decreased leukocyte cell number
PRPF18	MGI:1914479|Prpf18|preweaning lethality, complete penetrance|abnormal neural tube morphology|decreased vertical activity|embryonic lethality prior to organogenesis|embryonic lethality prior to tooth bud stage
ZNF394	MGI:1914485|Zkscan14|increased effector memory CD4-positive, alpha-beta T cell number|decreased circulating alanine transaminase level|decreased circulating alkaline phosphatase level|decreased circulating aspartate transaminase level
CINP	MGI:1914486|Cinp|preweaning lethality, complete penetrance|abnormal heart morphology|decreased circulating cholesterol level|embryonic lethality prior to organogenesis|increased fasted circulating glucose level
SMC6	MGI:1914491|Smc6|preweaning lethality, complete penetrance|decreased food intake
PELI1	MGI:1914495|Peli1|abnormal seminal vesicle morphology|abnormal spleen morphology|decreased body length|decreased bone mineral content|decreased circulating bilirubin level|decreased circulating cholesterol level|decreased circulating insulin level|decreased circulating serum albumin level|decreased circulating triglyceride level|decreased lean body mass|decreased startle reflex|decreased total bo…
RESF1	MGI:1914496|Resf1|preweaning lethality, incomplete penetrance|female infertility|male infertility
MTARC2	MGI:1914497|Marc2|decreased body weight|decreased prepulse inhibition|increased startle reflex
CAP2	MGI:1914502|Cap2|preweaning lethality, incomplete penetrance|abnormal locomotor activation|cataract|decreased body weight|decreased circulating triglyceride level|increased startle reflex
ZNF22	MGI:1914505|Zfp422|improved glucose tolerance
ZSWIM6	MGI:1914513|Zswim6|preweaning lethality, incomplete penetrance
NDUFB8	MGI:1914514|Ndufb8|increased CD4-positive, CD25-positive, alpha-beta regulatory T cell number|increased CD8-positive, alpha-beta T cell number|preweaning lethality, complete penetrance|increased T cell number|increased alpha-beta T cell number
DIPK1A	MGI:1914516|Fam69a|decreased circulating cholesterol level|increased circulating alkaline phosphatase level
NDUFA10	MGI:1914523|Ndufa10|preweaning lethality, complete penetrance|abnormal bone structure|decreased bone mineral density
WASHC3	MGI:1914532|Washc3|preweaning lethality, complete penetrance|abnormal eye morphology|embryonic lethality prior to organogenesis|embryonic lethality prior to tooth bud stage|not_reported
CWC27	MGI:1914535|Cwc27|preweaning lethality, incomplete penetrance|male infertility
IFT22	MGI:1914536|Ift22|decreased vertical activity
CCDC137	MGI:1914541|Ccdc137|preweaning lethality, complete penetrance
PIGC	MGI:1914542|Pigc|preweaning lethality, complete penetrance
ELP1	MGI:1914544|Elp1|preweaning lethality, complete penetrance
GPX7	MGI:1914555|Gpx7|abnormal eye morphology|absent optic nerve
HERC4	MGI:1914595|Herc4|abnormal bone structure|increased circulating alkaline phosphatase level
DAAM1	MGI:1914596|Daam1|preweaning lethality, complete penetrance|embryonic lethality prior to tooth bud stage|increased blood urea nitrogen level|increased circulating iron level|increased fasted circulating glucose level|prenatal lethality prior to heart atrial septation
PUDP	MGI:1914615|Pudp|cataract|decreased body length|decreased grip strength|decreased total body fat amount
MRM3	MGI:1914640|Mrm3|preweaning lethality, complete penetrance|decreased circulating glucose level|embryonic lethality prior to tooth bud stage
EARS2	MGI:1914667|Ears2|preweaning lethality, complete penetrance|abnormal tail movements|decreased body weight
ARMH4	MGI:1914669|Armh4|abnormal gait
FAR1	MGI:1914670|Far1|decreased B cell number|decreased mature B cell number
DHDDS	MGI:1914672|Dhdds|preweaning lethality, complete penetrance|increased circulating fructosamine level
MYO1H	MGI:1914674|Myo1h|preweaning lethality, complete penetrance|abnormal embryo size|abnormal motor coordination/balance|decreased lean body mass|embryonic growth retardation|increased erythrocyte cell number|increased hemoglobin content
C5orf52	MGI:1914680|4921536K21Rik|increased grip strength
C10orf120	MGI:1914681|4933402N03Rik|abnormal cranium morphology|abnormal hair growth|decreased circulating fructosamine level
CCDC127	MGI:1914683|Ccdc127|decreased food intake
MTPAP	MGI:1914690|Mtpap|preweaning lethality, complete penetrance|abnormal heart morphology|abnormal seminal vesicle morphology|embryonic lethality prior to organogenesis|embryonic lethality prior to tooth bud stage|enlarged heart|hydrometra|small superior vagus ganglion
SLC25A46	MGI:1914703|Slc25a46|decreased body length
POC5	MGI:1914713|Poc5|abnormal behavior|abnormal ovary morphology|decreased circulating aspartate transaminase level|small testis
ABHD5	MGI:1914719|Abhd5|abnormal maxilla morphology|decreased body weight
GPATCH1	MGI:1914721|Gpatch1|preweaning lethality, complete penetrance|increased susceptibility to colitis induced morbidity/mortality
SLC47A1	MGI:1914723|Slc47a1|decreased circulating phosphate level
SLC47A2	MGI:1914723|Slc47a1|decreased circulating phosphate level
SNAP29	MGI:1914724|Snap29|preweaning lethality, complete penetrance
TMEM183A	MGI:1914729|Tmem183a|abnormal startle reflex
ALG2	MGI:1914731|Alg2|preweaning lethality, complete penetrance|abnormal behavioral response to light|convulsive seizures|decreased fasted circulating glucose level|decreased total body fat amount
PWP1	MGI:1914735|Pwp1|preweaning lethality, complete penetrance
POLR3G	MGI:1914736|Polr3g|preweaning lethality, complete penetrance
DHX40	MGI:1914737|Dhx40|abnormal behavior|abnormal bone mineralization|abnormal bone structure|abnormal retinal vasculature morphology|decreased bone mineral density|decreased caudal vertebrae number|decreased circulating cholesterol level
UFL1	MGI:1914740|Ufl1|decreased body weight|decreased circulating alanine transaminase level|decreased total body fat amount
METTL16	MGI:1914743|Mettl16|preweaning lethality, complete penetrance|abnormal coat/hair pigmentation|abnormal embryo turning|embryonic growth retardation|embryonic lethality prior to organogenesis
DENND4C	MGI:1914769|Dennd4c|preweaning lethality, complete penetrance|decreased food intake|impaired glucose tolerance|prenatal lethality prior to heart atrial septation
UQCRB	MGI:1914780|Uqcrb|preweaning lethality, complete penetrance|abnormal lens morphology|cataract|decreased circulating chloride level|decreased circulating sodium level
TTLL4	MGI:1914784|Ttll4|abnormal bone mineralization|abnormal retina morphology|decreased body weight|increased startle reflex
DOCK6	MGI:1914789|Dock6|preweaning lethality, incomplete penetrance|abnormal sleep behavior|hyperactivity
COG6	MGI:1914792|Cog6|decreased CD4-positive, alpha beta T cell number|decreased CD8-positive, alpha-beta T cell number|decreased CD8-positive, naive alpha-beta T cell number|decreased effector memory CD8-positive, alpha-beta T cell number|increased CD4-positive, CD25-positive, alpha-beta regulatory T cell number|increased CD4-positive, alpha beta T cell number|increased KLRG1-positive CD4-positive, C…
SLC39A8	MGI:1914797|Slc39a8|preweaning lethality, complete penetrance
SLC25A30	MGI:1914804|Slc25a30|abnormal vertebral arch morphology|decreased red blood cell distribution width|decreased total body fat amount|increased lean body mass|increased red blood cell distribution width|persistence of hyaloid vascular system|thrombocytosis
MGAT4D	MGI:1914805|Mgat4d|abnormal esophagus morphology|abnormal spleen morphology
PIGM	MGI:1914806|Pigm|preweaning lethality, complete penetrance|embryonic lethality prior to organogenesis|embryonic lethality prior to tooth bud stage
ALG13	MGI:1914824|Alg13|decreased bone mineral content|decreased bone mineral density|decreased granulocyte number|decreased lean body mass|increased leukocyte cell number|increased total body fat amount|not_reported
CPEB4	MGI:1914829|Cpeb4|abnormal bone structure|abnormal seminal vesicle morphology|decreased hemoglobin content
TCTN3	MGI:1914840|Tctn3|preweaning lethality, complete penetrance|abnormal behavior
UCHL5	MGI:1914848|Uchl5|preweaning lethality, complete penetrance|abnormal behavior|hypoactivity
SNAPC2	MGI:1914861|Snapc2|preweaning lethality, complete penetrance|increased total body fat amount
ATP6V1H	MGI:1914864|Atp6v1h|preweaning lethality, complete penetrance|edema|embryonic lethality prior to organogenesis
AASDHPPT	MGI:1914868|Aasdhppt|preweaning lethality, complete penetrance|decreased grip strength
MXRA7	MGI:1914872|Mxra7|decreased lean body mass|decreased neutrophil cell number|increased neutrophil cell number|increased pulmonary respiratory rate|short tibia
DCTN4	MGI:1914915|Dctn4|preweaning lethality, complete penetrance|abnormal bone structure|decreased circulating potassium level|decreased mean corpuscular hemoglobin
ALKBH8	MGI:1914917|Alkbh8|abnormal kidney morphology|increased mean corpuscular volume
SDHB	MGI:1914930|Sdhb|preweaning lethality, complete penetrance|abnormal kidney morphology|abnormal lens morphology
MRPL18	MGI:1914931|Mrpl18|preweaning lethality, complete penetrance|abnormal tail morphology|embryonic lethality prior to tooth bud stage|increased lean body mass
DNAAF4	MGI:1914935|Dyx1c1|preweaning lethality, incomplete penetrance
ALDH3B1	MGI:1914939|Aldh3b1|preweaning lethality, incomplete penetrance|decreased bone mineral density
WFDC2	MGI:1914951|Wfdc2|preweaning lethality, incomplete penetrance|decreased eosinophil cell number|enlarged heart
DNAJC19	MGI:1914963|Dnajc19|decreased body weight|decreased lean body mass|increased circulating glucose level
C6orf58	MGI:1914969|2310057J18Rik|increased mean corpuscular hemoglobin
DPH2	MGI:1914978|Dph2|preweaning lethality, complete penetrance|increased monocyte cell number
GABARAPL1	MGI:1914980|Gabarapl1|prolonged PQ interval|prolonged PR interval
IAH1	MGI:1914982|Iah1|decreased circulating alkaline phosphatase level|prolonged QT interval|prolonged ST segment|short tibia
PPP1R32	MGI:1915002|Ppp1r32|abnormal coat/hair pigmentation|decreased vertical activity
SLC38A2	MGI:1915010|Slc38a2|preweaning lethality, incomplete penetrance|abnormal femur morphology|decreased caudal vertebrae number
SFR1	MGI:1915038|Sfr1|prenatal lethality prior to heart atrial septation
RAB39B	MGI:1915040|Rab39b|abnormal locomotor behavior|abnormal skin morphology|decreased body length
TMEM70	MGI:1915068|Tmem70|preweaning lethality, complete penetrance|abnormal embryo development|abnormal embryo size|abnormal embryo turning|abnormal neural tube morphology|abnormal pharyngeal arch morphology|abnormal somite shape|embryonic growth retardation|embryonic lethality prior to organogenesis|embryonic lethality prior to tooth bud stage
SNAP47	MGI:1915076|Snap47|decreased lean body mass|increased lean body mass|increased total body fat amount
RER1	MGI:1915080|Rer1|preweaning lethality, complete penetrance|abnormal behavior|abnormal behavioral response to light|abnormal bone structure|decreased bone mineral content|decreased exploration in new environment
TIPRL	MGI:1915087|Tiprl|preweaning lethality, complete penetrance|abnormal forebrain development|embryonic growth retardation
DNAJB11	MGI:1915088|Dnajb11|preweaning lethality, incomplete penetrance|increased circulating alkaline phosphatase level|increased circulating unsaturated transferrin level
GPSM1	MGI:1915089|Gpsm1|decreased circulating calcium level|decreased circulating phosphate level
ATG3	MGI:1915091|Atg3|preweaning lethality, complete penetrance
RAB32	MGI:1915094|Rab32|preweaning lethality, incomplete penetrance|abnormal bone structure|decreased circulating alanine transaminase level|decreased circulating aspartate transaminase level|enlarged heart|hydrometra|increased bone mineral content
RNF115	MGI:1915095|Rnf115|short tibia
DDX55	MGI:1915098|Ddx55|preweaning lethality, complete penetrance|abnormal coat appearance|decreased fasted circulating glucose level
CDCA5	MGI:1915099|Cdca5|preweaning lethality, complete penetrance|abnormal craniofacial morphology|decreased mean corpuscular hemoglobin|embryonic growth retardation|embryonic lethality prior to tooth bud stage|increased circulating chloride level|increased circulating sodium level|increased circulating total protein level|increased or absent threshold for auditory brainstem response
PPP6C	MGI:1915107|Ppp6c|preweaning lethality, complete penetrance|decreased blood urea nitrogen level|decreased circulating triglyceride level|increased fasted circulating glucose level
WFDC1	MGI:1915116|Wfdc1|abnormal eye morphology|abnormal heart morphology|decreased circulating alanine transaminase level|decreased vertical activity|enlarged heart
DCXR	MGI:1915130|Dcxr|abnormal heart morphology|enlarged heart
MDP1	MGI:1915131|Mdp1|abnormal coat appearance
CFAP410	MGI:1915134|1810043G02Rik|increased mature B cell number
TMEM100	MGI:1915138|Tmem100|preweaning lethality, complete penetrance|abnormal embryo size|abnormal forebrain development|abnormal hindbrain development|abnormal lung morphology|abnormal midbrain development|abnormal neural tube closure|abnormal pericardium morphology|edema|embryonic lethality prior to tooth bud stage|increased leukocyte cell number|pale yolk sac|pallor
UFM1	MGI:1915140|Ufm1|preweaning lethality, complete penetrance|decreased blood urea nitrogen level|decreased erythrocyte cell number|decreased hemoglobin content|decreased monocyte cell number|decreased red blood cell distribution width|increased blood urea nitrogen level|increased circulating triglyceride level|increased lymphocyte cell number
TMEM86A	MGI:1915143|Tmem86a|decreased grip strength|increased grip strength|short tibia
RNMT	MGI:1915147|Rnmt|preweaning lethality, complete penetrance|abnormal embryo size|abnormal pericardium morphology|embryonic growth retardation|embryonic lethality prior to tooth bud stage
PPM1M	MGI:1915155|Ppm1m|decreased circulating creatinine level|decreased large unstained cell number
COQ9	MGI:1915164|Coq9|abnormal lens morphology|cataract|decreased body weight
PLPP3	MGI:1915166|Plpp3|preweaning lethality, complete penetrance|decreased mean corpuscular volume
UBE2F	MGI:1915171|Ube2f|preweaning lethality, complete penetrance|prenatal lethality prior to heart atrial septation
ATP5MC2	MGI:1915192|Atp5g2|preweaning lethality, incomplete penetrance|abnormal lens morphology|decreased mean platelet volume|decreased total retina thickness|increased fasted circulating glucose level
SPATA6	MGI:1915196|Spata6|male infertility|short tibia
SUGT1	MGI:1915205|Sugt1|embryonic lethality prior to organogenesis|embryonic lethality prior to tooth bud stage
MARCHF5	MGI:1915207|March5|decreased CD4-positive, alpha beta T cell number|decreased body weight
NPC2	MGI:1915213|Npc2|small adrenal glands
POLD3	MGI:1915217|Pold3|preweaning lethality, complete penetrance|embryonic lethality prior to organogenesis|prenatal lethality prior to heart atrial septation
NACC2	MGI:1915241|Nacc2|abnormal coat appearance|abnormal epidermal immune compartment|decreased grip strength
DDX59	MGI:1915247|Ddx59|preweaning lethality, complete penetrance|abnormal coat/hair pigmentation|increased hematocrit
RETREG3	MGI:1915248|Retreg3|abnormal eye morphology|abnormal retina morphology|abnormal retinal pigmentation|decreased body weight|decreased bone mineral content|decreased circulating glucose level|decreased hemoglobin content|decreased prepulse inhibition|decreased total body fat amount|increased blood urea nitrogen level|increased lean body mass|increased red blood cell distribution width
TMEM9B	MGI:1915254|Tmem9b|preweaning lethality, incomplete penetrance|increased total body fat amount
NAA10	MGI:1915255|Naa10|increased circulating alkaline phosphatase level
BAMBI	MGI:1915260|Bambi|abnormal eye morphology|abnormal kidney morphology|abnormal liver morphology|abnormal testis morphology|anophthalmia|decreased vertical activity|hydrometra|small superior vagus ganglion|small testis
ZWILCH	MGI:1915264|Zwilch|preweaning lethality, complete penetrance|abnormal embryo size|abnormal placenta morphology|abnormal placenta size|abnormal placenta vasculature|abnormal tail morphology|edema|embryonic growth retardation|syndactyly
CERT1	MGI:1915268|Col4a3bp|preweaning lethality, incomplete penetrance|decreased circulating insulin level
BPHL	MGI:1915271|Bphl|decreased circulating creatinine level|increased lean body mass
PCLAF	MGI:1915276|Pclaf|decreased CD4-positive, CD25-positive, alpha-beta regulatory T cell number|increased memory CD4-positive, CD25-positive, alpha-beta regulatory T cell number|decreased CD11b-high dendritic cell number|decreased T cell number|decreased dendritic cell number|decreased immature NK cell number|decreased plasmacytoid dendritic cell number|increased CD11b-low dendritic cell number|incr…
EMC4	MGI:1915282|Emc4|preweaning lethality, complete penetrance|abnormal coat/hair pigmentation
COX19	MGI:1915283|Cox19|preweaning lethality, complete penetrance|embryonic lethality prior to organogenesis|embryonic lethality prior to tooth bud stage|increased circulating phosphate level|not_reported
ZNF706	MGI:1915286|Zfp706|preweaning lethality, incomplete penetrance|cardiovascular system phenotype|decreased heart rate variability|increased bone mineral density|increased heart rate variability|increased lean body mass
NMB	MGI:1915289|Nmb|abnormal sleep behavior|decreased prepulse inhibition|decreased startle reflex|increased prepulse inhibition
RTRAF	MGI:1915295|Rtraf|preweaning lethality, complete penetrance|embryonic lethality prior to tooth bud stage|hypoactivity|increased eosinophil cell number|tremors
TGIF2	MGI:1915299|Tgif2|preweaning lethality, complete penetrance|abnormal retinal inner nuclear layer morphology|decreased circulating calcium level
NUTF2	MGI:1915301|Nutf2|preweaning lethality, complete penetrance|abnormal lens morphology|cataract
DMAC2L	MGI:1915305|Atp5s|narrow eye opening
DNAJC9	MGI:1915326|Dnajc9|preweaning lethality, complete penetrance|decreased anxiety-related response|embryonic lethality prior to tooth bud stage|increased circulating free fatty acid level
PAK1IP1	MGI:1915333|Pak1ip1|preweaning lethality, complete penetrance|prenatal lethality prior to heart atrial septation
DCAKD	MGI:1915337|Dcakd|decreased caudal vertebrae number
ARPC4	MGI:1915339|Arpc4|preweaning lethality, complete penetrance|abnormal hair texture|decreased circulating fructosamine level|decreased circulating total protein level|increased leukocyte cell number|increased mean corpuscular volume
NCBP2	MGI:1915342|Ncbp2|preweaning lethality, complete penetrance|increased anxiety-related response|increased fasted circulating glucose level
CIBAR1	MGI:1915349|Fam92a|abnormal humerus morphology|decreased circulating glucose level|decreased circulating glycerol level|decreased leukocyte cell number|improved glucose tolerance|increased circulating alkaline phosphatase level|increased circulating amylase level|increased circulating glycerol level
PWWP3A	MGI:1915364|Mum1|decreased circulating alkaline phosphatase level
FAHD2A	MGI:1915376|Fahd2a|increased body length|increased lean body mass
FAHD2B	MGI:1915376|Fahd2a|increased body length|increased lean body mass
GCSH	MGI:1915383|Gcsh|preweaning lethality, complete penetrance|decreased circulating alkaline phosphatase level|decreased heart rate|embryonic lethality prior to organogenesis|increased basophil cell number|increased mean corpuscular hemoglobin|increased mean corpuscular volume|prolonged RR interval|short tibia
UPF3B	MGI:1915384|Upf3b|abnormal behavior|abnormal sternum morphology|abnormal stomach morphology|decreased freezing behavior|hyperactivity|impaired contextual conditioning behavior|impaired cued conditioning behavior|increased fasted circulating glucose level|increased vertical activity|small kidney|small thymus
EIF3H	MGI:1915385|Eif3h|preweaning lethality, complete penetrance
TOX4	MGI:1915389|Tox4|preweaning lethality, complete penetrance|abnormal behavioral response to light|embryonic growth retardation
GPT2	MGI:1915391|Gpt2|abnormal glucose homeostasis|abnormal tail movements
INO80	MGI:1915392|Ino80|preweaning lethality, complete penetrance|preweaning lethality, incomplete penetrance|abnormal seminal vesicle morphology|abnormal vocalization|hypoactivity|increased body length|increased heart weight
HERPUD2	MGI:1915393|Herpud2|increased bone mineral content|increased mean corpuscular hemoglobin
ETAA1	MGI:1915395|Etaa1|abnormal bone structure|decreased body length|decreased bone mineral content|decreased hematocrit|decreased hemoglobin content|decreased lean body mass|decreased mean corpuscular hemoglobin|increased lymphocyte cell number|increased mean platelet volume|increased red blood cell distribution width
GTF2E2	MGI:1915403|Gtf2e2|preweaning lethality, complete penetrance
TECR	MGI:1915408|Tecr|preweaning lethality, complete penetrance
STX19	MGI:1915409|Stx19|decreased circulating chloride level|decreased circulating glucose level|decreased circulating insulin level
FDX2	MGI:1915415|Fdx1l|abnormal behavior|decreased circulating creatine kinase level
DENR	MGI:1915434|Denr|preweaning lethality, complete penetrance|decreased food intake|increased circulating alkaline phosphatase level|prenatal lethality prior to heart atrial septation
SYMPK	MGI:1915438|Sympk|preweaning lethality, complete penetrance|abnormal behavior
LEPROTL1	MGI:1915442|Leprotl1|abnormal behavior|abnormal heart left ventricle morphology|increased circulating alkaline phosphatase level|increased heart rate|increased spleen weight|thick ventricular wall
RNASEH2C	MGI:1915459|Rnaseh2c|preweaning lethality, complete penetrance|abnormal pelvic girdle bone morphology
GSTO2	MGI:1915464|Gsto2|increased heart weight
MTURN	MGI:1915485|Mturn|abnormal bone structure|abnormal coat/ hair morphology|increased bone mineral content|increased lean body mass
ARL9	MGI:1915496|Arl9|abnormal heart morphology|enlarged heart
CIAO2A	MGI:1915500|Ciao2a|decreased effector memory CD8-positive, alpha-beta T cell number
TMEM86B	MGI:1915505|Tmem86b|decreased caudal vertebrae number
IFT80	MGI:1915509|Ift80|preweaning lethality, incomplete penetrance|abnormal pelvic girdle bone morphology|decreased circulating free fatty acid level
CEP57L1	MGI:1915511|Cep57l1|preweaning lethality, complete penetrance
AGPAT4	MGI:1915512|Agpat4|decreased bone mineral content|decreased lean body mass|increased total body fat amount
TOPORSLP	MGI:1915524|Toporsl|abnormal heart morphology|decreased eosinophil cell number|decreased vertical activity|enlarged heart
RPA1	MGI:1915525|Rpa1|preweaning lethality, complete penetrance|decreased circulating glucose level|embryonic lethality prior to organogenesis|increased heart weight|increased mean corpuscular volume
TOE1	MGI:1915526|Toe1|preweaning lethality, complete penetrance|embryonic lethality prior to organogenesis
DDX39A	MGI:1915528|Ddx39|preweaning lethality, incomplete penetrance|abnormal coat appearance|decreased circulating serum albumin level|increased circulating phosphate level
YIPF1	MGI:1915532|Yipf1|abnormal tail movements
KIAA0895	MGI:1915533|9530077C05Rik|decreased vertical activity
MFSD10	MGI:1915544|Mfsd10|decreased leukocyte cell number
NCAPD2	MGI:1915548|Ncapd2|increased alpha-beta T cell number
VPS53	MGI:1915549|Vps53|preweaning lethality, complete penetrance
FAM114A1	MGI:1915553|Fam114a1|decreased grip strength
LYPD2	MGI:1915561|Lypd2|decreased neutrophil cell number|increased lymphocyte cell number
SDHAF1	MGI:1915582|Sdhaf1|increased lean body mass
IFT20	MGI:1915585|Ift20|decreased lactate dehydrogenase level|increased circulating chloride level
CCDC88C	MGI:1915589|Ccdc88c|abnormal testis morphology|increased or absent threshold for auditory brainstem response|small testis
TMEM174	MGI:1915594|Tmem174|abnormal epididymis morphology|abnormal kidney morphology|enlarged epididymis
METTL26	MGI:1915597|Mettl26|abnormal kidney morphology|decreased circulating insulin level
NDUFS3	MGI:1915599|Ndufs3|preweaning lethality, complete penetrance|abnormal tail movements|decreased circulating cholesterol level|decreased erythrocyte cell number|decreased hemoglobin content|increased heart weight|increased lean body mass
MUL1	MGI:1915600|Mul1|decreased eosinophil cell number|decreased heart weight|decreased hematocrit|decreased hemoglobin content|decreased mean corpuscular hemoglobin|decreased mean corpuscular hemoglobin concentration|decreased mean corpuscular volume|decreased spleen weight|increased red blood cell distribution width|small thymus|thrombocytosis
C17orf49	MGI:1915609|0610010K14Rik|preweaning lethality, complete penetrance|embryonic lethality prior to organogenesis|embryonic lethality prior to tooth bud stage|pale yolk sac
TMEM129	MGI:1915616|Tmem129|abnormal behavioral response to light
NDUFA8	MGI:1915625|Ndufa8|preweaning lethality, complete penetrance|decreased total retina thickness|increased grip strength
ANKRD13A	MGI:1915670|Ankrd13a|abnormal behavior|decreased blood urea nitrogen level|decreased circulating bilirubin level|decreased grip strength|decreased leukocyte cell number|hyperactivity|increased body weight|increased hemoglobin content|increased total body fat amount|thrombocytosis
LMBRD1	MGI:1915671|Lmbrd1|preweaning lethality, complete penetrance|abnormal embryo size|decreased circulating alkaline phosphatase level|decreased circulating triglyceride level|embryonic lethality prior to organogenesis|embryonic lethality prior to tooth bud stage|increased circulating alkaline phosphatase level
CHN1	MGI:1915674|Chn1|preweaning lethality, incomplete penetrance|abnormal behavior|decreased bone mineral content|decreased bone mineral density|decreased circulating free fatty acid level|decreased circulating glucose level|decreased circulating insulin level|decreased circulating iron level|decreased total body fat amount|hypoactivity|impaired righting response|increased circulating alkaline phosph…
STEAP3	MGI:1915678|Steap3|abnormal behavior|hyperactivity
FBXL15	MGI:1915681|Fbxl15|increased or absent threshold for auditory brainstem response
DPY19L1	MGI:1915685|Dpy19l1|preweaning lethality, incomplete penetrance|abnormal heart morphology|enlarged heart
BPNT2	MGI:1915720|Impad1|abnormal gait|increased body weight
MPZL1	MGI:1915731|Mpzl1|abnormal epididymis morphology|decreased basophil cell number|decreased eosinophil cell number|decreased vertical activity|enlarged epididymis|increased bone mineral content
VPS51	MGI:1915755|Vps51|preweaning lethality, complete penetrance|decreased circulating HDL cholesterol level|increased grip strength
CTNNBIP1	MGI:1915756|Ctnnbip1|preweaning lethality, incomplete penetrance|enlarged heart|thrombocytosis
MICU2	MGI:1915764|Micu2|decreased circulating fructosamine level|decreased circulating serum albumin level|increased red blood cell distribution width
EML1	MGI:1915769|Eml1|absent pinna reflex|decreased circulating chloride level|decreased circulating serum albumin level|decreased erythrocyte cell number|decreased fasted circulating glucose level|decreased total body fat amount|increased mean corpuscular hemoglobin|increased mean corpuscular volume
GPR155	MGI:1915776|Gpr155|decreased basophil cell number|decreased leukocyte cell number|decreased neutrophil cell number|decreased red blood cell distribution width
ECSCR	MGI:1915795|Ecscr|abnormal kidney morphology|small seminal vesicle
DPM3	MGI:1915813|Dpm3|preweaning lethality, complete penetrance|abnormal seminal vesicle morphology|bleb|decreased startle reflex|embryonic lethality prior to organogenesis|embryonic lethality prior to tooth bud stage
MRPL58	MGI:1915822|Mrpl58|preweaning lethality, complete penetrance|abnormal embryo size|embryonic growth retardation
LAMTOR5	MGI:1915826|Lamtor5|preweaning lethality, complete penetrance|embryonic lethality prior to organogenesis
TMED10	MGI:1915831|Tmed10|preweaning lethality, complete penetrance|abnormal kidney morphology|abnormal seminal vesicle morphology|abnormal testis morphology|decreased vertical activity|embryonic lethality prior to tooth bud stage|enlarged seminal vesicle|hydroencephaly|small testis
DNAJC8	MGI:1915848|Dnajc8|preweaning lethality, complete penetrance|increased caudal vertebrae number|prenatal lethality prior to heart atrial septation
UBE2C	MGI:1915862|Ube2c|preweaning lethality, complete penetrance|abnormal embryo size|anophthalmia|embryonic growth retardation
MTHFD2L	MGI:1915871|Mthfd2l|abnormal skin morphology|enlarged heart
FBXW9	MGI:1915878|Fbxw9|preweaning lethality, incomplete penetrance|abnormal spleen morphology|abnormal thyroid gland morphology|abnormal trachea morphology|absent lymph nodes|absent spleen|anophthalmia|decreased circulating alanine transaminase level
TM2D3	MGI:1915884|Tm2d3|preweaning lethality, complete penetrance|decreased lean body mass|increased anxiety-related response|increased total body fat amount
SMYD2	MGI:1915889|Smyd2|increased circulating HDL cholesterol level|increased circulating LDL cholesterol level
ABHD14A	MGI:1915894|Abhd14a|improved glucose tolerance
NADK2	MGI:1915896|Nadk2|preweaning lethality, complete penetrance|abnormal behavior|abnormal coat/hair pigmentation|abnormal embryo turning|decreased food intake|embryonic lethality prior to tooth bud stage|hyperactivity|improved glucose tolerance|persistence of hyaloid vascular system
SLC25A25	MGI:1915913|Slc25a25|abnormal seminal vesicle morphology
SVOP	MGI:1915916|Svop|abnormal gait
KLK5	MGI:1915918|Klk5|decreased caudal vertebrae number
SLC44A2	MGI:1915932|Slc44a2|absent startle reflex|increased lean body mass|increased prepulse inhibition
HDDC3	MGI:1915945|Hddc3|abnormal kidney morphology|abnormal liver morphology|abnormal pancreas morphology|abnormal spleen morphology|decreased vertical activity|enlarged heart|enlarged spleen
RGP1	MGI:1915956|Rgp1|preweaning lethality, complete penetrance|abnormal spinal cord morphology|decreased circulating cholesterol level|embryonic lethality prior to organogenesis
RABL2A	MGI:1915958|Rabl2|abnormal autopod morphology|abnormal digit morphology|abnormal nail morphology|female infertility
RABL2B	MGI:1915958|Rabl2|abnormal autopod morphology|abnormal digit morphology|abnormal nail morphology|female infertility
IFITM1	MGI:1915963|Ifitm1|decreased lean body mass|increased lean body mass
C11orf1	MGI:1915971|1110032A03Rik|abnormal seminal vesicle morphology|decreased mean platelet volume|decreased vertical activity|enlarged heart
MRPS18C	MGI:1915985|Mrps18c|preweaning lethality, complete penetrance|abnormal embryo size|embryonic growth retardation
ANGEL1	MGI:1915987|Angel1|decreased circulating creatinine level|increased hematocrit|increased hemoglobin content
MYBPHL	MGI:1916003|Mybphl|preweaning lethality, incomplete penetrance|decreased blood urea nitrogen level|decreased circulating fructosamine level|decreased grip strength|thrombocytosis
ABHD11	MGI:1916008|Abhd11|abnormal eye morphology|abnormal seminal vesicle morphology|abnormal urinary bladder morphology|hydrometra|microphthalmia|small superior vagus ganglion
PHTF2	MGI:1916020|Phtf2|decreased circulating potassium level|thrombocytopenia
SMPDL3B	MGI:1916022|Smpdl3b|abnormal behavior|hypoactivity
ZC3HC1	MGI:1916023|Zc3hc1|decreased effector memory CD4-positive, alpha-beta T cell number|abnormal cornea morphology|abnormal posture|abnormal snout morphology|decreased body weight|decreased rib number|increased heart weight|male infertility
TAF11	MGI:1916026|Taf11|preweaning lethality, complete penetrance|decreased circulating chloride level|increased circulating chloride level
RAB3GAP2	MGI:1916043|Rab3gap2|abnormal behavior|abnormal optic disk morphology|decreased body length|decreased bone mineral content|decreased bone mineral density|decreased heart rate|decreased lean body mass|decreased total body fat amount|hyperactivity|increased circulating bilirubin level|narrow eye opening|prolonged RR interval
LDAH	MGI:1916082|Ldah|abnormal lens morphology
FOXK2	MGI:1916087|Foxk2|abnormal bone structure|abnormal retinal blood vessel morphology|decreased body length|decreased bone mineral content|decreased bone mineral density|decreased grip strength|decreased lean body mass
SMIM1	MGI:1916109|Smim1|decreased circulating phosphate level|increased circulating fructosamine level
AHSA2P	MGI:1916133|Ahsa2|abnormal cornea morphology|decreased total retina thickness
GPR153	MGI:1916157|Gpr153|abnormal behavioral response to light
PYGO2	MGI:1916161|Pygo2|preweaning lethality, complete penetrance|abnormal craniofacial morphology|abnormal eye morphology|abnormal hindbrain morphology|abnormal kidney morphology|abnormal midbrain morphology|abnormal neural tube closure|abnormal seminal vesicle morphology|edema|hydrometra|small superior vagus ganglion
VARS2	MGI:1916165|Vars2|preweaning lethality, complete penetrance
TRMT1L	MGI:1916185|Trmt1l|abnormal iron homeostasis|thrombocytopenia
ASPSCR1	MGI:1916188|Aspscr1|abnormal cecum morphology|abnormal liver morphology|enlarged lymph nodes
PINK1	MGI:1916193|Pink1|decreased mean platelet volume
CHST8	MGI:1916197|Chst8|abnormal eye morphology|abnormal seminal vesicle morphology|abnormal vibrissa morphology|hypoactivity
FAM216A	MGI:1916198|Fam216a|abnormal lens morphology|cataract
SRRM4	MGI:1916205|Srrm4|preweaning lethality, incomplete penetrance
PHKG2	MGI:1916211|Phkg2|preweaning lethality, incomplete penetrance|increased hematocrit
CTC1	MGI:1916214|Ctc1|preweaning lethality, complete penetrance|decreased prepulse inhibition
NGDN	MGI:1916216|Ngdn|preweaning lethality, complete penetrance|hydrometra
CDAN1	MGI:1916218|Cdan1|abnormal behavior|abnormal embryo size|abnormal heart morphology|abnormal testis morphology|decreased vertical activity|embryonic growth retardation|embryonic lethality prior to organogenesis|enlarged heart|prenatal lethality prior to heart atrial septation|small testis
EIF1B	MGI:1916219|Eif1b|decreased circulating triglyceride level
TAMM41	MGI:1916221|Tamm41|increased circulating iron level
TATDN3	MGI:1916222|Tatdn3|decreased blood urea nitrogen level|decreased bone mineral density
RINT1	MGI:1916233|Rint1|preweaning lethality, complete penetrance|embryonic lethality prior to organogenesis
PRPF31	MGI:1916238|Prpf31|preweaning lethality, complete penetrance|decreased bone mineral content|decreased bone mineral density|increased fasted circulating glucose level|increased total body fat amount
MCTS1	MGI:1916245|Mcts1|increased circulating alkaline phosphatase level
ANAPC13	MGI:1916260|Anapc13|preweaning lethality, complete penetrance|decreased caudal vertebrae number|embryonic lethality prior to organogenesis
TNIK	MGI:1916264|Tnik|decreased CD4-positive, CD25-positive, alpha-beta regulatory T cell number|abnormal bone structure|abnormal pelvic girdle bone morphology|decreased body length|decreased bone mineral content|decreased bone mineral density|decreased lean body mass|decreased total body fat amount
PRRT2	MGI:1916267|Prrt2|decreased circulating alkaline phosphatase level|decreased startle reflex
SNX15	MGI:1916274|Snx15|increased circulating alkaline phosphatase level
SMDT1	MGI:1916279|Smdt1|preweaning lethality, complete penetrance|decreased caudal vertebrae number|prenatal lethality
ISCA1	MGI:1916296|Isca1|preweaning lethality, complete penetrance|abnormal behavior|abnormal behavioral response to light|abnormal embryo size|decreased exploration in new environment|decreased fasted circulating glucose level|decreased vertical activity|embryonic growth retardation|embryonic lethality prior to tooth bud stage
ATP2C2	MGI:1916297|Atp2c2|abnormal seminal vesicle morphology|abnormal sternum morphology|enlarged lymph nodes
OSCP1	MGI:1916308|Oscp1|abnormal seminal vesicle morphology
ADAMTS9	MGI:1916320|Adamts9|preweaning lethality, incomplete penetrance|abnormal embryo size|abnormal eye morphology|abnormal heart morphology|abnormal lymph node morphology|abnormal seminal vesicle morphology|decreased vertical activity|embryonic growth retardation|embryonic lethality prior to organogenesis|enlarged heart
TMEM97	MGI:1916321|Tmem97|small testis
FAM207A	MGI:1916334|Fam207a|increased circulating HDL cholesterol level|increased circulating cholesterol level
TMEM160	MGI:1916344|Tmem160|abnormal eye morphology|abnormal heart morphology|abnormal kidney morphology|enlarged heart|hydrometra|small superior vagus ganglion
YDJC	MGI:1916351|Ydjc|preweaning lethality, incomplete penetrance|abnormal behavioral response to light|decreased circulating glucose level|impaired righting response|increased circulating alkaline phosphatase level|increased circulating sodium level|increased effector memory T-helper cell number|increased erythrocyte cell number|increased germinal center B cell number|increased hematocrit|increased h…
CCNQ	MGI:1916359|Ccnq|preweaning lethality, complete penetrance|abnormal embryo size|embryonic growth retardation|embryonic lethality prior to organogenesis|embryonic lethality prior to tooth bud stage
UBR4	MGI:1916366|Ubr4|preweaning lethality, complete penetrance|embryonic lethality prior to tooth bud stage
CGRRF1	MGI:1916368|Cgrrf1|increased CD5-positive gamma-delta T cell number|increased gamma-delta T cell number
GSDMD	MGI:1916396|Gsdmd|decreased cardiac muscle contractility|decreased heart left ventricle size
CCDC124	MGI:1916403|Ccdc124|decreased brain size|small heart|small liver|small lung|small spleen
MRPL44	MGI:1916413|Mrpl44|preweaning lethality, complete penetrance|abnormal bone structure|increased bone mineral content
FCMR	MGI:1916419|Fcmr|enlarged adrenal glands
CNPPD1	MGI:1916421|Cnppd1|abnormal digit morphology|decreased body length|decreased lean body mass|decreased total body fat amount
SNX5	MGI:1916428|Snx5|abnormal vertebrae morphology|decreased circulating HDL cholesterol level|decreased circulating LDL cholesterol level|decreased circulating alanine transaminase level|decreased circulating cholesterol level|decreased circulating potassium level|increased body weight
TMEM256	MGI:1916436|Tmem256|abnormal vocalization|decreased vertical activity|limb grasping|short tibia|shortened ST segment
DHX16	MGI:1916442|Dhx16|preweaning lethality, complete penetrance|embryonic lethality prior to organogenesis
ARMC2	MGI:1916449|Armc2|preweaning lethality, complete penetrance|embryonic lethality prior to tooth bud stage
PTMS	MGI:1916452|Ptms|preweaning lethality, incomplete penetrance|abnormal behavior|abnormal behavioral response to light|decreased lean body mass|decreased total body fat amount|hyperactivity
SRSF11	MGI:1916457|Srsf11|preweaning lethality, complete penetrance|embryonic lethality prior to organogenesis
HSPB2	MGI:1916503|Hspb2|abnormal motor learning|decreased coping response
ING2	MGI:1916510|Ing2|preweaning lethality, incomplete penetrance|hyperactivity
CTDSPL	MGI:1916524|Ctdspl|impaired glucose tolerance
DCPS	MGI:1916555|Dcps|preweaning lethality, complete penetrance|abnormal embryo size|abnormal embryo turning|embryonic growth retardation
PACRG	MGI:1916560|Pacrg|male infertility
CFAP299	MGI:1916571|Cfap299|not_reported
C11orf97	MGI:1916575|1700012B09Rik|decreased caudal vertebrae number
C9orf116	MGI:1916577|1700007K13Rik|increased grip strength
CFAP206	MGI:1916579|Cfap206|preweaning lethality, incomplete penetrance|female infertility|male infertility
FAM110B	MGI:1916593|Fam110b|abnormal response to tactile stimuli|decreased blood urea nitrogen level|decreased mature B cell number|increased erythrocyte cell number|increased leukocyte cell number
C19orf81	MGI:1916599|1700008O03Rik|abnormal hair growth
BTBD9	MGI:1916625|Btbd9|decreased body length|decreased grip strength|increased circulating HDL cholesterol level|increased circulating cholesterol level|short tibia|shortened PQ interval|shortened PR interval
H2BL1P	MGI:1916632|1700024P04Rik|decreased circulating free fatty acid level|male infertility
DNAJC17	MGI:1916658|Dnajc17|preweaning lethality, complete penetrance|decreased threshold for auditory brainstem response|increased circulating alkaline phosphatase level
MROH4P	MGI:1916689|Mroh4|abnormal coat appearance|abnormal hair growth
PRSS56	MGI:1916703|Prss56|decreased leukocyte cell number
COMMD10	MGI:1916706|Commd10|preweaning lethality, complete penetrance
TMEM127	MGI:1916720|Tmem127|decreased CD4-positive, alpha beta T cell number|decreased effector memory CD8-positive, alpha-beta T cell number|increased CD4-positive, CD25-positive, alpha-beta regulatory T cell number|increased CD4-positive, alpha beta T cell number|increased CD8-positive, alpha-beta T cell number|increased CD8-positive, naive alpha-beta T cell number|decreased B cell number|decreased B-2…
C11orf94	MGI:1916742|1700029I15Rik|abnormal skin morphology|male infertility
AVPI1	MGI:1916784|Avpi1|decreased red blood cell distribution width|decreased threshold for auditory brainstem response|increased fasted circulating glucose level
C1orf198	MGI:1916801|2310022B05Rik|increased B cell number|increased grip strength|increased leukocyte cell number|increased startle reflex
KLHDC2	MGI:1916804|Klhdc2|preweaning lethality, complete penetrance|abnormal head morphology|abnormal skin morphology|abnormal snout morphology|corneal opacity|enlarged heart|hypoactivity|increased body weight|prolonged PQ interval|prolonged PR interval|small thymus|tremors
BOD1	MGI:1916806|Bod1|preweaning lethality, complete penetrance|increased heart weight|increased or absent threshold for auditory brainstem response
CDK13	MGI:1916812|Cdk13|preweaning lethality, complete penetrance|increased startle reflex
HILPDA	MGI:1916823|Hilpda|decreased cardiac muscle contractility|decreased threshold for auditory brainstem response|thin ventricular wall
CMBL	MGI:1916824|Cmbl|increased caudal vertebrae number
RHOU	MGI:1916831|Rhou|increased blood urea nitrogen level|increased mean corpuscular volume
PLEKHM2	MGI:1916832|Plekhm2|increased CD8-positive, alpha-beta T cell number|decreased body weight|decreased hematocrit|decreased hemoglobin content|increased leukocyte cell number
HJV	MGI:1916835|Hfe2|increased hematocrit|increased hemoglobin content|increased mean corpuscular hemoglobin|increased mean corpuscular volume
MTFMT	MGI:1916856|Mtfmt|preweaning lethality, complete penetrance
SEC24D	MGI:1916858|Sec24d|preweaning lethality, complete penetrance|abnormal liver morphology|abnormal stomach morphology|impaired glucose tolerance|increased circulating alkaline phosphatase level
RAB15	MGI:1916865|Rab15|limb grasping
PITRM1	MGI:1916867|Pitrm1|preweaning lethality, complete penetrance
ARHGEF12	MGI:1916882|Arhgef12|preweaning lethality, incomplete penetrance|abnormal embryo size|abnormal sensory capabilities/reflexes/nociception|decreased mean corpuscular hemoglobin|embryonic growth retardation|prenatal lethality prior to heart atrial septation
DAPK1	MGI:1916885|Dapk1|abnormal gait
EXOSC8	MGI:1916889|Exosc8|preweaning lethality, complete penetrance|embryonic lethality prior to tooth bud stage|thrombocytopenia
FAM83G	MGI:1916890|Fam83g|decreased body weight|decreased circulating triglyceride level|increased erythrocyte cell number|increased hematocrit|increased startle reflex
DDX51	MGI:1916913|Ddx51|preweaning lethality, complete penetrance
MIF4GD	MGI:1916924|Mif4gd|decreased caudal vertebrae number
PXDN	MGI:1916925|Pxdn|preweaning lethality, incomplete penetrance
EMC10	MGI:1916933|Emc10|abnormal gait|abnormal locomotor behavior|abnormal vocalization|decreased circulating glucose level|decreased lymphocyte cell number|decreased mean corpuscular volume|increased eosinophil cell number|increased neutrophil cell number|thin ventricular wall|thrombocytopenia
CAMSAP3	MGI:1916947|Camsap3|increased CD4-positive, CD25-positive, alpha-beta regulatory T cell number|preweaning lethality, incomplete penetrance|abnormal bone structure|absent pinna reflex|decreased blood urea nitrogen level|decreased body length|decreased bone mineral content|decreased bone mineral density|decreased circulating cholesterol level|decreased circulating glucose level|decreased hemoglobin…
SLC52A3	MGI:1916948|Slc52a3|preweaning lethality, complete penetrance|abnormal vibrissa morphology|increased body weight
LRR1	MGI:1916956|Lrr1|preweaning lethality, complete penetrance|embryonic lethality prior to organogenesis|tremors
ARAP1	MGI:1916960|Arap1|decreased lean body mass|increased startle reflex|short tibia
TRIP13	MGI:1916966|Trip13|abnormal behavioral response to light|abnormal tail morphology|cardiovascular system phenotype|decreased bone mineral content|decreased heart rate variability|decreased startle reflex|female infertility|increased blood urea nitrogen level|increased heart rate|male infertility|shortened RR interval|shortened ST segment
USP46	MGI:1916977|Usp46|abnormal behavior|increased circulating cholesterol level|increased circulating triglyceride level
PAOX	MGI:1916983|Paox|decreased total body fat amount
TTL	MGI:1916987|Ttl|preweaning lethality, complete penetrance|edema
ALDH16A1	MGI:1916998|Aldh16a1|decreased circulating chloride level|decreased circulating sodium level|increased circulating calcium level
FBXO7	MGI:1917004|Fbxo7|decreased CD4-positive, alpha beta T cell number|decreased CD8-positive, alpha-beta T cell number|increased effector memory CD4-positive, alpha-beta T cell number|increased effector memory CD8-positive, alpha-beta T cell number|decreased NK T cell number|decreased T cell number|decreased circulating alanine transaminase level|decreased circulating fructosamine level|decreased ci…
RAB43	MGI:1917084|Rab43|abnormal behavioral response to light|increased hematocrit|increased mean corpuscular hemoglobin|increased mean corpuscular volume
PCGF1	MGI:1917087|Pcgf1|preweaning lethality, complete penetrance|abnormal embryo size|abnormal embryo turning|abnormal forebrain development|abnormal heart looping|abnormal heart morphology|abnormal midbrain development|abnormal neural tube closure|abnormal pharyngeal arch morphology|embryonic growth retardation
EIF1AD	MGI:1917110|Eif1ad|preweaning lethality, complete penetrance|embryonic lethality prior to organogenesis|embryonic lethality prior to tooth bud stage
TTC39B	MGI:1917113|Ttc39b|decreased circulating triglyceride level|thrombocytosis
NABP2	MGI:1917167|Nabp2|preweaning lethality, complete penetrance|abnormal craniofacial morphology|abnormal embryo size|abnormal limb morphology|decreased eosinophil cell number|edema
DNAH17	MGI:1917176|Dnah17|abnormal hair growth|male infertility
ZNF175	MGI:1917180|Zfp715|decreased circulating cholesterol level|increased circulating cholesterol level
TSPAN18	MGI:1917186|Tspan18|decreased vertical activity
FNDC4	MGI:1917195|Fndc4|hyperactivity|increased mean corpuscular hemoglobin concentration|limb grasping
FARS2	MGI:1917205|Fars2|preweaning lethality, complete penetrance|decreased grip strength|increased bone mineral content
PTCD3	MGI:1917206|Ptcd3|preweaning lethality, complete penetrance
GALK2	MGI:1917226|Galk2|abnormal digit morphology|abnormal kidney morphology|abnormal lens morphology|cataract|increased circulating alkaline phosphatase level|increased grip strength
SPINK2	MGI:1917232|Spink2|abnormal epididymis morphology|male infertility
KAT14	MGI:1917264|Kat14|preweaning lethality, incomplete penetrance|abnormal cornea morphology|abnormal cranium morphology|abnormal eye morphology|abnormal eye pigmentation|abnormal eye size|abnormal eyelid aperture|abnormal iris morphology|abnormal maxilla morphology|corneal opacity|decreased body length|decreased body weight|decreased bone mineral content|decreased lean body mass|eyelids fail to open
INO80B	MGI:1917270|Ino80b|preweaning lethality, complete penetrance|embryonic lethality prior to organogenesis|embryonic lethality prior to tooth bud stage|pale yolk sac
NT5DC2	MGI:1917271|Nt5dc2|decreased grip strength|increased or absent threshold for auditory brainstem response
SLC23A4P	MGI:1917272|Slc23a4|decreased body weight|decreased mean corpuscular volume
MCM10	MGI:1917274|Mcm10|decreased circulating alanine transaminase level
DOP1B	MGI:1917278|Dop1b|abnormal coat appearance|decreased circulating glycerol level|increased bone mineral density|increased grip strength
TRNT1	MGI:1917297|Trnt1|decreased mean corpuscular hemoglobin concentration|increased body weight|increased circulating serum albumin level
GOLM1	MGI:1917329|Golm1|increased thermal nociceptive threshold
SASH1	MGI:1917347|Sash1|preweaning lethality, complete penetrance
DNMBP	MGI:1917352|Dnmbp|decreased circulating bilirubin level
MLLT3	MGI:1917372|Mllt3|preweaning lethality, complete penetrance|increased circulating aspartate transaminase level|increased circulating creatine kinase level|thrombocytopenia
SLC44A4	MGI:1917379|Slc44a4|cardiovascular system phenotype|decreased heart rate variability
LIPN	MGI:1917416|Lipn|decreased circulating glucose level
FAM162A	MGI:1917436|Fam162a|abnormal lens morphology|abnormal retinal blood vessel morphology|abnormal retinal vasculature morphology|cataract|decreased prepulse inhibition|hypoactivity|persistence of hyaloid vascular system
MED23	MGI:1917458|Med23|preweaning lethality, complete penetrance
PPIL3	MGI:1917475|Ppil3|abnormal bone structure|absent pinna reflex|decreased circulating HDL cholesterol level|increased circulating HDL cholesterol level|increased circulating cholesterol level|increased circulating free fatty acid level
POC1A	MGI:1917485|Poc1a|preweaning lethality, incomplete penetrance|female infertility|impaired glucose tolerance|male infertility
GTF3C5	MGI:1917489|Gtf3c5|preweaning lethality, complete penetrance
CHP2	MGI:1917511|Chp2|preweaning lethality, incomplete penetrance|decreased fasted circulating glucose level|increased grip strength
KYAT1	MGI:1917516|Kyat1|preweaning lethality, incomplete penetrance|hyperactivity
HDAC8	MGI:1917565|Hdac8|decreased body length|decreased bone mineral content|decreased bone mineral density|increased circulating magnesium level|increased monocyte cell number
BCLAF1	MGI:1917580|Bclaf1|preweaning lethality, complete penetrance|abnormal lens morphology|cyanosis|decreased leukocyte cell number|increased mean corpuscular hemoglobin
SHPRH	MGI:1917581|Shprh|abnormal skin morphology|enlarged thymus
CD3EAP	MGI:1917583|Cd3eap|preweaning lethality, complete penetrance|embryonic lethality prior to organogenesis
PTGES2	MGI:1917592|Ptges2|increased mean corpuscular hemoglobin
PPP4R1	MGI:1917601|Ppp4r1|male infertility|prolonged QT interval
GTPBP3	MGI:1917609|Gtpbp3|preweaning lethality, incomplete penetrance
ICA1L	MGI:1917625|Ica1l|abnormal eye morphology|enlarged cecum|enlarged heart
MOSPD1	MGI:1917630|Mospd1|increased circulating alkaline phosphatase level
INTS2	MGI:1917672|Ints2|preweaning lethality, complete penetrance
CSNK1G3	MGI:1917675|Csnk1g3|abnormal cranium morphology
POLR3B	MGI:1917678|Polr3b|preweaning lethality, complete penetrance|embryonic lethality prior to organogenesis|embryonic lethality prior to tooth bud stage
TBCE	MGI:1917680|Tbce|preweaning lethality, complete penetrance|abnormal lens morphology|cataract
CD248	MGI:1917695|Cd248|abnormal skin morphology|abnormal spleen morphology|abnormal testis morphology|decreased body length|enlarged spleen|increased circulating alkaline phosphatase level|scaly skin
CENPL	MGI:1917704|Cenpl|preweaning lethality, complete penetrance
CRTC3	MGI:1917711|Crtc3|preweaning lethality, incomplete penetrance
RPRD1B	MGI:1917720|Rprd1b|increased mean corpuscular hemoglobin concentration
ARHGAP17	MGI:1917747|Arhgap17|decreased B-1a cell number|decreased follicular B cell number|decreased mature B cell number|increased transitional stage T1 B cell number
BBX	MGI:1917758|Bbx|abnormal cranium morphology|abnormal tooth morphology|decreased body length|decreased body weight|decreased bone mineral content|decreased bone mineral density|decreased circulating calcium level|decreased lean body mass
EEF2KMT	MGI:1917761|Eef2kmt|decreased hemoglobin content
STAMBP	MGI:1917777|Stambp|preweaning lethality, incomplete penetrance|decreased basophil cell number|decreased monocyte cell number|increased basophil cell number|increased leukocyte cell number|increased lymphocyte cell number|increased monocyte cell number
WARS2	MGI:1917810|Wars2|preweaning lethality, complete penetrance|abnormal spinal cord morphology|embryonic lethality prior to organogenesis|embryonic lethality prior to tooth bud stage
WDR36	MGI:1917819|Wdr36|preweaning lethality, complete penetrance|embryonic lethality prior to organogenesis
TCERG1L	MGI:1917821|Tcerg1l|decreased circulating glucose level|decreased circulating potassium level|decreased circulating triglyceride level|decreased fasted circulating glucose level|decreased total body fat amount|increased NK cell number|increased lean body mass
TBCCD1	MGI:1917823|Tbccd1|female infertility|male infertility
ZC3H11A	MGI:1917829|Zc3h11a|prenatal lethality prior to heart atrial septation
FBXO33	MGI:1917861|Fbxo33|absent pinna reflex|decreased body length|decreased lean body mass|increased or absent threshold for auditory brainstem response
SUGP1	MGI:1917866|Sugp1|preweaning lethality, incomplete penetrance|decreased mean platelet volume|decreased neutrophil cell number|female infertility
DCP2	MGI:1917890|Dcp2|preweaning lethality, complete penetrance|abnormal coat/hair pigmentation|abnormal vitreous body morphology|increased heart weight
DUSP16	MGI:1917936|Dusp16|decreased bone mineral content|decreased circulating cholesterol level|impaired glucose tolerance|increased startle reflex
C3orf14	MGI:1917937|3830406C13Rik|decreased bone mineral content|decreased lean body mass|decreased total body fat amount|increased bone mineral content|increased lean body mass|increased red blood cell distribution width|increased total body fat amount
NOS1AP	MGI:1917979|Nos1ap|abnormal retinal blood vessel morphology|abnormal urinary bladder morphology|hyperactivity|increased vertical activity
PRPF3	MGI:1918017|Prpf3|preweaning lethality, complete penetrance|abnormal behavior|hypoactivity
NOLC1	MGI:1918019|Nolc1|increased startle reflex
GPR173	MGI:1918021|Gpr173|abnormal behavior
ZMYND8	MGI:1918025|Zmynd8|preweaning lethality, complete penetrance|decreased body weight|decreased circulating cholesterol level|decreased circulating serum albumin level|decreased circulating total protein level|decreased hemoglobin content|decreased total body fat amount
PRDM5	MGI:1918029|Prdm5|abnormal behavior|abnormal optic disk morphology|abnormal retinal blood vessel morphology|abnormal retinal vasculature morphology|abnormal skin morphology|hypoactivity|increased circulating alkaline phosphatase level|increased circulating sodium level|increased or absent threshold for auditory brainstem response|small testis
DENND1C	MGI:1918035|Dennd1c|decreased bone mineral content
KLHL30	MGI:1918038|Klhl30|decreased caudal vertebrae number
KYNU	MGI:1918039|Kynu|increased circulating bilirubin level
ANKIB1	MGI:1918047|Ankib1|hyperactivity|increased fasted circulating glucose level|limb grasping|short tibia
CEP192	MGI:1918049|Cep192|abnormal behavioral response to light
SEPTIN10	MGI:1918110|Sept10|preweaning lethality, incomplete penetrance|male infertility
SPATA16	MGI:1918112|Spata16|female infertility|male infertility
MICALCL	MGI:1918127|Micalcl|abnormal skin morphology|enlarged lymph nodes|enlarged uterus|not_reported
INTS10	MGI:1918135|Ints10|preweaning lethality, complete penetrance|abnormal chorioallantoic fusion|abnormal embryo size|abnormal embryo turning|abnormal heart morphology|abnormal neural tube closure|embryonic growth retardation|impaired pupillary reflex|microphthalmia
EFCAB3	MGI:1918144|Efcab3|decreased effector memory CD8-positive, alpha-beta T cell number
LPCAT2BP	MGI:1918152|Lpcat2b|abnormal bone structure|corneal deposits
SETD2	MGI:1918177|Setd2|abnormal bone structure|decreased body length|decreased bone mineral content|decreased bone mineral density|decreased grip strength|decreased lean body mass|decreased prepulse inhibition|decreased total body fat amount|not_reported|short tibia
NOL8	MGI:1918180|Nol8|preweaning lethality, complete penetrance|decreased body length|increased fasted circulating glucose level
TRIM45	MGI:1918187|Trim45|preweaning lethality, complete penetrance
DAP	MGI:1918190|Dap|increased circulating free fatty acid level
MMRN1	MGI:1918195|Mmrn1|male infertility
PHF6	MGI:1918248|Phf6|preweaning lethality, complete penetrance|increased or absent threshold for auditory brainstem response
CCDC83	MGI:1918255|Ccdc83|decreased heart left ventricle size|decreased leukocyte cell number|decreased lymphocyte cell number|decreased monocyte cell number|thin ventricular wall
KCTD1	MGI:1918269|Kctd1|cataract|decreased heart weight|decreased total body fat amount|persistence of hyaloid vascular system|sclerocornea
SPATS1	MGI:1918270|Spats1|short tibia
NEMF	MGI:1918305|Nemf|preweaning lethality, complete penetrance|abnormal tail morphology|decreased circulating glucose level
STOX2	MGI:1918319|Stox2|preweaning lethality, incomplete penetrance|increased lean body mass
RIMKLB	MGI:1918325|Rimklb|abnormal behavior|abnormal behavioral response to light|abnormal sleep behavior|decreased total body fat amount|hyperactivity|increased bone mineral content|increased heart weight|increased lean body mass|male infertility
ARHGAP19	MGI:1918335|Arhgap19|abnormal seminal vesicle morphology
CCDC122	MGI:1918358|Ccdc122|increased grip strength|increased lean body mass
GPR39	MGI:1918361|Gpr39|abnormal kidney morphology|decreased basophil cell number|decreased neutrophil cell number|polycystic kidney
STX18	MGI:1918366|Stx18|preweaning lethality, complete penetrance|abnormal embryo size|decreased circulating glucose level|embryonic growth retardation|embryonic lethality prior to organogenesis|embryonic lethality prior to tooth bud stage
ZNF689	MGI:1918381|Zfp689|preweaning lethality, incomplete penetrance|abnormal sleep behavior|impaired righting response
OXSM	MGI:1918397|Oxsm|preweaning lethality, complete penetrance|increased or absent threshold for auditory brainstem response
MIER1	MGI:1918398|Mier1|abnormal behavior|abnormal vocalization|decreased body weight|decreased circulating free fatty acid level|decreased circulating glucose level|increased total body fat amount|tremors|trunk curl
ZDHHC11	MGI:1918414|Zdhhc11|decreased threshold for auditory brainstem response
ZDHHC11B	MGI:1918414|Zdhhc11|decreased threshold for auditory brainstem response
NBAS	MGI:1918419|Nbas|preweaning lethality, complete penetrance|abnormal optic disk morphology|abnormal retinal blood vessel morphology|abnormal retinal vasculature morphology|decreased grip strength|increased fasted circulating glucose level
FBXO24	MGI:1918426|Fbxo24|female infertility|increased or absent threshold for auditory brainstem response|male infertility
PHF11	MGI:1918441|Phf11a|increased circulating triglyceride level
GPR15	MGI:1918473|Gpr15|impaired glucose tolerance
DLG5	MGI:1918478|Dlg5|preweaning lethality, complete penetrance|abnormal brain morphology|hydroencephaly
POC1B	MGI:1918511|Poc1b|abnormal pancreas morphology
CCDC57	MGI:1918526|Ccdc57|decreased effector memory CD4-positive, alpha-beta T cell number|abnormal cranium morphology|decreased body weight|decreased heart weight|increased heart weight
CPVL	MGI:1918537|Cpvl|abnormal skin morphology|decreased circulating alkaline phosphatase level|decreased circulating creatinine level|enlarged lymph nodes|thick skin
RASSF8	MGI:1918573|Rassf8|preweaning lethality, incomplete penetrance|abnormal coat/ hair morphology|abnormal heart morphology|abnormal testis morphology|enlarged heart|small testis
COL24A1	MGI:1918605|Col24a1|decreased body length|increased grip strength
JMJD1C	MGI:1918614|Jmjd1c|preweaning lethality, incomplete penetrance|mydriasis|vertebral transformation
PDSS2	MGI:1918615|Pdss2|preweaning lethality, complete penetrance|abnormal tooth morphology|embryonic lethality prior to tooth bud stage|increased startle reflex|vertebral fusion
DMBT1L1	MGI:1918645|5430419D17Rik|increased or absent threshold for auditory brainstem response
FMNL2	MGI:1918659|Fmnl2|decreased bone mineral density|decreased circulating bilirubin level|short tibia
PTK7	MGI:1918711|Ptk7|preweaning lethality, complete penetrance|abnormal response to new environment
USP19	MGI:1918722|Usp19|preweaning lethality, incomplete penetrance|abnormal coat appearance|decreased total body fat amount|increased circulating creatinine level|increased lean body mass|increased mean corpuscular hemoglobin concentration
PPP6R2	MGI:1918724|Ppp6r2|preweaning lethality, incomplete penetrance
ALPK1	MGI:1918731|Alpk1|decreased circulating bilirubin level
BBS7	MGI:1918742|Bbs7|preweaning lethality, incomplete penetrance|abnormal lens morphology
CYP2U1	MGI:1918769|Cyp2u1|preweaning lethality, incomplete penetrance
ANKLE1	MGI:1918775|Ankle1|abnormal coat/hair pigmentation
KAZN	MGI:1918779|Kazn|decreased body weight|decreased circulating aspartate transaminase level|decreased total body fat amount
FBXO9	MGI:1918788|Fbxo9|hypoactivity|increased circulating HDL cholesterol level|increased circulating cholesterol level|small adrenal glands
MTRF1L	MGI:1918830|Mtrf1l|preweaning lethality, complete penetrance
GDPD2	MGI:1918834|Gdpd2|increased fasted circulating glucose level
LLGL2	MGI:1918843|Llgl2|preweaning lethality, complete penetrance
ARMH3	MGI:1918867|Armh3|preweaning lethality, complete penetrance|increased grip strength
GIMAP6	MGI:1918876|Gimap6|decreased CD4-negative NK T cell number|decreased NK T cell number|decreased circulating amylase level|decreased circulating iron level|decreased mean corpuscular hemoglobin|decreased mean corpuscular volume|decreased memory-marker CD4-negative NK T cell number|decreased total body fat amount|increased blood urea nitrogen level|increased circulating HDL cholesterol level|increa…
PANX3	MGI:1918881|Panx3|decreased circulating insulin level|decreased vertical activity|increased or absent threshold for auditory brainstem response
SCN3B	MGI:1918882|Scn3b|abnormal bone structure|decreased body length|decreased bone mineral content
OPTN	MGI:1918898|Optn|decreased circulating HDL cholesterol level|decreased circulating LDL cholesterol level|decreased circulating cholesterol level|increased mean corpuscular hemoglobin
METTL7B	MGI:1918914|Mettl7b|abnormal coat/hair pigmentation|abnormal sleep behavior|decreased circulating chloride level|decreased circulating glucose level
TMEM248	MGI:1918917|Tmem248|abnormal cecum morphology|abnormal colon morphology|abnormal duodenum morphology|abnormal jejunum morphology|abnormal pancreas morphology|absent pancreas|decreased body length|decreased grip strength|decreased lean body mass|decreased total body fat amount|decreased vertical activity|distended jejunum|enlarged adrenal glands|enlarged cecum|enlarged duodenum|enlarged ileum|fema…
ABHD8	MGI:1918946|Abhd8|abnormal behavior|hyperactivity
PNPT1	MGI:1918951|Pnpt1|preweaning lethality, complete penetrance|abnormal clavicle morphology|increased mean corpuscular hemoglobin|increased mean corpuscular volume
SLC46A3	MGI:1918956|Slc46a3|abnormal behavioral response to light|abnormal coat appearance|decreased leukocyte cell number
UBIAD1	MGI:1918957|Ubiad1|preweaning lethality, complete penetrance|abnormal cornea morphology|increased or absent threshold for auditory brainstem response
LRRCC1	MGI:1918960|Lrrcc1|abnormal brain morphology|hydroencephaly|male infertility
DRAM1	MGI:1918962|Dram1|decreased heart weight|decreased lean body mass|decreased vertical activity
DHX35	MGI:1918965|Dhx35|preweaning lethality, complete penetrance|decreased food intake
TELO2	MGI:1918968|Telo2|preweaning lethality, complete penetrance
OSBPL3	MGI:1918970|Osbpl3|decreased KLRG1+ CD8 alpha beta T cell number|decreased circulating glycerol level|decreased eosinophil cell number|increased KLRG1-positive NK cell number|increased bone mineral density
STK11IP	MGI:1918978|Stk11ip|preweaning lethality, complete penetrance
VPS11	MGI:1918982|Vps11|preweaning lethality, complete penetrance
NECTIN4	MGI:1918990|Nectin4|preweaning lethality, incomplete penetrance|decreased grip strength
ULK3	MGI:1918992|Ulk3|abnormal spleen morphology|decreased circulating serum albumin level|enlarged lymph nodes
RGL3	MGI:1918996|Rgl3|abnormal gait|abnormal snout morphology
TMPRSS6	MGI:1919003|Tmprss6|abnormal skin morphology|short tibia
VWA8	MGI:1919008|Vwa8|decreased circulating amylase level|increased circulating potassium level|increased fasted circulating glucose level
BBS10	MGI:1919019|Bbs10|preweaning lethality, complete penetrance
AP2B1	MGI:1919020|Ap2b1|preweaning lethality, complete penetrance|abnormal embryo size|cleft palate
INTS12	MGI:1919043|Ints12|preweaning lethality, complete penetrance|decreased mean corpuscular volume|decreased red blood cell distribution width|increased circulating magnesium level
DCAF7	MGI:1919083|Dcaf7|preweaning lethality, complete penetrance|increased circulating HDL cholesterol level|increased or absent threshold for auditory brainstem response
ZBTB43	MGI:1919084|Zbtb43|abnormal behavior|hyperactivity|impaired glucose tolerance|impaired pupillary reflex|persistence of hyaloid vascular system
LANCL2	MGI:1919085|Lancl2|abnormal heart morphology|abnormal kidney morphology|decreased vertical activity|enlarged heart|enlarged kidney
PHF7	MGI:1919088|Phf7|male infertility
PDIA6	MGI:1919103|Pdia6|preweaning lethality, complete penetrance|increased leukocyte cell number
SLC17A9	MGI:1919107|Slc17a9|abnormal eye morphology|abnormal skin morphology|decreased vertical activity
FBXO30	MGI:1919115|Fbxo30|preweaning lethality, incomplete penetrance
[truncated: 2,408 more rows]
