# Supplementary material for: Deletion upstream of MAB21L2 highlights the importance of evolutionarily conserved non-coding sequences for eye development
Source: Nat Commun. 2024 Oct 26;15:9245. doi: 10.1038/s41467-024-53553-2 (PMC11511899; doi:10.1038/s41467-024-53553-2)
Supplement: Supplementary file 4 — Supplementary Software 1 [file 41467_2024_53553_MOESM4_ESM.zip › Supplementary Software 1/custom_annotations/OMIM_genemap2_2020.txt]

RefSeq2019	Gene_symbols_OMIM	Gene_name_OMIM	Phenotypes_OMIM	Mouse_gene_symbol_&_ID_MGI	Comments_OMIM	Chromosome_NCBI	Genomic_start_GRCh38_NCBI	Genomic_end_GRCh38_NCBI	Cyto_location_OMIM	Computed_cyto_location_UCSC	MIM_Number_for_Gene/Locus_OMIM	Entrez_gene_ID_NCBI	Ensembl_gene_ID_Ensembl
A1BG	A1BG	Glycoprotein, alpha-1B		A1bg (MGI:2152878)	order: C3-SE-LU-A1BG	chr19	58345182	58353491	19cen-q13.2	19q13.43	138670	1	ENSG00000121410
A1CF	A1CF, ASP	APOBEC1 complementation factor		A1cf (MGI:1917115)		chr10	50799408	50885674	10q11.21	10q11.23	618199	29974	ENSG00000148584
A2M	A2M	Alpha-2-macroglobulin	{Alzheimer disease, susceptibility to}, 104300 (3), Autosomal dominant	A2m (MGI:2449119)	cluster of genes	chr12	9067707	9116228	12p13.3-p12.3	12p13.31	103950	2	ENSG00000175899
A2ML1	A2ML1, OMS	Alpha-2-macroglobulin-like 1	{Otitis media, susceptibility to}, 166760 (3), Autosomal dominant			chr12	8822553	8887201	12p13.31	12p13.31	610627	144568	ENSG00000166535
A4GALT	A4GALT, P1PK	Alpha 1,4-galactosyltransferase	[Blood group, P1Pk system, p phenotype], 111400 (3); NOR polyagglutination syndrome, 111400 (3); [Blood group, P1Pk system, P(2) phenotype], 111400 (3)	A4galt (MGI:3512453)		chr22	42692111	42721300	22q13.2	22q13.2	607922	53947	ENSG00000128274
A4GNT	A4GNT	Alpha-1,4-N-acetylglucosaminyltransferase		A4gnt (MGI:2143261)		chr3	138123712	138133309	3p14.3	3q22.3	616709	51146	ENSG00000118017
AAAS	AAAS, AAA	Aladin	Achalasia-addisonianism-alacrimia syndrome, 231550 (3), Autosomal recessive	Aaas (MGI:2443767)		chr12	53307455	53321609	12q13	12q13.13	605378	8086	ENSG00000094914
AACS	AACS, ACSF1	Acetoacetyl-CoA synthetase		Aacs (MGI:1926144)		chr12	125065434	125143326	12q24.31	12q24.31	614364	65985	ENSG00000081760
AADAC	AADAC, DAC	Arylacetamide deacetylase (esterase)		Aadac (MGI:1915008)		chr3	151814007	151828487	3q21.3-q25.2	3q25.1	600338	13	ENSG00000114771
AADAT	AADAT, KAT2	Alpha-aminoadipate aminotransferase		Aadat (MGI:1345167)		chr4	170060221	170091698	4q32.2	4q33	611754	51166	ENSG00000109576
AAGAB	AAGAB, p34, PPKP1A, PPKP1, KPPP1	Alpha- and gamma-adaptin-binding protein	Keratoderma, palmoplantar, punctate type IA, 148600 (3), Autosomal dominant	Aagab (MGI:1914189)		chr15	67200666	67255197	15q22.33-q23	15q23	614888	79719	ENSG00000103591
AAK1	AAK1, KIAA1048	Adaptor protein 2-associated kinase 1		Aak1 (MGI:1098687)		chr2	69457996	69643738	2p13.3	2p13.3	616405	22848	ENSG00000115977
AAMP	AAMP	Angio-associated migratory cell protein		Aamp (MGI:107809)		chr2	218264126	218270180	2q35	2q35	603488	14	ENSG00000127837
AANAT	AANAT, SNAT	Arylalkylamine N-acetyltransferase		Aanat (MGI:1328365)		chr17	76453350	76470796	17q25	17q25.1	600950	15	ENSG00000129673
AAR2	AAR2, C20orf4	Aar2 splicing factor, S. cerevisiae, homolog of		Aar2 (MGI:1915545)		chr20	36236135	36256940	20q11.23	20q11.23	617365	25980	ENSG00000131043
AARS	AARS1, AARS, CMT2N, EIEE29	Alanyl-tRNA synthetase 1	Epileptic encephalopathy, early infantile, 29, 616339 (3), Autosomal recessive; Charcot-Marie-Tooth disease, axonal, type 2N, 613287 (3), Autosomal dominant	Aars (MGI:2384560)		chr16	70252294	70289508	16q22	16q22.1	601065	16	ENSG00000090861
AARS2	AARS2, KIAA1270, MTALARS, COXPD8, LKENP	Alanyl-tRNA synthetase 2	Combined oxidative phosphorylation deficiency 8, 614096 (3), Autosomal recessive; Leukoencephalopathy, progressive, with ovarian failure, 615889 (3), Autosomal recessive	Aars2 (MGI:2681839)		chr6	44297849	44313357	6p21.1	6p21.1	612035	57505	ENSG00000124608
AARSD1	AARSD1	Alanyl-tRNA synthetase domain-containing 1		Aarsd1 (MGI:1916934)		chr17	42950525	42964453	17q21.31	17q21.31	613212	80755	ENSG00000266967
AASDH	AASDH, ACSF4	Aminoadipate-semialdehyde dehydrogenase		Aasdh (MGI:2442517)		chr4	56337686	56389417	4q12	4q12	614365	132949	ENSG00000157426
AASDHPPT	AASDHPPT	Alpha-aminoadipate semialdehyde dehydrogenase-phosphopantetheinyl transferase		Aasdhppt (MGI:1914868)		chr11	106077604	106098694	11q22.3	11q22.3	607756	60496	ENSG00000149313
AASS	AASS	Alpha-aminoadipic semialdehyde synthase	Hyperlysinemia, 238700 (3), Autosomal recessive	Aass (MGI:1353573)		chr7	122073543	122144268	7q31.3	7q31.32	605113	10157	ENSG00000008311
AATF	AATF, CHE1	Apoptosis-antagonizing transcription factor		Aatf (MGI:1929608)		chr17	36948953	37056870	17q11.2-q12	17q12	608463	26574	ENSG00000275700
AATK	AATK, AATYK	Apoptosis-associated tyrosine kinase		Aatk (MGI:1197518)		chr17	81117294	81166220	17q25.3	17q25.3	605276	9625	ENSG00000181409
ABAT	ABAT, GABAT	4-aminobutyrate aminotransferase	GABA-transaminase deficiency, 613163 (3), Autosomal recessive	Abat (MGI:2443582)		chr16	8674616	8784574	16p13.3	16p13.2	137150	18	ENSG00000183044
ABCA1	ABCA1, ABC1, HPALP1, TGD, HDLCQTL13	ATP-binding cassette 1	HDL deficiency, familial, 1, 604091 (3); Tangier disease, 205400 (3), Autosomal recessive	Abca1 (MGI:99607)		chr9	104781005	104928231	9q22-q31	9q31.1	600046	19	ENSG00000165029
ABCA10	ABCA10	ATP-binding cassette, subfamily A, member 10				chr17	69148006	69244847	17q24.2	17q24.3	612508	10349	ENSG00000154263
ABCA12	ABCA12, ARCI4A, ARCI4B, ICR2B, LI2	ATP-binding cassette, subfamily A, member 12	Ichthyosis, congenital, autosomal recessive 4B (harlequin), 242500 (3), Autosomal recessive; Ichthyosis, congenital, autosomal recessive 4A, 601277 (3), Autosomal recessive	Abca12 (MGI:2676312)		chr2	214931541	215138625	2q34	2q35	607800	26154	ENSG00000144452
ABCA13	ABCA13	ATP-binding cassette, subfamily A, member 13		Abca13 (MGI:2388707)		chr7	48171423	48647496	7p12.3	7p12.3	607807	154664	ENSG00000179869
ABCA2	ABCA2, ABC2	ATP-binding cassette 2		Abca2 (MGI:99606)		chr9	137007233	137028921	9q34	9q34.3	600047	20	ENSG00000107331
ABCA3	ABCA3, ABC3, SMDP3	ATP-binding cassette-3	Surfactant metabolism dysfunction, pulmonary, 3, 610921 (3), Autosomal recessive	Abca3 (MGI:1351617)		chr16	2275880	2340727	16p13.3	16p13.3	601615	21	ENSG00000167972
ABCA4	ABCA4, ABCR, STGD1, FFM, RP19, CORD3, ARMD2	ATP-binding transporter, retina-specific	Retinal dystrophy, early-onset severe, 248200 (3), Autosomal recessive; Stargardt disease 1, 248200 (3), Autosomal recessive; Fundus flavimaculatus, 248200 (3), Autosomal recessive; {Macular degeneration, age-related, 2}, 153800 (3), Autosomal dominant; Cone-rod dystrophy 3, 604116 (3); Retinitis pigmentosa 19, 601718 (3), Autosomal recessive	Abca4 (MGI:109424)		chr1	93992833	94121147	1p22.1	1p22.1	601691	24	ENSG00000198691
ABCA5	ABCA5, KIAA1888, HTC3	ATP-binding cassette, subfamily A, member 5	?Hypertrichosis, congenital generalized, with gingival hyperplasia, 135400 (3), Autosomal recessive	Abca5 (MGI:2386607)	mutation identified in 1 HTC3 patient	chr17	69244310	69327132	17q24.2	17q24.3	612503	23461	ENSG00000154265
ABCA6	ABCA6	ATP-binding cassette, subfamily A, member 6		Abca6 (MGI:1923434)		chr17	69062043	69141926	17q24.2	17q24.2-q24.3	612504	23460	ENSG00000154262
ABCA7	ABCA7, ABCX, AD9	ATP-binding cassette, subfamily A, member 7	{Alzheimer disease 9, susceptibility to}, 608907 (3), Autosomal dominant	Abca7 (MGI:1351646)		chr19	1040106	1065571	19p13.3	19p13.3	605414	10347	ENSG00000064687
ABCA8	ABCA8, KIAA0822	ATP-binding cassette, subfamily A, member 8		Abca8b (MGI:1351668)		chr17	68867284	68955414	17q24.2	17q24.2	612505	10351	ENSG00000141338
ABCA9	ABCA9	ATP-binding cassette, subfamily A, member 9		Abca9 (MGI:2386796)		chr17	68974487	69078977	17q24.2	17q24.2	612507	10350	ENSG00000154258
ABCB1	ABCB1, PGY1, MDR1, IBD13, CLCs	ATP-binding cassette, subfamily B, member 1 (P-glycoprotein-1/multiple drug resistance-1)	{Inflammatory bowel disease 13}, 612244 (3); {Colchicine resistance}, 120080 (3)	Abcb1a (MGI:97570)		chr7	87503016	87713322	7q21.1	7q21.12	171050	5243	ENSG00000085563
ABCB10	ABCB10, MTABC2	ATP-binding cassette, subfamily B, member 10		Abcb10 (MGI:1860508)	pseudogene on 15q13-q14	chr1	229516581	229558987	1q42	1q42.13	605454	23456	ENSG00000135776
ABCB11	ABCB11, BSEP, SPGP, PFIC2, BRIC2	ATP-binding cassette, subfamily B, member 11 (bile salt export pump)	Cholestasis, progressive familial intrahepatic 2, 601847 (3), Autosomal recessive; Cholestasis, benign recurrent intrahepatic, 2, 605479 (3), Autosomal recessive	Abcb11 (MGI:1351619)		chr2	168915467	169031395	2q24	2q31.1	603201	8647	ENSG00000073734
ABCB4	ABCB4, PGY3, MDR3, ICP3	ATP-binding cassette, subfamily B, member 4 (P-glycoprotein-3/multiple drug resistance-3)	Gallbladder disease 1, 600803 (3), Autosomal recessive, Autosomal dominant; Cholestasis, intrahepatic, of pregnancy, 3, 614972 (3), Autosomal recessive, Autosomal dominant; Cholestasis, progressive familial intrahepatic 3, 602347 (3), Autosomal recessive	Abcb4 (MGI:97569)	within 500kb of MDR1	chr7	87398987	87476721	7q21.1	7q21.12	171060	5244	ENSG00000005471
ABCB5	ABCB5	ATP-binding cassette, subfamily B, member 5		Abcb5 (MGI:1924956)		chr7	20615666	20757007	7p15.3	7p21.1	611785	340273	ENSG00000004846
ABCB6	ABCB6, MTABC3, MCOPCB7, LAN, DUH3, PSHK2	ATP-binding cassette, subfamily B, member 6	Dyschromatosis universalis hereditaria 3, 615402 (3), Autosomal dominant; Microphthalmia, isolated, with coloboma 7, 614497 (3), Autosomal dominant; [Blood group, Langereis system], 111600 (3); Pseudohyperkalemia, familial, 2, due to red cell leak, 609153 (3), Autosomal dominant	Abcb6 (MGI:1921354)		chr2	219209771	219218957	2q36	2q35	605452	10058	ENSG00000115657
ABCB7	ABCB7, ABC7, ASAT	ATP-binding cassette-7	Anemia, sideroblastic, with ataxia, 301310 (3), X-linked recessive	Abcb7 (MGI:109533)		chrX	75051047	75156282	Xq13.1-q13.3	Xq13.3	300135	22	ENSG00000131269
ABCB8	ABCB8, MABC1	ATP-binding cassette, subfamily B, member 8		Abcb8 (MGI:1351667)		chr7	151028421	151047781	7q35-q36	7q36.1	605464	11194	ENSG00000197150
ABCB9	ABCB9	ATP-binding cassette, subfamily B, member 9		Abcb9 (MGI:1861729)		chr12	122917323	122975159	12q24	12q24.31	605453	23457	ENSG00000150967
ABCC1	ABCC1, MRP1, MRP	ATP-binding cassette, subfamily C, member 1 (multidrug resistance-associated protein 1)		Abcc1 (MGI:102676)		chr16	15949615	16143061	16p13.1	16p13.11	158343	4363	ENSG00000103222
ABCC10	ABCC10, MRP7	ATP-binding cassette, subfamily C, member 10		Abcc10 (MGI:2386976)		chr6	43427537	43451993	6p21.1	6p21.1	612509	89845	ENSG00000124574
ABCC11	ABCC11, MRP8, EWWD, WW	ATP-binding cassette, subfamily C, member 11	[Colostrum secretion, variation in], 117800 (3), Autosomal dominant; [Earwax, wet/dry], 117800 (3), Autosomal dominant; [Axillary odor, variation in], 117800 (3), Autosomal dominant			chr16	48164841	48249972	16q12.1	16q12.1	607040	85320	ENSG00000121270
ABCC12	ABCC12, MRP9	ATP-binding cassette, subfamily C, member 12		Abcc12 (MGI:2441679)		chr16	48082972	48146769	16q12.1	16q12.1	607041	94160	ENSG00000140798
ABCC13	ABCC13	ATP-binding cassette, subfamily C, member 13				chr21	14273798	14301385	21q11.2	21q11.2	608835	150000	ENSG00000243064
ABCC2	ABCC2, CMOAT	ATP-binding cassette, subfamily C, member 2 (canalicular multispecific organic anion transporter)	Dubin-Johnson syndrome, 237500 (3), Autosomal recessive	Abcc2 (MGI:1352447)		chr10	99782601	99853740	10q24	10q24.2	601107	1244	ENSG00000023839
ABCC3	ABCC3, CMOAT2, MRP3, MLP2	ATP-binding cassette, sub-family C, member 3		Abcc3 (MGI:1923658)		chr17	50634880	50692252	17q22	17q21.33	604323	8714	ENSG00000108846
ABCC4	ABCC4, MRP4, MOATB	ATP-binding cassette, subfamily C, member 4		Abcc4 (MGI:2443111)		chr13	95019834	95301450	13q32	13q32.1	605250	10257	ENSG00000125257
ABCC5	ABCC5, MRP5, MOATC	ATP-binding cassette, subfamily C, member 5		Abcc5 (MGI:1351644)		chr3	183919933	184018009	3q27	3q27.1	605251	10057	ENSG00000114770
ABCC6	ABCC6, ARA, ABC34, MLP1, PXE, GACI2	ATP-binding cassette, subfamily C, member 6	Pseudoxanthoma elasticum, 264800 (3), Autosomal recessive; Pseudoxanthoma elasticum, forme fruste, 177850 (3), Autosomal dominant; Arterial calcification, generalized, of infancy, 2, 614473 (3), Autosomal recessive	Abcc6 (MGI:1351634)		chr16	16149564	16223616	16p13.1	16p13.11	603234	368	ENSG00000091262
ABCC8	ABCC8, SUR, PHHI, SUR1, HHF1, TNDM2	ATP-binding cassette, subfamily C, member 8 (sulfonylurea receptor)	Diabetes mellitus, permanent neonatal, 606176 (3), Autosomal recessive, Autosomal dominant; Diabetes mellitus, noninsulin-dependent, 125853 (3), Autosomal dominant; Diabetes mellitus, transient neonatal 2, 610374 (3); Hyperinsulinemic hypoglycemia, familial, 1, 256450 (3), Autosomal recessive, Autosomal dominant; Hypoglycemia of infancy, leucine-sensitive, 240800 (3), Autosomal dominant	Abcc8 (MGI:1352629)		chr11	17392497	17476848	11p15.1	11p15.1	600509	6833	ENSG00000006071
ABCC9	ABCC9, SUR2, CMD1O, ATFB12, CANTU	ATP-binding cassette, subfamily C, member 9 (sulfonylurea receptor 2)	Hypertrichotic osteochondrodysplasia, 239850 (3), Autosomal dominant; ?Atrial fibrillation, familial, 12, 614050 (3), Autosomal dominant; Cardiomyopathy, dilated, 1O, 608569 (3), Autosomal dominant	Abcc9 (MGI:1352630)	mutation identified in 1 patient	chr12	21797388	21941862	12p12.1	12p12.1	601439	10060	ENSG00000069431
ABCD1	ABCD1, ALD, AMN	ATP-binding cassette, subfamily D, member 1	Adrenomyeloneuropathy, adult, 300100 (3), X-linked recessive; Adrenoleukodystrophy, 300100 (3), X-linked recessive	Abcd1 (MGI:1349215)	about 650kb from GCP/RCP	chrX	153724850	153744754	Xq28	Xq28	300371	215	ENSG00000101986
ABCD2	ABCD2, ALDR, ALDL1	ATP-binding cassette, subfamily D, member 2		Abcd2 (MGI:1349467)		chr12	39530964	39651332	12q11-q12	12q12	601081	225	ENSG00000173208
ABCD3	ABCD3, PXMP1, PMP70, CBAS5	ATP-binding cassette, subfamily D, member 3 (peroxisomal membrane protein 1, 70kD)	?Bile acid synthesis defect, congenital, 5, 616278 (3), Autosomal recessive	Abcd3 (MGI:1349216)	mutation identified in 1 CBAS5 family	chr1	94418085	94518662	1p22-p21	1p21.3	170995	5825	ENSG00000117528
ABCD4	ABCD4, PXMP1L, P79R, PMP69, MAHCJ	ATP-binding cassette, subfamily D, member 4 (peroxisomal membrane protein 1-like)	Methylmalonic aciduria and homocystinuria, cblJ type, 614857 (3), Autosomal recessive	Abcd4 (MGI:1349217)		chr14	74285268	74303061	14q24.3	14q24.3	603214	5826	ENSG00000119688
ABCE1	ABCE1, RNASELI, RNS4I	ATP-binding cassette, subfamily E, member 1 (ribonuclease L inhibitor)		Abce1 (MGI:1195458)		chr4	145098310	145129523	4q31	4q31.21	601213	6059	ENSG00000164163
ABCF1	ABCF1, ABC50	ATP-binding cassette 50, TNF-alpha stimulated		Abcf1 (MGI:1351658)		chr6	30571441	30591521	6p21.33	6p21.33	603429	23	ENSG00000204574
ABCF2	ABCF2, HUSSY18	ATP-binding cassette, subfamily F, member 2		Abcf2 (MGI:1351657)		chr7	151211483	151227204	7q36	7q36.1	612510	10061	ENSG00000033050
ABCG1	ABCG1, ABC8, WHITE1	ATP-binding cassette, subfamily G, member 1 (white, Drosophila, homolog of)		Abcg1 (MGI:107704)		chr21	42199688	42304386	21q22.3	21q22.3	603076	9619	ENSG00000160179
ABCG2	ABCG2, BCRP, ABCP, UAQTL1, GOUT1	ATP-binding cassette, subfamily G, member 2	[Junior blood group system], 614490 (3); [Uric acid concentration, serum, QTL1], 138900 (3), ?Autosomal dominant	Abcg2 (MGI:1347061)		chr4	88090263	88231625	4q22	4q22.1	603756	9429	ENSG00000118777
ABCG4	ABCG4, WHITE2	ATP-binding cassette, subfamily G, member 4		Abcg4 (MGI:1890594)		chr11	119149051	119162665	11q23.3	11q23.3	607784	64137	ENSG00000172350
ABCG5	ABCG5, STSL2	ATP-binding cassette, subfamily G, member 5	Sitosterolemia 2, 618666 (3)	Abcg5 (MGI:1351659)		chr2	43806153	43838839	2p21	2p21	605459	64240	ENSG00000138075
ABCG8	ABCG8, GBD4, STSL1	ATP-binding cassette, subfamily G, member 8	{Gallbladder disease 4}, 611465 (3); Sitosterolemia 1, 210250 (3), Autosomal recessive	Abcg8 (MGI:1914720)		chr2	43831941	43882987	2p21	2p21	605460	64241	ENSG00000143921
ABHD1	ABHD1, LABH1	Abhydrolase domain-containing 1				chr2	27123779	27131113	2p23.3	2p23.3	612195	84696	ENSG00000143994
ABHD10	ABHD10	Abhydrolase domain-containing protein 10, depalmitoylase		Abhd10 (MGI:2442422)		chr3	111979025	111993367	3q13.2	3q13.2	618756	55347	ENSG00000144827
ABHD11-AS1	WBSCR26	Williams-Beuren syndrome chromosome region 26				chr7	73735068	73735999	7q11.23	7q11.23	612545	171022
ABHD12	ABHD12, PHARC	Abhydrolase domain-containing protein 12	Polyneuropathy, hearing loss, ataxia, retinitis pigmentosa, and cataract, 612674 (3), Autosomal recessive	Abhd12 (MGI:1923442)		chr20	25294742	25390834	20p11.21	20p11.21	613599	26090	ENSG00000100997
ABHD14A	ABHD14A, DORZ1	Abhydrolase domain-containing protein 14A		Abhd14a (MGI:1915894)		chr3	51975063	51981195	3p21.2	3p21.2	618771	25864	ENSG00000248487
ABHD16A	ABHD16A, BAT5, D6S82E	Abhydrolase domain-containing 16A		Abhd16a (MGI:99476)		chr6	31686954	31703323	6p21.3	6p21.33	142620	7920	ENSG00000204427
ABHD17A	ABHD17A, FAM108A1	Abhydrolase domain-containing protein 17A		Abhd17a (MGI:106388)		chr19	1876809	1885518	19p13.3	19p13.3	617942	81926	ENSG00000129968
ABHD17B	ABHD17B, FAM108B1	Abhydrolase domain-containing protein 17B		Abhd17b (MGI:1917816)		chr9	71862451	71911535	9q21.13	9q21.13	617943	51104	ENSG00000107362
ABHD17C	ABHD17C, FAM108C1	Abhydrolase domain-containing protein 17C		Abhd17c (MGI:1917428)		chr15	80695309	80755620	15q25.1	15q25.1	617944	58489	ENSG00000136379
ABHD2	ABHD2, LABH2	Abhydrolase domain-containing 2		Abhd2 (MGI:1914344)		chr15	89088421	89202354	15q26.1	15q26.1	612196	11057	ENSG00000140526
ABHD3	ABHD3, LABH3	Abhydrolase domain-containing 3		Abhd3 (MGI:2147183)		chr18	21650896	21704792	18q11.1	18q11.2	612197	171586	ENSG00000158201
ABHD5	ABHD5, CGI58, IECN2, NCIE2	Abhydrolase domain containing 5	Chanarin-Dorfman syndrome, 275630 (3), Autosomal recessive	Abhd5 (MGI:1914719)		chr3	43690869	43734370	3p21	3p21.33	604780	51099	ENSG00000011198
ABHD6	ADHB6	Abhydrolase domain-containing protein 6		Abhd6 (MGI:1913332)		chr3	58237501	58294735	3p14.3	3p14.3	616966	57406	ENSG00000163686
ABI1	ABI1	ABL-interactor 1		Abi1 (MGI:104913)		chr10	26746595	26861086	10p11.2	10p12.1	603050	10006	ENSG00000136754
ABI2	ABI2, AIP1	ABL interactor 2		Abi2 (MGI:106913)		chr2	203325012	203432168	2q33.2	2q33.2	606442	10152	ENSG00000138443
ABI3	NESH	NESH protein		Abi3 (MGI:1913860)		chr17	49210226	49223224	17q21.3	17q21.32	606363	51225	ENSG00000108798
ABI3BP	TARSH	Target of Nesh-SH3				chr3	100749155	100993507	3q12	3q12.2	606279	25890	ENSG00000154175
ABL1	ABL1, CHDSKM	ABL protooncogene 1, nonreceptor tyrosine kinase	Leukemia, Philadelphia chromosome-positive, resistant to imatinib, 608232 (3), Somatic mutation; Congenital heart defects and skeletal malformations syndrome, 617602 (3), Autosomal dominant	Abl1 (MGI:87859)	fusion hybrid gene with BCR1 in CML	chr9	130713880	130887674	9q34.1	9q34.12	189980	25	ENSG00000097007
ABL2	ABL2, ABLL, ARG	ABL protooncogene 2, nonreceptor tyrosine kinase		Abl2 (MGI:87860)	fused with ETV6 in AML	chr1	179099329	179229692	1q24-q25	1q25.2	164690	27	ENSG00000143322
ABLIM1	LIMAB1	LIM actin-binding protein-1		Ablim1 (MGI:1194500)		chr10	114431109	114821642	10q25	10q25.3	602330	3983	ENSG00000099204
ABLIM2	ABLIM2, KIAA1808	Actin-binding LIM protein family, member 2		Ablim2 (MGI:2385758)		chr4	7965311	8158812	4p16	4p16.1	612544	84448	ENSG00000163995
ABLIM3	ABLIM3, KIAA0843	Actin-binding LIM protein family, member 3		Ablim3 (MGI:2442582)		chr5	149141446	149260541	5q32	5q32	611305	22885	ENSG00000173210
ABO	ABO	ABO glycosyltransferase	[Blood group, ABO system], 616093 (3)	Abo (MGI:2135738)	linked to AK1	chr9	133250400	133275200	9q34	9q34.2	110300	28	ENSG00000175164
ABR	ABR	Active BCR-related gene		Abr (MGI:107771)		chr17	1003518	1229721	17p13.3	17p13.3	600365	29	ENSG00000159842
ABRA	ABRA, STARS	Actin-binding RHO-activating protein		Abra (MGI:2444891)		chr8	106759482	106809072	8q23	8q23.1	609747	137735	ENSG00000174429
ABRAXAS1	FAM175A, CCDC98, ABRAXAS, ABRA1	Family with sequence similarity 175, member A		Abraxas1 (MGI:1917931)		chr4	83459516	83485136	4q21.2	4q21.23	611143	84142	ENSG00000163322
ABRAXAS2	FAM175B, ABRO1, KIAA0157	Family with sequence similarity 175, member B		Abraxas2 (MGI:1926116)		chr10	124801802	124836669	10q26.13	10q26.13	611144	23172	ENSG00000165660
ABT1	ABT1	Activator of basal transcription 1		Abt1 (MGI:1353636)		chr6	26596952	26600738	6p22.2	6p22.2	618750	29777	ENSG00000146109
ABTB1	ABTB1, BPOZ	Ankyrin repeat and BTB/POZ domain containing 1		Abtb1 (MGI:1933148)		chr3	127672927	127680925	3q21	3q21.3	608308	80325	ENSG00000114626
ACAA1	ACAA1	Acetyl-Coenzyme A acyltransferase 1 (peroxisomal 3-oxoacyl-Coenzyme A thiolase)		Acaa1a (MGI:2148491)		chr3	38122709	38137241	3p23-p22	3p22.2	604054	30	ENSG00000060971
ACAA2	ACAA2	Acetyl-CoA acyltransferase 2		Acaa2 (MGI:1098623)		chr18	49782163	49813532	18q21.1	18q21.1	604770	10449	ENSG00000167315
ACACA	ACACA, ACAC, ACC1, ACACAD	Acetyl-Coenzyme A carboxylase, alpha	Acetyl-CoA carboxylase deficiency, 613933 (1), Autosomal recessive	Acaca (MGI:108451)	proximal to q21.33; others put at 17q12	chr17	37084991	37406835	17q21	17q12	200350	31	ENSG00000278540
ACACB	ACACB, ACCB, ACC2	Acetyl-Coenzyme A carboxylase, beta		Acacb (MGI:2140940)		chr12	109112665	109268225	12q24.1	12q24.11	601557	32	ENSG00000076555
ACAD10	ACAD10	Acyl-CoA dehydrogenase family, member 10		Acad10 (MGI:1919235)		chr12	111686052	111757098	12q24.1	12q24.12	611181	80724	ENSG00000111271
ACAD11	ACAD11	Acyl-CoA dehydrogenase family, member 11		Acad11 (MGI:2143169)		chr3	132558137	132660130	3q22.1	3q22.1	614288	84129	ENSG00000240303
ACAD8	ACAD8	Acyl-CoA dehydrogenase family, member 8	Isobutyryl-CoA dehydrogenase deficiency, 611283 (3), Autosomal recessive	Acad8 (MGI:1914198)		chr11	134253537	134265857	11q25	11q25	604773	27034	ENSG00000151498
ACAD9	ACAD9, MC1DN20	Acyl-CoA dehydrogenase family, member 9	Mitochondrial complex I deficiency, nuclear type 20, 611126 (3), Autosomal recessive	Acad9 (MGI:1914272)		chr3	128879489	128913113	3q26	3q21.3	611103	28976	ENSG00000177646
ACADL	ACADL, LCAD	Acyl-Coenzyme A dehydrogenase, long chain		Acadl (MGI:87866)		chr2	210187922	210225446	2q34-q35	2q34	609576	33	ENSG00000115361
ACADM	ACADM, MCAD	Acyl-Coenzyme A dehydrogenase, C-4 to C-12 straight chain	Acyl-CoA dehydrogenase, medium chain, deficiency of, 201450 (3), Autosomal recessive	Acadm (MGI:87867)		chr1	75724346	75763678	1p31	1p31.1	607008	34	ENSG00000117054
ACADS	ACADS, SCAD	Acyl-Coenzyme A dehydrogenase, C-2 to C-3 short chain	Acyl-CoA dehydrogenase, short-chain, deficiency of, 201470 (3), Autosomal recessive	Acads (MGI:87868)		chr12	120725825	120740007	12q22-qter	12q24.31	606885	35	ENSG00000122971
ACADSB	ACADSB, SBCAD	Acyl-Coenzyme A dehydrogenase, short/branched chain	2-methylbutyrylglycinuria, 610006 (3), Autosomal recessive	Acadsb (MGI:1914135)		chr10	123009005	123058316	10q25-q26	10q26.13	600301	36	ENSG00000196177
ACADVL	ACADVL, VLCAD	Acyl-Coenzyme A dehydrogenase, very long chain	VLCAD deficiency, 201475 (3), Autosomal recessive	Acadvl (MGI:895149)		chr17	7217124	7225266	17p13	17p13.1	609575	37	ENSG00000072778
ACAN	ACAN, AGC1, CSPG1, MSK16, SEDK, SSOAOD	Aggrecan (chondroitin sulfate proteoglycan-1, large aggregating proteoglycan, antigen identifies by monoclonal antibody A0122)	Short stature and advanced bone age, with or without early-onset osteoarthritis and/or osteochondritis dissecans, 165800 (3), Autosomal dominant; Spondyloepimetaphyseal dysplasia, aggrecan type, 612813 (3), Autosomal recessive; ?Spondyloepiphyseal dysplasia, Kimberley type, 608361 (3), Autosomal dominant		mutation identified in 1 SEDK family	chr15	88803435	88875353	15q26.1	15q26.1	155760	176	ENSG00000157766
ACAP1	CENTB1, KIAA0050, ACAP1	Centaurin, beta-1		Acap1 (MGI:2388270)		chr17	7336505	7354943	Chr.17	17p13.1	607763	9744	ENSG00000072818
ACAP2	CENTB2, KIAA0041, ACAP2	Centaurin, beta-2		Acap2 (MGI:1925868)		chr3	195274741	195443175	3q29	3q29	607766	23527	ENSG00000114331
ACAT1	ACAT1	Acetyl-Coenzyme A acetyltransferase-1 (acetoacetyl Coenzyme A thiolase)	Alpha-methylacetoacetic aciduria, 203750 (3), Autosomal recessive	Acat1 (MGI:87870)	cluster: cen-STMY2-CLG-STMY1-ter	chr11	108116704	108148821	11q22.3-q23.1	11q22.3	607809	38	ENSG00000075239
ACAT2	ACAT2	Acetyl-Coenzyme A acetyltransferase 2 (acetoacetyl Coenzyme A thiolase)	?ACAT2 deficiency, 614055 (1), Isolated cases	Acat3,Acat2 (MGI:109182,MGI:87871)	encoded on strand opposite TCP1	chr6	159762044	159779111	6q25.3-q26	6q25.3	100678	39	ENSG00000120437
ACBD3	ACBD3, GOCAP1, GOLPH1, GCP60	Acyl-Coenzyme A binding domain containing 3		Acbd3 (MGI:2181074)		chr1	226144678	226186740	1q42.1	1q42.12	606809	64746	ENSG00000182827
ACBD5	ACBD5, KIAA1996	Acyl-CoA-binding domain-containing protein 5		Acbd5 (MGI:1921409)		chr10	27182837	27243541	10p12.1	10p12.1	616618	91452	ENSG00000107897
ACBD6	ACBD6	Acyl-CoA-binding domain-containing protein 6		Acbd6 (MGI:1919732)		chr1	180269662	180502576	1q25.3-q25.3	1q25.2-q25.3	616352	84320	ENSG00000230124
ACCS	ACCS, ACS, PHACS	1-aminocyclopropane-1-carboxylate synthase		Accs (MGI:1919717)		chr11	44066117	44084236	11p11	11p11.2	608405	84680	ENSG00000110455
ACD	ACD, PTOP, PIP1, TINT1	ACD shelterin complex subunit and telomerase recruitment factor	?Dyskeratosis congenita, autosomal dominant 6, 616553 (3), Autosomal recessive, Autosomal dominant; ?Dyskeratosis congenita, autosomal recessive 7, 616553 (3), Autosomal recessive, Autosomal dominant	Acd (MGI:87873)	mutation has been identified in 1 DKCA7 and 1 DKCB7 family	chr16	67657511	67660831	16q22.1	16q22.1	609377	65057	ENSG00000102977
ACE	ACE, DCP1, ACE1, MVCD3, ICH	Angiotensin I converting enzyme (dipeptidyl carboxypeptidase-1)	Renal tubular dysgenesis, 267430 (3), Autosomal recessive; {Myocardial infarction, susceptibility to} (3); {Microvascular complications of diabetes 3}, 612624 (3); [Angiotensin I-converting enzyme, benign serum increase] (3); {SARS, progression of} (3); {Stroke, hemorrhagic}, 614519 (3)	Ace (MGI:87874)		chr17	63477060	63498372	17q23	17q23.3	106180	1636	ENSG00000159640
ACE2	ACE2, ACEH	Angiotensin I converting enzyme 2		Ace2 (MGI:1917258)		chrX	15494519	15602157	Xp22	Xp22.2	300335	59272	ENSG00000130234
ACER1	ACER1	Alkaline ceraminidase 1		Acer1 (MGI:2181962)		chr19	6306141	6360367	19p13.3	19p13.3	613491	125981	ENSG00000167769
ACER2	ACER2	Alkaline ceramidase 2		Acer2 (MGI:1920932)		chr9	19408926	19455172	9p22.1	9p22.1	613492	340485	ENSG00000177076
ACER3	ACER3, APHC, PHCA, PLDECO	Alkaline ceramidase 3	?Leukodystrophy, progressive, early childhood-onset, 617762 (3), Autosomal recessive	Acer3 (MGI:1913440)	mutation identified in 1 PLDECO family	chr11	76860887	77026796	11q13.5	11q13.5	617036	55331	ENSG00000078124
ACHE	ACHE, YT	Acetylcholinesterase (YT blood group)	[Blood group, Yt system], 112100 (3)	Ache (MGI:87876)	blood group YT (112100) = epitope of ACHE	chr7	100889993	100896993	7q22	7q22.1	100740	43	ENSG00000087085
ACIN1	ACIN1, KIAA0670	Acinus		Acin1 (MGI:1891824)		chr14	23058563	23095613	14q11.2	14q11.2	604562	22985	ENSG00000100813
ACKR1	ACKR1, DARC, FY, GPD, WBCQ1	Atypical chemokine receptor 1 (Duffy antigen receptor for chemokines)	{Malaria, vivax, protection against}, 611162 (3); [Blood group, Duffy system], 110700 (3), Autosomal recessive, Autosomal dominant; [White blood cell count QTL], 611862 (3), Autosomal recessive	Ackr1 (MGI:1097689)	by A, 1q22-q23	chr1	159204874	159206499	1q23.2	1q23.2	613665	2532	ENSG00000213088
ACKR2	ACKR2, CCBP2, CMKBR9, D6, CCR9, CCR10	Atypical chemokine receptor 2		Ackr2 (MGI:1891697)		chr3	42809444	42867285	3p21.3	3p22.1	602648	1238	ENSG00000144648
ACKR3	ACKR3, CXCR7, CMKOR1, GPR159, RDC1	Atypical chemokine receptor 3		Ackr3 (MGI:109562)		chr2	236537130	236582357	2q37	2q37.3	610376	57007	ENSG00000144476
ACKR4	ACKR4, CCRL1, PPR1	Atypical chemokine receptor 4		Ackr4 (MGI:2181676)		chr3	132597269	132602643	3q22	3q22.1	606065	51554	ENSG00000129048
ACLY	ACLY	ATP citrate lyase		Acly (MGI:103251)		chr17	41866915	41930541	17q21.1	17q21.2	108728	47	ENSG00000131473
ACO1	ACO1, IREB1	Aconitase, soluble (iron-responsive element-binding protein-1)		Aco1 (MGI:87879)		chr9	32384602	32454768	9p21.2	9p21.1	100880	48	ENSG00000122729
ACO2	ACO2, ICRD, OPA9	Aconitase, mitochondrial	Infantile cerebellar-retinal degeneration, 614559 (3), Autosomal recessive; ?Optic atrophy 9, 616289 (3), Autosomal recessive	Aco2 (MGI:87880)	distal to Ph1 break; mutation identified in 1 OPA9 family	chr22	41468755	41528978	22q13.2	22q13.2	100850	50	ENSG00000100412
ACOD1	ACOD1, IRG1	Aconitate decarboxylase 1		Acod1 (MGI:103206)		chr13	76948510	76958637	13q22.3	13q22.3	615275	730249	ENSG00000102794
ACOT1	ACOT1	Acyl-CoA thioesterase 1		Acot3 (MGI:2159619)		chr14	73493020	73543798	14q24.3	14q24.3	614313	641371	ENSG00000184227
ACOT11	ACOT11, THEA, BFIT, BFIT1, BFIT2, KIAA0707	Acyl-CoA thioesterase 11		Acot11 (MGI:1913736)		chr1	54548227	54639191	1p32.3	1p32.3	606803	26027	ENSG00000162390
ACOT12	ACOT12, CACH	Acyl-CoA thioesterase 12		Acot12 (MGI:1921406)		chr5	81309044	81394173	5q14.1	5q14.1	614315	134526	ENSG00000172497
ACOT13	ACOT13, THEM2	Acyl-CoA thioesterase 13		Acot13 (MGI:1914084)		chr6	24667034	24705068	6p22.3	6p22.3	615652	55856	ENSG00000112304
ACOT2	ACOT2, PTE2, MTE1	Acyl-CoA thioesterase 2		Acot2 (MGI:2159605)		chr14	73567619	73575657	14q24.3	14q24.3	609972	10965	ENSG00000119673
ACOT4	ACOT4	Acyl-CoA thioesterase 4		Acot4 (MGI:2159621)	?pseudogene on 19q13.12	chr14	73591705	73595765	14q24.3	14q24.3	614314	122970	ENSG00000177465
ACOT6	ACOT6	Acyl-CoA thioesterase 6				chr14	73610944	73619887	14q24.3	14q24.3	614267	641372	ENSG00000205669
ACOT7	ACOT7, BACH, LACH	Acyl-CoA thioesterase 7		Acot7 (MGI:1917275)		chr1	6264271	6393765	1p36	1p36.31	602587	11332	ENSG00000097021
ACOT8	ACOT8, PTE1	Acyl-CoA thioesterase 8		Acot8 (MGI:2158201)		chr20	45841720	45857404	20q13.1	20q13.12	608123	10005	ENSG00000101473
ACOT9	ACOT9, MTACT48	Acyl-CoA thioesterase 9		Acot9,Acot10 (MGI:1928939,MGI:1928940)		chrX	23701054	23743275	Xp22.11	Xp22.11	300862	23597	ENSG00000123130
ACOX1	ACOX1, ACOX, SCOX	Acyl-Coenzyme A oxidase 1, palmitoyl	Peroxisomal acyl-CoA oxidase deficiency, 264470 (3), Autosomal recessive	Acox1 (MGI:1330812)		chr17	75941506	75979198	17q25.1	17q25.1	609751	51	ENSG00000161533
ACOX2	ACOX2, BRCACOX, CBAS6	Acyl-Coenzyme A oxidase 2, branched chain	Bile acid synthesis defect, congenital, 6, 617308 (3), Autosomal recessive	Acox2 (MGI:1934852)		chr3	58505135	58537195	3p14.3	3p14.3	601641	8309	ENSG00000168306
ACOX3	ACOX3	Acyl-coenzyme A oxidase 3, pristanoyl		Acox3 (MGI:1933156)		chr4	8366262	8440722	4p15.3	4p16.1	603402	8310	ENSG00000087008
ACP1	ACP1	Acid phosphatase 1, soluble		Acp1 (MGI:87881)		chr2	264868	278282	2p25	2p25.3	171500	52	ENSG00000143727
ACP2	ACP2	Acid phosphatase 2, lysosomal	?Lysosomal acid phosphatase deficiency, 200950 (1), Autosomal recessive	Acp2 (MGI:87882)		chr11	47239301	47248846	11p11.2	11p11.2	171650	53	ENSG00000134575
ACP4	ACP4, ACPT, AI1J	Acid phosphatase 4	Amelogenesis imperfecta, type IJ, 617297 (3), Autosomal recessive	Acp4 (MGI:3644563)		chr19	50790414	50795218	19q13	19q13.33	606362	93650	ENSG00000142513
ACP5	ACP5, SPENCDI	Acid phosphatase 5, tartrate resistant	Spondyloenchondrodysplasia with immune dysregulation, 607944 (3), Autosomal recessive		incorrectly assigned to 15 by A	chr19	11574659	11578982	19p13.3-p13.1	19p13.2	171640	54	ENSG00000102575
ACP6	ACP6, LPAP, ACPL1	Acid phosphatase 6, lysophosphatide		Acp6 (MGI:1931010)		chr1	147626181	147670523	1q21	1q21.2	611471	51205	ENSG00000162836
ACP7	PAPL, FLJ16165	Purple acid phosphatase, long form		Acp7 (MGI:2142121)		chr19	39083010	39112073	19q13.2	19q13.2	610490	390928	ENSG00000183760
ACPP	ACPP	Acid phosphatase, prostate		Acpp (MGI:1928480)		chr3	132317402	132368764	3q21-q23	3q22.1	171790	55	ENSG00000014257
ACR	ACR	Acrosin	?Male infertility due to acrosin deficiency, 102480 (2)	Acr (MGI:87884)		chr22	50738203	50745338	22q13.33	22q13.33	102480	49	ENSG00000100312
ACRV1	ACRV1	Acrosomal vesicle protein-1		Acrv1 (MGI:104590)		chr11	125671521	125680846	11p12-q13	11q24.2	102525	56	ENSG00000134940
ACSBG1	ACSBG1, BG, BG1, KIAA0631	Acyl-CoA synthetase, bubble gum family, member 1		Acsbg1 (MGI:2385656)		chr15	78167467	78234624	12q23-q24	15q25.1	614362	23205	ENSG00000103740
ACSBG2	ACSBG2, BGR	Acyl-CoA synthetase, bubblegum family, member 2		Acsbg2 (MGI:3587728)		chr19	6135632	6193102	19p13.3	19p13.3	614363	81616	ENSG00000130377
ACSF2	ACSF2, FLJ20920	Acyl-CoA synthetase family member 2		Acsf2 (MGI:2388287)		chr17	50426157	50474844	17q21.33	17q21.33	610465	80221	ENSG00000167107
ACSF3	ACSF3	Acyl-CoA synthetase family member 3	Combined malonic and methylmalonic aciduria, 614265 (3)	Acsf3 (MGI:2182591)		chr16	89093846	89160555	16q24.3	16q24.3	614245	197322	ENSG00000176715
ACSL1	ACSL1, FACL2, FACL1, LACS, ACS1	Acyl-CoA synthetase long-chain family member 1		Acsl1 (MGI:102797)		chr4	184755594	184826592	4q34-q35	4q35.1	152425	2180	ENSG00000151726
ACSL3	ACSL3, FACL3, ACS3	Acyl-CoA synthetase long-chain family member 3		Acsl3 (MGI:1921455)		chr2	222861035	222944638	2q34-q35	2q36.1	602371	2181	ENSG00000123983
ACSL4	ACSL4, FACL4, ACS4, MRX63	Acyl-CoA synthetase long-chain family member 4	Mental retardation, X-linked 63, 300387 (3), X-linked dominant	Acsl4 (MGI:1354713)		chrX	109641334	109733391	Xq22.3	Xq23	300157	2182	ENSG00000068366
ACSL5	ACSL5, FACL5, ACS5	Acyl-CoA synthetase long-chain family member 5		Acsl5 (MGI:1919129)		chr10	112374115	112428379	10q25.1-q25.2	10q25.2	605677	51703	ENSG00000197142
ACSL6	ACSL6, FACL6, ACS2	Acyl-CoA synthetase long-chain family member 6	Myelodysplastic syndrome (3); Myelogenous leukemia, acute (3)	Acsl6 (MGI:894291)		chr5	131949972	132012067	5q31	5q31.1	604443	23305	ENSG00000164398
ACSM1	ACSM1, MACS1	Acyl-CoA synthetase medium-chain family, member 1		Acsm1 (MGI:2152200)		chr16	20623234	20697787	16p12.3	16p12.3	614357	116285	ENSG00000166743
ACSM2A	ACSM2A	Acyl-CoA synthetase medium-chain family, member 2A		Acsm2 (MGI:2385289)		chr16	20451503	20487668	16p12.3	16p12.3	614358	123876	ENSG00000183747
ACSM2B	ACSM2B, HXMA	Acyl-CoA synthetase medium-chain family, member 2B				chr16	20536225	20576375	16p12.3	16p12.3	614359	348158	ENSG00000066813
ACSM3	ACSM3, SAH	Acyl-CoA synthetase medium-chain family member 3	{?Hypertension, essential} (1)	Acsm3 (MGI:99538)		chr16	20742439	20797810	16p13.11	16p12.3	145505	6296	ENSG00000005187
ACSM4	ACSM4	Acyl-CoA synthetase medium-chain family, member 4		Acsm4 (MGI:2681844)		chr12	7304331	7328372	12p13.31	12p13.31	614360	341392	ENSG00000215009
ACSM5	ACSM5	Acyl-CoA synthetase medium-chain family, member 5		Acsm5 (MGI:2444086)		chr16	20409533	20441335	16p12.3	16p12.3	614361	54988	ENSG00000183549
ACSS1	ACSS1, ACECS1	Acyl-CoA synthetase short-chain family, member 1		Acss1 (MGI:1915988)		chr20	25006229	25058181	20p11.23-p11.21	20p11.21	614355	84532	ENSG00000154930
ACSS2	ACSS2, ACS	Acetyl-CoA synthetase short-chain family member 2		Acss2 (MGI:1890410)		chr20	34874941	34927965	20q11.22	20q11.22	605832	55902	ENSG00000131069
ACSS3	ACSS3	Acyl-CoA synthetase short-chain family, member 3		Acss3 (MGI:2685720)		chr12	81078036	81261209	12q21.31	12q21.31	614356	79611	ENSG00000111058
ACTA1	ACTA1, ASMA, NEM3, CFTD1, SHPM	Actin, alpha-1, skeletal muscle	Myopathy, actin, congenital, with cores, 161800 (3), Autosomal recessive, Autosomal dominant; Nemaline myopathy 3, autosomal dominant or recessive, 161800 (3), Autosomal recessive, Autosomal dominant; Myopathy, congenital, with fiber-type disproportion 1, 255310 (3), Autosomal recessive, Autosomal dominant; Myopathy, actin, congenital, with excess of thin myofilaments, 161800 (3), Autosomal reces…	Acta1 (MGI:87902)	mutation identified in 1 SHPM family	chr1	229431244	229434093	1q42.1	1q42.13	102610	58	ENSG00000143632
ACTA2	ACTA2, ACTSA, AAT6, MYMY5	Actin, alpha-2, smooth muscle, aorta	Aortic aneurysm, familial thoracic 6, 611788 (3), Autosomal dominant; Multisystemic smooth muscle dysfunction syndrome, 613834 (3), Autosomal dominant; Moyamoya disease 5, 614042 (3)	Acta2 (MGI:87909)		chr10	88935073	88991396	10q22-q24	10q23.31	102620	59	ENSG00000107796
ACTB	ACTB, BRWS1	Actin, beta	?Dystonia, juvenile-onset, 607371 (3), Autosomal dominant; Baraitser-Winter syndrome 1, 243310 (3), Autosomal dominant	Actb (MGI:87904)	~20 pseudogenes also; mutation identified in twin DJO patients	chr7	5527147	5530600	7p22-p12	7p22.1	102630	60	ENSG00000075624
ACTBL2	ACTBL2	Actin, beta-like, 2		Actbl2 (MGI:2444552)		chr5	57480017	57482810	5q11.2	5q11.2	614835	345651	ENSG00000169067
ACTC1	ACTC1, CMD1R, CMH11, ASD5, LVNC4	Actin, alpha, cardiac muscle	Left ventricular noncompaction 4, 613424 (3), Autosomal dominant; Atrial septal defect 5, 612794 (3), Autosomal dominant; Cardiomyopathy, dilated, 1R, 613424 (3), Autosomal dominant; Cardiomyopathy, hypertrophic, 11, 612098 (3), Autosomal dominant	Actc1 (MGI:87905)		chr15	34790229	34795548	15q14	15q14	102540	70	ENSG00000159251
ACTG1	ACTG1, DFNA20, DFNA26, BRWS2	Actin, gamma-1	Baraitser-Winter syndrome 2, 614583 (3), Autosomal dominant; Deafness, autosomal dominant 20/26, 604717 (3), Autosomal dominant	Actg1 (MGI:87906)		chr17	81509970	81512798	17q25.3	17q25.3	102560	71	ENSG00000184009
ACTG2	ACTG2, ACTA3, VSCM	Actin, gamma-2, smooth muscle, enteric	Visceral myopathy, 155310 (3), Autosomal dominant	Actg2 (MGI:104589)		chr2	73893007	73919864	2p13.1	2p13.1	102545	72	ENSG00000163017
ACTL6A	ACTL6A, BAF53, BAF53A	Actin-like 6A		Actl6a (MGI:1861453)		chr3	179562879	179588406	3q26.3	3q26.33	604958	86	ENSG00000136518
ACTL6B	ACTL6B, BAF53B, IDDSSAD, EIEE76	Actin-like 6B	Intellectual developmental disorder with severe speech and ambulation defects, 618470 (3), Autosomal dominant; Epileptic encephalopathy, early infantile, 76, 618468 (3), Autosomal recessive	Actl6b (MGI:1933548)		chr7	100643096	100656447	7q22	7q22.1	612458	51412	ENSG00000077080
ACTL7A	ACTL7A	Actin-like 7A		Actl7a (MGI:1343051)		chr9	108862265	108863755	9q31	9q31.3	604303	10881	ENSG00000187003
ACTL7B	ACTL7B	Actin-like 7B		Actl7b (MGI:1343053)		chr9	108854587	108855985	9q31	9q31.3	604304	10880	ENSG00000148156
ACTN1	ACTN1, BDPLT15	Actinin, alpha-1	Bleeding disorder, platelet-type, 15, 615193 (3), Autosomal dominant	Actn1 (MGI:2137706)		chr14	68874122	68979301	14q24.1	14q24.1	102575	87	ENSG00000072110
ACTN2	ACTN2, CMD1AA, CMH23, MYOCOZ, MPD6	Actinin, alpha-2	Myopathy, distal, 6, adult onset, 618655 (3), Autosomal dominant; Cardiomyopathy, dilated, 1AA, with or without LVNC, 612158 (3), Autosomal dominant; Cardiomyopathy, hypertrophic, 23, with or without LVNC, 612158 (3), Autosomal dominant; Myopathy, congenital with structured cores and Z-line abnormalities, 618654 (3), Autosomal dominant	Actn2 (MGI:109192)		chr1	236686453	236764630	1q42-q43	1q43	102573	88	ENSG00000077522
ACTN3	ACTN3, ACTN3D	Actinin, alpha-3	[Alpha-actinin-3 deficiency], 617749 (3); [Sprinting performance], 617749 (3)			chr11	66546394	66563333	11q13-q14	11q13.2	102574	89	ENSG00000248746
ACTN4	ACTN4, FSGS1, FSGS	Actinin, alpha-4	Glomerulosclerosis, focal segmental, 1, 603278 (3), Autosomal dominant	Actn4 (MGI:1890773)		chr19	38647648	38731588	19q13	19q13.2	604638	81	ENSG00000130402
ACTR1A	ACTR1A, ARP1	Actin-related protein 1A		Actr1a (MGI:1858964)		chr10	102479228	102502711	10q24.32	10q24.32	605143	10121	ENSG00000138107
ACTR1B	ACTR1B, ARP1B, CTRN2	Actin-related protein 1B		Actr1b (MGI:1917446)		chr2	97655938	97664043	2q11.1-q11.2	2q11.2	605144	10120	ENSG00000115073
ACTR2	ACTR2, ARP2	Actin-related protein 2		Actr2 (MGI:1913963)		chr2	65227694	65271252	2p14	2p14	604221	10097	ENSG00000138071
ACTR3	ACTR3, ARP3	Actin-related protein 3		Actr3 (MGI:1921367)		chr2	113889933	113962595	2q14.1	2q14.1	604222	10096	ENSG00000115091
ACTRT1	ACTRT1, ARPT1	Actin-related protein T1		Actrt1 (MGI:1920610)		chrX	128050961	128052402	Xq25	Xq25	300487	139741	ENSG00000123165
ACTRT2	ACTRT2, ARPT2, ARPM2	Actin-related protein T2		Actrt2 (MGI:1920603)		chr1	3021466	3022902	1p36.32	1p36.32	608535	140625	ENSG00000169717
ACTRT3	ARPM1	Actin-related protein M1		Actrt3 (MGI:1923902)		chr3	169766920	169769560	3q26.2	3q26.2	608534	84517	ENSG00000184378
ACVR1	ACVR1, ACVRLK2, ALK2, FOP	Activin A receptor, type I	Fibrodysplasia ossificans progressiva, 135100 (3), Autosomal dominant	Acvr1 (MGI:87911)		chr2	157736445	157876329	2q23-q24	2q24.1	102576	90	ENSG00000115170
ACVR1B	ACVR1B, ACVRLK4, ALK4	Activin A receptor, type IB	Pancreatic cancer, somatic (3)	Acvr1b (MGI:1338944)		chr12	51951695	51997078	12q13	12q13.13	601300	91	ENSG00000135503
ACVR1C	ACVR1C, ALK7	Activin A receptor, type IC		Acvr1c (MGI:2661081)		chr2	157526766	157628863	2q24.1	2q24.1	608981	130399	ENSG00000123612
ACVR2A	ACVR2A, ACVR2	Activin A receptor, type IIA		Acvr2a (MGI:102806)		chr2	147844516	147930826	2q22.2-q23.3	2q22.3-q23.1	102581	92	ENSG00000121989
ACVR2B	ACVR2B, ACTRIIB, HTX4	Activin A receptor, type IIB	Heterotaxy, visceral, 4, autosomal, 613751 (3)	Acvr2b (MGI:87912)		chr3	38453889	38493141	3p22-p21.3	3p22.2	602730	93	ENSG00000114739
ACVRL1	ACVRL1, ACVRLK1, ALK1, HHT2	Activin A receptor, type II-like kinase 1	Telangiectasia, hereditary hemorrhagic, type 2, 600376 (3), Autosomal dominant	Acvrl1 (MGI:1338946)		chr12	51906912	51923360	12q11-q14	12q13.13	601284	94	ENSG00000139567
ACY1	ACY1, ACY1D	Aminoacylase-1	Aminoacylase 1 deficiency, 609924 (3), Autosomal recessive	Acy1 (MGI:87913)		chr3	51983534	51989196	3p21.1	3p21.2	104620	95	ENSG00000243989
ACY3	ACY3, HCBP1	Aminoacylase 3		Acy3 (MGI:1918920)		chr11	67642550	67650828	11q13.2	11q13.2	614413	91703	ENSG00000132744
ACYP1	ACYP1, ACYPE	Acylphosphatase, erythrocyte		Acyp1 (MGI:1913454)		chr14	75053242	75069489	14q24.3	14q24.3	600875	97	ENSG00000119640
ACYP2	ACYP2, ACYP	Acylphosphatase 2, muscle type		Acyp2 (MGI:1922822)		chr2	53970837	54305299	2p16.2	2p16.2	102595	98	ENSG00000170634
ADA	ADA	Adenosine deaminase	Adenosine deaminase deficiency, partial, 102700 (3), Autosomal recessive, Somatic mosaicism; Severe combined immunodeficiency due to ADA deficiency, 102700 (3), Autosomal recessive, Somatic mosaicism	Ada (MGI:87916)		chr20	44619518	44651757	20q13.11	20q13.12	608958	100	ENSG00000196839
ADA2	ADA2, CECR1, VAIHS, SNEDS	Adenosine deaminase 2	Vasculitis, autoinflammation, immunodeficiency, and hematologic defects syndrome, 615688 (3), Autosomal recessive; ?Sneddon syndrome, 182410 (3), Autosomal recessive		mutation identified in 1 SNEDS family	chr22	17178789	17221853	22q11.2	22q11.1	607575	51816	ENSG00000093072
ADAD1	ADAD1, TENR	Adenosine deaminase domain-containing protein 1, testis-specific		Adad1 (MGI:103258)		chr4	122378970	122429814	4q27	4q27	614130	132612	ENSG00000164113
ADAM10	ADAM10, MADM, RAK, AD18	ADAM metallopeptidase domain 10	{Alzheimer disease 18, susceptibility to}, 615590 (3); Reticulate acropigmentation of Kitamura, 615537 (3), Autosomal dominant	Adam10 (MGI:109548)		chr15	58588808	58749706	15q21.3	15q21.3	602192	102	ENSG00000137845
ADAM11	ADAM11, MDC	ADAM metallopeptidase domain 11		Adam11 (MGI:1098667)		chr17	44758987	44781845	17q21.3	17q21.31	155120	4185	ENSG00000073670
ADAM12	ADAM12, MLTN	ADAM metallopeptidase domain 12		Adam12 (MGI:105378)		chr10	126012390	126388476	10q26.3	10q26.2	602714	8038	ENSG00000148848
ADAM15	ADAM15, MDC15	ADAM metallopeptidase domain 15		Adam15 (MGI:1333882)		chr1	155051315	155062774	1q21.3	1q21.3	605548	8751	ENSG00000143537
ADAM17	ADAM17, TACE, NISBD1	ADAM metallopeptidase domain 17	?Inflammatory skin and bowel disease, neonatal, 1, 614328 (3), Autosomal recessive	Adam17 (MGI:1096335)	mutation identified in 1 NISBD1 family	chr2	9488485	9555829	2p25	2p25.1	603639	6868	ENSG00000151694
ADAM19	ADAM19, MLTNB	ADAM metallopeptidase domain 19		Adam19 (MGI:105377)		chr5	157477303	157575774	5q32-q33	5q33.3	603640	8728	ENSG00000135074
ADAM2	ADAM2, FTNB, PH30, CRYN1, CRYN2	ADAM metallopeptidase domain 2 (fertilin, beta)		Adam2 (MGI:1340894)		chr8	39743734	39838226	8p11.2	8p11.22	601533	2515	ENSG00000104755
ADAM20	ADAM20	ADAM metallopeptidase domain 20		Adam20,Adam25,Adam39 (MGI:3045694,MGI:1345157,MGI:2152342)		chr14	70520816	70564741	14q24.1	14q24.2	603712	8748	ENSG00000134007
ADAM21	ADAM21	ADAM metallopeptidase domain 21		Adam21 (MGI:1861229)		chr14	70452173	70459904	14q24.1	14q24.2	603713	8747	ENSG00000139985
ADAM22	ADAM22, EIEE61	ADAM metallopeptidase domain 22	?Epileptic encephalopathy, early infantile, 61, 617933 (3), Autosomal recessive	Adam22 (MGI:1340046)	mutation identified in 1 EIEE61 patient	chr7	87934142	88202888	7q21	7q21.12	603709	53616	ENSG00000008277
ADAM23	ADAM23, MDC3	ADAM metallopeptidase domain 23		Adam23 (MGI:1345162)		chr2	206443531	206621126	2q33	2q33.3	603710	8745	ENSG00000114948
ADAM28	ADAM28, MDCL	ADAM metallopeptidase domain 28		Adam28 (MGI:105988)		chr8	24294039	24359013	8p12	8p21.2	606188	10863	ENSG00000042980
ADAM29	ADAM29	ADAM metallopeptidase domain 29		Adam29 (MGI:2676326)		chr4	174918357	174978179	4q34	4q34.1	604778	11086	ENSG00000168594
ADAM30	ADAM30	ADAM metallopeptidase domain 30		Adam30 (MGI:1918328)		chr1	119893532	119896514	1p13-p11	1p12	604779	11085	ENSG00000134249
ADAM32	ADAM32	ADAM metallopeptidase domain 32		Adam32 (MGI:2653822)		chr8	39107528	39284916	8q11	8p11.22	618602	203102	ENSG00000197140
ADAM33	ADAM33	ADAM metallopeptidase domain 33		Adam33 (MGI:1341813)		chr20	3667972	3682107	20p13	20p13	607114	80332	ENSG00000149451
ADAM7	ADAM7	ADAM metallopeptidase domain 7		Adam7 (MGI:107247)		chr8	24441025	24509564	8p12	8p21.2	607310	8756	ENSG00000069206
ADAM8	ADAM8, CD156	ADAM metallopeptidase domain 8		Adam8 (MGI:107825)		chr10	133262421	133276890	10q26.3	10q26.3	602267	101	ENSG00000151651
ADAM9	ADAM9, MDC9, MCMP, CORD9	ADAM metallopeptidase domain 9	Cone-rod dystrophy 9, 612775 (3), Autosomal recessive	Adam9 (MGI:105376)		chr8	38996766	39105260	8p11.23	8p11.22	602713	8754	ENSG00000168615
ADAMDEC1	ADAMDEC1, DECYSIN	ADAM-like decysin 1		Adamdec1 (MGI:1917650)		chr8	24384284	24406012	8p12	8p21.2	606393	27299	ENSG00000134028
ADAMTS1	ADAMTS1, METH1	ADAM metallopeptidase domain with thrombospondin type 1 motif, 1		Adamts1 (MGI:109249)		chr21	26835754	26845408	21q21.2	21q21.3	605174	9510	ENSG00000154734
ADAMTS10	ADAMTS10, WMS1	ADAM metallopeptidase domain with thrombospondin type 1 motif, 10	Weill-Marchesani syndrome 1, recessive, 277600 (3), Autosomal recessive	Adamts10 (MGI:2449112)		chr19	8580239	8610714	19p13.3-p13.2	19p13.2	608990	81794	ENSG00000142303
ADAMTS12	ADAMTS12	ADAM metallopeptidase with thrombospondin type 1 motif, 12		Adamts12 (MGI:2146046)		chr5	33523534	33892179	5q35	5p13.3-p13.2	606184	81792	ENSG00000151388
ADAMTS13	ADAMTS13, VWFCP, TTP	ADAM metallopeptidase domain with thrombospondin type 1 motif, 13	Thrombotic thrombocytopenic purpura, hereditary, 274150 (3), Autosomal recessive	Adamts13 (MGI:2685556)		chr9	133414338	133459402	9q34	9q34.2	604134	11093	ENSG00000160323
ADAMTS14	ADAMTS14	ADAM metallopeptidase domain with thrombospondin type 1 motif, 14		Adamts14 (MGI:2179942)		chr10	70672505	70762440	10q22.1	10q22.1	607506	140766	ENSG00000138316
ADAMTS15	ADAMTS15	ADAM metallopeptidase domain with thrombospondin type 1 motif, 15		Adamts15 (MGI:2449569)		chr11	130448875	130478214	11q24.3	11q24.3	607509	170689	ENSG00000166106
ADAMTS16	ADAMTS16	ADAM metallopeptidase with thrombospondin type 1 motif, 16		Adamts16 (MGI:2429637)		chr5	5140329	5320303	5p15	5p15.32	607510	170690	ENSG00000145536
ADAMTS17	ADAMTS17, WMS4	ADAM metallopeptidase domain with thrombospondin type 1 motif, 17	Weill-Marchesani 4 syndrome, recessive, 613195 (3), Autosomal recessive	Adamts17 (MGI:3588195)		chr15	99971436	100342923	15q24	15q26.3	607511	170691	ENSG00000140470
ADAMTS18	ADAMTS18, MMCAT	ADAM metallopeptidase domain with thrombospondin type 1 motif, 18	Microcornea, myopic chorioretinal atrophy, and telecanthus, 615458 (3), Autosomal recessive	Adamts18 (MGI:2442600)		chr16	77282127	77435033	16q23	16q23.1	607512	170692	ENSG00000140873
ADAMTS19	ADAMTS19	ADAM metallopeptidase domain with thrombospondin type 1 motif, 19		Adamts19 (MGI:2442875)		chr5	129460280	129738682	5q31	5q23.3	607513	171019	ENSG00000145808
ADAMTS2	ADAMTS2, NPI, EDSDERMS	ADAM metallopeptidase with thrombospondin type 1 motif, 2 (procollagen I N-proteinase)	Ehlers-Danlos syndrome, dermatosparaxis type, 225410 (3), Autosomal recessive	Adamts2 (MGI:1347356)		chr5	179110852	179345460	5q23	5q35.3	604539	9509	ENSG00000087116
ADAMTS20	ADAMTS20	ADAM metallopeptidase domain with thrombospondin type 1 motif, 20		Adamts20 (MGI:2660628)		chr12	43352842	43552202	12q11	12q12	611681	80070	ENSG00000173157
ADAMTS3	ADAMTS3, HKLLS3	ADAM metallopeptidase with thrombospondin type 1 motif, 3	Hennekam lymphangiectasia-lymphedema syndrome 3, 618154 (3), Autosomal recessive	Adamts3 (MGI:3045353)		chr4	72280968	72569220	4q21	4q13.3	605011	9508	ENSG00000156140
ADAMTS4	ADAMTS4	ADAM metallopeptidase with thrombospondin type 1 motif 4 (aggrecanase 1)		Adamts4 (MGI:1339949)		chr1	161184301	161202338	1q21-q23	1q23.3	603876	9507	ENSG00000158859
ADAMTS5	ADAMTS5, ADAMTS11	ADAM metallopeptidase domain with thrombospondin type 1 motif, 5 (aggrecanase 2)		Adamts5 (MGI:1346321)		chr21	26917921	26967757	21q21-q22	21q21.3	605007	11096	ENSG00000154736
ADAMTS6	ADAMTS6	ADAM metallopeptidase with thrombospondin type 1 motif, 6		Adamts6 (MGI:1347348)		chr5	65148735	65482662	5q12	5q12.3	605008	11174	ENSG00000049192
ADAMTS7	ADAMTS7	ADAM metallopeptidase domain with thrombospondin type 1 motif, 7		Adamts7 (MGI:1347346)		chr15	78759202	78811475	15q25.1	15q25.1	605009	11173	ENSG00000136378
ADAMTS8	ADAMTS8, METH2	ADAM metallopeptidase domain with thrombospondin type 1 motif, 8		Adamts8 (MGI:1353468)		chr11	130404922	130428608	11q25	11q24.3	605175	11095	ENSG00000134917
ADAMTS9	ADAMTS9	ADAM metallopeptidase with thrombospondin type 1 motif 9		Adamts9 (MGI:1916320)		chr3	64515653	64687999	3p14.3-p14.2	3p14.1	605421	56999	ENSG00000163638
ADAMTSL1	ADAMTSL1	ADAMTS-like protein 1		Adamtsl1 (MGI:1924989)		chr9	17906514	18910949	9p22.1-p21.2	9p22.2-p22.1	609198	92949	ENSG00000178031
ADAMTSL2	ADAMTSL2, KIAA0605, GPHYSD1	ADAMTS-like protein 2	Geleophysic dysplasia 1, 231050 (3), Autosomal recessive	Adamtsl2 (MGI:1925044)		chr9	133532163	133575518	9q34.2	9q34.2	612277	9719	ENSG00000197859
ADAMTSL3	ADAMTSL3, KIAA1233	ADAMTS-like protein 3		Adamtsl3 (MGI:3028499)		chr15	83654094	84039841	15q25.2	15q25.2	609199	57188	ENSG00000156218
ADAMTSL4	ADAMTSL4, TSRC1, ECTOL2	ADAMTS-like 4	Ectopia lentis et pupillae, 225200 (3), Autosomal recessive; Ectopia lentis, isolated, autosomal recessive, 225100 (3), Autosomal recessive	Adamtsl4 (MGI:2389008)		chr1	150549377	150560936	1q21	1q21.2	610113	54507	ENSG00000143382
ADAP1	CENTA1	Centaurin, alpha-1		Adap1 (MGI:2442201)		chr7	897899	955406	7p22.3	7p22.3	608114	11033	ENSG00000105963
ADAP2	ADAP2, CENTA2	ArfGAP with dual PH domains 2		Adap2 (MGI:2663075)		chr17	30921735	30959397	17q11.2	17q11.2	608635	55803	ENSG00000184060
ADAR	ADAR, DRADA, DSH, DSRAD, IFI4, G1P1, AGS6	Adenosine deaminase, RNA-specific	Dyschromatosis symmetrica hereditaria, 127400 (3), Autosomal dominant; Aicardi-Goutieres syndrome 6, 615010 (3), Autosomal recessive	Adar (MGI:1889575)		chr1	154582056	154627996	1q21.3	1q21.3	146920	103	ENSG00000160710
ADARB1	ADARB1, RED1	Adenosine deaminase, RNA-specific, B1 (RED1, rat, homolog of)		Adarb1 (MGI:891999)		chr21	45074577	45226562	21q22.3	21q22.3	601218	104	ENSG00000197381
ADARB2	ADARB2, RED2	Adenosine deaminase, RNA-specific, B2 (homolog of rat BLUE)		Adarb2 (MGI:2151118)		chr10	1177312	1737524	10p15	10p15.3	602065	105	ENSG00000185736
ADAT1	ADAT1	Adenosine deaminase, tRNA-specific, 1		Adat1 (MGI:1353631)		chr16	75596867	75623280	16q22.2-q22.3	16q23.1	604230	23536	ENSG00000065457
ADAT2	ADAT2, TAD2	Adenosine deaminase, tRNA-specific, 2		Adat2 (MGI:1914007)		chr6	143422831	143450749	6q24.2	6q24.2	615388	134637	ENSG00000189007
ADAT3	ADAT3, TAD3, MRT36	Adenosine deaminase, tRNA-specific, 3	Mental retardation, autosomal recessive 36, 615286 (3), Autosomal recessive	Adat3 (MGI:1924344)		chr19	1905398	1913446	19p13.3	19p13.3	615302	113179	ENSG00000213638
ADCY1	ADCY1, DFNB44	Adenylate cyclase-1, brain	?Deafness, autosomal recessive 44, 610154 (3), Autosomal recessive	Adcy1 (MGI:99677)	mutation identified in 1 DFNB44 family	chr7	45574139	45723115	7p13-p12	7p12.3	103072	107	ENSG00000164742
ADCY10	ADCY10, SAC, HCA2	Adenylyl cyclase 10, soluble	{Hypercalciuria, absorptive, susceptibility to}, 143870 (3), Autosomal dominant	Adcy10 (MGI:2660854)		chr1	167809079	167916388	1q24	1q24.2	605205	55811	ENSG00000143199
ADCY2	ADCY2	Adenylyl cyclase-2, brain		Adcy2 (MGI:99676)		chr5	7396137	7830080	5p15.3	5p15.31	103071	108	ENSG00000078295
ADCY3	ADCY3, BMIQ19	Adenylate cyclase-3	{Obesity, susceptibility to, BMIQ19}, 617885 (3), Autosomal recessive	Adcy3 (MGI:99675)		chr2	24819168	24920236	2p24-p22	2p23.3	600291	109	ENSG00000138031
ADCY4	ADCY4	Adenylate cyclase-4		Adcy4 (MGI:99674)		chr14	24318358	24335070	14q11.2	14q12	600292	196883	ENSG00000129467
ADCY5	ADCY5, FDFM	Adenylate cyclase-5	Dyskinesia, familial, with facial myokymia, 606703 (3), Autosomal dominant	Adcy5 (MGI:99673)		chr3	123282295	123449089	3q13.2-q21	3q21.1	600293	111	ENSG00000173175
ADCY6	ADCY6, LCCS8	Adenylate cyclase-6	?Lethal congenital contracture syndrome 8, 616287 (3), Autosomal recessive	Adcy6 (MGI:87917)	mutation identified in 1 LCCS8 family	chr12	48766193	48789088	12q12-q13	12q13.12	600294	112	ENSG00000174233
ADCY7	ADCY7	Adenylate cyclase-7		Adcy7 (MGI:102891)		chr16	50246137	50318134	16q12-q13	16q12.1	600385	113	ENSG00000121281
ADCY8	ADCY8, ADCY3	Adenylyl cyclase-8, brain		Adcy8 (MGI:1341110)		chr8	130780299	131041603	8q24.2	8q24.22	103070	114	ENSG00000155897
ADCY9	ADCY9	Adenylate cyclase-9		Adcy9 (MGI:108450)		chr16	3953386	4116441	16p13.3	16p13.3	603302	115	ENSG00000162104
ADCYAP1	ADCYAP1	Adenylate cyclase activating polypeptide-1 (pituitary)		Adcyap1 (MGI:105094)		chr18	904383	912171	18p11	18p11.32	102980	116	ENSG00000141433
ADCYAP1R1	ADCYAP1R1, PACAPR	Adenylate cyclase activating polypeptide-1 (pituitary) receptor type 1		Adcyap1r1 (MGI:108449)		chr7	31052307	31111478	7p14	7p14.3	102981	117	ENSG00000078549
ADD1	ADD1	Adducin-1, alpha	{Hypertension, essential, salt-sensitive}, 145500 (3), Multifactorial	Add1 (MGI:87918)		chr4	2843843	2930075	4p16.3	4p16.3	102680	118	ENSG00000087274
ADD2	ADD2	Adducin-2, beta		Add2 (MGI:87919)		chr2	70656783	70768199	2p14-p13	2p13.3	102681	119	ENSG00000075340
ADD3	ADD3, ADDL, CPSQ3	Adducin-3, gamma	Cerebral palsy, spastic quadriplegic, 3, 617008 (3), Autosomal recessive	Add3 (MGI:1351615)	fusion with NUP98 in T-ALL	chr10	109996364	110135564	10q24.2-q24.3	10q25.1-q25.2	601568	120	ENSG00000148700
ADGB	ADGB	Androglobin		Adgb (MGI:3605549)		chr6	146598971	146815461	6q24.3	6q24.3	614630	79747	ENSG00000118492
ADGRA1	ADGRA1, GPR123, KIAA1828	Adhesion G protein-coupled receptor A1		Adgra1 (MGI:1277167)		chr10	133087923	133131674	10q26.3	10q26.3	612302	84435	ENSG00000197177
ADGRA2	ADGRA2, GPR124, TEM5, KIAA1531	Adhesion G protein-coupled receptor A2		Adgra2 (MGI:1925810)		chr8	37796882	37844895	8p12	8p11.23	606823	25960	ENSG00000020181
ADGRA3	ADGRA3, GPR125	Adhesion G protein-coupled receptor A3		Adgra3 (MGI:1917943)		chr4	22387375	22516065	4p15.2	4p15.2	612303	166647	ENSG00000152990
ADGRB1	ADGRB1, BAI1, GDAIF	Adhesion G protein-coupled receptor B1		Adgrb1 (MGI:1933736)		chr8	142449648	142545008	8q24	8q24.3	602682	575	ENSG00000181790
ADGRB2	ADGRB2, BAI2	Adhesion G protein-coupled receptor B2		Adgrb2 (MGI:2451244)		chr1	31727104	31764339	1p35	1p35.2	602683	576	ENSG00000121753
ADGRB3	ADGRB3, BAI3	Adhesion G protein-coupled receptor B3		Adgrb3 (MGI:2441837)		chr6	68635281	69389505	6q12	6q12-q13	602684	577	ENSG00000135298
ADGRD1	ADGRD1, GPR133, PGR25	Adhesion G protein-coupled receptor D1		Adgrd1 (MGI:3041203)		chr12	130953906	131141468	12q24.33	12q24.33	613639	283383	ENSG00000111452
ADGRE1	ADGRE1, EMR1	Adhesion G protein-coupled receptor E1		Adgre1 (MGI:106912)		chr19	6887548	6940449	19p13.3	19p13.3-p13.2	600493	2015	ENSG00000174837
ADGRE2	ADGRE2, EMR2, VBU	Adhesion G protein-coupled receptor E2	Vibratory urticaria, 125630 (3), Autosomal dominant			chr19	14732391	14778559	19p13.1	19p13.12	606100	30817	ENSG00000127507
ADGRE3	EMR3	EGF-like module-containing, mucin-like hormone receptor 3				chr19	14600174	14674917	19p13.1	19p13.12	606101	84658	ENSG00000131355
ADGRE4P	ADGRE4P, EMR4, GPR127, EMR4P, FIRE	Adhesion G protein-coupled receptor E4, pseudogene				chr19	6952499	6990845	19p13.3	19p13.2	612305	326342	ENSG00000268758
ADGRE5	ADGRE5, CD97	Adhesion G protein-coupled receptor E5		Adgre5 (MGI:1347095)		chr19	14381143	14408724	19p13.1	19p13.12	601211	976	ENSG00000123146
ADGRF1	ADGRF1, GPR110	Adhesion G protein-coupled receptor F1		Adgrf1 (MGI:1924846)		chr6	46997707	47042349	6p12.3	6p12.3	617430	266977	ENSG00000153292
ADGRF4	ADGRF4, GPR115	Adhesion G protein-coupled receptor F4		Adgrf4 (MGI:1925499)		chr6	47698579	47722013	6p12.3	6p12.3	614268	221393	ENSG00000153294
ADGRG1	ADGRG1, GPR56, TM7XN1, BFPP, BPPR	Adhesion G protein-coupled receptor G1	Polymicrogyria, bilateral perisylvian, 615752 (3); Polymicrogyria, bilateral frontoparietal, 606854 (3), Autosomal recessive	Adgrg1 (MGI:1340051)		chr16	57619534	57665566	16q13	16q21	604110	9289	ENSG00000205336
ADGRG2	ADGRG2, GPR64, HE6, CBAVDX	Adhesion G protein-coupled receptor G2	Congenital bilateral absence of vas deferens, X-linked, 300985 (3), X-linked	Adgrg2 (MGI:2446854)		chrX	18989306	19122955	Xp21.3	Xp22.13	300572	10149	ENSG00000173698
ADGRG3	ADGRG3, GPR97	Adhesion G protein-coupled receptor G3		Adgrg3 (MGI:1859670)		chr16	57663997	57689377	16q21	16q21	618441	222487	ENSG00000182885
ADGRG5	ADGRG5, GPR114	Adhesion G protein-coupled receptor G5		Adgrg5 (MGI:2685955)		chr16	57529338	57578181	16q21	16q21	616965	221188	ENSG00000159618
ADGRG6	ADGRG6, PR126, VIGR, LCCS9	Adhesion G protein-coupled receptor G6	Lethal congenital contracture syndrome 9, 616503 (3), Autosomal recessive	Adgrg6 (MGI:1916151)		chr6	142301918	142446265	6q24.1	6q24.2	612243	57211	ENSG00000112414
ADGRG7	ADGRG7, GPR128	Adhesion G protein-coupled receptor G7		Adgrg7 (MGI:2441732)		chr3	100609600	100696173	3q12.2	3q12.2	612307	84873	ENSG00000144820
ADGRL1	ADGRL1, LPHN1, CIRL1, CL1, LEC2, KIAA0821	Adhesion G protein-coupled receptor L1		Adgrl1 (MGI:1929461)		chr19	14147736	14206244	19p13.3	19p13.12	616416	22859	ENSG00000072071
ADGRL2	ADGRL2, LPHN2, LPHH1, CIRL2, CL2, KIAA0786	Adhesion G protein-coupled receptor L2		Adgrl2 (MGI:2139714)		chr1	81306103	81993931	1p31.1	1p31.1	607018	23266	ENSG00000117114
ADGRL3	ADGRL3, LPHN3, CIRL3, CL3, LEC3, KIAA0768	Adhesion G protein-coupled receptor L3		Adgrl3 (MGI:2441950)		chr4	61201229	62078334	4q13.1	4q13.1	616417	23284	ENSG00000150471
ADGRL4	ADGRL4, ETL, ELTD1	Adhesion G protein-coupled receptor L4		Adgrl4 (MGI:2655562)		chr1	78889763	79006729	1p31.1	1p31.1	616419	64123	ENSG00000162618
ADGRV1	ADGRV1, GPR98, MASS1, VLGR1, KIAA0686, FEB4, USH2C	Adhesion G protein-coupled receptor V1	Usher syndrome, type 2C, 605472 (3), Autosomal recessive, Digenic dominant; ?Febrile seizures, familial, 4, 604352 (3), Autosomal dominant; Usher syndrome, type 2C, GPR98/PDZD7 digenic, 605472 (3), Autosomal recessive, Digenic dominant	Adgrv1 (MGI:1274784)	mutation identified in 1 FEB4 family	chr5	90558795	91164436	5q14.3	5q14.3	602851	84059	ENSG00000164199
ADH1A	ADH1A, ADH1	Alcohol dehydrogenase IA (class I), alpha polypeptide				chr4	99276368	99290984	4q22	4q23	103700	124	ENSG00000187758
ADH1B	ADH1B, ADH2	Alcohol dehydrogenase IB (class I), beta polypeptide	{Alcohol dependence, protection against}, 103780 (3), Multifactorial; {Aerodigestive tract cancer, squamous cell, alcohol-related, protection against}, 103780 (3), Multifactorial			chr4	99304970	99321400	4q22	4q23	103720	125	ENSG00000196616
ADH1C	ADH1C, ADH3	Alcohol dehydrogenase IC (class I), gamma polypeptide	{Parkinson disease, susceptibility to}, 168600 (3), Multifactorial, Autosomal dominant; {Alcohol dependence, protection against}, 103780 (3), Multifactorial	Adh1 (MGI:87921)		chr4	99336496	99352745	4q22	4q23	103730	126	ENSG00000248144
ADH4	ADH4	Alcohol dehydrogenase (class II), pi polypeptide		Adh4 (MGI:1349472)		chr4	99123656	99144297	4q22	4q23	103740	127	ENSG00000198099
ADH5	ADH5, FDH	Alcohol dehydrogenase (class III), chi polypeptide		Adh5 (MGI:87929)		chr4	99070977	99088787	4q21-q25	4q23	103710	128	ENSG00000197894
ADH6	ADH6	Alcohol dehydrogenase 6 (aldehyde reductase)				chr4	99202638	99219245	4q23-q24	4q23	103735	130	ENSG00000172955
ADH7	ADH7	Alcohol dehydrogenase-7		Adh7 (MGI:87926)		chr4	99412260	99435509	4q23-q24	4q23	600086	131	ENSG00000196344
ADHFE1	ADHFE1, HOT, ADH8	Alcohol dehydrogenase, iron-containing, 1		Adhfe1 (MGI:1923437)		chr8	66432503	66468906	8q13.1	8q13.1	611083	137872	ENSG00000147576
ADI1	ADI1, SIPL	Acireductone dioxygenase 1		Adi1 (MGI:2144929)		chr2	3497365	3519530	2p25.3	2p25.3	613400	55256	ENSG00000182551
ADIG	ADIG, SMAF1	Adipogenin				chr20	38581196	38588462	20q11.23	20q11.23	611396	149685	ENSG00000182035
ADIPOQ	ADIPOQ, APM1, GBP28, ADIPQTL1	Adipocyte-, C1q-, and collagen domain-containing	Adiponectin deficiency, 612556 (3)	Adipoq (MGI:106675)		chr3	186842709	186858462	3q27	3q27.3	605441	9370	ENSG00000181092
ADIPOR1	ADIPOR1, CGI45	Adiponectin receptor 1		Adipor1 (MGI:1919924)		chr1	202940824	202958571	1q32.1	1q32.1	607945	51094	ENSG00000159346
ADIPOR2	ADIPOR2, FLJ21432	Adiponectin receptor 2		Adipor2 (MGI:93830)		chr12	1691058	1788673	12p13.31	12p13.33	607946	79602	ENSG00000006831
ADK	ADK	Adenosine kinase	Hypermethioninemia due to adenosine kinase deficiency, 614300 (3), Autosomal recessive	Adk (MGI:87930)		chr10	74151184	74709302	10q11-q24	10q22.2	102750	132	ENSG00000156110
ADM	ADM	Adrenomedullin		Adm (MGI:108058)		chr11	10305072	10307396	11p15.4	11p15.4	103275	133	ENSG00000148926
ADNP	ADNP, ADNP1, KIAA0784, HVDAS, MRD28	Activity-dependent neuroprotector homeobox	Helsmoortel-van der Aa syndrome, 615873 (3), Autosomal dominant	Adnp (MGI:1338758)		chr20	50888917	50931436	20q13.13	20q13.13	611386	23394	ENSG00000101126
ADNP2	ADNP2, KIAA0863	Activity-dependent neuroprotector homeobox 2		Adnp2 (MGI:2448562)		chr18	80109250	80140345	18q23	18q23	617422	22850	ENSG00000101544
ADO	ADO, C10orf22	2-aminoethanethiol dioxygenase		Ado (MGI:2685083)		chr10	62804719	62808478	10q21.3	10q21.3	611392	84890	ENSG00000181915
ADORA1	ADORA1, RDC7	Adenosine A1 receptor		Adora1 (MGI:99401)		chr1	203127704	203167404	1q32.1	1q32.1	102775	134	ENSG00000163485
ADORA2A	ADORA2A	Adenosine A2a receptor		Adora2a (MGI:99402)	incorrectly assigned to 11q	chr22	24423596	24442359	22q11.2	22q11.23	102776	135	ENSG00000128271
ADORA2B	ADORA2B	Adenosine A2b receptor		Adora2b (MGI:99403)	incorrectly put on 10	chr17	15927781	15975895	17p12-p11.2	17p12	600446	136	ENSG00000170425
ADORA3	ADORA3	Adenosine A3 receptor		Adora3 (MGI:104847)		chr1	111499428	111503632	1p21-p13	1p13.2	600445	140	ENSG00000282608
ADPGK	ADPGK	ADP-dependent glucokinase		Adpgk (MGI:1919391)		chr15	72751293	72783775	15q24.1	15q24.1	611861	83440	ENSG00000159322
ADPRH	ADPRH	ADP-ribosylarginine hydrolase		Adprh (MGI:1098234)		chr3	119579491	119589944	3q13.33	3q13.33	603081	141	ENSG00000144843
ADPRHL1	ADPRHL1, ARH2	ADP-ribosylhydrolase-like 1		Adprhl1 (MGI:2442168)		chr13	113421944	113453487	13q31	13q34	610620	113622	ENSG00000153531
ADPRHL2	ADPRHL2, ARH3, CONDSIAS	ADP-ribosylhydrolase-like 2	Neurodegeneration, childhood-onset, stress-induced, with variable ataxia and seizures, 618170 (3), Autosomal recessive	Adprhl2 (MGI:2140364)		chr1	36088884	36093931	1p35.3-p34.1	1p34.3	610624	54936	ENSG00000116863
ADRA1A	ADRA1C	Adrenergic, alpha-1C-, receptor		Adra1a (MGI:104773)	.03cM from NEFL	chr8	26738112	26870993	8p21	8p21.2	104221	148	ENSG00000120907
ADRA1B	ADRA1B	Adrenergic, alpha-1B-, receptor		Adra1b (MGI:104774)		chr5	159916481	159989204	5q33	5q33.3	104220	147	ENSG00000170214
ADRA1D	ADRA1D, ADRA1A	Adrenergic, alpha-1D-, receptor		Adra1d (MGI:106673)	incorrectly assigned to 5q	chr20	4220629	4249286	20p13	20p13	104219	146	ENSG00000171873
ADRA2A	ADRA2A, ADRA2R	Adrenergic, alpha-2A-, receptor		Adra2a (MGI:87934)		chr10	111077028	111080906	10q24-q26	10q25.2	104210	150	ENSG00000150594
ADRA2B	ADRA2B, ADRA2L1	Adrenergic, alpha-2B-, receptor		Adra2b (MGI:87935)		chr2	96112875	96116570	2q11.2	2q11.2	104260	151	ENSG00000274286
ADRA2C	ADRA2C, ADRA2L2	Adrenergic, alpha-2C-, receptor	{Congestive heart failure and beta-blocker response, modifier of} (3)	Adra2c (MGI:87936)	linked to D4S10	chr4	3766384	3768525	4p16.1	4p16.3	104250	152	ENSG00000184160
ADRB1	ADRB1, ADRB1R, RHR, FNSS2	Adrenergic, beta-1-, receptor	[Resting heart rate], 607276 (3); [Short sleep, familial natural, 2], 618591 (3), Autosomal dominant	Adrb1 (MGI:87937)	close linkage to ADRA2R	chr10	114043865	114046903	10q24-q26	10q25.3	109630	153	ENSG00000043591
ADRB2	ADRB2	Adrenergic, beta-2-, receptor, surface	{Asthma, nocturnal, susceptibility to}, 600807 (3), Autosomal dominant; {Obesity, susceptibility to}, 601665 (3), Multifactorial, Autosomal recessive, Autosomal dominant; Beta-2-adrenoreceptor agonist, reduced response to (3)	Adrb2 (MGI:87938)		chr5	148826610	148828622	5q32-q34	5q32	109690	154	ENSG00000169252
ADRB3	ADRB3	Adrenergic, beta-3-, receptor	{Obesity, susceptibility to}, 601665 (3), Multifactorial, Autosomal recessive, Autosomal dominant	Adrb3 (MGI:87939)		chr8	37962989	37966598	8p12-p11.2	8p11.23	109691	155	ENSG00000188778
ADRM1	ADRM1, ARM1, RPN13	Adhesion-regulating molecule 1		Adrm1 (MGI:1929289)		chr20	62302060	62308861	20q13.33	20q13.33	610650	11047	ENSG00000130706
ADSL	ADSL	Adenylosuccinate lyase	Adenylosuccinase deficiency, 103050 (3), Autosomal recessive	Adsl (MGI:103202)	ade(-)I; bifunctional	chr22	40346499	40387488	22q13.1	22q13.1	608222	158	ENSG00000239900
ADSS1	ADSSL1, MPD5	Adenylosuccinate synthase-like 1	Myopathy, distal, 5, 617030 (3), Autosomal recessive	Adssl1 (MGI:87947)		chr14	104724200	104747324	14q32.33	14q32.33	612498	122622	ENSG00000185100
ADSS2	ADSS	Adenylosuccinate synthetase (Ade(-)H-complementing)		Adss (MGI:87948)		chr1	244408491	244452059	1cen-q12	1q44	103060	159	ENSG00000035687
ADTRP	C6orf105, ADTRP	Chromosome 6 open reading frame 105 (androgen-dependent TFPI-regulating protein)		Adtrp (MGI:1924596)		chr6	11713522	11779627	6p24.1	6p24.1	614348	84830	ENSG00000111863
AEBP1	AEBP1, ACLP	AE-binding protein 1	Ehlers-Danlos syndrome, classic-like, 2, 618000 (3), Autosomal recessive	Aebp1 (MGI:1197012)		chr7	44104319	44114563	7p13	7p13	602981	165	ENSG00000106624
AEBP2	AEBP2	AE-binding protein 2		Aebp2 (MGI:1338038)		chr12	19404100	19522226	12p12.3	12p12.3	617934	121536	ENSG00000139154
AEN	ISG20L1, AEN	Interferon-stimulated exonuclease gene 20kD-like 1		Aen (MGI:1915298)		chr15	88604600	88632280	15q26.1	15q26.1	610177	64782	ENSG00000181026
AFAP1	AFAP1, AFAP, AFAP110	Actin filament-associated protein 1		Afap1 (MGI:1917542)		chr4	7758712	7939925	4p16.1	4p16.1	608252	60312	ENSG00000196526
AFAP1L1	AFAP1L1	Actin filament-associated protein 1-like 1		Afap1l1 (MGI:2147199)		chr5	149271837	149343636	5q33.1	5q32	614410	134265	ENSG00000157510
AFAP1L2	AFAP1L2, XB130, KIAA1914	Actin filament-associated protein 1-like protein 2		Afap1l2 (MGI:2147658)		chr10	114280759	114404777	10q25.3	10q25.3	612420	84632	ENSG00000169129
AFDN	AFDN, MLLT4, AF6	Afadin		Afdn (MGI:1314653)		chr6	167826563	167972022	6q27	6q27	159559	4301	ENSG00000130396
AFF1	AFF1, MLLT2, AF4	AF4/FMR2 family, member 1		Aff1 (MGI:1100819)	fuses with ALL1	chr4	86934605	87141053	4q21	4q21.3-q22.1	159557	4299	ENSG00000172493
AFF2	AFF2, FMR2, FRAXE, MRX2	AF4/FMR2 family, member 2 (fragile site, X-linked, E)	Mental retardation, X-linked, FRAXE type, 309548 (3), X-linked recessive			chrX	148500616	149000662	Xq28	Xq28	300806	2334	ENSG00000155966
AFF3	LAF4	Lymphoid nuclear protein related to AF4		Aff3 (MGI:106927)		chr2	99545418	100142589	2q11.2-q12	2q11.2	601464	3899	ENSG00000144218
AFF4	AFF4, AF5Q31, CHOPS	AF4/FMR2 family, member 4	CHOPS syndrome, 616368 (3), Autosomal dominant	Aff4 (MGI:2136171)		chr5	132875380	132963654	5q31	5q31.1	604417	27125	ENSG00000072364
AFG1L	AFG1L, AFG1, LACE1	AFG1-like ATPase		Afg1l (MGI:2148801)		chr6	108294880	108526000	6q21	6q21	617469	246269	ENSG00000135537
AFG3L1P	AFG3L1, AFG3	ATPase family gene 3, yeast, homolog of				chr16	89972579	90000786	16q24	16q24.3	603020	172	ENSG00000223959
AFG3L2	AFG3L2, SCA28, SPAX5	ATPase family gene 3-like 2	Spastic ataxia 5, autosomal recessive, 614487 (3), Autosomal recessive; Spinocerebellar ataxia 28, 610246 (3), Autosomal dominant	Afg3l2 (MGI:1916847)		chr18	12328943	12377308	18p11	18p11.21	604581	10939	ENSG00000141385
AFM	AFM, ALBA, ALB2	Afamin		Afm (MGI:2429409)	10kb 3' of AFP	chr4	73481744	73504000	4q11-q13	4q13.3	104145	173	ENSG00000079557
AFP	AFP, HPAFP, AFPD	Alpha-fetoprotein	Alpha-fetoprotein deficiency, 615969 (3), Autosomal recessive; [Hereditary persistence of alpha-fetoprotein], 615970 (3), Autosomal dominant	Afp (MGI:87951)	order: 5'-ALB-3'--5'-AFP-3'	chr4	73436220	73456173	4q11-q13	4q13.3	104150	174	ENSG00000081051
AGA	AGA	Aspartylglucosaminidase	Aspartylglucosaminuria, 208400 (3), Autosomal recessive	Aga (MGI:104873)		chr4	177430773	177442502	4q32-q33	4q34.3	613228	175	ENSG00000038002
AGAP1	AGAP1, CENTG2, KIAA1099	Arf GTPase-activating protein with GTPase domain, ankyrin repeat, and pleckstrin homology domain 1		Agap1 (MGI:2653690)		chr2	235494042	236131794	2q37.2	2q37.2	608651	116987	ENSG00000157985
AGAP2	AGAP2, CENTG1, PIKE	ARF-GAP with GTP-binding protein-like, ankyrin repeat, and pleckstrin homology domains 2		Agap2 (MGI:3580016)		chr12	57723760	57742200	12q14.1	12q14.1	605476	116986	ENSG00000135439
AGAP3	AGAP3, CENTG3, CRAG	ARF GTPase-activating protein with GTPase domain, ankyrin repeat, and pleckstrin homology domain 3		Agap3 (MGI:2183446)		chr7	151085866	151144434	7q36.1	7q36.1	616813	116988	ENSG00000133612
AGBL1	AGBL1, CCP4, FECD8	ATP/GTP-binding protein-like 1	Corneal dystrophy, Fuchs endothelial, 8, 615523 (3), Autosomal dominant	Agbl1 (MGI:3646469)		chr15	86079619	87031475	15q25.3	15q25.3	615496	123624	ENSG00000273540
AGBL2	AGBL2, CCP2	ATP/GTP-binding protein-like 2		Agbl2 (MGI:2443254)		chr11	47659167	47715381	11p11.2	11p11.2	617345	79841	ENSG00000165923
AGBL3	AGBL3, CCP3	ATP/GTP-binding protein-like 3		Agbl3 (MGI:1923473)		chr7	134986138	135135781	7q33	7q33	617346	340351	ENSG00000146856
AGBL4	AGBL4, CCP6	ATP/GTP-binding protein-like 4		Agbl4 (MGI:1918244)		chr1	48520156	50023953	1p33	1p33	616476	84871	ENSG00000186094
AGBL5	AGBL5, CCP5, RP75	AATP/GTP-binding protein-like 5	Retinitis pigmentosa 75, 617023 (3), Autosomal recessive	Agbl5 (MGI:2441745)		chr2	27051422	27070621	2p23.3	2p23.3	615900	60509	ENSG00000084693
AGER	AGER, RAGE	Advanced glycosylation end product-specific receptor		Ager (MGI:893592)	at junction of classes II, III MHC	chr6	32180967	32184379	6p21.3	6p21.32	600214	177	ENSG00000204305
AGFG1	AGFG1, HRB, RIP, RAB	ADP-ribosylation factor GTPase-activating protein with FG repeats 1		Agfg1 (MGI:1333754)		chr2	227472168	227561221	2q36	2q36.3	600862	3267	ENSG00000173744
AGFG2	AGFG2, HRBL, RABR	ADP-ribosylation factor GTPase-activating protein with FG repeats 2		Agfg2 (MGI:2443267)		chr7	100539202	100568219	7q22.1	7q22.1	604019	3268	ENSG00000106351
AGGF1	AGGF1, VG5Q, HUS84971, FLJ10283	Angiogenic factor with G patch and FHA domains 1		Aggf1 (MGI:1913799)		chr5	77030403	77065233	5q13.3	5q13.3	608464	55109	ENSG00000164252
AGK	AGK, MULK, MTDPS10, CATC5, CTRCT38	Acylglycerol kinase	Sengers syndrome, 212350 (3), Autosomal recessive; Cataract 38, autosomal recessive, 614691 (3), Autosomal recessive	Agk (MGI:1917173)		chr7	141551409	141662152	7q34	7q34	610345	55750	ENSG00000006530
AGL	AGL, GDE	Amylo-1,6-glucosidase, 4-alpha-glucanotransferase (glycogen debranching enzyme)	Glycogen storage disease IIIb, 232400 (3), Autosomal recessive; Glycogen storage disease IIIa, 232400 (3), Autosomal recessive	Agl (MGI:1924809)		chr1	99850076	99924022	1p21	1p21.2	610860	178	ENSG00000162688
AGMAT	AGMAT, AUH	Agmatinase		Agmat (MGI:1923236)		chr1	15571698	15585050	1p36.21	1p36.21	617887	79814	ENSG00000116771
AGMO	AGMO, TMEM195	Alkylglycerol monooxygenase		Agmo (MGI:2442495)		chr7	15117222	15562014	7p21.2	7p21.2	613738	392636	ENSG00000187546
AGO1	AGO1, EIF2C1, GERP95, EIF2C	Argonaute 1, RISC catalytic component		Ago1 (MGI:2446630)		chr1	35869807	35930531	1p35-p34	1p34.3	606228	26523	ENSG00000092847
AGO2	AGO2, EIF2C2	Argonaute 2, RISC catalytic component		Ago2 (MGI:2446632)		chr8	140520155	140642405	8q24	8q24.3	606229	27161	ENSG00000123908
AGO3	EIF2C3, AGO3	Eukaryotic translation initiation factor 2C, subunit 3 (argonaute 3)		Ago3 (MGI:2446634)		chr1	35925682	36072499	1p35-p34	1p34.3	607355	192669	ENSG00000126070
AGO4	EIF2C4, AGO4, KIAA1567	Eukaryotic translation initiation factor 2C, 4 (argonaute 4)		Ago4 (MGI:1924100)		chr1	35807629	35857889	1p35-p34	1p34.3	607356	192670	ENSG00000134698
AGPAT1	AGPAT1, LPAATA	1-acylglycerol-3-phosphate O-acyltransferase 1 (lysophosphatidic acid acyltransferase-alpha)		Agpat1 (MGI:1932075)		chr6	32168211	32178107	6p21.3	6p21.32	603099	10554	ENSG00000204310
AGPAT2	AGPAT2, LPAAB, BSCL, BSCL1	1-acylglycerol-3-phosphate O-acyltransferase 2 (lysophosphatidic acid acyltransferase-beta)	Lipodystrophy, congenital generalized, type 1, 608594 (3), Autosomal recessive	Agpat2 (MGI:1914762)		chr9	136673142	136687456	9q34.3	9q34.3	603100	10555	ENSG00000169692
AGPAT3	AGPAT3, LPAAT3	1-acylglycerol-3-phosphate O-acyltransferase 3		Agpat3 (MGI:1336186)		chr21	43865159	43987591	21q22.3	21q22.3	614794	56894	ENSG00000160216
AGPAT4	AGPAT4	1-acylglycerol-3-phosphate O-acyltransferase 4		Agpat4 (MGI:1915512)		chr6	161129966	161274107	6q26	6q26	614795	56895	ENSG00000026652
AGPAT5	AGPAT5	1-acylglycerol-3-phosphate O-acyltransferase 5		Agpat5 (MGI:1196345)		chr8	6708586	6761502	8p23.1	8p23.1	614796	55326	ENSG00000155189
AGPS	AGPS, ADHAPS, RCDP3	Alkylglycerone-phosphate synthase	Rhizomelic chondrodysplasia punctata, type 3, 600121 (3), Autosomal recessive	Agps (MGI:2443065)		chr2	177392772	177543833	2q31	2q31.2	603051	8540	ENSG00000018510
AGR2	AGR2, AG2	Anterior gradient 2, Xenopus, homolog of		Agr2 (MGI:1344405)		chr7	16791810	16804998	7p21.3	7p21.1	606358	10551	ENSG00000106541
AGR3	AGR3, BCMP11	Anterior gradient 3, Xenopus, homolog of		Agr3 (MGI:2685734)		chr7	16854710	16881982	7p21.3	7p21.1	609482	155465	ENSG00000173467
AGRN	AGRN, CMS8	Agrin	Myasthenic syndrome, congenital, 8, with pre- and postsynaptic defects, 615120 (3), Autosomal recessive	Agrn (MGI:87961)		chr1	1020101	1056118	1pter-p32	1p36.33	103320	375790	ENSG00000188157
AGRP	AGRP, ART, AGRT	Agouti-related neuropeptide	{Obesity, late-onset}, 601665 (3), Multifactorial, Autosomal recessive, Autosomal dominant; {Leanness, inherited}, 601665 (3), Multifactorial, Autosomal recessive, Autosomal dominant	Agrp (MGI:892013)		chr16	67482570	67483546	16q22	16q22.1	602311	181	ENSG00000159723
AGT	AGT, SERPINA8	Angiotensinogen	{Preeclampsia, susceptibility to} (3); Renal tubular dysgenesis, 267430 (3), Autosomal recessive; {Hypertension, essential, susceptibility to}, 145500 (3), Multifactorial	Agt (MGI:87963)		chr1	230702522	230714121	1q42-q43	1q42.2	106150	183	ENSG00000135744
AGTPBP1	AGTPBP1, NNA1, KIAA1035, CCP1, CONDCA	ATP/GTP-binding protein 1	Neurodegeneration, childhood-onset, with cerebellar atrophy, 618276 (3), Autosomal recessive	Agtpbp1 (MGI:2159437)		chr9	85546538	85742028	9q21.33	9q21.33	606830	23287	ENSG00000135049
AGTR1	AGTR1, AGTR1A, AT2R1	Angiotensin receptor 1	Renal tubular dysgenesis, 267430 (3), Autosomal recessive; {Hypertension, essential}, 145500 (3), Multifactorial	Agtr1a (MGI:87964)		chr3	148697870	148743002	3q21-q25	3q24	106165	185	ENSG00000144891
AGTR2	AGTR2	Angiotensin receptor 2		Agtr2 (MGI:87966)		chrX	116170743	116174973	Xq23	Xq23	300034	186	ENSG00000180772
AGXT	AGXT, SPAT	Alanine-glyoxylate aminotransferase, liver-specific peroxisomal	Hyperoxaluria, primary, type 1, 259900 (3), Autosomal recessive	Agxt (MGI:1329033)		chr2	240868823	240880499	2q36-q37	2q37.3	604285	189	ENSG00000172482
AGXT2	AGXT2, AGT2, BAIBA	Alanine-glyoxylate aminotransferase 2	[Beta-aminoisobutyric acid, urinary excretion of], 210100 (3), Autosomal recessive	Agxt2 (MGI:2146052)		chr5	34998098	35048187	5p13	5p13.2	612471	64902	ENSG00000113492
AHCTF1	AHCTF1, ELYS	AT hook containing transcription factor 1		Ahctf1 (MGI:1915033)		chr1	246839097	246931947	1q44	1q44	610853	25909	ENSG00000153207
AHCY	AHCY, SAHH	S-adenosylhomocysteine hydrolase	Hypermethioninemia with deficiency of S-adenosylhomocysteine hydrolase, 613752 (3), Autosomal recessive	Ahcy (MGI:87968)	~13cM from ADA	chr20	34235011	34311975	20cen-q13.1	20q11.22	180960	191	ENSG00000101444
AHCYL1	AHCYL1, DCAL, IRBIT	Adenosylhomocysteine-like 1		Ahcyl1 (MGI:2385184)		chr1	109984764	110023741	1p13.3	1p13.3	607826	10768	ENSG00000168710
AHCYL2	AHCYL2	Adenosylhomocysteinase-like 2		Ahcyl2 (MGI:1921590)		chr7	129225029	129430210	7q32.1	7q32.1	616520	23382	ENSG00000158467
AHDC1	AHDC1, MRD25	AT-hook DNA-binding motif-containing protein 1	Xia-Gibbs syndrome, 615829 (3), Autosomal dominant	Ahdc1 (MGI:2444218)		chr1	27534244	27604177	1p36.11	1p36.1-p35.3	615790	27245	ENSG00000126705
AHI1	AHI1	Abelson helper integration site 1	Joubert syndrome 3, 608629 (3), Autosomal recessive	Ahi1 (MGI:87971)		chr6	135283531	135497770	6q23.3	6q23.3	608894	54806	ENSG00000135541
AHNAK	AHNAK	AHNAK nucleoprotein (desmoyokin)		Ahnak (MGI:1316648)		chr11	62433543	62546805	11q12-q13	11q12.3	103390	79026	ENSG00000124942
AHR	AHR, RP85	Aryl hydrocarbon receptor	?Retinitis pigmentosa 85, 618345 (3), Autosomal recessive	Ahr (MGI:105043)	mutation identified in 1 RP85 family	chr7	17298651	17346146	7p15	7p21.1	600253	196	ENSG00000106546
AHRR	AHRR, KIAA1234	Arylhydrocarbon receptor repressor		Ahrr (MGI:1333776)		chr5	321713	438284	5p15.3	5p15.33	606517	57491
AHSA1	AHSA1, AHA1	Activator of heat-shock 90kD protein ATPase 1		Ahsa1 (MGI:2387603)		chr14	77457866	77469471	14q24.3	14q24.3	608466	10598	ENSG00000100591
AHSG	AHSG, APMR1	Alpha-2HS-glycoprotein	?Alopecia-mental retardation syndrome 1, 203650 (3), Autosomal recessive	Ahsg (MGI:107189)	mutation identified in 1 APMR1 family	chr3	186613059	186621317	3q27	3q27.3	138680	197	ENSG00000145192
AHSP	ERAF, EDRF, AHSP	Erythroid-associated factor (alpha-hemoglobin stabilizing protein)				chr16	31527899	31528803	16p11.2	16p11.2	605821	51327	ENSG00000169877
AICDA	AICDA, AID, HIGM2	Activation-induced cytidine deaminase	Immunodeficiency with hyper-IgM, type 2, 605258 (3), Autosomal recessive	Aicda (MGI:1342279)		chr12	8602169	8612969	12p13	12p13.31	605257	57379	ENSG00000111732
AIDA	AIDA	Axin interactor, dorsalization-associated		Aida (MGI:1919737)		chr1	222668012	222712894	1q41	1q41	612375	64853	ENSG00000186063
AIF1	AIF1, IRT1	Allograft inflammatory factor 1		Aif1 (MGI:1343098)	part of TNF block	chr6	31615211	31617014	6p21.3	6p21.33	601833	199	ENSG00000204472
AIFM1	AIFM1, PDCD8, AIF, COXPD6, COWCK, CMTX4, DFNX5, SEMDHL	Apoptosis-inducing factor, mitochondrion-associated, 1	Cowchock syndrome, 310490 (3), X-linked recessive; Spondyloepimetaphyseal dysplasia, X-linked, with hypomyelinating leukodystrophy, 300232 (3), X-linked recessive; Combined oxidative phosphorylation deficiency 6, 300816 (3), X-linked recessive; Deafness, X-linked 5, 300614 (3), X-linked recessive	Aifm1 (MGI:1349419)		chrX	130129361	130165886	Xq26.1	Xq26.1	300169	9131	ENSG00000156709
AIFM3	AIFM3, AIFL	Apoptosis-inducing factor, mitochondria-associated, 3		Aifm3 (MGI:1919418)		chr22	20965171	20981357	22q11.21	22q11.21	617298	150209	ENSG00000183773
AIM2	AIM2	Absent in melanoma 2		Aim2 (MGI:2686159)		chr1	159059225	159132350	1q22	1q23.1-q23.2	604578	9447	ENSG00000163568
AIMP1	AIMP1, SCYE1, EMAP2, EMAPII, HLD3	ARS-interacting multifunctional protein 1	Leukodystrophy, hypomyelinating, 3, 260600 (3), Autosomal recessive	Aimp1 (MGI:102774)		chr4	106315609	106349455	4q24	4q24	603605	9255	ENSG00000164022
AIMP2	AIMP2, JTV1, HLD17	Aminoacyl tRNA synthetase complex-interacting multifunctional protein 2	Leukodystrophy, hypomyelinating, 17, 618006 (3), Autosomal recessive	Aimp2 (MGI:2385237)		chr7	6009244	6023833	7p22	7p22.1	600859	7965	ENSG00000106305
AIP	AIP, XAP2, ARA9, PITA1	Aryl hydrocarbon receptor-interacting protein	Pituitary adenoma 1, multiple types, 102200 (3), Somatic mutation, Autosomal dominant; Pituitary adenoma predisposition, 102200 (3), Somatic mutation, Autosomal dominant	Aip (MGI:109622)		chr11	67468178	67491107	11q13.3	11q13.2	605555	9049	ENSG00000110711
AIPL1	AIPL1, LCA4	Arylhydrocarbon-interacting receptor protein-like 1	Leber congenital amaurosis 4, 604393 (3), Autosomal recessive, Autosomal dominant; Retinitis pigmentosa, juvenile, 604393 (3), Autosomal recessive, Autosomal dominant; Cone-rod dystrophy, 604393 (3), Autosomal recessive, Autosomal dominant	Aipl1 (MGI:2148800)	LCA1 due to GUCY2D mutation also on 17p13.1	chr17	6423737	6435120	17p13.1	17p13.2	604392	23746	ENSG00000129221
AIRE	AIRE, APECED, APS1	Autoimmune regulator	Autoimmune polyendocrinopathy syndrome , type I, with or without reversible metaphyseal dysplasia, 240300 (3), Autosomal recessive, Autosomal dominant	Aire (MGI:1338803)		chr21	44285875	44298647	21q22.3	21q22.3	607358	326	ENSG00000160224
AIRN	AIRN, AIR	Antisense IGF2R RNA, noncoding				chr6	160003290	160007663	6q26	6q25.3	604893	100271873	ENSG00000268257
AJAP1	AJAP1, SHREW1	Adherens junction-associated protein 1		Ajap1 (MGI:2685419)		chr1	4654608	4792533	1p36.32	1p36.32	610972	55966	ENSG00000196581
AJUBA	AJUBA, JUB	AJUBA LIM protein		Ajuba (MGI:1341886)		chr14	22971176	22982550	14q11.2	14q11.2	609066	84962	ENSG00000129474
AK1	AK1	Adenylate kinase-1	Hemolytic anemia due to adenylate kinase deficiency, 612631 (3), Autosomal recessive	Ak1 (MGI:87977)	proximal to Ph1 break, 9q34.1; AK1 to ORM = 17cM	chr9	127866479	127885541	9q34.1	9q34.11	103000	203	ENSG00000106992
AK2	AK2	Adenylate kinase-2, mitochondrial	Reticular dysgenesis, 267500 (3), Autosomal recessive	Ak2 (MGI:87978)		chr1	33007939	33036910	1p34	1p35.1	103020	204	ENSG00000004455
AK3	AK3, AK3L1	Adenylate kinase 3		Ak3 (MGI:1860835)		chr9	4709555	4742042	9p24.1	9p24.1	609290	50808	ENSG00000147853
AK4	AK4, AK3	Adenylate kinase 4		Ak4 (MGI:87979)		chr1	65147341	65232144	1p31.3	1p31.3	103030	205	ENSG00000162433
AK5	AK5	Adenylate kinase 5		Ak5 (MGI:2677491)		chr1	77281907	77559965	1p31	1p31.1	608009	26289	ENSG00000154027
AK7	AK7, SPGF27	Adenylate kinase 7	?Spermatogenic failure 27, 617965 (3), Autosomal recessive	Ak7 (MGI:1926051)	mutation identified in 1 SPGF27 family	chr14	96392110	96489426	14q32.2	14q32.2	615364	122481	ENSG00000140057
AK8	AK8	Adenylate kinase 8		Ak8 (MGI:1916120)		chr9	132725573	132879045	9q34.13	9q34.13	615365	158067	ENSG00000165695
AK9	AK9	Adenylate kinase 9		Ak9 (MGI:2685080)		chr6	109492854	109691211	6q21	6q21	615358	221264	ENSG00000155085
AKAIN1	C18orf42	Chromosome 18 open reading frame 42		Akain1 (MGI:2444600)		chr18	5142910	5197751	18p11.31	18p11.31	616427	642597	ENSG00000231824
AKAP1	AKAP1, AKAP149, SAKAP84	A-kinase anchor protein 1, 149kD		Akap1 (MGI:104729)		chr17	57085245	57121343	Chr.17	17q22	602449	8165	ENSG00000121057
AKAP10	AKAP10	A-kinase anchor protein 10	{Cardiac conduction defect, susceptibility to}, 115080 (3), Autosomal dominant	Akap10 (MGI:1890218)		chr17	19904301	19977855	17p11.1	17p11.2	604694	11216	ENSG00000108599
AKAP11	AKAP11, AKAP220	A-kinase anchor protein 11		Akap11 (MGI:2684060)		chr13	42271469	42323265	13q14.11	13q14.11	604696	11215	ENSG00000023516
AKAP13	AKAP13, HT31, LBC, BRX	A-kinase anchor protein 13		Akap13 (MGI:2676556)		chr15	85380602	85749357	15q24-q25	15q25.3	604686	11214	ENSG00000170776
AKAP14	AKAP14, AKAP28	A-kinase anchor protein 14		Akap14 (MGI:3618288)		chrX	119895892	119920715	Xq24	Xq24	300462	158798	ENSG00000186471
AKAP17A	AKAP17A, SFRS17A, DXYS155E, XE7	A kinase (PRKA) anchor protein 17A			nonlyonizing	chrX	1591603	1602519	Xp22.32	Xp22.33	312095	8227	ENSG00000197976
AKAP17A	AKAP17A, SFRS17A, XE7Y	A kinase (PRKA) anchor protein 17A			see 300015 locus	chrY	1591603	1602519	Ypter-p11.2	Yp11.2	465000	8227	ENSG00000197976
AKAP4	AKAP4, AKAP82, HI, FSC1	A-kinase anchor protein 4, 82kD		Akap4 (MGI:102794)		chrX	50190776	50201006	Xp11.2	Xp11.22	300185	8852	ENSG00000147081
AKAP5	AKAP5, AKAP79	A-kinase anchor protein 5		Akap5 (MGI:2685104)		chr14	64465498	64474502	14q23.3	14q23.3	604688	9495	ENSG00000179841
AKAP6	ADAP6, ADAP100	A-kinase anchor protein 6		Akap6 (MGI:3050566)		chr14	32203609	32837683	14q	14q12	604691	9472	ENSG00000151320
AKAP8	AKAP8, AKAP95	A-kinase anchor protein 8		Akap8 (MGI:1928488)		chr19	15353384	15379786	19p13.12	19p13.12	604692	10270	ENSG00000105127
AKAP8L	AKAP8L, HA95, NAKAP, HAP95	A-kinase anchor protein 8-like protein		Akap8l (MGI:1860606)		chr19	15380049	15418987	19p13.12-p13.11	19p13.12	609475	26993	ENSG00000011243
AKAP9	AKAP9, YOTIAO, AKAP450, LQT11	A-kinase anchor protein 9	?Long QT syndrome 11, 611820 (3), Autosomal dominant		mutation identified in 1 LQT11 family	chr7	91940861	92112907	7q21-q22	7q21.2	604001	10142	ENSG00000127914
AKIP1	AKIP1, BCA3, C11orf17	Protein kinase A-interacting protein 1		Akip1 (MGI:3041226)		chr11	8911116	8920078	11p15.3	11p15.4	609191	56672	ENSG00000166452
AKIRIN1	AKIRIN1	Akirin 1		Akirin1 (MGI:1915300)		chr1	38991243	39006064	1p34.3	1p34.3	615164	79647	ENSG00000174574
AKIRIN2	AKIRIN2	Akirin 2		Akirin2 (MGI:1889364)		chr6	87674859	87702232	6q15	6q15	615165	55122	ENSG00000135334
AKR1A1	AKR1A1, ALR	Aldo-keto reductase family 1, member A1 (aldehyde reductase)		Akr1a1 (MGI:1929955)		chr1	45550778	45570050	1p33-p32	1p34.1	103830	10327	ENSG00000117448
AKR1B1	AKR1B1, ALDR1	Aldo-keto reductase family 1, member B1		Akr1b3 (MGI:1353494)		chr7	134442349	134459238	7q35	7q33	103880	231	ENSG00000085662
AKR1B10	AKR1B10, ARL1	Aldo-keto reductase family 1, member B10		Akr1b8 (MGI:107673)		chr7	134527566	134541411	7q33	7q33	604707	57016	ENSG00000198074
AKR1B15	AKR1B15, AKR1B10L, AKR1R1B7	Aldo-keto reductase family 1, member B15				chr7	134549109	134579868	7q33	7q33	616336	441282	ENSG00000227471
AKR1C1	AKR1C1, DDH1, DD1, HAKRC	Aldo-keto reductase family 1, member 1 (dihydrodiol dehydrogenase, type 1)		Akr1c21 (MGI:1924587)		chr10	4963414	4983282	10p15-p14	10p15.1	600449	1645	ENSG00000187134
AKR1C2	AKR1C2, DDH2, DD2, HAKRD, SRXY8	Aldo-keto reductase family 1, member C2 (dihydrodiol dehydrogenase, type II)	46XY sex reversal 8, 614279 (3), Autosomal recessive	Akr1c21 (MGI:1924587)		chr10	4987774	5018032	10p15-p14	10p15.1	600450	1646	ENSG00000151632
AKR1C3	AKR1C3, HAKRB, DD3	Aldo-keto reductase family 1, member C3		Akr1c18 (MGI:2145420)		chr10	5048765	5107685	10p15-p14	10p15.1	603966	8644	ENSG00000196139
AKR1C4	AKR1C4, CHDR, CDR, HAKRA, DD4	Aldo-keto reductase family 1, member C4 (chlordecone reductase)	{46XY sex reversal 8, modifier of}, 614279 (3), Autosomal recessive	Akr1c6 (MGI:1933427)		chr10	5196836	5218948	10p15-p14	10p15.1	600451	1109	ENSG00000198610
AKR1D1	AKR1D1, SRD5B1, CBAS2	Bile acid synthesis defect, congenital, 2	Bile acid synthesis defect, congenital, 2, 235555 (3), Autosomal recessive	Akr1d1 (MGI:2384785)		chr7	138076458	138118304	7q32-q33	7q33	604741	6718	ENSG00000122787
AKR1E2	AKR1E2, HTSP, TAKR	Aldo-keto reductase family 1, member E2		Akr1e1 (MGI:1914758)		chr10	4824553	4908420	10p15.1	10p15.1	617451	83592	ENSG00000165568
AKR7A2	AKR7A2, AKR7, AFAR	Aldo-keto reductase family 7, member A2		Akr7a5 (MGI:107796)	pseudogenes on Xq25 and 1p12	chr1	19302707	19312145	1p36.13	1p36.13	603418	8574	ENSG00000053371
AKR7A3	AKR7A3, AFAR2	Aldo-keto reductase family 7, member A3				chr1	19274228	19289361	1p36.13	1p36.13	608477	22977	ENSG00000162482
AKR7L	AKR7A4, AFAR3	Aldo-keto reductase family 7, member A4				chr1	19265981	19274121	1p36.13	1p36.13	608478	246181	ENSG00000211454
AKT1	AKT1, CWS6	AKT serine/threonine kinase 1	Breast cancer, somatic, 114480 (3); Cowden syndrome 6, 615109 (3); Proteus syndrome, somatic, 176920 (3); Ovarian cancer, somatic, 167000 (3); Colorectal cancer, somatic, 114500 (3)	Akt1 (MGI:87986)	proximal to IGH	chr14	104769348	104795747	14q32.3	14q32.33	164730	207	ENSG00000142208
AKT1S1	AKT1S1, PRAS40	AKT1 substrate 1, proline-rich		Akt1s1 (MGI:1914855)		chr19	49869032	49878355	19q13.33	19q13.33	610221	84335	ENSG00000204673
AKT2	AKT2, HIHGHH	AKT serine/threonine kinase 2	Hypoinsulinemic hypoglycemia with hemihypertrophy, 240900 (3), Autosomal dominant; Diabetes mellitus, type II, 125853 (3), Autosomal dominant	Akt2 (MGI:104874)		chr19	40230316	40285530	19q13.1-q13.2	19q13.2	164731	208	ENSG00000105221
AKT3	AKT3, PKBG, MPPH2	AKT serine/threonine kinase 3	Megalencephaly-polymicrogyria-polydactyly-hydrocephalus syndrome 2, 615937 (3), Autosomal dominant	Akt3 (MGI:1345147)		chr1	243488232	243851078	1q44	1q43-q44	611223	10000	ENSG00000117020
AKTIP	AKTIP, FTS, FT1	AKT-interacting protein		Aktip (MGI:3693832)		chr16	53491039	53504410	16q12.2	16q12.2	608483	64400	ENSG00000166971
ALAD	ALAD, ALADH, PBGS	Aminolevulinate, delta-, dehydratase	Porphyria, acute hepatic, 612740 (3), Autosomal recessive; {Lead poisoning, susceptibility to}, 612740 (3), Autosomal recessive	Alad (MGI:96853)	linked to ABO; ORM-ALAD-AK-ABO	chr9	113386311	113401337	9q34	9q32	125270	210	ENSG00000148218
ALAS1	ALAS1	Aminolevulinate, delta-, synthase-1		Alas1 (MGI:87989)		chr3	52198082	52214326	3p21.1	3p21.2	125290	211	ENSG00000023330
ALAS2	ALAS2, ANH1, ASB, XLEPP, XLSA, SIDBA1	Aminolevulinate, delta-, synthase-2	Protoporphyria, erythropoietic, X-linked, 300752 (3), X-linked; Anemia, sideroblastic, 1, 300751 (3), X-linked recessive	Alas2 (MGI:87990)		chrX	55009054	55030976	Xp11.21	Xp11.21	301300	212	ENSG00000158578
ALB	ALB, ANALBA, FDAH	Albumin	[Dysalbuminemic hyperthyroxinemia], 615999 (3); Analbuminemia, 616000 (3)	Alb (MGI:87991)	linked to GC	chr4	73404286	73421481	4q11-q13	4q13.3	103600	213	ENSG00000163631
ALCAM	ALCAM	Activated leukocyte cell adhesion molecule		Alcam (MGI:1313266)		chr3	105366712	105576899	3q13.1-q13.2	3q13.11	601662	214	ENSG00000170017
ALDH16A1	ALDH16A1	Aldehyde dehydrogenase 16 family, member A1		Aldh16a1 (MGI:1916998)		chr19	49453224	49471049	19q13.33	19q13.33	613358	126133	ENSG00000161618
ALDH18A1	ALDH18A1, PYCS, GSAS, ARCL3A, SPG9A, SPG9B, ADCL3	Aldehyde dehydrogenase 18 family, member A1 (1-pyrroline-5-carboxylate synthetase)	Cutis laxa, autosomal recessive, type IIIA, 219150 (3), Autosomal recessive; Cutis laxa, autosomal dominant 3, 616603 (3), Autosomal dominant; Spastic paraplegia 9B, autosomal recessive, 616586 (3), Autosomal recessive; Spastic paraplegia 9A, autosomal dominant, 601162 (3), Autosomal dominant	Aldh18a1 (MGI:1888908)	GOT1 and GSAS in same pathway	chr10	95605937	95656900	10q24.3	10q24.1	138250	5832	ENSG00000059573
ALDH1A1	ALDH1A1	Aldehyde dehydrogenase-1 family, member A1, soluble		Aldh1a1 (MGI:1353450)		chr9	72900670	72953052	9q21	9q21.13	100640	216	ENSG00000165092
ALDH1A2	ALDH1A2, RALDH2	Aldehyde dehydrogenase 1 family, member A2 (retinaldehyde dehydrogenase 2)		Aldh1a2 (MGI:107928)		chr15	57953423	58065922	15q21.3	15q21.3	603687	8854	ENSG00000128918
ALDH1A3	ALDH1A3, ALDH6, MCOP8	Aldehyde dehydrogenase 1 family, member A3	Microphthalmia, isolated 8, 615113 (3), Autosomal recessive	Aldh1a3 (MGI:1861722)		chr15	100879830	100916625	15q26	15q26.3	600463	220	ENSG00000184254
ALDH1B1	ALDH1B1, ALDH5	Aldehyde dehydrogenase 1 family, member B1		Aldh1b1 (MGI:1919785)		chr9	38392701	38398664	9p13	9p13.1	100670	219	ENSG00000137124
ALDH1L1	ALDH1L1, FTHFD	Aldehyde dehydrogenase 1 family, member L1		Aldh1l1 (MGI:1340024)		chr3	126103560	126197757	3q21.3	3q21.3	600249	10840	ENSG00000144908
ALDH1L2	ALDH1L2	Aldehyde dehydrogenase 1 family, member L2		Aldh1l2 (MGI:2444680)		chr12	105019783	105084608	12q23.3	12q23.3	613584	160428	ENSG00000136010
ALDH2	ALDH2	Aldehyde dehydrogenase 2 family, mitochondrial	Alcohol sensitivity, acute, 610251 (3), Autosomal dominant; {Esophageal cancer, alcohol-related, susceptibility to} (3); {Hangover, susceptibility to}, 610251 (3), Autosomal dominant; {Sublingual nitroglycerin, susceptibility to poor response to} (3)	Aldh2 (MGI:99600)		chr12	111766932	111817531	12q24.2	12q24.12	100650	217	ENSG00000111275
ALDH3A1	ALDH3A1, ALDH3	Aldehyde dehydrogenase 3 family, member A1		Aldh3a1 (MGI:1353451)		chr17	19737983	19748389	17p11.2	17p11.2	100660	218	ENSG00000108602
ALDH3A2	ALDH3A2, ALDH10, SLS, FALDH	Aldehyde dehydrogenase 3 family, member A2 (fatty aldehyde dehydrogenase)	Sjogren-Larsson syndrome, 270200 (3), Autosomal recessive	Aldh3a2 (MGI:1353452)		chr17	19648149	19677595	17p11.2	17p11.2	609523	224	ENSG00000072210
ALDH3B1	ALDH3B1, ALDH7	Aldehyde dehydrogenase 3 family, member B1		Aldh3b1 (MGI:1914939)		chr11	68008546	68029275	Chr.11	11q13.2	600466	221	ENSG00000006534
ALDH3B2	ALDH3B2, ALDH8	Aldehyde dehydrogenase 3 family, member B2				chr11	67662161	67681223	Chr.11	11q13.2	601917	222	ENSG00000132746
ALDH4A1	ALDH4A1, ALDH4, P5CDH	Aldehyde dehydrogenase 4 family, member A1 (delta-1-pyrroline 5-carboxylate dehydrogenase)	Hyperprolinemia, type II, 239510 (3), Autosomal recessive	Aldh4a1 (MGI:2443883)		chr1	18871429	18902798	1p36	1p36.13	606811	8659	ENSG00000159423
ALDH5A1	ALDH5A1, SSADH	Succinic semialdehyde dehydrogenase	Succinic semialdehyde dehydrogenase deficiency, 271980 (3), Autosomal recessive	Aldh5a1 (MGI:2441982)		chr6	24494968	24537206	6p22	6p22.3	610045	7915	ENSG00000112294
ALDH6A1	ALDH6A1, MMSDH	Aldehyde dehydrogenase 6 family, member A1 (methylmalonate semialdehyde dehydrogenase)	Methylmalonate semialdehyde dehydrogenase deficiency, 614105 (3), Autosomal recessive	Aldh6a1 (MGI:1915077)		chr14	74056846	74084452	14q24.3	14q24.3	603178	4329	ENSG00000119711
ALDH7A1	ALDH7A1, ATQ1, EPD, PDE	Aldehyde dehydrogenase 7 family, member A1 (antiquitin 1)	Epilepsy, pyridoxine-dependent, 266100 (3), Autosomal recessive	Aldh7a1 (MGI:108186)		chr5	126541840	126595218	5q31	5q23.2	107323	501	ENSG00000164904
ALDH8A1	ALDH8A1, ALDH12	Aldehyde dehydrogenase 8 family, member A1		Aldh8a1 (MGI:2653900)		chr6	134917392	134950100	6q23.2	6q23.3	606467	64577	ENSG00000118514
ALDH9A1	ALDH9A1, ALDH9, E3	Aldehyde dehydrogenase 9 family, member A1		Aldh9a1 (MGI:1861622)		chr1	165662211	165698662	1q22-q23	1q24.1	602733	223	ENSG00000143149
ALDOA	ALDOA, GSD12	Aldolase A, fructose-bisphosphatase	Glycogen storage disease XII, 611881 (3), Autosomal recessive	Aldoa (MGI:87994)	pseudogenes on 3 and 10	chr16	30064278	30070419	16p11.2	16p11.2	103850	226	ENSG00000149925
ALDOB	ALDOB	Aldolase B, fructose-bisphosphatase	Fructose intolerance, hereditary, 229600 (3), Autosomal recessive	Aldob (MGI:87995)		chr9	101420559	101435773	9q22.3	9q31.1	612724	229	ENSG00000136872
ALDOC	ALDOC	Aldolase C, fructose-bisphosphatase		Aldoc (MGI:101863)		chr17	28573114	28576962	17cen-q12	17q11.2	103870	230	ENSG00000109107
ALG1	ALG1, HMAT1, HMT1, CDG1K	ALG1 chitobiosyldiphosphodolichol beta-mannosyltransferase	Congenital disorder of glycosylation, type Ik, 608540 (3), Autosomal recessive	Alg1 (MGI:2384774)		chr16	5071824	5087378	16p13.3	16p13.3	605907	56052	ENSG00000033011
ALG10	ALG10, ALG10A	ALG10 alpha-1,2-glucosyltransferase		Alg10b (MGI:2146159)		chr12	34022314	34035295	12p11.1	12p11.1	618355	84920	ENSG00000139133
ALG10B	ALG10B, KCR1, ALG10	ALG10 alpha-1,2-glucosyltransferase B	{Long QT syndrome, acquired, reduced susceptibility to}, 613688 (3), Autosomal dominant			chr12	38316678	38329724	12q12	12q12	603313	144245	ENSG00000175548
ALG11	ALG11, KIAA1266, CDG1P	ALG11 alpha-1,2-mannosyltransferase	Congenital disorder of glycosylation, type Ip, 613661 (3), Autosomal recessive	Alg11 (MGI:2142632)		chr13	52012397	52033599	13q14.3	13q14.3	613666	440138	ENSG00000253710
ALG12	ALG12, CDG1G	ALG12 alpha-1,6-mannosyltransferase	Congenital disorder of glycosylation, type Ig, 607143 (3), Autosomal recessive	Alg12 (MGI:2385025)		chr22	49860162	49918468	22q13.33	22q13.33	607144	79087	ENSG00000182858
ALG13	ALG13, GLT28D1, CDG1S, EIEE36	ALG13 UDP-N-acetylglucosaminyltransferase subunit	Epileptic encephalopathy, early infantile, 36, 300884 (3), X-linked dominant; ?Congenital disorder of glycosylation, type Is, 300884 (3), X-linked dominant		mutation identified in 1 CDG1S male patient	chrX	111680740	111764163	Xq23	Xq23	300776	79868	ENSG00000101901
ALG14	ALG14, CMS15	ALG14 UDP-N-acetylglucosaminyltransferase subunit	?Myasthenic syndrome, congenital, 15, without tubular aggregates, 616227 (3), Autosomal recessive	Alg14 (MGI:1914039)	mutation identified in 1 CMSWTA family	chr1	94974404	95072973	1p21.3	1p21.3	612866	199857	ENSG00000172339
ALG2	ALG2, CDGII, CMSTA3, CMS14	ALG2 alpha-1,3/1,6-mannosyltransferase	Myasthenic syndrome, congenital, 14, with tubular aggregates, 616228 (3), Autosomal recessive; ?Congenital disorder of glycosylation, type Ii, 607906 (3), Autosomal recessive	Alg2 (MGI:1914731)	mutation identified in 1 CDGII patient	chr9	99216424	99221941	9q22	9q22.33	607905	85365	ENSG00000119523
ALG3	ALG3, NOT56L, CDGS4, CDG1D	ALG3 alpha-1,3-mannosyltransferase	Congenital disorder of glycosylation, type Id, 601110 (3), Autosomal recessive	Alg3 (MGI:1098592)		chr3	184242300	184258300	3q27	3q27.1	608750	10195	ENSG00000214160
ALG5	ALG5	ALG5 dolichyl-phosphate beta-glucosyltransferase		Alg5 (MGI:1913498)		chr13	36949737	36999366	13q13.3	13q13.3	604565	29880	ENSG00000120697
ALG6	ALG6, CDG1C	ALG6 alpha-1,3-glucosyltransferase	Congenital disorder of glycosylation, type Ic, 603147 (3), Autosomal recessive	Alg6 (MGI:2444031)		chr1	63367626	63438552	1p22.3	1p31.3	604566	29929	ENSG00000088035
ALG8	ALG8, CDG1H, PCLD3	ALG8 alpha-1,3-glucosyltransferase	Congenital disorder of glycosylation, type Ih, 608104 (3), Autosomal recessive; Polycystic liver disease 3 with or without kidney cysts, 617874 (3), Autosomal dominant	Alg8 (MGI:2141959)		chr11	78100941	78139652	11pter-p15.5	11q14.1	608103	79053	ENSG00000159063
ALG9	ALG9, DIBD1, CDG1L, GIKANIS	ALG9 alpha-1,2-mannosyltransferase	Gillessen-Kaesbach-Nishimura syndrome, 263210 (3), Autosomal recessive; Congenital disorder of glycosylation, type Il, 608776 (3), Autosomal recessive	Alg9 (MGI:1924753)		chr11	111776095	111871580	11q23	11q23.1	606941	79796	ENSG00000086848
ALK	ALK, NBLST3	Anaplastic lymphoma kinase (Ki-1)	{Neuroblastoma, susceptibility to, 3}, 613014 (3)	Alk (MGI:103305)		chr2	29190991	29921588	2p23	2p23.2-p23.1	105590	238	ENSG00000171094
ALKBH1	ALKBH1, ALKB	AlkB homolog 1, histone H2A dioxygenase		Alkbh1 (MGI:2384034)		chr14	77672403	77708037	14q24	14q24.3	605345	8846	ENSG00000100601
ALKBH2	ALKBH2, ABH2	AlkB homolog 2, alpha-ketoglutarate-dependent dioxygenase		Alkbh2 (MGI:2141032)		chr12	109088187	109093630	12q23.3	12q24.11	610602	121642	ENSG00000189046
ALKBH3	ALKBH3, PCA1, DEPC1, ABH3	AlkB homolog 3, alpha-ketoglutarate-dependent dioxygenase		Alkbh3 (MGI:1916363)		chr11	43880830	43920273	11p11.12	11p11.2	610603	221120	ENSG00000166199
ALKBH4	ALKBH4, ABH4	AlkB homolog 4, lysine demethylase		Alkbh4 (MGI:1919291)		chr7	102456219	102464862	7q22.1	7q22.1	613302	54784	ENSG00000160993
ALKBH5	ALKBH5, ABH5	AlkB homolog 5, RNA demethylase		Alkbh5 (MGI:2144489)		chr17	18183827	18209953	17p11.2	17p11.2	613303	54890	ENSG00000091542
ALKBH6	ALKBH6, ABH6	AlkB homolog 6		Alkbh6 (MGI:2142037)		chr19	36009119	36014238	19q13.12	19q13.12	613304	84964	ENSG00000239382
ALKBH7	ALKBH7, ABH7	AlkB homolog 7		Alkbh7 (MGI:1913650)		chr19	6372793	6375249	19p13.3	19p13.3	613305	84266	ENSG00000125652
ALKBH8	ALKBH8, ABH8, MRT71	AlkB homolog 8, tRNA methyltransferase	Intellectual developmental disorder, autosomal recessive 71, 618504 (3), Autosomal recessive	Alkbh8 (MGI:1914917)		chr11	107502725	107565736	11q22.3	11q22.3	613306	91801	ENSG00000137760
ALLC	ALLC	Allantoicase			nonfunctional in humans	chr2	0	12000000	2p25		612396	55821	ENSG00000151360
ALMS1	ALMS1, ALSS, KIAA0328	ALMS1 centrosome and basal body associated protein	Alstrom syndrome, 203800 (3), Autosomal recessive	Alms1 (MGI:1934606)		chr2	73385757	73609918	2p13	2p13.1	606844	7840	ENSG00000116127
ALOX12	ALOX12	Arachidonate 12-lipoxygenase		Alox12 (MGI:87998)	pseudogene also on chr.17	chr17	6993790	7010753	17p13.1	17p13.1	152391	239	ENSG00000108839
ALOX12B	ALOX12B, ARCI2	Archidonate 12-lipoxygenase, R type	Ichthyosis, congenital, autosomal recessive 2, 242100 (3), Autosomal recessive	Alox12b (MGI:1274782)		chr17	8072635	8087715	17p13.1	17p13.1	603741	242	ENSG00000179477
ALOX15	ALOX15	Arachidonate 15-lipoxygenase		Alox15 (MGI:87997)		chr17	4630918	4641677	17p13.3	17p13.2	152392	246	ENSG00000161905
ALOX15B	ALOX15B	Arachidonate 15-lipoxygenase, second type		Alox8 (MGI:1098228)		chr17	8039039	8049133	17p13.1	17p13.1	603697	247	ENSG00000179593
ALOX5	ALOX5	Arachidonate 5-lipoxygenase	{Atherosclerosis, susceptibility to} (3); {Asthma, diminished response to antileukotriene treatment in}, 600807 (3), Autosomal dominant	Alox5 (MGI:87999)		chr10	45374165	45446120	10q11.2	10q11.21	152390	240	ENSG00000012779
ALOX5AP	ALOX5AP, FLAP	Arachidonate 5-lipoxygenase-activating protein	{Stroke, susceptibility to}, 601367 (3), Multifactorial	Alox5ap (MGI:107505)		chr13	30713477	30764427	13q12	13q12.3	603700	241	ENSG00000132965
ALOXE3	ALOXE3, ARCI3	Arachidonate lipoxygenase 3	Ichthyosis, congenital, autosomal recessive 3, 606545 (3), Autosomal recessive	Aloxe3 (MGI:1345140)		chr17	8095899	8118915	17p13.1	17p13.1	607206	59344	ENSG00000179148
ALPG	ALPPL2	Alkaline phosphatase, placental-like 2		Alppl2 (MGI:108009)		chr2	232406843	232410713	2q37	2q37.1	171810	251	ENSG00000163286
ALPI	ALPI	Alkaline phosphatase, intestinal		Akp3 (MGI:87984)	close to ALPP; proximal to PAX3	chr2	232456152	232460752	2q37.1	2q37.1	171740	248	ENSG00000163295
ALPK1	ALPK1, LAK, KIAA1527	Alpha-kinase 1		Alpk1 (MGI:1918731)		chr4	112297342	112442620	4q25	4q25	607347	80216	ENSG00000073331
ALPK3	ALPK3, MIDORI, KIAA1330, CMH27	Alpha kinase 3	Cardiomyopathy, familial hypertrophic 27, 618052 (3), Autosomal recessive	Alpk3 (MGI:2151224)		chr15	84817355	84873478	15q25.2	15q25.3	617608	57538	ENSG00000136383
ALPL	ALPL, HOPS, TNSALP	Alkaline phosphatase, liver/bone/kidney	Hypophosphatasia, adult, 146300 (3), Autosomal recessive, Autosomal dominant; Odontohypophosphatasia, 146300 (3), Autosomal recessive, Autosomal dominant; Hypophosphatasia, childhood, 241510 (3), Autosomal recessive; Hypophosphatasia, infantile, 241500 (3), Autosomal recessive	Alpl (MGI:87983)		chr1	21508983	21578411	1p36.1-p34	1p36.12	171760	249	ENSG00000162551
ALPP	ALPP	Alkaline phosphatase, placental (Regan isozyme)		Alpi (MGI:1924018)		chr2	232378750	232382888	2q37	2q37.1	171800	250	ENSG00000163283
ALS2	ALS2, ALSJ, PLSJ, IAHSP	Alsin Rho guanine nucleotide exchange factor ALS2	Primary lateral sclerosis, juvenile, 606353 (3), Autosomal recessive; Amyotrophic lateral sclerosis 2, juvenile, 205100 (3), Autosomal recessive; Spastic paralysis, infantile onset ascending, 607225 (3), Autosomal recessive	Als2 (MGI:1921268)		chr2	201700266	201781152	2q33	2q33.1	606352	57679	ENSG00000003393
ALS2CL	ALS2CL	ALS2 C-terminal-like protein		Als2cl (MGI:2447532)		chr3	46668994	46693692	3p21.31	3p21.31	612402	259173	ENSG00000178038
ALX1	ALX1, CART1, FND3	Aristaless-like homeobox 1 (cartilage homeoprotein 1)	Frontonasal dysplasia 3, 613456 (3), Autosomal recessive	Alx1 (MGI:104621)		chr12	85280219	85301783	12q21.3-q22	12q21.31	601527	8092	ENSG00000180318
ALX3	ALX3, FND1	Aristaless-like homeobox 3	Frontonasal dysplasia 1, 136760 (3), Autosomal recessive	Alx3 (MGI:1277097)		chr1	110059869	110070671	1p21-p13	1p13.3	606014	257	ENSG00000156150
ALX4	ALX4, PFM2, FPP, FND2, CRS5	Aristaless-like 4, mouse, homolog of	Frontonasal dysplasia 2, 613451 (3), Autosomal recessive; Parietal foramina 2, 609597 (3), Autosomal dominant; {Craniosynostosis 5, susceptibility to}, 615529 (3), Autosomal dominant	Alx4 (MGI:108359)		chr11	44260439	44310138	11p11.2	11p11.2	605420	60529	ENSG00000052850
ALYREF	ALYREF, THOC4, ALY, BEF	ALY/REF export factor				chr17	81887834	81891586	17q25.3	17q25.3	604171	10189	ENSG00000183684
AMACR	AMACR, CBAS4, AMACRD	Alpha-methylacyl-CoA racemase	Bile acid synthesis defect, congenital, 4, 214950 (3), Autosomal recessive; Alpha-methylacyl-CoA racemase deficiency, 614307 (3), Autosomal recessive	Amacr (MGI:1098273)		chr5	33986164	34008049	5p13.2-q11.1	5p13.2	604489	23600	ENSG00000242110
AMBN	AMBN, AI1F	Ameloblastin	Amelogenesis imperfecta, type IF, 616270 (3), Autosomal recessive	Ambn (MGI:104655)	mutation identified in 1 AI1F family	chr4	70592255	70607287	4q21	4q13.3	601259	258	ENSG00000178522
AMBP	AMBP, ITIL, ITI, HCP	Alpha-1-microglobulin/bikunin precursor (inter-alpha-trypsin inhibitor, light chain; protein HC)		Ambp (MGI:88002)		chr9	114060126	114078299	9q32-q33	9q32	176870	259	ENSG00000106927
AMBRA1	AMBRA1, KIAA1736	Activating molecule in beclin 1-regulated autophagy		Ambra1 (MGI:2443564)		chr11	46396411	46594054	11p11.2	11p11.2	611359	55626	ENSG00000110497
AMD1	AMD1	S-adenosylmethionine decarboxylase-1		Amd2,Amd1 (MGI:88004,MGI:1333111)	pseudogene AMD2 on Xq28	chr6	110814620	110895712	6q21-q22	6q21	180980	262	ENSG00000123505
AMELX	AMELX, AMG, AIH1, AMGX, AI1E	Amelogenin	Amelogenesis imperfecta, type 1E, 301200 (3), X-linked dominant		also Y	chrX	11293412	11304148	Xp22.3-p22.1	Xp22.2	300391	265	ENSG00000125363
AMELY	AMELY, AMGL	Amelogenin (Y chromosome)		Amelx (MGI:88005)	301200 = X homolog	chrY	6865917	6874026	Yp11	Yp11.2	410000	266	ENSG00000099721
AMER1	AMER1, FAM123B, WTX, OSCS	APC membrane recruitment protein 1	Osteopathia striata with cranial sclerosis, 300373 (3), X-linked dominant	Amer1 (MGI:1919595)		chrX	64185116	64205707	Xq11.1	Xq11.2	300647	139285	ENSG00000184675
AMER2	FAM123A, AMER2	Family with sequence similarity 123, member A (APC membrane recruitment protein 2)		Amer2 (MGI:1919375)		chr13	25161678	25172450	13q12.13	13q12.13	614659	219287	ENSG00000165566
AMFR	AMFR, GP78	Autocrine motility factor receptor		Amfr (MGI:1345634)		chr16	56361451	56425544	16q21	16q13	603243	267	ENSG00000159461
AMH	AMH, MIF	Anti-Mullerian hormone	Persistent Mullerian duct syndrome, type I, 261550 (3), Autosomal recessive	Amh (MGI:88006)		chr19	2249322	2252072	19p13.3-p13.2	19p13.3	600957	268	ENSG00000104899
AMHR2	AMHR2, AMHR	Anti-Mullerian hormone receptor, type II	Persistent Mullerian duct syndrome, type II, 261550 (3), Autosomal recessive	Amhr2 (MGI:105062)		chr12	53423854	53431671	12q13	12q13.13	600956	269	ENSG00000135409
AMIGO1	AMIGO1, ALI2, KIAA1163	Adhesion molecule with Ig-like domain 1		Amigo1 (MGI:2653612)		chr1	109504177	109509741	1p13.3	1p13.3	615689	57463	ENSG00000181754
AMIGO2	AMIGO2, ALI1	Adhesion molecule with Ig-like domain 2		Amigo2 (MGI:2145995)		chr12	47075706	47079958	12q13.11	12q13.11	615690	347902	ENSG00000139211
AMIGO3	AMIGO3, ALI3	Adhesion molecule with Ig-like domain 3		Amigo3 (MGI:2444854)		chr3	49716828	49719683	3p21.31	3p21.31	615691	386724	ENSG00000176020
AMMECR1	AMMECR1, MFHIEN	Alport syndrome, mental retardation, midface hypoplasia, and elliptocytosis chromosomal region gene 1	Midface hypoplasia, hearing impairment, elliptocytosis, and nephrocalcinosis, 300990 (3), X-linked recessive	Ammecr1 (MGI:1860206)		chrX	110194185	110440232	Xq22.3	Xq23	300195	9949	ENSG00000101935
AMN	AMN	Amnion associated transmembrane protein	Megaloblastic anemia-1, Norwegian type, 261100 (3), Autosomal recessive	Amn (MGI:1934943)		chr14	102922429	102933596	14q32	14q32.32	605799	81693	ENSG00000166126
AMOT	AMOT, KIAA1071	Angiomotin		Amot (MGI:108440)		chrX	112774502	112840945	Chr.X	Xq23	300410	154796	ENSG00000126016
AMOTL1	AMOTL1, JEAP	Angiomotin-like 1		Amotl1 (MGI:1922973)		chr11	94706417	94876747	11q21	11q21	614657	154810	ENSG00000166025
AMOTL2	AMOTL2, KIAA0989	Angiomotin-like 2		Amotl2 (MGI:1929286)		chr3	134355344	134375416	3q22.2	3q22.2	614658	51421	ENSG00000114019
AMPD1	AMPD1, MMDD	Adenosine monophosphate deaminase-1, muscle	Myopathy due to myoadenylate deaminase deficiency, 615511 (3), Autosomal recessive	Ampd1 (MGI:88015)		chr1	114673097	114695617	1p21-p13	1p13.2	102770	270	ENSG00000116748
AMPD2	AMPD2, SPG63, PCH9	Adenosine monophosphate deaminase-2, isoform L	?Spastic paraplegia 63, 615686 (3), Autosomal recessive; Pontocerebellar hypoplasia, type 9, 615809 (3), Autosomal recessive	Ampd2 (MGI:88016)	mutation identified in 1 SPG63 family	chr1	109619812	109632054	1p13.3	1p13.3	102771	271	ENSG00000116337
AMPD3	AMPD3	Adenosine monophosphate deaminase-3, isoform E	[AMP deaminase deficiency, erythrocytic], 612874 (3), Autosomal recessive	Ampd3 (MGI:1096344)		chr11	10450320	10507578	11pter-p13	11p15.4	102772	272	ENSG00000133805
AMPH	AMPH	Amphiphysin		Amph (MGI:103574)		chr7	38383693	38631566	7p14-p13	7p14.1	600418	273	ENSG00000078053
AMT	AMT, NKH, GCE	Aminomethyltransferase (glycine cleavage system protein T)	Glycine encephalopathy, 605899 (3), Autosomal recessive	Amt (MGI:3646700)		chr3	49416777	49422472	3p21.2-p21.1	3p21.31	238310	275	ENSG00000145020
AMTN	AMTN, AI3B	Amelotin	?Amelogenesis imperfecta, type IIIB, 617607 (3), Autosomal dominant	Amtn (MGI:1918671)	mutation identified in 1 AI3B family	chr4	70518568	70532742	4q13.3	4q13.3	610912	401138	ENSG00000187689
AMY1A	AMY1A	Amylase, salivary, alpha-1A			multiple amylase genes	chr1	103655518	103664550	1p21	1p21.1	104700	276	ENSG00000237763
AMY1B	AMY1B	Amylase, salivary, alpha-1B				chr1	103687414	103696451	1p21	1p21.1	104701	277	ENSG00000174876
AMY1C	AMY1C	Amylase, salivary, alpha-1C				chr1	103745429	103758691	1p21	1p21.1	104702	278	ENSG00000187733
AMY2A	AMY2A	Amylase, pancreatic, alpha-2A		Amy1 (MGI:88019)		chr1	103617331	103625779	1p21	1p21.1	104650	279	ENSG00000243480
AMY2B	AMY2B	Amylase, pancreatic, alpha-2B		Amy2a2,Amy2a3,Amy2a4,Amy2a5 (MGI:3711220,MGI:3714985,MGI:3711258,MGI:88020)	distal to NGFB	chr1	103554643	103579533	1p21	1p21.1	104660	280	ENSG00000240038
AMZ1	AMZ1, KIAA1950	Archaelysin family metallopeptidase 1		Amz1 (MGI:2442258)		chr7	2679521	2765186	7p22.3	7p22.3	615168	155185	ENSG00000174945
AMZ2	AMZ2	Archaelysin family metallopeptidase 2		Amz2 (MGI:104837)		chr17	68206128	68257163	17q24.2	17q24.2	615169	51321	ENSG00000196704
ANAPC1	ANAPC1, APC1	Anaphase-promoting complex, subunit 1	Rothmund-Thomson syndrome, type 1, 618625 (3), Autosomal recessive	Anapc1 (MGI:103097)		chr2	111766149	111884195	2q13	2q13	608473	64682	ENSG00000153107
ANAPC10	ANAPC10, DOC1, APC10	Anaphase-promoting complex, subunit 10		Anapc10 (MGI:1916249)		chr4	144967116	145098540	4q31.21	4q31.21	613745	10393	ENSG00000164162
ANAPC11	ANAPC11, APC11	Anaphase-promoting complex subunit 11		Anapc11 (MGI:1913406)		chr17	81890789	81900532	17q25.3	17q25.3	614534	51529	ENSG00000141552
ANAPC13	ANAPC13, APC13, SWM1	Anaphase-promoting complex, subunit 13		Anapc13 (MGI:1916260)		chr3	134477703	134486022	3q22.2	3q22.2	614484	25847	ENSG00000129055
ANAPC15	ANAPC15, APC15	Anaphase-promoting complex, subunit 15				chr11	72106371	72112775	11q13.4	11q13.4	614717	25906	ENSG00000110200
ANAPC16	ANAPC16, MSAG, C10orf104	Anaphase-promoting complex, subunit 16		Anapc16 (MGI:1289325)		chr10	72215999	72235859	10q22.1	10q22.1	613427	119504	ENSG00000166295
ANAPC2	ANAPC2, APC2, KIAA1406	Anaphase-promoting complex, subunit 2		Anapc2 (MGI:2139135)		chr9	137174783	137188584	Chr.9	9q34.3	606946	29882	ENSG00000176248
ANAPC4	ANAPC4, APC4	Anaphase-promoting complex, subunit 4		Anapc4 (MGI:1098673)		chr4	25377262	25418497	4p15.2	4p15.2	606947	29945	ENSG00000053900
ANAPC5	ANAPC5, APC5	Anaphase-promoting complex, subunit 5		Anapc5 (MGI:1929722)		chr12	121308244	121354208	Chr.12	12q24.31	606948	51433	ENSG00000089053
ANAPC7	ANAPC7, APC7	Anaphase-promoting complex, subunit 7		Anapc7 (MGI:1929711)		chr12	110372899	110403729	12q24.11	12q24.11	606949	51434	ENSG00000196510
ANG	ANG, RNASE5, ALS9	Angiogenin	Amyotrophic lateral sclerosis 9, 611895 (3)	Ang (MGI:88022)	proximal to TCRA/TCRD	chr14	20684176	20694185	14q11.2	14q11.2	105850	283	ENSG00000214274
ANGPT1	ANGPT1, ANG1	Angiopoietin-1		Angpt1 (MGI:108448)		chr8	107249481	107497917	8q22	8q23.1	601667	284	ENSG00000154188
ANGPT2	ANGPT2, ANG2	Angiopoietin 2		Angpt2 (MGI:1202890)	close to MCPH1	chr8	6499631	6563419	8p23	8p23.1	601922	285	ENSG00000091879
ANGPT4	ANGPT4, ANG4	Angiopoietin 4		Angpt4 (MGI:1336887)	no ANGT3 in human	chr20	869899	916367	20p13	20p13	603705	51378	ENSG00000101280
ANGPTL1	ANGPTL1	Angiopoietin-like 1		Angptl1 (MGI:1919963)		chr1	178849534	178871076	1q25.2	1q25.2	603874	9068	ENSG00000116194
ANGPTL2	ANGPTL2, ARP2	Angiopoietin-like 2		Angptl2 (MGI:1347002)		chr9	127087347	127122683	9q33.3	9q33.3	605001	23452	ENSG00000136859
ANGPTL3	ANGPTL3, ANGPT5, FHBL2	Angiopoietin-like 3	Hypobetalipoproteinemia, familial, 2, 605019 (3), Autosomal recessive	Angptl3 (MGI:1353627)		chr1	62597519	62606312	1p31	1p31.3	604774	27329	ENSG00000132855
ANGPTL4	ANGPTL4, PGAR, HFARP, FIAF, TGQTL	Angiopoietin-like 4	Plasma triglyceride level QTL, low, 615881 (3), Autosomal dominant	Angptl4 (MGI:1888999)		chr19	8364128	8374372	19p13.3	19p13.2	605910	51129	ENSG00000167772
ANGPTL5	ANGPTL5	Angiopoietin-like 5				chr11	101890673	101917049	11q22	11q22.1	607666	253935	ENSG00000187151
ANGPTL6	ANGPTL6, AGF	Angiopoietin-like 6		Angptl6 (MGI:1917976)		chr19	10092336	10106406	19p13.2	19p13.2	609336	83854	ENSG00000130812
ANGPTL7	ANGPTL7, CDT6	Angiopoietin-like 7		Angptl7 (MGI:3605801)		chr1	11189323	11195980	1p36.22	1p36.22	618517	10218	ENSG00000171819
ANGPTL8	ANGPTL8, C19orf80, LIPASIN	Angiopoietin-like protein 8		Angptl8 (MGI:3643534)	within intron of DOCK6	chr19	11239618	11241942	19p13.2	19p13.2	616223	55908	ENSG00000130173
ANK1	ANK1, SPH1	Ankyrin-1, erythrocytic	Spherocytosis, type 1, 182900 (3), Autosomal recessive, Autosomal dominant	Ank1 (MGI:88024)		chr8	41653224	41896740	8p11.2	8p11.21	612641	286	ENSG00000029534
ANK2	ANK2, LQT4	Ankyrin-2, nonerythrocytic	Cardiac arrhythmia, ankyrin-B-related, 600919 (3), Autosomal dominant; Long QT syndrome 4, 600919 (3), Autosomal dominant			chr4	112706017	113383739	4q25-q27	4q25-q26	106410	287	ENSG00000145362
ANK3	ANK3, MRT37	Ankyrin-3, node of Ranvier	?Mental retardation, autosomal recessive, 37, 615493 (3), Autosomal recessive	Ank3 (MGI:88026)	mutation identified in 1 family	chr10	60026297	60733527	10q21	10q21.2	600465	288	ENSG00000151150
ANKAR	FLJ25415	FLJ25415 gene		Ankar (MGI:2442559)		chr2	189674291	189763058	2q32.2	2q32.2	609803	150709	ENSG00000151687
ANKFY1	ANKFY1, ANKHZN, KIAA1255	Ankyrin repeats- and FYVE domain-containing protein 1		Ankfy1 (MGI:1337008)		chr17	4163817	4263978	17p13.2	17p13.2	607927	51479	ENSG00000185722
ANKH	ANKH, HANK, ANK, CMDJ, CCAL2, CPPDD	ANKH inorganic pyrophosphate transport regulator	Craniometaphyseal dysplasia, 123000 (3), Autosomal dominant; Chondrocalcinosis 2, 118600 (3), Autosomal dominant	Ank (MGI:3045421)		chr5	14704799	14871777	5p15.2-p14.1	5p15.2	605145	56172	ENSG00000154122
ANKHD1	ANKHD1, MASK, KIAA1085, VBARP	Ankyrin repeat and KH domain-containing protein 1		Ankhd1 (MGI:1921733)		chr5	140401813	140539848	5q31.3	5q31.3	610500	54882	ENSG00000131503
ANKK1	ANKK1	Ankyrin repeat and kinase domain containing 1		Ankk1 (MGI:3045301)		chr11	113386013	113400415	11q23.2	11q23.2	608774	255239	ENSG00000170209
ANKLE2	ANKLE2, LEM4, KIAA0692, MCPH16	Ankyrin repeat- and LEM domain-containing protein 2	Microcephaly 16, primary, autosomal recessive, 616681 (3), Autosomal recessive	Ankle2 (MGI:1261856)		chr12	132725502	132761831	12q24.33	12q24.33	616062	23141	ENSG00000176915
ANKRA2	ANKRA2, ANKRA	Ankyrin repeat-containing protein, family A, member 2		Ankra2 (MGI:1915808)		chr5	73552189	73565638	5q12-q13	5q13.2	605787	57763	ENSG00000164331
ANKRD1	ANKRD1, CARP	Ankyrin repeat domain-containing protein 1		Ankrd1 (MGI:1097717)		chr10	90912095	90921086	10q23.31	10q23.31	609599	27063	ENSG00000148677
ANKRD11	ANKRD11, ANCO1, KBGS	Ankyrin repeat domain-containing protein 11	KBG syndrome, 148050 (3), Autosomal dominant	Ankrd11 (MGI:1924337)		chr16	89267618	89490560	16q24.3	16q24.3	611192	29123	ENSG00000167522
ANKRD12	ANKRD12, ANCO1, KIAA0874	Ankyrin repeat domain-containing protein 12		Ankrd12 (MGI:1914357)		chr18	9136766	9285984	18p11.22	18p11.22	610616	23253	ENSG00000101745
ANKRD13A	ANKRD13A	Ankyrin repeat domain-containing protein 13A		Ankrd13a (MGI:1915670)		chr12	109999168	110039762	12q24.11	12q24.11	615123	88455	ENSG00000076513
ANKRD13B	ANKRD13B	Ankyrin repeat domain-containing protein 13B		Ankrd13b (MGI:2144501)		chr17	29589768	29615005	17q11.2	17q11.2	615124	124930	ENSG00000198720
ANKRD13C	ANKRD13C	Ankyrin repeat domain-containing protein 13C		Ankrd13c (MGI:2139746)		chr1	70258998	70354976	1p31.1	1p31.1	615125	81573	ENSG00000118454
ANKRD13D	ANKRD13D	Ankyrin repeat domain-containing protein 13D		Ankrd13d (MGI:1915673)		chr11	67289302	67302483	11q13.2	11q13.2	615126	338692	ENSG00000172932
ANKRD16	ANKRD16	Ankyrin repeat domain-containing protein 16		Ankrd16 (MGI:2444796)		chr10	5861615	5889896	10p15.1	10p15.1	618017	54522	ENSG00000134461
ANKRD17	ANKRD17, GTAR	Ankyrin repeat domain-containing protein 17		Ankrd17 (MGI:1932101)		chr4	73073375	73259765	4q13.3	4q13.3	615929	26057	ENSG00000132466
ANKRD2	ANKRD2, ARPP	Ankyrin repeat domain-containing protein 2		Ankrd2 (MGI:1861447)		chr10	97572440	97583883	10q23.31-q23.32	10q24.2	610734	26287	ENSG00000165887
ANKRD23	ANKRD23, DARP	Ankyrin repeat domain-containing protein 23		Ankrd23 (MGI:1925571)		chr2	96837911	96844020	2p11.2-q11.1	2q11.2	610736	200539	ENSG00000163126
ANKRD26	ANKRD26, KIAA1074, THC2	Ankyrin repeat domain-containing protein 26	Thrombocytopenia 2, 188000 (3), Autosomal dominant	Ankrd26 (MGI:1917887)		chr10	26938194	27100497	10p12.1	10p12.1	610855	22852	ENSG00000107890
ANKRD28	ANKRD28, PITK, KIAA0379	Ankyrin repeat domain-containing protein 28		Ankrd28 (MGI:2145661)		chr3	15667235	15859813	3p25.1	3p25.1	611122	23243	ENSG00000206560
ANKRD30A	ANKRD30A	Ankyrin repeat domain-containing protein 30A				chr10	37125753	37309297	10p11.21	10p11.21	610856	91074	ENSG00000148513
ANKRD30B	ANKRD30B	Ankyrin repeat domain-containing protein 30B				chr18	14748171	14855464	18p11.21	18p11.21	616565	374860	ENSG00000180777
ANKRD31	ANKRD31	Ankyrin repeat domain-containing protein 31		Ankrd31 (MGI:5006716)		chr5	75068296	75236921	5q13.3	5q13.3	618423	256006	ENSG00000145700
ANKRD34B	ANKRD34B, DP58	Ankyrin repeat domain-containing protein 34B		Ankrd34b (MGI:2443245)		chr5	80556754	80570291	5q14.1	5q14.1	618581	340120	ENSG00000189127
ANKRD45	ANKRD45	Ankyrin repeat domain-containing protein 45		Ankrd45 (MGI:1921094)		chr1	173608335	173705429	1q25.1	1q25.1	618712	339416	ENSG00000183831
ANKRD53	ANKRD53	Ankyrin repeat domain-containing protein 53		Ankrd53 (MGI:1922555)		chr2	70978444	70986676	2p13.3	2p13.3	617009	79998	ENSG00000144031
ANKRD54	ANKRD54, LIAR	Ankyrin repeat domain-containing protein 54		Ankrd54 (MGI:2444209)		chr22	37830852	37849317	22q13.1	22q13.1	613383	129138	ENSG00000100124
ANKRD55	ANKRD55	Ankyrin repeat domain-containing protein 55		Ankrd55 (MGI:1924568)		chr5	56099679	56233329	5q11	5q11.2	615189	79722	ENSG00000164512
ANKRD6	ANKRD6, KIAA0957	Ankyrin repeat domain-containing protein 6		Ankrd6 (MGI:2154278)		chr6	89433151	89633833	6q14-q16	6q15	610583	22881	ENSG00000135299
ANKRD7	ANKRD7	Ankyrin repeat domain-containing protein 7		Ankrd7 (MGI:1922446)		chr7	118224703	118242731	7q31.3	7q31.31	610731	56311	ENSG00000106013
ANKRD9	ANKRD9	Ankyrin repeat domain-containing protein 9		Ankrd9 (MGI:1921501)		chr14	102501766	102509775	14q32.31	14q32.31	618605	122416	ENSG00000156381
ANKS1A	ANKS1, ODIN, KIAA0229	Ankyrin repeat and sterile alpha motif domains-containing protein 1		Anks1 (MGI:2446180)		chr6	34889254	35097991	6p21.3	6p21.31	608994	23294	ENSG00000064999
ANKS1B	ANKS1B, EB1	Ankyrin repeat and sterile alpha motif domain-containing protein 1B		Anks1b (MGI:1924781)		chr12	98729903	99984772	12q23.1	12q23.1	607815	56899	ENSG00000185046
ANKS3	ANKS3	Ankyrin repeat and sterile alpha motif domains-containing protein 3		Anks3 (MGI:1919865)		chr16	4696509	4734376	16p13.3	16p13.3	617310	124401	ENSG00000168096
ANKS4B	ANKS4B, HARP, FLJ38819	Ankyrin repeat and sterile alpha motif domain-containing protein 4B		Anks4b (MGI:1919324)		chr16	21233698	21253849	16p12.2	16p12.2	609901	257629	ENSG00000175311
ANKS6	ANKS6, PKDR1, NPHP16	Ankyrin repeat and sterile alpha motif domains-containing protein 6	Nephronophthisis 16, 615382 (3), Autosomal recessive	Anks6 (MGI:1922941)		chr9	98732008	98796554	9q22.33	9q22.33	615370	203286	ENSG00000165138
ANKZF1	ANKZF1, ZNF744	Ankyrin repeat- and zinc finger domain-containing 1		Ankzf1 (MGI:1098746)		chr2	219229805	219236678	2q35	2q35	617541	55139	ENSG00000163516
ANLN	ANLN, FSFS8	Actin-binding protein anillin	Focal segmental glomerulosclerosis 8, 616032 (3), Autosomal dominant	Anln (MGI:1920174)		chr7	36389808	36453790	7p14.2	7p14.2	616027	54443	ENSG00000011426
ANO1	ANO1, TMEM16A, FLJ10261	Anoctamin 1, calcium activated chloride channel		Ano1 (MGI:2142149)		chr11	69985906	70189529	11q13	11q13.3	610108	55107	ENSG00000131620
ANO10	ANO10, TMEM16K, SCAR10	Anoctamin 10	Spinocerebellar ataxia, autosomal recessive 10, 613728 (3), Autosomal recessive	Ano10 (MGI:2143103)		chr3	43365847	43691593	3p22.1	3p22.1-p21.3	613726	55129	ENSG00000160746
ANO2	ANO2, TMEM16B, C12orf3	Anoctamin 2		Ano2 (MGI:2387214)		chr12	5560240	5948789	12p13	12p13.31	610109	57101	ENSG00000047617
ANO3	ANO3, TMEM16C, C11orf25, DYT24	Anoctamin 3	Dystonia 24, 615034 (3), Autosomal dominant	Ano3 (MGI:3613666)		chr11	26189122	26667906	11p14	11p14.3-p14.2	610110	63982	ENSG00000134343
ANO4	TMEM16D, FLJ34272	Transmembrane protein 16D		Ano4 (MGI:2443344)		chr12	100717456	101128640	12q23	12q23.1	610111	121601	ENSG00000151572
ANO5	ANO5, TMEM16E, GDD1, LGMDR12	Anoctamin 5	Miyoshi muscular dystrophy 3, 613319 (3), Autosomal recessive; Muscular dystrophy, limb-girdle, autosomal recessive 12, 611307 (3), Autosomal recessive; Gnathodiaphyseal dysplasia, 166260 (3), Autosomal dominant	Ano5 (MGI:3576659)		chr11	22192484	22283356	11p14.3	11p14.3	608662	203859	ENSG00000171714
ANO6	ANO6, TMEM16F, SCTS, BDPLT7	Anoctamin 6	Scott syndrome, 262890 (3), Autosomal recessive	Ano6 (MGI:2145890)		chr12	45216032	45440403	12q12	12q12	608663	196527	ENSG00000177119
ANO7	TMEM16G, PCANAP5, IPCA5, DTMPP, NGEP	Transmembrane protein 16G		Ano7 (MGI:3052714)		chr2	241188550	241239601	2q37.3	2q37.3	605096	50636	ENSG00000146205
ANO8	TMEM16H, KIAA1623	Transmembrane protein 16H		Ano8 (MGI:2687327)		chr19	17323222	17334854	19p13.11	19p13.11	610216	57719	ENSG00000074855
ANOS1	ANOS1, KAL1, KMS, ADMLX, HH1	Anosmin 1	Hypogonadotropic hypogonadism 1 with or without anosmia (Kallmann syndrome 1), 308700 (3), X-linked recessive		with ichthyosis in probable microdeletion syndrome	chrX	8528873	8732136	Xp22.31	Xp22.31	300836	3730	ENSG00000011201
ANP32A	ANP32A, PHAP1	Acidic (leucine-rich) nuclear phosphoprotein 32 family, member A				chr15	68778534	68820894	15q22.3-q23	15q23	600832	8125	ENSG00000140350
ANP32C	ANP32C, PP32R1	Acidic leucine-rich nuclear phosphoprotein 32 family, member C				chr4	164197006	164197710	4q32.3	4q32.3	606877	23520	ENSG00000248546
ANP32D	ANP32D, PP32R2	Acidic leucine-rich nuclear phosphoprotein 32 family, member D				chr12	48472558	48473621	12q13.11	12q13.11	606878	23519	ENSG00000139223
ANP32E	ANP32E, LANPL	Acidic leucine-rich nuclear phosphoprotein 32 family, member E				chr1	150218416	150236132	1q22	1q21.2	609611	81611	ENSG00000143401
ANPEP	ANPEP, PEPN, CD13	Alanyl (membrane) aminopeptidase (aminopeptidase N, aminopeptidase M, microsomal aminopeptidase, CD13, p150)		Anpep (MGI:5000466)		chr15	89784894	89814851	15q25-q26	15q26.1	151530	290	ENSG00000166825
ANTKMT	ANTKMT	Adenine nucleotide translocase lysine methyltransferase		Fam173a (MGI:2384888)		chr16	720580	722589	16p13.3	16p13.3	618566	65990	ENSG00000103254
ANTXR1	ANTXR1, TEM8, ATR, GAPO	Anthrax toxin receptor 1	GAPO syndrome, 230740 (3), Autosomal recessive; {?Hemangioma, capillary infantile, susceptibility to}, 602089 (3), Autosomal dominant	Antxr1 (MGI:1916788)	mutation identified in 1 HCI patient	chr2	69013143	69249326	2p13.1	2p13.3	606410	84168	ENSG00000169604
ANTXR2	ANTXR2, CMG2, HFS	Anthrax toxin receptor 2	Hyaline fibromatosis syndrome, 228600 (3), Autosomal recessive	Antxr2 (MGI:1919164)		chr4	79901145	80073471	4q21	4q21.21	608041	118429	ENSG00000163297
ANXA1	ANXA1, LPC1	Annexin A1 (lipocortin I)		Anxa1 (MGI:96819)		chr9	73151864	73170392	9q11-q22	9q21.13	151690	301	ENSG00000135046
ANXA10	ANXA10	Annexin A10		Anxa10 (MGI:1347090)		chr4	168092524	168187735	4q33	4q32.3	608008	11199	ENSG00000109511
ANXA11	ANXA11, ANX11, ALS23	Annexin A11 (annexin XI)	Amytrophic lateral sclerosis 23, 617839 (3), Autosomal dominant	Anxa11 (MGI:108481)		chr10	80150888	80205807	10q22.3-q23.1	10q22.3	602572	311	ENSG00000122359
ANXA13	ANX13, ISA	Annexin XIII		Anxa13 (MGI:1917037)		chr8	123680793	123737392	8q24.1-q24.2	8q24.13	602573	312	ENSG00000104537
ANXA2	ANXA2, ANX2L4, LPC2D, LIP2	Annexin A2 (lipocortin I)		Anxa2 (MGI:88246)	pseudogenes ANX2P1 on 4q21-q31; ANX2P2 on 9p13; ANX2P3 on 10q24-q22	chr15	60347150	60398024	15q21-q22	15q22.2	151740	302	ENSG00000182718
ANXA2R	ANXA2R, C5orf39, AX2R, AXIIR	Annexin A2 receptor				chr5	43039079	43040344	5p12	5p12	611296	389289	ENSG00000177721
ANXA3	ANXA3, ANX3	Annexin A3 (lipocortin III)		Anxa3 (MGI:1201378)		chr4	78551760	78610446	4q21	4q21.21	106490	306	ENSG00000138772
ANXA4	ANXA4, ANX4	Annexin A4 (placental anticoagulant protein II)		Anxa4 (MGI:88030)		chr2	69643807	69827111	2p13	2p13.3	106491	307	ENSG00000196975
ANXA5	ANXA5, ENX2, RPRGL3	Annexin A5 (endonexin II)	{Pregnancy loss, recurrent, susceptibility to, 3}, 614391 (3), Autosomal dominant	Anxa5 (MGI:106008)		chr4	121667945	121696993	4q26-q28	4q27	131230	308	ENSG00000164111
ANXA6	ANXA6, CBP68	Annexin A6 (calcium-binding protein p68)		Anxa6 (MGI:88255)		chr5	151100705	151157778	5q32-q34	5q33.1	114070	309	ENSG00000197043
ANXA7	ANXA7, SNX	Annexin A7 (synexin)		Anxa7 (MGI:88031)		chr10	73375100	73414057	10q21.1-q21.2	10q22.2	186360	310	ENSG00000138279
ANXA8	ANXA8	Annexin A8		Anxa8 (MGI:1201374)		chr10	47467992	47991878	10q11.2	10q11.22	602396	653145	ENSG00000265190
ANXA9	ANXA9, ANX31	Annexin A9 (annexin XXXI)		Anxa9 (MGI:1923711)		chr1	150982285	150996062	1q21	1q21.3	603319	8416	ENSG00000143412
AOAH	AOAH	Acyloxyacyl hydrolase (neutrophil)		Aoah (MGI:1350928)		chr7	36509312	36724548	7p14-p12	7p14.2	102593	313	ENSG00000136250
AOC1	ABP1	Amiloride-binding protein-1		Aoc1 (MGI:1923757)		chr7	150824874	150861503	7q31-q32	7q36.1	104610	26	ENSG00000002726
AOC2	AOC2, RAO	Amine oxidase, copper-containing, 2		Aoc2 (MGI:2668431)		chr17	42844579	42850706	17q21	17q21.31	602268	314	ENSG00000131480
AOC3	AOC3, HPAO, VAP1	Amine oxidase, copper-containing 3		Aoc3 (MGI:1306797)		chr17	42851181	42858129	17q21	17q21.31	603735	8639	ENSG00000131471
AOX1	AOX1	Aldehyde oxidase-1		Aox1 (MGI:88035)		chr2	200585951	200677063	2q33	2q33.1	602841	316	ENSG00000138356
AP1AR	C4orf16, GBAR, 2C18	Gamma-1 adaptin brefeldin-A resistance protein		Ap1ar (MGI:2384822)		chr4	112231786	112273109	4q25	4q25	610851	55435	ENSG00000138660
AP1B1	AP1B1, ADTB1, BAM22, CLAPB2, KIDAR	Adaptor-related protein complex 1, beta 1 subunit (adaptin, beta)	Keratitis-ichthyosis-deafness syndrome, autosomal recessive, 242150 (3), Autosomal recessive	Ap1b1 (MGI:1096368)		chr22	29327679	29388582	22q12	22q12.2	600157	162	ENSG00000100280
AP1G1	AP1G1, ADTG, CLAPG1	Adaptor-related protein complex 1, gamma 1 subunit (adaptin, gamma)		Ap1g1 (MGI:101919)		chr16	71728999	71808833	16q23	16q22.2	603533	164	ENSG00000166747
AP1G2	AP1G2	Adaptor-related protein complex 1, gamma-2 subunit		Ap1g2 (MGI:1328307)		chr14	23559564	23567938	14q11.2	14q11.2	603534	8906	ENSG00000213983
AP1M1	AP1M1, AP47, CLAPM2	Adaptor-related protein complex 1, mu 1 subunit		Ap1m1 (MGI:102776)		chr19	16197910	16245905	19p13.12	19p13.11	603535	8907	ENSG00000072958
AP1M2	AP1M2, MU1B	Adaptor-related protein complex 1, mu-2 subunit		Ap1m2 (MGI:1336974)		chr19	10572670	10587314	19p13.2	19p13.2	607309	10053	ENSG00000129354
AP1S1	AP1S1, CLAPS1, AP19, MEDNIK	Adaptor-related protein complex 1, sigma 1 subunit	MEDNIK syndrome, 609313 (3), Autosomal recessive	Ap1s1 (MGI:1098244)		chr7	101154475	101161275	7q22.1	7q22.1	603531	1174	ENSG00000106367
AP1S2	AP1S2, MRX59, MRXSF, MRXS21, MRXS5, PGS	Adaptor-related protein complex 1, sigma-2 subunit	Mental retardation, X-linked syndromic 5, 304340 (3), X-linked recessive	Ap1s2 (MGI:1889383)		chrX	15825805	15854965	Xp22	Xp22.2	300629	8905	ENSG00000182287
AP1S3	AP1S3, PSORS15	Adaptor-related protein complex 1, sigma-3 subunit	{Psoriasis 15, pustular, susceptibility to}, 616106 (3), Autosomal dominant	Ap1s3 (MGI:1891304)		chr2	223755325	223837581	2q36.1	2q36.1	615781	130340	ENSG00000152056
AP2A1	AP2A1, CLAPA1, ADTAA	Adaptor-related protein complex 2, alpha 1 subunit		Ap2a1 (MGI:101921)	match to PAC AC006942	chr19	49767000	49807113	19q13.3	19q13.33	601026	160	ENSG00000196961
AP2A2	AP2A2, KIAA0899	Adaptor-related protein complex 2, alpha-2 subunit		Ap2a2 (MGI:101920)		chr11	925808	1012244	11p15.5	11p15.5	607242	161	ENSG00000183020
AP2B1	AP2B1, CLAPB1, ADTB2	Adaptor-related protein complex 2, beta 1 subunit				chr17	35587264	35726412	17q11.2-q12	17q12	601025	163	ENSG00000006125
AP2M1	AP2M1, CLAPM1, MRD60	Adaptor-related protein complex 2, mu 1 subunit	Intellectual developmental disorder 60 with seizures, 618587 (3), Autosomal dominant	Ap2m1 (MGI:1298405)		chr3	184174845	184184090	3q28	3q27.1	601024	1173	ENSG00000161203
AP2S1	AP2S1, CLAPS2, AP17, HHC3	Adaptor-related protein complex 2, sigma 1 subunit	Hypocalciuric hypercalcemia, type III, 600740 (3), Autosomal dominant	Ap2s1 (MGI:2141861)		chr19	46838135	46850845	19q13.2-q13.3	19q13.32	602242	1175	ENSG00000042753
AP3B1	AP3B1, ADTB3A, HPS2	Adaptor-related protein complex 3, beta 1 subunit (adaptin, beta-3a)	Hermansky-Pudlak syndrome 2, 608233 (3), Autosomal recessive	Ap3b1 (MGI:1333879)		chr5	78000521	78294703	5q14.1	5q14.1	603401	8546	ENSG00000132842
AP3B2	AP3B2, NAPTB, EIEE48	Adaptor-related protein complex 3, beta 2 subunit	Epileptic encephalopathy, early infantile, 48, 617276 (3), Autosomal recessive	Ap3b2 (MGI:1100869)		chr15	82659280	82709907	15q25.2	15q25.2	602166	8120	ENSG00000103723
AP3D1	AP3D1, HPS10	Adaptor-related protein complex 3, delta-1 subunit	?Hermansky-Pudlak syndrome 10, 617050 (3), Autosomal recessive	Ap3d1 (MGI:107734)	mutation identified in 1 HPS10 patient	chr19	2100987	2151565	19p13.3	19p13.3	607246	8943	ENSG00000065000
AP3M1	AP3M1	Adaptor-related protein complex 3, mu-1 subunit		Ap3m1 (MGI:1929212)		chr10	74120011	74151066	10q22.2	10q22.2	610366	26985	ENSG00000185009
AP3M2	AP3M2, CLA20	Adaptor-related protein complex 3, mu-2 subunit		Ap3m2 (MGI:1929214)		chr8	42152945	42171182	8p11.2	8p11.21	610469	10947	ENSG00000070718
AP3S1	AP3S1, CLAPS3	Adaptor-related protein complex 3, sigma 1 subunit		Ap3s1 (MGI:1337062)	previously assigned to chr. 12 by FISH	chr5	115841605	115914080	5q23.1	5q22.3-q23.1	601507	1176	ENSG00000177879
AP3S2	AP3S2	Adaptor-related protein complex 3, sigma-2 subunit		Ap3s2 (MGI:1337060)		chr15	89830598	89893993	15q26.1	15q26.1	602416	10239	ENSG00000157823
AP4B1	AP4B1, SPG47, CPSQ5	Adaptor-related protein complex 4, beta-1 subunit	Spastic paraplegia 47, autosomal recessive, 614066 (3), Autosomal recessive	Ap4b1 (MGI:1337130)		chr1	113894193	113905066	1p13.2	1p13.2	607245	10717	ENSG00000134262
AP4E1	AP4E1, SPG51, CPSQ4, STUT1	Adaptor-related protein complex 4, epsilon-1 subunit	Stuttering, familial persistent, 1, 184450 (3), Autosomal dominant; Spastic paraplegia 51, autosomal recessive, 613744 (3), Autosomal recessive	Ap4e1 (MGI:1336993)		chr15	50908568	51005899	15q21.2	15q21.2	607244	23431	ENSG00000081014
AP4M1	AP4M1, SPG50, CPSQ3	Adaptor-related protein complex 4, mu-1 subunit	Spastic paraplegia 50, autosomal recessive, 612936 (3), Autosomal recessive	Ap4m1 (MGI:1337063)		chr7	100101412	100109038	7q22.1	7q22.1	602296	9179	ENSG00000221838
AP4S1	AP4S1, CPSQ6, SPG52	Adaptor-related protein complex 4, sigma-1 subunit	Spastic paraplegia 52, autosomal recessive, 614067 (3), Autosomal recessive	Ap4s1 (MGI:1337065)		chr14	31025105	31096449	14q12	14q12	607243	11154	ENSG00000100478
AP5B1	AP5B1, DKFZp761E198	Adaptor-related protein complex 5, beta-1 subunit		Ap5b1 (MGI:2685808)		chr11	65773897	65780975	11q13.1	11q13.1	614367	91056	ENSG00000254470
AP5M1	AP5M1, MUDENG, MUD, C14orf108	Adaptor-related protein complex 5, mu-1 subunit		Ap5m1 (MGI:1921635)		chr14	57268914	57298741	14q22.3	14q22.3	614368	55745	ENSG00000053770
AP5S1	AP5S1, C20orf29	Adaptor-related protein complex 5, sigma-1 subunit		Ap5s1 (MGI:1916846)		chr20	3820523	3828837	20p13	20p13	614824	55317	ENSG00000125843
AP5Z1	AP5Z1, KIAA0415, SPG48	Adaptor-related protein complex 5, zeta-1 subunit	Spastic paraplegia 48, autosomal recessive, 613647 (3), Autosomal recessive	Ap5z1 (MGI:1924908)		chr7	4775622	4794396	7p22.1	7p22.1	613653	9907	ENSG00000242802
APAF1	APAF1	Apoptotic protease activating factor 1		Apaf1 (MGI:1306796)		chr12	98645140	98735432	12q23	12q23.1	602233	317	ENSG00000120868
APBA1	APBA1, X11, D9S411E, MINT1, LIN10	Amyloid beta A4 precursor protein-binding, family A, member 1		Apba1 (MGI:1860297)		chr9	69427531	69673011	9q21.11-q21.12	9q21.12	602414	320	ENSG00000107282
APBA2	APBA2	Amyloid beta A4 precursor protein-binding, family A, member 2		Apba2 (MGI:1261791)		chr15	28885478	29118314	15q	15q13.1	602712	321	ENSG00000034053
APBA3	APBA3, X11L2, MINT3	Amyloid beta A4 precursor protein-binding, family A, member 3		Apba3 (MGI:1888527)		chr19	3750771	3761695	19p13.3	19p13.3	604262	9546	ENSG00000011132
APBB1	APBB1, FE65	Amyloid beta A4 precursor protein-binding, family B, member-1		Apbb1 (MGI:107765)		chr11	6395123	6419452	11p15	11p15.4	602709	322	ENSG00000166313
APBB2	APBB2, FE65L1	Amyloid beta A4 precursor protein-binding, family B, member 2 (Fe65-like 1)		Apbb2 (MGI:108405)		chr4	40810026	41216713	4p14	4p14-p13	602710	323	ENSG00000163697
APBB3	APBB3, FE65L2	Amyloid beta (A4) precursor protein-binding, family B, member 3		Apbb3 (MGI:108404)		chr5	140558267	140564603	5q31	5q31.3	602711	10307	ENSG00000113108
APC	APC, GS, FPC, BTPS2, DESMD	Adenomatous polyposis coli	Adenoma, periampullary, somatic (3); Desmoid disease, hereditary, 135290 (3), Autosomal dominant; Adenomatous polyposis coli, 175100 (3), Autosomal dominant; Gardner syndrome, 175100 (3), Autosomal dominant; Hepatoblastoma, somatic, 114550 (3); Colorectal cancer, somatic, 114500 (3); Brain tumor-polyposis syndrome 2, 175100 (3), Autosomal dominant; Gastric cancer, somatic, 613659 (3)	Apc (MGI:88039)	150kb distal to MCC	chr5	112707497	112846238	5q22.2	5q22.2	611731	324	ENSG00000134982
APC2	APC2, APCL, SOTOS3	APC regulator of WNT signaling pathway 2	?Sotos syndrome 3, 617169 (3), Autosomal recessive; Cortical dysplasia, complex, with other brain malformations 10, 618677 (3), Autosomal recessive	Apc2 (MGI:1346052)	mutation identified in 1 SOTOS3 family	chr19	1446267	1473243	19p13.3	19p13.3	612034	10297	ENSG00000115266
APCDD1	APCDD1, HHS, HYPT1, HTS	Adenomatosis polyposis coli down-regulated 1	Hypotrichosis 1, 605389 (3), Autosomal dominant	Apcdd1 (MGI:3513977)		chr18	10454634	10489948	18p11	18p11.22	607479	147495	ENSG00000154856
APCS	APCS, SAP	Amyloid P component, serum	{?Amyloidosis, secondary, susceptibility to} (1)	Apcs (MGI:98229)	probably close to CRP	chr1	159587825	159588864	1q21-q23	1q23.2	104770	325	ENSG00000132703
APEH	APEH, D3S48E	N-acylaminoacyl-peptide hydrolase		Apeh (MGI:88041)		chr3	49673101	49683970	3p21	3p21.31	102645	327	ENSG00000164062
APELA	ELA, LOC100506013	Elabela				chr4	164877022	164899062	4q32.3	4q32.3	615594	100506013	ENSG00000248329
APEX1	APEX, APE	APEX nuclease (multifunctional DNA repair enzyme)		Apex1 (MGI:88042)		chr14	20455225	20457766	14q12	14q11.2	107748	328	ENSG00000100823
APEX2	APEX2, APE2, XTH2, APEXL2	APEX nuclease (apurinic/apyrimidinic endonuclease) 2		Apex2 (MGI:1924872)		chrX	55000362	55009056	Xp11.21	Xp11.21	300773	27301	ENSG00000169188
APH1A	APH1A	Aph-1 homolog A, gamma-secretase subunit		Aph1a (MGI:2385110)		chr1	150265398	150282178	1p36.13-q31.3	1q21.2	607629	51107	ENSG00000117362
APH1B	APH1B	Aph-1 homolog B, gamma-secretase subunit		Aph1b (MGI:3522097)		chr15	63277549	63309125	15q22.2	15q22.2	607630	83464	ENSG00000138613
API5	API5, AAC11	Apoptosis inhibitor 5		Api5 (MGI:1888993)		chr11	43311969	43344529	11p12	11p12	609774	8539	ENSG00000166181
APIP	APIP, CGI29, MMRP19	APAF1-interacting protein		Apip (MGI:1926788)		chr11	34882294	34916410	11p13	11p13	612491	51074	ENSG00000149089
APLF	AFPL, C2orf13	Aprataxin- and PNK-like factor		Aplf (MGI:1919353)		chr2	68467584	68580161	2p14	2p13.3	611035	200558	ENSG00000169621
APLN	APLN	Apelin		Apln (MGI:1353624)		chrX	129645258	129654955	Xq25-q26.3	Xq26.1	300297	8862	ENSG00000171388
APLNR	APLNR, AGTRL1, APJ	Apelin receptor		Aplnr (MGI:1346086)		chr11	57233576	57237452	11q12	11q12.1	600052	187	ENSG00000134817
APLP1	APLP1, APLP	Amyloid beta (A4) precursor-like protein-1		Aplp1 (MGI:88046)		chr19	35868444	35879796	19q13.2	19q13.12	104775	333	ENSG00000105290
APLP2	APLP2	Amyloid beta (A4) precursor-like protein-2		Aplp2 (MGI:88047)		chr11	130069893	130144810	11q24	11q24.3	104776	334	ENSG00000084234
APMAP	APMAP, C20orf3, BSCV	Adipocyte plasma membrane-associated protein		Apmap (MGI:1919131)		chr20	24962924	24992929	20p11.2	20p11.21	615884	57136	ENSG00000101474
APOA1	APOA1, HPALP2	Apolipoprotein A-I	Hypoalphalipoproteinemia, primary, 2, with or without corneal clouding, 618463 (3); Amyloidosis, 3 or more types, 105200 (3), Autosomal dominant; ApoA-I and apoC-III deficiency, combined, 618463 (3)	Apoa1 (MGI:88049)		chr11	116835750	116837949	11q23	11q23.3	107680	335	ENSG00000118137
APOA2	APOA2	Apolipoprotein A-II	Apolipoprotein A-II deficiency (3); {Hypercholesterolemia, familial, modifier of}, 143890 (3), Autosomal dominant	Apoa2 (MGI:88050)		chr1	161222291	161223627	1q21-q23	1q23.3	107670	336	ENSG00000158874
APOA4	APOA4	Apolipoprotein A-IV		Apoa4 (MGI:88051)	12 kb 3' to APOA1	chr11	116820699	116823303	11q23	11q23.3	107690	337	ENSG00000110244
APOA5	APOA5	Apolipoprotein A-V	{Hypertriglyceridemia, susceptibility to}, 145750 (3), Autosomal dominant; Hyperchylomicronemia, late-onset, 144650 (3), Autosomal dominant	Apoa5 (MGI:1913363)	proximal to APOA1, APOC3, APOA4	chr11	116789366	116792419	11q23	11q23.3	606368	116519	ENSG00000110243
APOB	APOB, FLDB, LDLCQ4, FCHL2	Apolipoprotein B (including Ag(x) antigen)	Hypobetalipoproteinemia, 615558 (3), Autosomal recessive; Hypercholesterolemia, familial, 2, 144010 (3), Autosomal dominant	Apob (MGI:88052)	1 gene for liver apo-B100 and gut apo-B48; Ag linked	chr2	21001428	21044072	2p24	2p24.1	107730	338	ENSG00000084674
APOBEC1	APOBEC1, BEDP	Apolipoprotein B mRNA editing enzyme, catalytic polypeptide 1		Apobec1 (MGI:103298)		chr12	7649399	7670598	12p13.1	12p13.31	600130	339	ENSG00000111701
APOBEC2	APOBEC2	Apolipoprotein B mRNA editing enzyme, catalytic polypeptide 2		Apobec2 (MGI:1343178)		chr6	41053200	41064890	6p21	6p21.1	604797	10930	ENSG00000124701
APOBEC3A	APOBEC3A, PHRBN	Apolipoprotein B mRNA editing enzyme, catalytic polypeptide-like 3A (phorbolin 1)				chr22	38957608	38963183	22q13	22q13.1	607109	200315	ENSG00000128383
APOBEC3B	APOBEC3B, PHRBNL	Apolipoprotein B mRNA editing enzyme, catalytic polypeptide-like 3B		Apobec3 (MGI:1933111)		chr22	38982346	38992778	22q13	22q13.1	607110	9582	ENSG00000179750
APOBEC3C	APOBEC3C	Apolipoprotein B mRNA-editing enzyme, catalytic polypeptide-like 3C				chr22	39014235	39020351	22q13	22q13.1	607750	27350	ENSG00000244509
APOBEC3F	APOBEC3F	Apolipoprotein B mRNA-editing enzyme, catalytic polypeptide-like 3F				chr22	39019080	39055971	22q12-q13.2	22q13.1	608993	200316	ENSG00000128394
APOBEC3G	APOBEC3G, MDS019, CEM15, FLJ12740	Apolipoprotein B mRNA-editing enzyme, catalytic polypeptide-like 3G				chr22	39077004	39087742	22q12-q13.2	22q13.1	607113	60489	ENSG00000239713
APOBEC3H	APOBEC3H, ARP10	Apolipoprotein B mRNA editing enzyme, catalytic polypeptide-like 3H				chr22	39097202	39104066	22q13.1	22q13.1	610976	164668	ENSG00000100298
APOBEC4	APOBEC4	Apolipoprotein B mRNA-editing enzyme, catalytic polypeptide-like 4		Apobec4 (MGI:1918531)		chr1	183646274	183653315	1q25.3	1q25.3	609908	403314	ENSG00000173627
APOBR	APOBR, APOB48R	Apolipoprotein B receptor		Apobr (MGI:2176230)		chr16	28494642	28498963	16p11.2	16p12.1	605220	55911	ENSG00000184730
APOC1	APOC1	Apolipoprotein C-I				chr19	44914324	44919345	19q13.2	19q13.32	107710	341	ENSG00000130208
APOC2	APOC2	Apolipoprotein C-II	Hyperlipoproteinemia, type Ib, 207750 (3), Autosomal recessive	Apoc2 (MGI:88054)		chr19	44946050	44949564	19q13.2	19q13.32	608083	344	ENSG00000234906
APOC3	APOC3, HALP2	Apolipoprotein C-III	Apolipoprotein C-III deficiency, 614028 (3)		2.6kb 3' to APOA1	chr11	116829906	116833071	11q23	11q23.3	107720	345	ENSG00000110245
APOC4	APOC4	Apolipoprotein C-IV		Apoc4 (MGI:87878)	555bp upstream of APOC2	chr19	44942236	44945495	19q13.2	19q13.32	600745	346	ENSG00000267467
APOD	APOD	Apolipoprotein D		Apod (MGI:88056)		chr3	195568704	195583939	3q26.2-qter	3q29	107740	347	ENSG00000189058
APOE	APOE, AD2, LPG, LDLCQ5	Apolipoprotein E	Hyperlipoproteinemia, type III, 617347 (3); {Coronary artery disease, severe, susceptibility to}, 617347 (3); {?Alzheimer disease, protection against, due to APOE3-Christchurch}, 607822 (3), Autosomal dominant; Lipoprotein glomerulopathy, 611771 (3); Sea-blue histiocyte disease, 269600 (3), Autosomal recessive; {?Macular degeneration, age-related}, 603075 (3), Autosomal dominant; Alzheimer diseas…	Apoe (MGI:88057)	mutation identified in 1 APOE3-Christchurch patient	chr19	44905795	44909394	19q13.2	19q13.32	107741	348	ENSG00000130203
APOF	APOF, LTIP	Apolipoprotein F		Apof (MGI:104539)		chr12	56360567	56362856	12q13.3	12q13.3	107760	319	ENSG00000175336
APOH	APOH	Apolipoprotein H (beta-2-glycoprotein I)		Apoh (MGI:88058)		chr17	66212032	66229414	17q23-qter	17q24.2	138700	350	ENSG00000091583
APOL1	APOL1, FSGS4	Apolipoprotein L1	{End-stage renal disease, nondiabetic, susceptibility to}, 612551 (3); {Glomerulosclerosis, focal segmental, 4, susceptibility to}, 612551 (3)			chr22	36253070	36267530	22q12.3	22q12.3	603743	8542	ENSG00000100342
APOL2	APOL2	Apolipoprotein L2	{Schizophrenia}, 181500 (1), Autosomal dominant	Apol8 (MGI:2444921)		chr22	36226208	36239953	22q12.3	22q12.3	607252	23780	ENSG00000128335
APOL3	APOL3	Apolipoprotein L3				chr22	36140322	36166176	22q12.3	22q12.3	607253	80833	ENSG00000128284
APOL4	APOL4	Apolipoprotein L4	{Schizophrenia}, 181500 (1), Autosomal dominant			chr22	36189127	36204832	22q12.3	22q12.3	607254	80832	ENSG00000100336
APOL5	APOL5	Apolipoprotein L5				chr22	35708423	35730324	22q12.3	22q12.3	607255	80831	ENSG00000128313
APOL6	APOL6	Apolipoprotein L6		Apol6 (MGI:1919189)		chr22	35648315	35668405	22q12.3	22q12.3	607256	80830	ENSG00000221963
APOLD1	APOLD1, VERGE	Apolipoprotein L domain-containing 1		Apold1 (MGI:2685921)		chr12	12725916	12791465	12p13.2	12p13.1	612456	81575	ENSG00000178878
APOM	APOM, NG20	Apolipoprotein M		Apom (MGI:1930124)		chr6	31652403	31658209	6p21.3	6p21.33	606907	55937	ENSG00000204444
APOO	APOO, MYO25, FAM121B	Apolipoprotein O		Apoo (MGI:1915566)		chrX	23833347	23907937	Xp22.1	Xp22.11	300753	79135	ENSG00000184831
APOOL	APOOL, FAM121A, Cxorf33	Apolipoprotein O-like		Apool (MGI:1915367)		chrX	85003851	85093314	Xq21.2	Xq21.1	300955	139322	ENSG00000155008
APP	APP, AAA, CVAP, AD1	Amyloid beta (A4) precursor protein	Cerebral amyloid angiopathy, Dutch, Italian, Iowa, Flemish, Arctic variants, 605714 (3), Autosomal dominant; Alzheimer disease 1, familial, 104300 (3), Autosomal dominant	App (MGI:88059)	proximal to SOD; very distal q21 or boundary with q22	chr21	25880549	26171127	21q21	21q21.3	104760	351	ENSG00000142192
APPBP2	APPBP2, PAT1	Amyloid beta precursor protein-binding protein 2		Appbp2 (MGI:1914134)		chr17	60443148	60526241	17q22-q23	17q23.2	605324	10513	ENSG00000062725
APPL1	APPL1, APPL, MODY14	Adaptor protein containing PH domain, PTB domain, and leucine zipper motif 1	{Maturity-onset diabetes of the young, type 14}, 616511 (3), Autosomal dominant	Appl1 (MGI:1920243)		chr3	57227728	57273470	3p21.1-p14.3	3p14.3	604299	26060	ENSG00000157500
APPL2	APPL2, FLJ10659	Adaptor protein, phosphotyrosine interaction, PH domain, and leucine zipper-containing protein 2		Appl2 (MGI:2384914)		chr12	105173296	105236229	12q24.1	12q23.3	606231	55198	ENSG00000136044
APRT	APRT, APRTD	Adenine phosphoribosyltransferase	Adenine phosphoribosyltransferase deficiency, 614723 (3), Autosomal recessive	Aprt (MGI:88061)	telomeric to GALNS, transcribed in same cen-tel direction	chr16	88809338	88811927	16q24.3	16q24.3	102600	353	ENSG00000198931
APTR	APTR	Alu-mediated CDKN1A/p21 transcriptional regulator, noncoding				chr7	77657659	77697344	7q21	7q11.23	616048	100505854	ENSG00000214293
APTX	APTX, AOA, AOA1	Aprataxin	Ataxia, early-onset, with oculomotor apraxia and hypoalbuminemia, 208920 (3), Autosomal recessive	Aptx (MGI:1913658)		chr9	32883871	33025119	9p13.3	9p21.1	606350	54840	ENSG00000137074
AQP1	AQP1, CHIP28, CO	Aquaporin-1 (channel-forming integral protein, 28kD)	[Blood group, Colton], 110450 (3); [Aquaporin-1 deficiency], 110450 (3)	Aqp1 (MGI:103201)		chr7	30911852	30925515	7p14	7p14.3	107776	358	ENSG00000240583
AQP10	AQP10	Aquaporin 10				chr1	154321058	154325324	1q21.3	1q21.3	606578	89872	ENSG00000143595
AQP11	AQP11, AQPX1	Aquaporin 11		Aqp11 (MGI:1913583)		chr11	77589634	77610355	11q14	11q14.1	609914	282679	ENSG00000178301
AQP12A	AQP12A, AQPX2, AQP12	Aquaporin 12A		Aqp12 (MGI:2664636)		chr2	240691865	240698482	2q34-q37	2q37.3	609789	375318	ENSG00000184945
AQP2	AQP2	Aquaporin-2 (collecting duct)	Diabetes insipidus, nephrogenic, 125800 (3), Autosomal recessive, Autosomal dominant	Aqp2 (MGI:1096865)		chr12	49950736	49958877	12q13	12q13.12	107777	359	ENSG00000167580
AQP3	AQP3	Aquaporin-3	[Blood group GIL], 607457 (3)	Aqp3 (MGI:1333777)	incorrectly mapped to chr.7	chr9	33441153	33447595	9p13	9p13.3	600170	360	ENSG00000165272
AQP4	AQP4, MIWC	Aquaporin-4		Aqp4 (MGI:107387)		chr18	26852037	26865802	18q11.2-q12.1	18q11.2	600308	361	ENSG00000171885
AQP5	AQP5, PPKB	Aquaporin-5	Palmoplantar keratoderma, Bothnian type, 600231 (3), Autosomal dominant	Aqp5 (MGI:106215)		chr12	49961854	49965681	12q13	12q13.12	600442	362	ENSG00000161798
AQP6	AQP6, AQP2L	Aquaporin-6, kidney specific		Aqp6 (MGI:1341204)		chr12	49972946	49977138	12q13	12q13.12	601383	363	ENSG00000086159
AQP7	AQP7, GLYCQTL	Aquaporin-7	[Glycerol quantitative trait locus], 614411 (3), Autosomal recessive	Aqp7 (MGI:1314647)		chr9	33383134	33402681	9p13	9p13.3	602974	364	ENSG00000165269
AQP8	AQP8	Aquaporin 8		Aqp8 (MGI:1195271)		chr16	25216916	25228931	16p12-p11.2	16p12.1	603750	343	ENSG00000103375
AQP9	AQP9	Aquaporin 9		Aqp9 (MGI:1891066)		chr15	58138168	58185910	15q22	15q21.3	602914	366	ENSG00000103569
AQR	AQR, IBP160, KIAA0560	Aquarius, mouse, homolog of		Aqr (MGI:1276102)		chr15	34851781	34969741	15q14	15q14	610548	9716	ENSG00000021776
AR	AR, DHTR, TFM, SBMA, KD, SMAX1, HYSP1	Androgen receptor (dihydrotestosterone receptor)	Hypospadias 1, X-linked, 300633 (3), X-linked recessive; Androgen insensitivity, 300068 (3), X-linked recessive; {Prostate cancer, susceptibility to}, 176807 (3), Somatic mutation, Autosomal dominant; Androgen insensitivity, partial, with or without breast cancer, 312300 (3), X-linked recessive; Spinal and bulbar muscular atrophy of Kennedy, 313200 (3), X-linked recessive	Ar (MGI:88064)		chrX	67544020	67730618	Xq11-q12	Xq12	313700	367	ENSG00000169083
ARAF	ARAF1, RAFA1, PKS2	Oncogene ARAF1		Araf (MGI:88065)		chrX	47561099	47571920	Xp11.4-p11.2	Xp11.3	311010	369	ENSG00000078061
ARAP1	ARAP1, CENTD2, KIAA0782	ArfGAP with RhoGAP domain, ankyrin repeat and PH domain 1		Arap1 (MGI:1916960)		chr11	72685068	72752388	11q13.4	11q13.4	606646	116985	ENSG00000186635
ARAP2	ARAP2, CENTD1, KIAA0580	ArfGAP with RhoGAP domain, ankyrin repeat and PH domain 2		Arap2 (MGI:2684416)		chr4	36005185	36244832	4p14	4p14	606645	116984	ENSG00000047365
ARAP3	ARAP3, CENTD3	ArfGAP with RhoGAP domain, ankyrin repeat and PH domain 3		Arap3 (MGI:2147274)		chr5	141653400	141682229	5q31.3	5q31.3	606647	64411	ENSG00000120318
ARC	ARC, KIAA0278	Activity-regulated cytoskeleton-associated protein		Arc (MGI:88067)		chr8	142611048	142614478	8q24	8q24.3	612461	23237	ENSG00000198576
ARCN1	ARCN1, SRMMD	Archain 1	Short stature, rhizomelic, with microcephaly, micrognathia, and developmental delay, 617164 (3), Autosomal dominant	Arcn1 (MGI:2387591)	60kb telomeric to MLL	chr11	118572386	118603032	11q23.3	11q23.3	600820	372	ENSG00000095139
AREG	AREG	Amphiregulin		Areg (MGI:88068)		chr4	74445135	74455004	4q13-q21	4q13.3	104640	374	ENSG00000109321
AREL1	AREL1, KIAA0317	Apoptosis-resistant E3 ubiquitin protein ligase 1		Arel1 (MGI:1915747)		chr14	74661255	74713117	14q24.3	14q24.3	615380	9870	ENSG00000119682
ARF1	ARF1, PVNH8	ADP-ribosylation factor-1	Periventricular nodular heterotopia 8, 618185 (3), Autosomal dominant	Arf1 (MGI:99431)		chr1	228082659	228099211	1q42	1q42.13	103180	375	ENSG00000143761
ARF3	ARF3	ADP-ribosylation factor-3		Arf3 (MGI:99432)		chr12	48930251	48957525	12q13	12q13.12	103190	377	ENSG00000134287
ARF4	ARF4, ARF2	ADP-ribosylation factor 4		Arf4 (MGI:99433)		chr3	57571362	57597343	3p14.1	3p14.3	601177	378	ENSG00000168374
ARF5	ARF5	ADP-ribosylation factor 5		Arf5 (MGI:99434)		chr7	127588410	127591699	7q31.3	7q32.1	103188	381	ENSG00000004059
ARF6	ARF6	ADP-ribosylation factor 6		Arf6 (MGI:99435)		chr14	49893081	49897053	14q21.3	14q21.3	600464	382	ENSG00000165527
ARFGAP1	ARFGAP1	ADP-ribosylation factor GTPase-activating protein 1		Arfgap1 (MGI:2183559)		chr20	63272784	63289789	20q13.33	20q13.33	608377	55738	ENSG00000101199
ARFGAP2	ARFGAP2, ZNF289	ADP-ribosylation factor GTPase-activating protein 2		Arfgap2 (MGI:1924288)		chr11	47164297	47177124	11p11.2-p11.12	11p11.2	606908	84364	ENSG00000149182
ARFGAP3	ARFGAP3	ADP-ribosylation factor GTPase-activating protein 3		Arfgap3 (MGI:1913501)		chr22	42796501	42857293	22q13.2	22q13.2	612439	26286	ENSG00000242247
ARFGEF1	ARFGEF1, ARFGEP1, BIG1, P200	ADP-ribosylation factor guanine nucleotide exchange factor 1		Arfgef1 (MGI:2442988)		chr8	67174297	67343823	8q13	8q13.2	604141	10565	ENSG00000066777
ARFGEF2	ARFGEF2, BIG2, PVNH2	ADP-ribosylation factor guanine nucleotide-exchange factor 2, brefeldin A-inhibited	Periventricular heterotopia with microcephaly, 608097 (3), Autosomal recessive	Arfgef2 (MGI:2139354)		chr20	48921710	49036692	20q13.13	20q13.13	605371	10564	ENSG00000124198
ARFGEF3	ARFGEF3, BIG3, KIAA1244	ADP-ribosylation factor guanine nucleotide exchange factor 3		Arfgef3 (MGI:106387)		chr6	138161689	138344662	6q23.3-q24.1	6q23.3-q24.1	617411	57221	ENSG00000112379
ARFIP2	ARFIP2, POR1	ADP-ribosylation factor-interacting protein 2		Arfip2 (MGI:1924182)		chr11	6474680	6481330	11p15.4	11p15.4	601638	23647	ENSG00000132254
ARFRP1	ARFRP1, ARP	ADP-ribosylation factor-related protein 1		Arfrp1 (MGI:1923938)		chr20	63698641	63708012	20q13.33	20q13.33	604699	10139	ENSG00000101246
ARG1	ARG1	Arginase, liver	Argininemia, 207800 (3), Autosomal recessive	Arg1 (MGI:88070)		chr6	131573225	131584328	6q23	6q23.2	608313	383	ENSG00000118520
ARG2	ARG2	Arginase II		Arg2 (MGI:1330806)		chr14	67619919	67651707	14q24.1-q24.3	14q24.1	107830	384	ENSG00000081181
ARGFX	ARGFX	Arginine-fifty homeobox			pseudogenes on 5q23.2 and 17q11.2	chr3	121567948	121590621	3q13.3	3q13.33	611164	503582	ENSG00000186103
ARGLU1	ARGLU1	Arginine- and glutamate-rich protein 1		Arglu1 (MGI:2442985)		chr13	106541672	106568163	13q33.3	13q33.3	614046	55082	ENSG00000134884
ARHGAP1	ARHGAP1, RHOGAP1, CDC42GAP	RHO GTPase-activating protein 1		Arhgap1 (MGI:2445003)		chr11	46677076	46700659	11p12-q12	11p11.2	602732	392	ENSG00000175220
ARHGAP10	ARHGAP10, GRAF2, PSGAP	RHO GTPase-activating protein 10		Arhgap10 (MGI:1925764)		chr4	147732062	148072780	4q31.2	4q31.23	609746	79658	ENSG00000071205
ARHGAP11A	ARHGAP11A, KIAA0013	RHO GTPase-activating protein 11A		Arhgap11a (MGI:2444300)		chr15	32615143	32639940	15q13.2	15q13.3	610589	9824	ENSG00000198826
ARHGAP11B	ARHGAP11B, FAM7B1	RHO GTPase-activating protein 11B				chr15	30626147	30649181	15q13.2	15q13.2	616310	89839	ENSG00000284906
ARHGAP12	ARHGAP12	Rho GTPase-activating protein 12		Arhgap12 (MGI:1922665)		chr10	31805397	31928875	10p12	10p11.22	610577	94134	ENSG00000165322
ARHGAP15	ARHGAP15, BM046	Rho GTPase-activating protein 15		Arhgap15 (MGI:1923367)		chr2	143070972	143768351	2q22.2-q22.3	2q22.2-q22.3	610578	55843	ENSG00000075884
ARHGAP17	ARHGAP17, RICH1	RHO GTPase-activating protein 17		Arhgap17 (MGI:1917747)		chr16	24919388	25015600	16p12.2	16p12.1	608293	55114	ENSG00000140750
ARHGAP18	ARHGAP18	RHO GTPase-activating protein 18		Arhgap18 (MGI:1921160)		chr6	129576131	129710224	6q22-q24	6q22.33	613351	93663	ENSG00000146376
ARHGAP19	ARHGAP19	RHO GTPase-activating protein 19		Arhgap19 (MGI:1918335)		chr10	97222172	97292672	10q24.1	10q24.1	611587	84986	ENSG00000213390
ARHGAP21	ARHGAP21, KIAA1424	GTPase-activating protein, Rho, 21		Arhgap21 (MGI:1918685)	pseudogene on chr.6	chr10	24583609	24725420	10p12.3	10p12.1	609870	57584	ENSG00000107863
ARHGAP22	ARHGAP22	Rho GTPase-activating protein 22		Arhgap22 (MGI:2443418)		chr10	48429830	48656264	10q11	10q11.22-q11.23	610585	58504	ENSG00000128805
ARHGAP23	ARHGAP23, KIAA1501	RHO GTPase-activating protein 23		Arhgap23 (MGI:3697726)		chr17	38419285	38512388	17q12	17q12	610590	57636	ENSG00000275832
ARHGAP24	ARHGAP24, RCGAP72, FILGAP	RHO GTPase-activating protein 24		Arhgap24 (MGI:1922647)		chr4	85475149	86002665	4q21	4q21.2-q21.3	610586	83478	ENSG00000138639
ARHGAP25	ARHGAP25, KAIA0053	RHO GTPase-activating protein 25		Arhgap25 (MGI:2443687)		chr2	68710509	68826844	2p13	2p13.3	610587	9938	ENSG00000163219
ARHGAP26	ARHGAP26, GRAF	RHO GTPase-activating protein 26	Leukemia, juvenile myelomonocytic, somatic, 607785 (3)	Arhgap26 (MGI:1918552)		chr5	142770369	143229010	5q31	5q31.3	605370	23092	ENSG00000145819
ARHGAP27	ARHGAP27, CAMGAP1	RHO GTPase-activating protein 27		Arhgap27 (MGI:1916903)		chr17	45393901	45432915	17q21	17q21.31	610591	201176	ENSG00000159314
ARHGAP28	ARHGAP28, KIAA1314	RHO GTPase-activating protein 28		Arhgap28 (MGI:2147003)		chr18	6729715	6915715	18p11.31	18p11.31	610592	79822	ENSG00000088756
ARHGAP29	ARHGAP29, PARG1	RHO GTPase-activating protein 29		Arhgap29 (MGI:2443818)		chr1	94168904	94275067	1p22.1	1p22.1	610496	9411	ENSG00000137962
ARHGAP30	ARHGAP30	RHO GTPase-activating protein 30		Arhgap30 (MGI:2684948)		chr1	161046941	161069970	1q23.3	1q23.3	614264	257106	ENSG00000186517
ARHGAP31	ARHGAP31, CDGAP, KIAA1204, AOS1	Rho GTPase-activating protein 31	Adams-Oliver syndrome 1, 100300 (3), Autosomal dominant	Arhgap31 (MGI:1333857)		chr3	119294288	119420713	3q13.3	3q13.32-q13.33	610911	57514	ENSG00000031081
ARHGAP32	ARHGAP32, RICS, GRIT, p200RHOGAP, p250GAP	Rho GTPase activating protein 32		Arhgap32 (MGI:2450166)		chr11	128965059	129279517	11q24.3	11q24.3	608541	9743	ENSG00000134909
ARHGAP33	ARHGAP33, TCGAP	Rho GTPase-activating protein 33		Arhgap33 (MGI:2673998)		chr19	35775514	35788821	19q13.12	19q13.12	614902	115703	ENSG00000004777
ARHGAP35	GRLF1, P190A	Glucocorticoid receptor DNA-binding factor 1		Arhgap35 (MGI:1929494)		chr19	46860996	47005076	19q13.2-q13.4	19q13.32	605277	2909	ENSG00000160007
ARHGAP36	ARHGAP36	Rho GTPase-activating protein 36		Arhgap36 (MGI:1922654)		chrX	131058345	131089884	Xq26.1	Xq26.1	300937	158763	ENSG00000147256
ARHGAP39	ARHGAP39, VILSE, KIAA1688	RHO GTPase-activating protein 39		Arhgap39 (MGI:107858)		chr8	144529178	144700519	8q24.3	8q24.3	615880	80728	ENSG00000147799
ARHGAP4	RGC1	Rho-GAP hematopoietic protein C1		Arhgap4 (MGI:2159577)		chrX	153907377	153926263	Xq28	Xq28	300023	393	ENSG00000089820
ARHGAP42	ARHGAP42, GRAF3	Rho GTPase-activating protein 42		Arhgap42 (MGI:1918794)		chr11	100687287	100993940	11q22.1	11q22.1	615936	143872	ENSG00000165895
ARHGAP44	ARHGAP44, RICH2, KIAA0672	RHO GTPase-activating protein 44		Arhgap44 (MGI:2144423)		chr17	12789497	12991643	17p12	17p12	617716	9912	ENSG00000006740
ARHGAP45	HMHA1, HLA-HA1, KIAA0223	Minor histocompatibility antigen HA-1		Arhgap45 (MGI:1917969)		chr19	1065958	1087830	19p13.3	19p13.3	601155	23526	ENSG00000180448
ARHGAP5	ARHGAP5, RHOGAP5	RHO GTPase-activating protein 5		Arhgap5 (MGI:1332637)		chr14	32072587	32159727	14q12	14q12	602680	394	ENSG00000100852
ARHGAP6	ARHGAP6	Rho GTPase-activating protein-6		Arhgap6 (MGI:1196332)		chrX	11137543	11665919	Xp22.3	Xp22.2	300118	395	ENSG00000047648
ARHGAP8	ARHGAP8, BPGAP1	GTPase-activating protein, RHO, 8		Arhgap8 (MGI:1920417)		chr22	44752557	44862783	22q13.31	22q13.31	609405	23779	ENSG00000241484
ARHGAP9	ARHGAP9	Rho GTPase-activating protein 9		Arhgap9 (MGI:2143764)		chr12	57472261	57488823	12q14	12q13.3	610576	64333	ENSG00000123329
ARHGDIA	ARHGDIA, GDIA1, NPHS8	Rho GDP dissociation inhibitor (GDI) alpha	Nephrotic syndrome, type 8, 615244 (3), Autosomal recessive	Arhgdia (MGI:2178103)		chr17	81867718	81871336	17q25.3	17q25.3	601925	396	ENSG00000141522
ARHGDIB	ARHGDIB, GDID4, D4	Rho GDP dissociation inhibitor (GDI) beta		Arhgdib (MGI:101940)		chr12	14942014	14961600	12p12.3	12p12.3	602843	397	ENSG00000111348
ARHGEF1	ARHGEF1, LBCL2, IMD62	Rho guanine nucleotide exchange factor, 115-kD	?Immunodeficiency 62, 618459 (3), Autosomal recessive	Arhgef1 (MGI:1353510)	mutation identified in 1 IMD62 family	chr19	41883183	41907451	19q13.13	19q13.2	601855	9138	ENSG00000076928
ARHGEF10	ARHGEF10, KIAA0294, SNCV	Rho guanine nucleotide exchange factor 10	?Slowed nerve conduction velocity, AD, 608236 (3), Autosomal dominant	Arhgef10 (MGI:2444453)	mutation identified in 1 SNCV family	chr8	1823925	1958640	8p23	8p23.3	608136	9639	ENSG00000104728
ARHGEF10L	ARHGEF10L, GRINCHGEF, KIAA1626	RHO guanine nucleotide exchange factor 10-like protein		Arhgef10l (MGI:1920004)		chr1	17513441	17697874	1p36.13	1p36.13	612494	55160	ENSG00000074964
ARHGEF12	ARHGEF12, LARG, KIAA0382	Rho guanine nucleotide exchange factor 12, leukemia-associated		Arhgef12 (MGI:1916882)	fused with MLL in AML	chr11	120336275	120489936	11q23.3	11q23.3	604763	23365	ENSG00000196914
ARHGEF15	ARGEF15, KIAA0915	Rho guanine nucleotide exchange factor 15		Arhgef15 (MGI:3045246)		chr17	8310240	8322515	17p13.1	17p13.1	608504	22899	ENSG00000198844
ARHGEF17	ARHGEF17, RHOGEF17, TEM4, KIAA0337	Rho guanine nucleotide exchange factor 17		Arhgef17 (MGI:2673002)		chr11	73305960	73369387	11q13.4	11q13.4	617043	9828	ENSG00000110237
ARHGEF18	ARHGEF18, KIAA0521, RP78	Rho guanine nucleotide exchange factor 18	Retinitis pigmentosa 78, 617433 (3), Autosomal recessive	Arhgef18 (MGI:2142567)		chr19	7348900	7476989	19p13.2	19p13.2	616432	23370	ENSG00000104880
ARHGEF19	ARHGEF19, WGEF	RHO guanine nucleotide exchange factor 19		Arhgef19 (MGI:1925912)		chr1	16197853	16212699	1p36.13	1p36.13	612496	128272	ENSG00000142632
ARHGEF2	ARHGEF2, GEFH1, KIAA0651, NEDMHM	RHO guanine nucleotide exchange factor 2	?Neurodevelopmental disorder with midbrain and hindbrain malformations, 617523 (3), Autosomal recessive	Arhgef2 (MGI:103264)	mutation identified in 1 NEDMHM family	chr1	155946838	155991261	1q21-q22	1q22	607560	9181	ENSG00000116584
ARHGEF25	ARHGEF25, GEFT	Rho guanine nucleotide exchange factor 25		Arhgef25 (MGI:1277173)		chr12	57610115	57617244	12q13.11	12q13.3	610215	115557	ENSG00000240771
ARHGEF26	ARHGEF26, SGEF	Rho guanine nucleotide exchange factor 26		Arhgef26 (MGI:1918053)		chr3	154121002	154257826	3q25.2	3q25.2	617552	26084	ENSG00000114790
ARHGEF28	RGNEF, p190RHOGEF	Rgnef, mouse, homolog of		Arhgef28 (MGI:1346016)		chr5	73626157	73941992	5q13.2	5q13.2	612790	64283	ENSG00000214944
ARHGEF3	ARHGEF3, XPLN	RHO guanine nucleotide exchange factor 3		Arhgef3 (MGI:1918954)		chr3	56727418	57079307	3p21-p13	3p14.3	612115	50650	ENSG00000163947
ARHGEF4	ARHGEF4, ASEF	RHO guanine nucleotide exchange factor 4		Arhgef4 (MGI:2442507)		chr2	130836913	131051513	2q22	2q21.1	605216	50649	ENSG00000136002
ARHGEF40	SOLO, FLJ10357	SOLO gene		Arhgef40 (MGI:2685515)		chr14	21061275	21090247	14q11.2	14q11.2	610018	55701	ENSG00000165801
ARHGEF5	ARHGEF5, TIM	Rho guanine nucleotide exchange factor-5 (oncogene TIM)		Arhgef5 (MGI:1858952)		chr7	144355395	144380631	7q33-q35	7q35	600888	7984	ENSG00000050327
ARHGEF6	ARHGEF6, COOL2	Rho guanine nucleotide exchange factor-6		Arhgef6 (MGI:1920591)		chrX	136665546	136780944	Xq26	Xq26.3	300267	9459	ENSG00000129675
ARHGEF7	ARHGEF7, PIXB, COOL1	Rho guanine nucleotide exchange factor 7 (PAK-interacting exchange factor, beta)		Arhgef7 (MGI:1860493)		chr13	111114618	111305733	13q34	13q34	605477	8874	ENSG00000102606
ARHGEF9	ARHGEF9, PEM2, KIAA0424, EIEE8	Rho guanine nucleotide exchange factor 9	Epileptic encephalopathy, early infantile, 8, 300607 (3), X-linked recessive	Arhgef9 (MGI:2442233)		chrX	63634966	63785545	Xq22.1	Xq11.1	300429	23229	ENSG00000131089
ARID1A	ARID1A, C1orf4, B120, SMARCF1, MRD14, CSS2	AT rich interactive domain 1A, SWI-like	Coffin-Siris syndrome 2, 614607 (3), Autosomal dominant	Arid1a (MGI:1935147)		chr1	26696014	26782103	1p35.3	1p36.11	603024	8289	ENSG00000117713
ARID1B	ARID1B, BAF250B, KIAA1235, MRD12, CSS1	AT-rich interaction domain-containing protein 1B	Coffin-Siris syndrome 1, 135900 (3), Autosomal dominant	Arid1b (MGI:1926129)		chr6	156776025	157210778	6q25.1	6q25.3	614556	57492	ENSG00000049618
ARID2	ARID2, BAF200, KIAA1557, CSS6	AT-rich interaction domain-containing protein 2	Coffin-Siris syndrome 6, 617808 (3), Autosomal dominant	Arid2 (MGI:1924294)		chr12	45729705	45908036	12q12	12q12	609539	196528	ENSG00000189079
ARID3A	DRIL1	Dead ringer, Drosophila, homolog-like 1		Arid3a (MGI:1328360)		chr19	925732	975938	19p13.3	19p13.3	603265	1820	ENSG00000116017
ARID3B	ARID3B, DRIL2, BDP	AT-rich interactive domain-containing protein 3B		Arid3b (MGI:1930768)		chr15	74541176	74598130	15q24	15q24.1	612457	10620	ENSG00000179361
ARID4A	ARID4A, RBP1, RBBP1	AT-rich interactive domain-containing protein 4A		Arid4a (MGI:2444354)		chr14	58298384	58373875	14q23.1	14q23.1	180201	5926	ENSG00000032219
ARID4B	ARID4B, SAP180, RBP1L1, RBBP1L1, BRCAA1	AT-rich interactive domain-containing protein 4B		Arid4b (MGI:2137512)		chr1	235166894	235328223	1q42.1-q43	1q42.3	609696	51742	ENSG00000054267
ARID5A	ARID5A, MRF1	AT-rich interactive domain-containing protein 5A		Arid5a (MGI:2443039)		chr2	96536751	96552637	2q11.2	2q11.2	611583	10865	ENSG00000196843
ARID5B	ARID5B, MRF2, DESRT	AT-rich interaction domain-containing protein 5B		Arid5b (MGI:2175912)		chr10	61901253	62096943	10q21.2	10q21.2	608538	84159	ENSG00000150347
ARIH1	ARIH1, ARI, UBCH7BP	Ariadne, Drosophila, homolog of, 1		Arih1 (MGI:1344363)		chr15	72474329	72602986	15q24	15q24.1	605624	25820	ENSG00000166233
ARIH2	ARIH2, ARI2, TRIAD1	Ariadne, Drosophila, homolog of, 2		Arih2 (MGI:1344361)		chr3	48918820	48986381	3p21	3p21.31	605615	10425	ENSG00000177479
ARL1	ARL1	ADP-ribosylation factor-like 1		Arl1 (MGI:99436)		chr12	101393115	101407819	12q23.2	12q23.2	603425	400	ENSG00000120805
ARL11	ARL11, ARLTS1	ADP-ribosylation factor-like 11		Arl11 (MGI:2444054)		chr13	49628455	49633871	13q14.3	13q14.2	609351	115761	ENSG00000152213
ARL13B	ARL13B, ARL2L1, JBTS8	ADP-ribosylation factor-like 13B	Joubert syndrome 8, 612291 (3), Autosomal recessive	Arl13b (MGI:1915396)		chr3	93980138	94055677	3q11.2	3q11.1-q11.2	608922	200894	ENSG00000169379
ARL14	ARL14, ARF7	ADP-ribosylation factor-like 14		Arl14 (MGI:1918869)		chr3	160677159	160678447	3q25.33	3q25.33	614439	80117	ENSG00000179674
ARL14EP	C11orf46	Chromosome 11 open reading frame 46		Arl14ep (MGI:1926020)		chr11	30323103	30338457	11p14.1-p13	11p14.1	612295	120534	ENSG00000152219
ARL2	ARL2	ADP=ribosylation factor-like 2		Arl2 (MGI:1928393)		chr11	65014159	65022183	11q13	11q13.1	601175	402	ENSG00000213465
ARL2BP	ARL2BP, BART	ADP ribosylation factor-like 2-binding protein	Retinitis pigmentosa with or without situs inversus, 615434 (3), Autosomal recessive	Arl2bp (MGI:1349429)		chr16	57245258	57253634	16q13	16q13	615407	23568	ENSG00000102931
ARL3	ARL3, ARFL3, JBTS35, RP83	ADP-ribosylation factor-like 3	Joubert syndrome 35, 618161 (3), Autosomal recessive; Retinitis pigmentosa 83, 618173 (3), Autosomal dominant	Arl3 (MGI:1929699)		chr10	102673730	102714396	10q23.3	10q24.32	604695	403	ENSG00000138175
ARL4A	ARL4	ADP-ribosylation factor-like 4		Arl4a (MGI:99437)		chr7	12686826	12690957	7q	7p21.3	604786	10124	ENSG00000122644
ARL4C	ARL4C, ARL7	ADP-ribosylation factor-like 4C		Arl4c (MGI:2445172)		chr2	234493040	234497080	2q37.1	2q37.1	604787	10123	ENSG00000188042
ARL4D	ARL4D, ARF4L	ADP-ribosylation factor-like 4D		Arl4d (MGI:1933155)		chr17	43398992	43401136	17q12-q21	17q21.31	600732	379	ENSG00000175906
ARL5A	ARL5	ADP-ribosylation factor-like 5		Arl5a (MGI:1922673)		chr2	151798796	151828420	2q23-q24.1	2q23.3	608960	26225	ENSG00000162980
ARL5B	ARL5B, ARL8	ADP-ribosylation factor-like 5B		Arl5b (MGI:1923119)		chr10	18659334	18681638	10p12.31	10p12.31	608909	221079	ENSG00000165997
ARL6	ARL6, BBS3, RP55	ADP-ribosylation factor-like 6	?Retinitis pigmentosa 55, 613575 (3); Bardet-Biedl syndrome 3, 600151 (3), Autosomal recessive; {Bardet-Biedl syndrome 1, modifier of}, 209900 (3), Digenic recessive, Autosomal recessive	Arl6 (MGI:1927136)	mutation identified in 1 RPS55 family	chr3	97762580	97812584	3p12-q13	3q11.2	608845	84100	ENSG00000113966
ARL6IP1	ARL6IP1, KIAA0069, SPG61	ADP-ribosylation factor-like 6 interacting protein 1	?Spastic paraplegia 61, autosomal recessive, 615685 (3), Autosomal recessive	Arl6ip1 (MGI:1858943)	mutation identified in 1 family	chr16	18791666	18801548	16p12-p11.2	16p12.3	607669	23204	ENSG00000170540
ARL6IP4	ARL6IP4	ADP-ribosylation-like factor 6 interacting protein 4		Arl6ip4 (MGI:1929500)		chr12	122980059	122982912	12q24.31	12q24.31	607668	51329	ENSG00000182196
ARL6IP5	ARL6IP5	ADP-ribosylation-like factor 6-interacting protein 5		Arl6ip5 (MGI:1929501)		chr3	69084936	69106091	3p14	3p14.1	605709	10550	ENSG00000144746
ARL6IP6	ARL6IP6, AIP6	ADP-ribosylation factor-like 6-interacting protein 6		Arl6ip6 (MGI:1929507)		chr2	152717647	152762395	2q23.3	2q23.3	616495	151188	ENSG00000177917
ARL8A	ARL8A, GIE2	ADP-ribosylation factor-like 8A		Arl8a (MGI:1915974)		chr1	202133403	202144742	1q32.1	1q32.1	616597	127829	ENSG00000143862
ARL8B	ARL8B, GIE1	ADP-ribosylation factor-like 8B		Arl8b (MGI:1914416)		chr3	5122291	5180910	3p26.1	3p26.1	616596	55207	ENSG00000134108
ARL9	ARL9	ADP-ribosylation factor-like 9		Arl9 (MGI:1915496)		chr4	56505208	56524455	4q12	4q12	612405	132946	ENSG00000196503
ARLNC1	ARLNC1, LINC02170	Androgen receptor-regulated long noncoding RNA 1				chr16	80828734	80892595	16q23.2	16q23.2	618053	100996425	ENSG00000260896
ARMC10	ARMC10, SVH	Armadillo repeat-containing 10		Armc10 (MGI:1914461)		chr7	103074880	103099772	7q11.2	7q22.1	611864	83787	ENSG00000170632
ARMC2	ARMC2, SPGF38	Armadillo repeat containing 2	Spermatogenic failure 38, 618433 (3), Autosomal recessive	Armc2 (MGI:1916449)		chr6	108848409	108989089	6q21	6q21	618424	84071	ENSG00000118690
ARMC3	ARMC3	Armadillo repeat-containing protein 3		Armc3 (MGI:1918132)		chr10	22928023	23038526	10p12.23	10p12.2	611226	219681	ENSG00000165309
ARMC4	ARMC4, CILD23	Armadillo repeat-containing protein 4	Ciliary dyskinesia, primary, 23, 615451 (3), Autosomal recessive	Armc4 (MGI:1922184)		chr10	27812165	27999499	10p12.1	10p12.1	615408	55130	ENSG00000169126
ARMC5	ARMC5, AIMAH2	Armadillo repeat-containing protein 5	ACTH-independent macronodular adrenal hyperplasia 2, 615954 (3), Somatic mutation, Autosomal dominant	Armc5 (MGI:2384586)		chr16	31458272	31467166	16p11.2	16p11.2	615549	79798	ENSG00000140691
ARMC8	ARMC8	Armadillo repeat-containing protein 8		Armc8 (MGI:1921375)		chr3	138187247	138298388	3q22.3	3q22.3	618521	25852	ENSG00000114098
ARMC9	ARMC9, KIAA1868, JBTS30	Armadillo repeat-containing protein 9	Joubert syndrome 30, 617622 (3), Autosomal recessive	Armc9 (MGI:1926045)		chr2	231198627	231394990	2q37.1	2q37.1	617612	80210	ENSG00000135931
ARMCX1	ARMCX1, ALEX1	Armadillo repeat containing, X-linked 1		Armcx1 (MGI:1925498)		chrX	101550546	101554699	Xq21.33-q22.2	Xq22.1	300362	51309	ENSG00000126947
ARMCX2	ARMCX2, ALEX2, KIAA0512	Armadillo repeat containing, X-linked 2		Armcx2 (MGI:1914666)		chrX	101655280	101659877	Xq21.33-q22.2	Xq22.1	300363	9823	ENSG00000184867
ARMCX3	ARMCX3, ALEX3	Armadillo repeat containing, X-linked 3		Armcx3 (MGI:1918953)		chrX	101623129	101631909	Xq21.33-q22.2	Xq22.1	300364	51566	ENSG00000102401
ARMS2	LOC387715, ARMD8	LOC387715 gene	{Macular degeneration, age-related, 8}, 613778 (3)			chr10	122454652	122457351	10q26.13	10q26.13	611313	387715	ENSG00000254636
ARMT1	ARMT1, C6orf211	Acidic residue methyltransferase 1		Armt1 (MGI:1920669)		chr6	151452257	151470100	6q25.1	6q25.1	616332	79624	ENSG00000146476
ARNT	ARNT	Aryl hydrocarbon receptor nuclear translocator		Arnt (MGI:88071)		chr1	150809712	150876736	1q21	1q21.3	126110	405	ENSG00000143437
ARNT2	ARNT2, WEDAS	Aryl hydrocarbon receptor nuclear translocator 2	?Webb-Dattani syndrome, 615926 (3), Autosomal recessive	Arnt2 (MGI:107188)	mutation identified in 1 WEDAS family	chr15	80404381	80597932	15q24	15q25.1	606036	9915	ENSG00000172379
ARNTL	ARNTL, BMAL1, TIC	Aryl hydrocarbon receptor nuclear translocator-like		Arntl (MGI:1096381)		chr11	13276551	13387267	11p15	11p15.3	602550	406	ENSG00000133794
ARNTL2	ARNTL2, BMAL2, CLIF	Aryl hydrocarbon receptor nuclear translocator-like protein 2		Arntl2 (MGI:2684845)		chr12	27332835	27425812	12p11.23	12p11.23	614517	56938	ENSG00000029153
ARPC1A	ARPC1A, SOP2L	Actin-related protein 2/3 complex, subunit 1A		Arpc1a (MGI:1928896)		chr7	99325872	99366261	7q21-q22	7q22.1	604220	10552	ENSG00000241685
ARPC1B	ARPC1B, ARC41, PLTEID	Actin-related protein 2/3 complex, subunit 1B	Platelet abnormalities with eosinophilia and immune-mediated inflammatory disease, 617718 (3), Autosomal recessive	Arpc1b (MGI:1343142)		chr7	99374253	99394815	7q21-q22	7q22.1	604223	10095	ENSG00000130429
ARPC2	ARPC2, ARC34	Actin-related protein 2/3 complex, subunit 2		Arpc2 (MGI:1923959)		chr2	218217137	218254347	2q35	2q35	604224	10109	ENSG00000163466
ARPC3	ARPC3, ARC21	Actin-related protein 2/3 complex, subunit 3		Arpc3 (MGI:1928375)		chr12	110434822	110450410	12q24.11	12q24.11	604225	10094	ENSG00000111229
ARPC4	ARPC4, ARC20	Actin-related protein 2/3 complex, subunit 4		Arpc4 (MGI:1915339)		chr3	9792494	9807723	3p25.3	3p25.3	604226	10093	ENSG00000241553
ARPC5	ARPC5, ARC16	Actin-related protein 2/3 complex, subunit 5		Arpc5 (MGI:1915021)		chr1	183620845	183635782	1q25.3	1q25.3	604227	10092	ENSG00000162704
ARPIN	C15orf38, ARPIN	Chromosome 15 open reading frame 38		Arpin (MGI:1917670)		chr15	89895005	89912951	15q26.1	15q26.1	615543	348110	ENSG00000242498
ARPP19	ARPP19, ARPP16	cAMP-regulated phosphoprotein, 19kD		Arpp19 (MGI:1891691)		chr15	52547044	52569445	Chr.15	15q21.2	605487	10776	ENSG00000128989
ARPP21	ARPP21, RCS	Cyclic AMP-regulated phosphoprotein, 21kD		Arpp21 (MGI:107562)		chr3	35639524	35798932	3p22.3	3p22.3	605488	10777	ENSG00000172995
ARR3	ARR3, MYP26	Arrestin 3, retinal	Myopia 26, X-linked, female-limited, 301010 (3), X-linked	Arr3 (MGI:2159617)		chrX	70268333	70281839	Xcen-q21	Xq13.1	301770	407	ENSG00000120500
ARRB1	ARRB1	Arrestin, beta 1		Arrb1 (MGI:99473)		chr11	75260121	75351661	11q13	11q13.4	107940	408	ENSG00000137486
ARRB2	ARRB2	Arrestin, beta 2		Arrb2 (MGI:99474)		chr17	4710618	4721499	17p13	17p13.2	107941	409	ENSG00000141480
ARRDC3	ARRDC3, TLIMP, KIAA1376	Arrestin domain-containing 3		Arrdc3 (MGI:2145242)		chr5	91368630	91383331	5q14.3	5q14.3	612464	57561	ENSG00000113369
ARSA	ARSA	Arylsulfatase A	Metachromatic leukodystrophy, 250100 (3), Autosomal recessive	Arsa (MGI:88077)		chr22	50622753	50628151	22q13.31-qter	22q13.33	607574	410	ENSG00000100299
ARSB	ARSB, MPS6	Arylsulfatase B	Mucopolysaccharidosis type VI (Maroteaux-Lamy), 253200 (3), Autosomal recessive	Arsb (MGI:88075)		chr5	78777208	78986086	5q11-q13	5q14.1	611542	411	ENSG00000113273
ARSD	ARSD	Arylsulfatase D				chrX	2903971	2929344	Xp22.3	Xp22.33	300002	414	ENSG00000006756
ARSE	ARSE, CDPX1, CDPXR	Arylsulfatase E	Chondrodysplasia punctata, X-linked recessive, 302950 (3), X-linked recessive		CDPX1 in contiguous gene syndrome with STS	chrX	2934520	2968244	Xp22.3	Xp22.33	300180	415	ENSG00000157399
ARSF	ARSF	Arylsulfatase F				chrX	3040233	3112728	Xp22.3	Xp22.33	300003	416	ENSG00000062096
ARSG	ARSG, KIAA1001, USH4	Arylsulfatase G	Usher syndrome, type IV, 618144 (3), Autosomal recessive	Arsg (MGI:1921258)		chr17	68259169	68452018	17q24.2	17q24.2	610008	22901	ENSG00000141337
ARSH	ARSH	Arylsulfatase H				chrX	3006545	3034110	Xp22.3	Xp22.33	300586	347527	ENSG00000205667
ARSI	ARSI	Arylsulfatase I		Arsi (MGI:2670959)		chr5	150296342	150302904	5q32	5q32	610009	340075	ENSG00000183876
ARSJ	ARSJ	Arylsulfatase J		Arsj (MGI:2443513)		chr4	113899928	113980463	4q26	4q26	610010	79642	ENSG00000180801
ARSK	ARSK	Arylsulfatase K		Arsk (MGI:1924291)		chr5	95555100	95605101	5q15	5q15	610011	153642	ENSG00000164291
ART1	ART1	ADP-ribosyltransferase 1		Art1 (MGI:107511)		chr11	3645109	3665515	11p15	11p15.4	601625	417	ENSG00000129744
ART3	ART3	ADP-ribosyltransferase 3		Art3 (MGI:1202729)		chr4	76011167	76112790	4q21.1	4q21.1	603086	419	ENSG00000156219
ART4	ART4, DO, DOK1	ADP-ribosyltransferase-4 (Dombrock blood group)	[Blood group, Dombrock], 616060 (3)	Art4 (MGI:1202710)		chr12	14825568	14843525	12p13-p12	12p12.3	110600	420	ENSG00000111339
ART5	ART5	ADP-ribosyltransferase 5		Art5 (MGI:107948)		chr11	3638502	3642391	11p15	11p15.4	610625	116969	ENSG00000167311
ARTN	ARTN	Artemin		Artn (MGI:1333791)		chr1	43933319	43937239	1p34.1	1p34.1	603886	9048	ENSG00000117407
ARV1	ARV1, EIEE38	ARV1 homolog, fatty acid homeostasis modulator	Epileptic encephalopathy, early infantile, 38, 617020 (3), Autosomal recessive	Arv1 (MGI:1916115)		chr1	230979081	231000732	1q42.2	1q42.2	611647	64801	ENSG00000173409
ARVCF	ARVCF	Armadillo repeat gene deleted in VCFS		Arvcf (MGI:109620)	?role in VCFS	chr22	19966726	20016822	22q11	22q11.21	602269	421	ENSG00000099889
ARX	ARX, ISSX, PRTS, MRXS1, MRX36, MRX54, MRX43, MRX87, MRX29, MRX32	Aristaless-related homeobox, X-linked	Epileptic encephalopathy, early infantile, 1, 308350 (3), X-linked recessive; Lissencephaly, X-linked 2, 300215 (3), X-linked; Proud syndrome, 300004 (3), X-linked; Mental retardation, X-linked 29 and others, 300419 (3), X-linked recessive; Partington syndrome, 309510 (3), X-linked recessive; Hydranencephaly with abnormal genitalia, 300215 (3), X-linked	Arx (MGI:1097716)		chrX	25003693	25015964	Xp22.13	Xp21.3	300382	170302	ENSG00000004848
AS3MT	AS3MT, CYT19	Arsenic (+3 oxidation state) methyltransferase		As3mt (MGI:1929882)		chr10	102869469	102901898	10q24	10q24.32	611806	57412	ENSG00000214435
ASAH1	ASAH1, AC, SMAPME	N-acylsphingosine amidohydrolase (acid ceramidase) 1	Farber lipogranulomatosis, 228000 (3), Autosomal recessive; Spinal muscular atrophy with progressive myoclonic epilepsy, 159950 (3), Autosomal recessive	Asah1 (MGI:1277124)		chr8	18055991	18084960	8p22-p21.3	8p22	613468	427	ENSG00000104763
ASAH2	ASAH2	N-acylsphingosine amidohydrolase 2		Asah2 (MGI:1859310)		chr10	50184860	50251563	10q11.23	10q11.23	611202	56624	ENSG00000188611
ASAH2B	ASAH2B, ASAH2C, ASAH2L	N-acylsphingosine amidohydrolase 2B				chr10	48600000	51100000	10q11.23		610987
ASAP1	ASAP1, DDEF1	Arf GTPase-activating protein with SH3 domain, ankyrin repeat, and PH domain 1		Asap1 (MGI:1342335)		chr8	130052103	130443847	8q24.1-q24.2	8q24.21-q24.22	605953	50807	ENSG00000153317
ASAP2	DDEF2, PAP	Development- and differentiation-enhancing factor 2		Asap2 (MGI:2685438)		chr2	9206764	9405682	2p24	2p25.1	603817	8853	ENSG00000151693
ASAP3	ASAP3, UPLC1, CENTB6, DDEFL1, ACAP4	ARF GTPase-activating protein with SH3 domain, ankyrin repeat, and PH domain 3		Asap3 (MGI:2684986)		chr1	23428562	23484630	1p36.13	1p36.12	616594	55616	ENSG00000088280
ASB1	ASB1	Ankyrin repeat-containing SOCS box protein 1		Asb1 (MGI:1929735)		chr2	238426926	238452249	2q37	2q37.3	605758	51665	ENSG00000065802
ASB10	ASB10, GLC1F	Ankyrin repeat- and SOCS box-containing protein 10	Glaucoma 1, open angle, F, 603383 (3)	Asb10 (MGI:2152836)		chr7	151175697	151187791	7q36.1	7q36.1	615054	136371	ENSG00000146926
ASB11	ASB11	Ankyrin repeat- and SOCS box-containing protein 11		Asb11 (MGI:1916104)		chrX	15281696	15315639	Xp22.31	Xp22.2	300626	140456	ENSG00000165192
ASB12	ASB12	Ankyrin repeat- and SOCS box-containing protein 12		Asb12 (MGI:1917642)		chrX	64224193	64230606	Xq11.2	Xq11.2	300891	142689	ENSG00000198881
ASB13	ASB13	Ankyrin repeat- and SOCS box-containing protein 13		Asb13 (MGI:2145525)		chr10	5638866	5666594	10p15.1	10p15.1	615055	79754	ENSG00000196372
ASB16	ASB16	Ankyrin repeat- and SOCS box-containing protein 16		Asb16 (MGI:2654437)		chr17	44170703	44179083	17q21.31	17q21.31	615056	92591	ENSG00000161664
ASB2	ASB2	Ankyrin repeat-containing SOCS box protein 2		Asb2 (MGI:1929743)		chr14	93934159	93976738	14q32.12	14q32.12	605759	51676	ENSG00000100628
ASB3	ASB3	Ankyrin repeat-containing SOCS box protein 3		Asb3 (MGI:1929749)		chr2	53669979	53786952	2p16.2	2p16.2	605760	51130	ENSG00000115239
ASB4	ASB4	Ankyrin repeat-containing SOCS box protein 4		Asb4 (MGI:1929751)		chr7	95485438	95544737	7q21-q22	7q21.3	605761	51666	ENSG00000005981
ASB5	ASB5	Ankyrin repeat- and SOCS box-containing protein 5		Asb5 (MGI:1923544)		chr4	176213672	176277570	4q34.2	4q34.2	615050	140458	ENSG00000164122
ASB6	ASB6	Ankyrin repeat- and SOCS box-containing protein 6		Asb6 (MGI:1919573)		chr9	129634603	129642168	9q34.11	9q34.11	615051	140459	ENSG00000148331
ASB7	ASB7	Ankyrin repeat- and SOCS box-containing protein 7		Asb7 (MGI:2152835)		chr15	100602549	100651700	15q26.3	15q26.3	615052	140460	ENSG00000183475
ASB8	ASB8	Ankyrin repeat- and SOCS box-containing protein 8		Asb8 (MGI:1925791)		chr12	48147788	48157514	12q13	12q13.11	615053	140461	ENSG00000177981
ASB9	ASB9	Ankyrin repeat- and SOCS box-containing protein 9		Asb9 (MGI:1916549)		chrX	15243986	15270475	Xp22.2	Xp22.2	300890	140462	ENSG00000102048
ASCC1	ASCC1, p50, SMABF2	Activating signal cointegrator 1 complex, subunit 1	Spinal muscular atrophy with congenital bone fractures 2, 616867 (3), Autosomal recessive; Barrett esophagus/esophageal adenocarcinoma, 614266 (3)	Ascc1 (MGI:1916340)		chr10	72096031	72218776	10q22.1	10q22.1	614215	51008	ENSG00000138303
ASCC2	ASCC2, p100	Activating signal cointegrator 1 complex, subunit 2		Ascc2 (MGI:1922702)		chr22	29788607	29838281	22q12.2	22q12.2	614216	84164	ENSG00000100325
ASCC3	ASCC3, p200	Activating signal cointegrator 1 complex, subunit 3		Ascc3 (MGI:1925237)		chr6	100508193	100884454	6q16.3	6q16.3	614217	10973	ENSG00000112249
ASCL1	ASCL1, ASH1	Achaete-scute family bHLH transcription factor 1	Haddad syndrome, 209880 (3), Autosomal dominant; Central hypoventilation syndrome, congenital, 209880 (3), Autosomal dominant	Ascl1 (MGI:96919)	distal to PAH and proximal to TRA1	chr12	102957673	102960512	12q22-q23	12q23.2	100790	429	ENSG00000139352
ASCL2	ASCL2	Achaete-scute complex, Drosophila, homolog-like 2		Ascl2 (MGI:96920)		chr11	2268497	2270951	11p15.5	11p15.5	601886	430	ENSG00000183734
ASF1A	ASF1A, CIA	Anti-silencing function 1, S. cerevisiae, homolog of, A		Asf1a (MGI:1913653)		chr6	118894151	118909170	6q22.31	6q22.31	609189	25842	ENSG00000111875
ASF1B	ASF1B	Anti-silencing function 1, S. cerevisiae, homolog of, B		Asf1b (MGI:1914179)		chr19	14119511	14136588	19p13.13	19p13.12	609190	55723	ENSG00000105011
ASGR1	ASGR1	Asialoglycoprotein receptor-1		Asgr1 (MGI:88081)		chr17	7173430	7179563	17p13-p11	17p13.1	108360	432	ENSG00000141505
ASGR2	ASGR2	Asialoglycoprotein receptor-2		Asgr2 (MGI:88082)		chr17	7101321	7115537	17p	17p13.1	108361	433	ENSG00000161944
ASH1L	ASH1L, KIAA1420, ASH1, MRD52	ASH1-like histone lysine methyltransferase	Mental retardation, autosomal dominant 52, 617796 (3), Autosomal dominant	Ash1l (MGI:2183158)		chr1	155335262	155563159	1q22	1q22	607999	55870	ENSG00000116539
ASH2L	ASH2L, ASH2L2, ASH2L1	ASH2, Drosophila, homolog of		Ash2l (MGI:1344416)		chr8	38104964	38140079	8p11.2	8p11.23	604782	9070	ENSG00000129691
ASIC1	ACCN2	Cation channel, amiloride-sensitive, neuronal, 2		Asic1 (MGI:1194915)		chr12	50057595	50083621	12q12	12q13.12	602866	41	ENSG00000110881
ASIC2	ACCN1, BNC1, MDEG	Amiloride-sensitive cation channel 1, neuronal (degenerin)		Asic2 (MGI:1100867)		chr17	33013086	34156805	17q11.2-q12	17q11-q12	601784	40	ENSG00000108684
ASIC3	ACCN3, ASIC3, TNAC1, DRASIC	Cation channel, amiloride-sensitive, neuronal 3		Asic3 (MGI:2159339)		chr7	151048291	151052755	7q35	7q36.1	611741	9311	ENSG00000213199
ASIC4	ACCN4, ASIC4, BNAC4	Cation channel, amiloride-sensitive, neuronal, 4		Asic4 (MGI:2652846)		chr2	219514169	219538771	2q35-q36	2q35	606715	55515	ENSG00000072182
ASIC5	ASIC5, HINAC	Acid-sensing ion channel family member 5		Asic5 (MGI:1929259)		chr4	155829698	155867302	4q31.3-q32	4q32.1	616693	51802	ENSG00000256394
ASIP	ASIP, AGTIL, SHEP9	Agouti, mouse, signaling protein	[Skin/hair/eye pigmentation 9, brown/nonbrown eyes], 611742 (3); [Skin/hair/eye pigmentation 9, dark/light hair], 611742 (3)	a (MGI:87853)		chr20	34186492	34269343	20q11.2	20q11.22	600201	434	ENSG00000101440
ASL	ASL	Argininosuccinate lyase	Argininosuccinic aciduria, 207900 (3), Autosomal recessive	Asl (MGI:88084)		chr7	66075818	66093575	7cen-q11.2	7q11.21	608310	435	ENSG00000126522
ASMT	ASMT, HIOMT	Acetylserotonin methyltransferase			pseudoautosomal	chrX	1595454	1643080	Xpter-p22.32	Xp22.33	300015	438	ENSG00000196433
ASMT	ASMTY	Acetylserotonin methyltransferase (Y chromosome)			pseudoautosomal	chrY	1595454	1643080	Ypter-p11.2	Yp11.2	402500	438	ENSG00000196433
ASMTL	ASMTLX, ASTML	Acetylserotonin methyltransferase-like				chrX	1403138	1453793	Xpter-p22.32	Xp22.33	300162	8623	ENSG00000169093
ASMTL	ASMTLY	Acetylserotonin methyltransferase-like, Y-linked				chrY	1403138	1453793	Ypter-p11.2	Yp11.2	400011	8623	ENSG00000169093
ASNS	ASNS, ASNSD	Asparagine synthetase	Asparagine synthetase deficiency, 615574 (3), Autosomal recessive	Asns (MGI:1350929)	temperature sensitive G1 mutant	chr7	97851676	97928440	7q21-q31	7q21.3	108370	440	ENSG00000070669
ASPA	ASPA	Aspartoacylase (aminoacylase-2)	Canavan disease, 271900 (3), Autosomal recessive	Aspa (MGI:87914)		chr17	3473645	3503404	17pter-p13	17p13.2	608034	443	ENSG00000108381
ASPG	ASPG, LYSOLP	Asparaginase		Aspg (MGI:2144822)		chr14	104085657	104115581	14q32.33	14q32.33	618472	374569	ENSG00000166183
ASPH	ASPH, HAAH, FDLAB	Aspartate beta-hydroxylase (junctin; junctate)	Traboulsi syndrome, 601552 (3), Autosomal recessive	Asph (MGI:1914186)		chr8	61500555	61714639	8q12.1	8q12.3	600582	444	ENSG00000198363
ASPM	ASPM, MCPH5	Abnormal spindle-like, microcephaly-associated	Microcephaly 5, primary, autosomal recessive, 608716 (3), Autosomal recessive	Aspm (MGI:1334448)		chr1	197084126	197146693	1q31	1q31.3	605481	259266	ENSG00000066279
ASPN	ASPN, PLAP1, OS3	Asporin	{Osteoarthritis susceptibility 3}, 607850 (3), Autosomal dominant; {Lumbar disc degeneration}, 603932 (3)	Aspn (MGI:1913945)		chr9	92456204	92482505	9q21.3-q22	9q22.31	608135	54829	ENSG00000106819
ASPRV1	ASPRV1, SASP, TAPS, MUNO	Aspartic peptidase, retroviral-like 1		Asprv1 (MGI:1915105)		chr2	69960088	69962264	2p13.1	2p13.3	611765	151516	ENSG00000244617
ASPSCR1	ASPSCR1, RCC17, ASPL, ASPS	Alveolar soft-part sarcoma chromosome region, candidate 1	Alveolar soft-part sarcoma, 606243 (3)	Aspscr1 (MGI:1916188)	t(X;17)(p11.2;q25)	chr17	81977549	82017668	17q25	17q25.3	606236	79058	ENSG00000169696
ASS1	ASS1, ASS	Argininosuccinate synthetase 1	Citrullinemia, 215700 (3), Autosomal recessive	Ass1 (MGI:88090)	14 pseudogenes on 11 chromosomes, including X and Y and ASSP2 on 6p23-q12	chr9	130444706	130501273	9q34.1	9q34.11	603470	445	ENSG00000130707
ASTN1	ASTN1, ASTN	Astrotactin 1		Astn1 (MGI:1098567)		chr1	176855116	177164903	1q25	1q25.2	600904	460	ENSG00000152092
ASTN2	ASTN2, KIAA0634	Astrotactin 2		Astn2 (MGI:1889277)		chr9	116423111	117415056	9q33.1	9q33.1	612856	23245	ENSG00000148219
ASXL1	ASXL1, KIAA0978, BOPS, MDS	ASXL transcriptional regulator 1	Bohring-Opitz syndrome, 605039 (3), Autosomal dominant; Myelodysplastic syndrome, somatic, 614286 (3)	Asxl1 (MGI:2684063)		chr20	32358061	32439318	20q11.21	20q11.21	612990	171023	ENSG00000171456
ASXL2	ASXL2, KIAA1685, SHAPNS	ASXL transcriptional regulator 2	Shashi-Pena syndrome, 617190 (3), Autosomal dominant	Asxl2 (MGI:1922552)		chr2	25733752	25878486	2p23.3	2p23.3	612991	55252	ENSG00000143970
ASXL3	ASXL3, KIAA1713, BRPS	ASXL transcriptional regulator 3	Bainbridge-Ropers syndrome, 615485 (3), Autosomal dominant	Asxl3 (MGI:2685175)		chr18	33578218	33751194	18q12.1	18q12.1	615115	80816	ENSG00000141431
ASZ1	ASZ1, ALP1, ANKL1, GASZ	Ankyrin repeat, SAM, and basic leucine zipper domain-containing 1		Asz1 (MGI:1921318)		chr7	117363221	117427492	7q31.3	7q31.2	605797	136991	ENSG00000154438
ATAD1	ATAD1, THORASE, HKPX4	ATPase family, AAA domain-containing, member 1	Hyperekplexia 4, 618011 (3), Autosomal recessive	Atad1 (MGI:1915229)		chr10	87751511	87841358	10q23.31	10q23.31	614452	84896	ENSG00000138138
ATAD2	ATAD2, ANCCA	ATPase family, AAA domain-containing, member 2		Atad2 (MGI:1917722)		chr8	123319849	123396446	8q24.13	8q24.13	611941	29028	ENSG00000156802
ATAD2B	ATAD2B, KIAA1240	ATPase family, AAA domain-containing, member 2B		Atad2b (MGI:2444798)		chr2	23687623	23927122	2p24.1-p23.3	2p24.1-p23.3	615347	54454	ENSG00000119778
ATAD3A	ATAD3A, HAYOS	ATPase family, AAA domain-containing, member 3A	Harel-Yoon syndrome, 617183 (3), Autosomal recessive, Autosomal dominant	Atad3a (MGI:1919214)	one family with AR inheritance reported	chr1	1512142	1534686	1p36.33	1p36.33	612316	55210	ENSG00000197785
ATAD3B	ATAD3B, TOB3, KIAA1273	ATPase family, AAA domain-containing, member 3B				chr1	1471731	1509465	1p36.33	1p36.33	612317	83858	ENSG00000160072
ATAD3C	ATAD3C	ATPase family, AAA domain-containing, member 3C				chr1	1449688	1470162	1p36.33	1p36.33	617227	219293	ENSG00000215915
ATAD5	ATAD5, C17orf41, FRAG1, FLJ12735	ATPase family, AAA domain containing 5		Atad5 (MGI:2442925)		chr17	30830829	30895868	17q11.2	17q11.2	609534	79915	ENSG00000176208
ATAT1	ATAT1, MEC17, C6orf134	Alpha-tubulin acetyltransferase 1		Atat1 (MGI:1913869)		chr6	30626873	30646820	6p21.33	6p21.33	615556	79969	ENSG00000137343
ATCAY	ATCAY, CLAC, KIAA1872	Caytaxin	Ataxia, cerebellar, Cayman type, 601238 (3), Autosomal recessive	Atcay (MGI:2448730)		chr19	3880684	3928081	19p13.3	19p13.3	608179	85300	ENSG00000167654
ATF1	ATF1, TREB36	Activating transcription factor 1		Atf1,Atf1-ps (MGI:3037720,MGI:1298366)	fused with EWS in soft tissue clear cell sarcoma, with FUS in angiomatoid fibrous histiocytoma	chr12	50763681	50821161	12q13	12q13.12	123803	466	ENSG00000123268
ATF2	ATF2, CREB2	Activating transcription factor 2		Atf2 (MGI:109349)		chr2	175072249	175168205	2q32	2q31.1	123811	1386	ENSG00000115966
ATF3	ATF3	Activating transcription factor 3		Atf3 (MGI:109384)		chr1	212565333	212620776	1q32.3	1q32.3	603148	467	ENSG00000162772
ATF4	ATF4, CREB2, TAXREB67	Activating transcription factor 4		Atf4 (MGI:88096)		chr22	39514493	39522685	22q13.1	22q13.1	604064	468	ENSG00000128272
ATF5	ATF5, ATFX	Activating transcription factor 5		Atf5 (MGI:2141857)		chr19	49928701	49933935	19q13.3	19q13.33	606398	22809	ENSG00000169136
ATF6	ATF6, ACHM7	Activating transcription factor-6	Achromatopsia 7, 616517 (3), Autosomal recessive	Atf6 (MGI:1926157)		chr1	161766319	161964069	1q22-q23	1q23.3	605537	22926	ENSG00000118217
ATF6B	ATF6B, CREBL1	Activating transcription factor 6 beta		Atf6b (MGI:105121)		chr6	32115263	32128245	6p21.3	6p21.32	600984	1388	ENSG00000213676
ATF7	ATF7	Activating transcription factor 7		Atf7 (MGI:2443472)		chr12	53507855	53626414	Chr.12	12q13.13	606371	11016	ENSG00000170653
ATF7IP	ATF7IP, AM, MCAF, MCAF1	Activating transcription factor 7-interacting protein		Atf7ip (MGI:1858965)		chr12	14365631	14502934	12p13.1	12p13.1	613644	55729	ENSG00000171681
ATF7IP2	ATF7IP2, MCAF2	Activating transcription factor 7-interacting protein 2		Gm24392,Atf7ip2 (MGI:5454169,MGI:1922579)		chr16	10386060	10483642	16p13.13	16p13.2-p13.1	613645	80063	ENSG00000166669
ATG10	ATG10, APG10	Autophagy related 10		Atg10 (MGI:1914045)		chr5	81972020	82258501	5q14.2	5q14.1-q14.2	610800	83734	ENSG00000152348
ATG101	ATG101, C12orf44	Autophagy related 101		Atg101 (MGI:1915368)		chr12	52069922	52077494	12q13.13	12q13.13	615089	60673	ENSG00000123395
ATG13	ATG13, KIAA0652, PARATARG8	Autophagy related 13		Atg13 (MGI:1196429)		chr11	46617275	46676018	11p11.2	11p11.2	615088	9776	ENSG00000175224
ATG14	ATG14, ATG14L, KIAA0831, BARKOR	Autophagy related 14		Atg14 (MGI:1261775)		chr14	55366390	55411829	14q22.3	14q22.3	613515	22863	ENSG00000126775
ATG16L1	ATG16L1, APG16L, IBD10	Autophagy related 16 like 1	{Inflammatory bowel disease (Crohn disease) 10}, 611081 (3)	Atg16l1 (MGI:1924290)		chr2	233251570	233295673	2q37.1	2q37.1	610767	55054	ENSG00000085978
ATG16L2	ATG16L2	Autophagy 16-like 2		Atg16l2 (MGI:1920933)		chr11	72814406	72845131	11q13.4	11q13.4	618716	89849	ENSG00000168010
ATG2A	ATG2A, KIAA0404	Autophagy related 2A		Atg2a (MGI:1916291)		chr11	64894545	64917240	11q13.1	11q13.1	616225	23130	ENSG00000110046
ATG2B	ATG2B	Autophagy related 2B		Atg2b (MGI:1923809)		chr14	96279194	96363340	14q32.2	14q32.2	616226	55102	ENSG00000066739
ATG4A	ATG4A, APG4A, AUTL2	Autophagy related 4A cysteine peptidase		Atg4a (MGI:2147903)		chrX	108091666	108154670	Xq22	Xq22.3	300663	115201	ENSG00000101844
ATG4B	ATG4B, APG4B, KIAA0943	Autophagy related 4B cysteine peptidase		Atg4b (MGI:1913865)		chr2	241637658	241673856	2q37.3	2q37.3	611338	23192	ENSG00000168397
ATG4C	ATG4C, APG4C	Autophagy related 4C cysteine peptidase		Atg4c (MGI:2651854)		chr1	62783764	62865515	1p31.3	1p31.3	611339	84938	ENSG00000125703
ATG4D	ATG4D, APG4D, AUTL4	Autophagy related 4D cysteine peptidase		Atg4d (MGI:2444308)		chr19	10543896	10553417	19p13.2	19p13.2	611340	84971	ENSG00000130734
ATG5	ATG5, APG5, APG5L, ASP, SCAR25	Autophagy related 5	?Spinocerebellar ataxia, autosomal recessive 25, 617584 (3), Autosomal recessive	Atg5 (MGI:1277186)	mutation identified in one SCAR25 family	chr6	106184475	106325819	6q21	6q21	604261	9474	ENSG00000057663
ATG7	ATG7, APG7L, GSA7	Autophagy related 7		Atg7 (MGI:1921494)		chr3	11272347	11564651	3p25.3	3p25.3	608760	10533	ENSG00000197548
ATG9A	ATG9A, APG9L1	Autophagy related 9A		Atg9a (MGI:2138446)		chr2	219219379	219229635	2q35	2q35	612204	79065	ENSG00000198925
ATG9B	ATG9B, NOS3AS, APG9L2, SONE	Autophagy related 9B		Atg9b (MGI:2685420)		chr7	151012208	151028266	7q36.1	7q36.1	612205	285973	ENSG00000181652
ATIC	ATIC, PURH, AICAR	5-aminoimidazole-4-carboxyamide ribonucleotide formyltransferase/IMP cyclohydrolase	AICA-ribosiduria due to ATIC deficiency, 608688 (3), Autosomal recessive	Atic (MGI:1351352)		chr2	215311973	215359744	2q35	2q35	601731	471	ENSG00000138363
ATL1	ATL1, SPG3A, HSN1D	Atlastin GTPase 1	Spastic paraplegia 3A, autosomal dominant, 182600 (3), Autosomal dominant; Neuropathy, hereditary sensory, type ID, 613708 (3), Autosomal dominant	Atl1 (MGI:1921241)		chr14	50533081	50633067	14q11-q21	14q22.1	606439	51062	ENSG00000198513
ATL2	ARL3IP2, ATL2	ADP-ribosylation-like factor 6-interacting protein 2 (atlastin 2)		Atl2 (MGI:1929492)		chr2	38293953	38378583	2p22.3	2p22.2-p22.1	609368	64225	ENSG00000119787
ATL3	ATL3, HSN1F	Atlastin 3	Neuropathy, hereditary sensory, type IF, 615632 (3), Autosomal dominant	Atl3 (MGI:1924270)		chr11	63624081	63671973	11q13.1	11q13.1	609369	25923	ENSG00000184743
ATM	ATM, ATA, AT1	Ataxia-telangiectasia mutated (includes complementation groups A, C, D, and E)	Lymphoma, mantle cell, somatic (3); Lymphoma, B-cell non-Hodgkin, somatic (3); Ataxia-telangiectasia, 208900 (3), Autosomal recessive; {Breast cancer, susceptibility to}, 114480 (3), Somatic mutation, Autosomal dominant; T-cell prolymphocytic leukemia, somatic (3)	Atm (MGI:107202)		chr11	108222483	108369101	11q22.3	11q22.3	607585	472	ENSG00000149311
ATMIN	ATMIN, ASCIZ, KIAA0431	ATM interactor		Atmin (MGI:2682328)		chr16	81035841	81047349	16q23.2	16q23.2	614693	23300	ENSG00000166454
ATN1	ATN1, DRPLA, HRS, NOD, CHEDDA	Atrophin 1	Dentatorubral-pallidoluysian atrophy, 125370 (3), Autosomal dominant; Congenital hypotonia, epilepsy, developmental delay, and digital anomalies, 618494 (3), Autosomal dominant	Atn1 (MGI:104725)		chr12	6924458	6942320	12p13.31	12p13.31	607462	1822	ENSG00000111676
ATOH1	ATOH1, ATH1	Atonal, Drosophila, homolog of, 1		Atoh1 (MGI:104654)		chr4	93828752	93830963	4q22	4q22.2	601461	474	ENSG00000172238
ATOH7	ATOH7, PHPVAR, NCRNA	Atonal, Drosophila, homolog of, 7	Persistent hyperplastic primary vitreous, autosomal recessive, 221900 (3), Autosomal recessive	Atoh7 (MGI:1355553)		chr10	68230594	68232112	10q21.3-q22.1	10q21.3	609875	220202	ENSG00000179774
ATOX1	ATOX1, HAH1	Antioxidant protein 1 (ATX, yeast, homolog of)		Atox1 (MGI:1333855)		chr5	151742821	151758630	5q32	5q33.1	602270	475	ENSG00000177556
ATP10A	ATP10A, ATP10C, ATPVC	ATPase, class V, type 10A		Atp10a (MGI:1330809)		chr15	25672240	25865143	15q11-q13	15q12	605855	57194	ENSG00000206190
ATP11A	ATP11A, ATPIS, ATPIH	ATPase, class VI, type 11A		Atp11a (MGI:1354735)		chr13	112690033	112887167	13q34	13q34	605868	23250	ENSG00000068650
ATP11B	ATP11B, ATPIR	ATPase, class VI, type 11B		Atp11b (MGI:1923545)		chr3	182793503	182923009	3q27	3q26.33	605869	23200	ENSG00000058063
ATP11C	ATP11C, ATPIQ, ATPIG, HACXL	ATPase, class VI, type 11C	?Hemolytic anemia, congenital, X-linked, 301015 (3), X-linked recessive	Atp11c (MGI:1859661)	mutation identified in 1 HACXL patient	chrX	139726345	139933082	Xq27	Xq27.1	300516	286410	ENSG00000101974
ATP12A	ATP12A, ATP1AL1	ATPase, H+/K+ transporting, nongastric, alpha polypeptide		Atp12a (MGI:1926943)		chr13	24680407	24712471	13q12.1-q12.3	13q12.12	182360	479	ENSG00000075673
ATP13A2	ATP13A2, PARK9, KRPPD, SPG78	ATPase, type 13A2	Kufor-Rakeb syndrome, 606693 (3), Autosomal recessive; Spastic paraplegia 78, autosomal recessive, 617225 (3), Autosomal recessive	Atp13a2 (MGI:1922022)	mutation identified in 1 family with CLN12	chr1	16985957	17011971	1p36	1p36.13	610513	23400	ENSG00000159363
ATP13A3	ATP13A3, AFURS1	ATPase, type 13A3		Atp13a3 (MGI:2685387)		chr3	194402673	194487005	3q26.32	3q29	610232	79572	ENSG00000133657
ATP13A4	ATP13A4	ATPase, type 13A4		Atp13a4 (MGI:1924456)		chr3	193398966	193593113	3q29	3q29	609556	84239	ENSG00000127249
ATP1A1	ATP1A1, CMT2DD, HOMGSMR2	ATPase, Na+K+ transporting, alpha-1 polypeptide	Charcot-Marie-Tooth disease, axonal, type 2DD, 618036 (3), Autosomal dominant; Hypomagnesemia, seizures, and mental retardation 2, 618314 (3), Autosomal dominant	Atp1a1 (MGI:88105)		chr1	116372985	116410258	1p13.1	1p13.1	182310	476	ENSG00000163399
ATP1A1-AS1	ATP1A1AS1	ATP1A1 antisense RNA 1				chr1	116392864	116418621	1p13.1	1p13.1	618305	84852	ENSG00000203865
ATP1A2	ATP1A2, FHM2, MHP2	ATPase, Na+K+ transporting, alpha-2 polypeptide	Migraine, familial hemiplegic, 2, 602481 (3), Autosomal dominant; Migraine, familial basilar, 602481 (3), Autosomal dominant; Alternating hemiplegia of childhood 1, 104290 (3), Autosomal dominant	Atp1a2 (MGI:88106)		chr1	160115758	160143590	1q21-q23	1q23.2	182340	477	ENSG00000018625
ATP1A3	ATP1A3, DYT12, RDP, AHC2, CAPOS	ATPase, Na+K+ transporting, alpha-3 polypeptide	CAPOS syndrome, 601338 (3), Autosomal dominant; Alternating hemiplegia of childhood 2, 614820 (3), Autosomal dominant; Dystonia-12, 128235 (3), Autosomal dominant	Atp1a3 (MGI:88107)		chr19	41966581	41994229	19q12-q13.2	19q13.2	182350	478	ENSG00000105409
ATP1A4	ATP1A4, ATP1AL2	ATPase, Na+/K+ transporting, alpha-4 polypeptide		Atp1a4 (MGI:1351335)		chr1	160151602	160186979	1q21-q32	1q23.2	607321	480	ENSG00000132681
ATP1B1	ATP1B1	ATPase, Na+K+ transporting, beta-1 polypeptide	[Blood pressure regulation QTL], 145500 (2), Multifactorial	Atp1b1 (MGI:88108)		chr1	169106689	169132718	1q22-q25	1q24.2	182330	481	ENSG00000143153
ATP1B2	ATP1B2, AMOG	ATPase, Na+K+ transporting, beta-2 polypeptide		Atp1b2 (MGI:88109)		chr17	7646626	7657770	17p	17p13.1	182331	482	ENSG00000129244
ATP1B3	ATP1B3	ATPase, Na+/K+ transporting, beta 3 polypeptide		Atp1b3 (MGI:107788)		chr3	141876642	141926548	3q22-q23	3q23	601867	483	ENSG00000069849
ATP2A1	ATP2A1, SERCA1	ATPase, Ca++ transporting, fast-twitch, 1	Brody myopathy, 601003 (3), Autosomal recessive	Atp2a1 (MGI:105058)		chr16	28878487	28904510	16p12	16p11.2	108730	487	ENSG00000196296
ATP2A2	ATP2A2, ATP2B, DAR	ATPase, Ca++ transporting, slow-twitch, cardiac muscle-2	Acrokeratosis verruciformis, 101900 (3), Autosomal dominant; Darier disease, 124200 (3), Autosomal dominant	Atp2a2 (MGI:88110)		chr12	110281246	110351092	12q23-q24.1	12q24.11	108740	488	ENSG00000174437
ATP2A3	ATP2A3, SERCA3	ATPase, Ca(2+)-transporting, ubiquitous		Atp2a3 (MGI:1194503)		chr17	3923868	3964463	17p13.3	17p13.2	601929	489	ENSG00000074370
ATP2B1	ATP2B1, PMCA1	ATPase, Ca++ transporting, plasma membrane, 1		Atp2b1 (MGI:104653)		chr12	89588048	89709365	12q21-q23	12q21.33	108731	490	ENSG00000070961
ATP2B2	ATP2B2, PMCA2	ATPase, Ca++ transporting, plasma membrane, 2	{Deafness, autosomal recessive 12, modifier of}, 601386 (3), Autosomal recessive	Atp2b2 (MGI:105368)		chr3	10324022	10707961	3p26-p25	3p25.3	108733	491	ENSG00000157087
ATP2B3	ATP2B3, PMCA3, SCAX1	ATPase, Ca++ transporting, plasma membrane, 3	?Spinocerebellar ataxia, X-linked 1, 302500 (3), X-linked recessive	Atp2b3 (MGI:1347353)	mutation identified in 1 family	chrX	153517676	153582928	Xq28	Xq28	300014	492	ENSG00000067842
ATP2B4	ATP2B4, ATP2B2, PMCA4	ATPase, Ca++ transporting, plasma membrane, 4		Atp2b4 (MGI:88111)		chr1	203626786	203744080	1q25-q32	1q32.1	108732	493	ENSG00000058668
ATP2C1	ATP2C1, BCPM, HHD	ATPase, Ca(2+)-sequestering	Hailey-Hailey disease, 169600 (3), Autosomal dominant	Atp2c1 (MGI:1889008)		chr3	130850594	131016711	3q21-q24	3q22.1	604384	27032	ENSG00000017260
ATP2C2	ATP2C2, SPCA2, KIAA0703	ATPase, Ca(2+)-transporting, type 2C, member 2		Atp2c2 (MGI:1916297)		chr16	84368522	84465776	16q24.1	16q24.1	613082	9914	ENSG00000064270
ATP4A	ATP4A, ATP6A	ATPase, H+, K+ transporting, alpha		Atp4a (MGI:88113)		chr19	35550030	35563657	19q13.1	19q13.12	137216	495	ENSG00000105675
ATP4B	ATP4B	ATPase, H+, K+ transporting, beta		Atp4b (MGI:88114)		chr13	113648803	113658197	13q34	13q34	137217	496	ENSG00000186009
ATP5F1A	ATP5A1, ATPM, ATP5A, ORM, MC5DN4, COXPD22	ATP synthase, H+ transporting (ATPase, mitochondrial)	?Mitochondrial complex V (ATP synthase) deficiency, nuclear type 4, 615228 (3), Autosomal recessive; ?Combined oxidative phosphorylation deficiency 22, 616045 (3), Autosomal recessive	Atp5a1 (MGI:88115)	pseudogenes on chr. 2, chr. 9, and chr.16; mutation identified in 1 MC5DN4 family and 1 COXPD22 family	chr18	46080247	46104232	18q12-q21	18q21.1	164360	498	ENSG00000152234
ATP5F1B	ATP5B, ATPSB	ATP synthase, H+ transporting, mitochondrial F1 complex, beta polypeptide		Atp5b (MGI:107801)		chr12	56638174	56645983	12p13-qter	12q13.3	102910	506	ENSG00000110955
ATP5F1C	ATP5C1, ATP5CL1, ATP5C	ATP synthase, H+ transporting, mitochondrial F1 complex, gamma polypeptide-1		Atp5c1 (MGI:1261437)		chr10	7788103	7807800	10p15.1	10p14	108729	509	ENSG00000165629
ATP5F1D	ATP5F1D, ATP5D, MC5DN5	ATP synthase F1 subunit delta	Mitochondrial complex V (ATP synthase) deficiency, 618120 (3), Autosomal recessive	Atp5d (MGI:1913293)		chr19	1241750	1244824	19p13.3	19p13.3	603150	513	ENSG00000099624
ATP5F1E	ATP5E, MC5DN3	ATP synthase, H+ transporting, mitochondrial F1 complex, epsilon subunit	?Mitochondrial complex V (ATP synthase) deficiency, nuclear type 3, 614053 (3)		pseudogene on 4q25; mutation identified in 1 MC5DN3 patient	chr20	59025474	59032334	20q13.3	20q13.32	606153	514	ENSG00000124172
ATP5IF1	ATP1F1, IF1	ATPase inhibitory factor 1		Atpif1 (MGI:1196457)		chr1	28236090	28238104	1p35.3	1p35.3	614981	93974	ENSG00000130770
ATP5MC1	ATP5G1	ATP synthase, H+ transporting, mitochondrial F0 complex, subunit C, isoform 1		Atp5g1 (MGI:107653)		chr17	48892786	48895870	Chr.17	17q21.32	603192	516	ENSG00000159199
ATP5MC2	ATP5G2	ATP synthase, H+ transporting, mitochondrial F0 complex, subunit C, isoform 2		Atp5g2 (MGI:1915192)		chr12	53665159	53677545	Chr.12	12q13.13	603193	517	ENSG00000135390
ATP5MC3	ATP5G3	ATP synthase, mitochondrial, C subunit-3		Atp5g3 (MGI:2442035)		chr2	175176257	175181709	2q31.1	2q31.1	602736	518	ENSG00000154518
ATP5MD	ATP5MD, USMG5, DAPIT, MC5DN6	ATP synthase membrane subunit DAPIT	Mitochondrial complex V (ATP synthase) deficiency, nuclear type 6, 618683 (3), Autosomal recessive	Atp5md (MGI:1891435)		chr10	103389049	103396504	10q24	10q24.33	615204	84833	ENSG00000173915
ATP5ME	ATP5I, ATP5K	ATP synthase, H+ transporting, mitochondrial FO complex, subunit E				chr4	672435	674275	4p16.3	4p16.3	601519	521	ENSG00000169020
ATP5MG	ATP5JG	ATP synthase, H+ transporting, mitochondrial F0 complex, subunit G		Atp5l (MGI:1351597)		chr11	118401388	118409846	11q22.3	11q23.3	617473	10632	ENSG00000167283
ATP5MPL	C14orf2, MP68	MP68, rat, homolog of		Atp5mpl (MGI:1917507)		chr14	103912287	103921528	14q32.33	14q32.33	604573	9556	ENSG00000156411
ATP5PB	ATP5F1	ATP synthase, H+ transporting, mitochondrial FO complex, subunit B, isoform 1		Atp5pb (MGI:1100495)		chr1	111449463	111462772	1p13.2	1p13.2	603270	515	ENSG00000116459
ATP5PD	ATP5PD, APT5H	ATP synthase, peripheral stalk, subunit D		Atp5h (MGI:1918929)		chr17	75038862	75046968	17q25.1	17q25.1	618121	10476	ENSG00000167863
ATP5PF	ATP5J, ATP5	ATP synthase, H+ transporting, mitochondrial F0 complex, subunit F6		Atp5j (MGI:107777)		chr21	25724479	25735653	21q21.3	21q21.3	603152	522	ENSG00000154723
ATP5PO	ATP5O	ATP synthase, H+ transporting, mitochondrial F1 complex, O subunit (oligomycin sensitivity conferring protein)		Atp5o (MGI:106341)		chr21	33903452	33915803	21q22.1-q22.2	21q22.11	600828	539	ENSG00000241837
ATP6AP1	ATP6AP1, ATP6IP1, ATP6S1, VATPS1	ATPase, H+ transporting, lysosomal, accessory protein 1	Immunodeficiency 47, 300972 (3), X-linked recessive	Atp6ap1 (MGI:109629)		chrX	154428668	154436515	Xq28	Xq28	300197	537	ENSG00000071553
ATP6AP2	ATP6AP2, ATP6M8-9, XMRE, MRXSH, XPDS	ATPase, H+ transporting, lysosomal, accessory protein 2	Mental retardation, X-linked, syndromic, Hedera type, 300423 (3), X-linked recessive; ?Parkinsonism with spasticity, X-linked, 300911 (3), X-linked recessive	Atp6ap2 (MGI:1917745)	mutation identified in 1 XPDS family	chrX	40580969	40606847	Xp11.4	Xp11.4	300556	10159	ENSG00000182220
ATP6V0A1	ATP6V0A1, ATP6N1A, VPP1	ATPase, H+ transporting, V0 subunit A1		Atp6v0a1 (MGI:103286)		chr17	42458873	42522578	17q21	17q21.2	192130	535	ENSG00000033627
ATP6V0A2	ATP6V0A2, WSS, ARCL2A	ATPase, H+ transporting, V0 subunit A2	Wrinkly skin syndrome, 278250 (3), Autosomal recessive; Cutis laxa, autosomal recessive, type IIA, 219200 (3), Autosomal recessive	Atp6v0a2 (MGI:104855)		chr12	123712352	123761754	12q24.3	12q24.31	611716	23545	ENSG00000185344
ATP6V0A4	ATP6V0A4, ATP6N1B, VPP2, RTA1C, RTADR	ATPase, H+ transporting, V0 subunit a4	Renal tubular acidosis, distal, autosomal recessive, 602722 (3)	Atp6v0a4 (MGI:2153480)		chr7	138706293	138799838	7q33-q34	7q34	605239	50617	ENSG00000105929
ATP6V0B	ATP6V0B, ATP6F	ATPase, H+ transporting, V0 subunit b		Atp6v0b (MGI:1890510)		chr1	43974959	43978294	1p32.3	1p34.1	603717	533	ENSG00000117410
ATP6V0C	ATP6V0C, ATP6L, ATP6C	ATPase, H+ transporting, V0 subunit c		Atp6v0c (MGI:88116)		chr16	2513725	2520222	16p13.3	16p13.3	108745	527	ENSG00000185883
ATP6V0D1	ATP6V0D1	ATPase, H+ transporting, V0 subunit D1		Atp6v0d1 (MGI:1201778)		chr16	67438018	67481156	16q22	16q22.1	607028	9114	ENSG00000159720
ATP6V0D2	ATP6V0D2	ATPase, H+ transporting, V0 subunit D2		Atp6v0d2 (MGI:1924415)		chr8	86098909	86154224	8q21.3	8q21.3	618072	245972	ENSG00000147614
ATP6V0E1	ATP6V0E1, ATP6H	ATPase, H+ transporting, V0 subunit e1		Atp6v0e (MGI:1328318)	previously mapped to Chr.2	chr5	172983770	173035444	5q35.1	5q35.1	603931	8992	ENSG00000113732
ATP6V0E2	ATP6V0E2	ATPase, H+ transporting, V0 subunit e2		Atp6v0e2 (MGI:1923502)		chr7	149872963	149880712	7q36	7q36.1	611019	155066	ENSG00000171130
ATP6V1A	ATP6V1A, HO68, ARCL2D, IECEE3	ATPase, H+ transporting, V1 subunit A	Epileptic encephalopathy, infantile or early childhood, 3, 618012 (3), Autosomal dominant; Cutis laxa, autosomal recessive, type IID, 617403 (3), Autosomal recessive	Atp6v1a (MGI:1201780)		chr3	113747034	113812055	3p13	3q13.31	607027	523	ENSG00000114573
ATP6V1B1	ATP6B1, VPP3	ATPase, H+ transporting, lysosomal, beta polypeptide, 58kD (vacuolar proton pump, subunit 3)	Renal tubular acidosis with deafness, 267300 (3), Autosomal recessive	Atp6v1b1 (MGI:103285)		chr2	70935899	70965430	2cen-q13	2p13.3	192132	525	ENSG00000116039
ATP6V1B2	ATP6V1B2, ATP6B2, VPP3, DOOD, ZLS2	ATPase, H+ transporting, V1 subunit B2	Zimmermann-Laband syndrome 2, 616455 (3), Autosomal dominant; Deafness, congenital, with onychodystrophy, autosomal dominant, 124480 (3), Autosomal dominant	Atp6v1b2 (MGI:109618)		chr8	20197374	20226851	8p21.3	8p21.3	606939	526	ENSG00000147416
ATP6V1C1	ATP6V1C1, ATP6C, ATP6D	ATPase, H+ transporting, V1 subunit C1		Atp6v1c1 (MGI:1913585)		chr8	103021082	103073050	8q22.3	8q22.3	603097	528	ENSG00000155097
ATP6V1C2	ATP6V1C2	ATPase, H+ transporting, V1 subunit C2		Atp6v1c2 (MGI:1916025)		chr2	10720972	10785109	2p25.1	2p25.1	618070	245973	ENSG00000143882
ATP6V1D	ATP6V1D, ATP6M	ATPase, H+ transporting, V1 subunit D		Atp6v1d (MGI:1921084)		chr14	67337871	67359803	14q24	14q23.3	609398	51382	ENSG00000100554
ATP6V1E1	ATP6V1E1, ATP6E, ARCL2C	ATPase, H+ transporting, V1 subunit E1	Cutis laxa, autosomal recessive, type IIC, 617402 (3), Autosomal recessive	Atp6v1e1 (MGI:894326)		chr22	17592135	17628821	22q11.2	22q11.21	108746	529	ENSG00000131100
ATP6V1E2	ATP6V1E2, ATP6E1	ATPase, H+ transporting, V1 subunit E1		Atp6v1e2 (MGI:1922165)		chr2	46511846	46542576	2p21	2p21	617385	90423	ENSG00000250565
ATP6V1G1	ATP6V1G1, ATP6G1	ATPase, H+ transporting, V1 subunit G1		Atp6v1g1 (MGI:1913540)		chr9	114587768	114598878	9q32	9q32	607296	9550	ENSG00000136888
ATP6V1G2	ATP6V1G2, ATP6G	ATPase, H+ transporting, V1 subunit G2		Atp6v1g2 (MGI:1913487)		chr6	31544443	31546741	6p21.3	6p21.33	606853	534	ENSG00000213760
ATP6V1G3	ATP6V1G3	ATPase, H+ transporting, V1 subunit G3		Atp6v1g3 (MGI:2450548)		chr1	198523221	198540944	1q31.2-q31.3	1q31.3	618071	127124	ENSG00000151418
ATP7A	ATP7A, MNK, MK, OHS, SMAX3	ATPase, Cu++ transporting, alpha polypeptide	Occipital horn syndrome, 304150 (3), X-linked recessive; Menkes disease, 309400 (3), X-linked recessive; Spinal muscular atrophy, distal, X-linked 3, 300489 (3), X-linked recessive	Atp7a (MGI:99400)	probably Xq13.2-q13.3, ~150kb prox. to PGK1	chrX	77910655	78050394	Xq12-q13	Xq21.1	300011	538	ENSG00000165240
ATP7B	ATP7B, WND	ATPase, Cu++ transporting, beta polypeptide	Wilson disease, 277900 (3), Autosomal recessive	Atp7b (MGI:103297)		chr13	51932668	52012129	13q14.3-q21.1	13q14.3	606882	540	ENSG00000123191
ATP8A2	ATP8A2, ATPIB, CAMRQ4	ATPase, class I, type 8A, member 2	?Cerebellar ataxia, mental retardation, and dysequilibrium syndrome 4, 615268 (3), Autosomal recessive	Atp8a2 (MGI:1354710)		chr13	25371973	26025850	13q12	13q12.13	605870	51761	ENSG00000132932
ATP8B1	ATP8B1, FIC1, BRIC, PFIC1, ICP1	ATPase, class I, type 8B, member 1	Cholestasis, intrahepatic, of pregnancy, 1, 147480 (3), Autosomal dominant; Cholestasis, progressive familial intrahepatic 1, 211600 (3), Autosomal recessive; Cholestasis, benign recurrent intrahepatic, 243300 (3), Autosomal recessive	Atp8b1 (MGI:1859665)		chr18	57646425	57803821	18q21	18q21.31	602397	5205	ENSG00000081923
ATP8B2	ATP8B2, ATPID	ATPase, class I, type 8B, member 2		Atp8b2 (MGI:1859660)		chr1	154325524	154351303	1q21.3	1q21.3	605867	57198	ENSG00000143515
ATP8B3	ATP8B3, ATPIK	ATPase, class I, type 8B, member 3		Atp8b3 (MGI:1914581)		chr19	1782067	1812275	19p13.3	19p13.3	605866	148229	ENSG00000130270
ATP9B	ATP9B	ATPase, class II, type 9B		Atp9b (MGI:1354757)		chr18	79069284	79378390	18q22.3-qter	18q23	614446	374868	ENSG00000166377
ATPAF2	ATPAF2, ATP12, MC5DN1	ATP synthase, mitochondrial F1 complex, assembly factor 2	?Mitochondrial complex V (ATP synthase) deficiency, nuclear type 1, 604273 (3), Autosomal recessive	Atpaf2 (MGI:2180561)	mutation identified in 1 MC5DN1 patient	chr17	18015058	18039167	17p11.2	17p11.2	608918	91647	ENSG00000171953
ATPSCKMT	ATPSCKMT, FAM173B	ATP synthase C subunit lysine N-methyltransferase		Atpsckmt (MGI:1915323)		chr5	10225506	10249908	5p15.2	5p15.2	618568	134145	ENSG00000150756
ATR	ATR, FRP1, SCKL1, FCTCS	ATR serine/threonine kinase	Seckel syndrome 1, 210600 (3), Autosomal recessive; ?Cutaneous telangiectasia and cancer syndrome, familial, 614564 (3), Autosomal dominant	Atr (MGI:108028)	mutation identified in 1 FCTCS family	chr3	142449234	142578792	3q22-q24	3q23	601215	545	ENSG00000175054
ATRIP	ATRIP	ATR-interacting protein		Atrip (MGI:1925349)		chr3	48446709	48467644	3p21.3-p21.2	3p21.31	606605	84126	ENSG00000164053
ATRN	ATRN, MGCA	Attractin (mahogany, mouse, homolog of)		Atrn (MGI:1341628)		chr20	3471017	3651117	20p13	20p13	603130	8455	ENSG00000088812
ATRNL1	ATRNL1, KIAA0534, ALP	Attractin-like 1		Atrnl1 (MGI:2147749)		chr10	115093364	115948998	10q26	10q25.3	612869	26033	ENSG00000107518
ATRX	ATRX, XH2, XNP, SHS, SFM1, MRXHF1	ATR-X gene (helicase 2; X-linked nuclear protein)	Alpha-thalassemia/mental retardation syndrome, 301040 (3), X-linked dominant; Alpha-thalassemia myelodysplasia syndrome, somatic, 300448 (3); Mental retardation-hypotonic facies syndrome, X-linked, 309580 (3), X-linked recessive	Atrx (MGI:103067)		chrX	77504877	77786234	Xq13	Xq21.1	300032	546	ENSG00000085224
ATXN1	ATXN1, ATX1, SCA1	Ataxin-1	Spinocerebellar ataxia 1, 164400 (3), Autosomal dominant	Atxn1 (MGI:104783)		chr6	16299111	16761489	6p23	6p22.3	601556	6310	ENSG00000124788
ATXN10	ATXN10, SCA10	Ataxin 10	Spinocerebellar ataxia 10, 603516 (3), Autosomal dominant	Atxn10 (MGI:1859293)	ATTCTn repeat in intron 9	chr22	45671797	45845306	22q13	22q13.31	611150	25814	ENSG00000130638
ATXN1L	ATXN1L, BOAT1	Ataxin 1-like (brother of ataxin 1)		Atxn1l (MGI:3694797)		chr16	71845975	71857327	16q22.2	16q22.2	614301	342371	ENSG00000224470
ATXN2	ATXN2, ATX2, SCA2, ASL13	Ataxin-2	{Amyotrophic lateral sclerosis, susceptibility to, 13}, 183090 (3), Autosomal dominant; {Parkinson disease, late-onset, susceptibility to}, 168600 (3), Multifactorial, Autosomal dominant; Spinocerebellar ataxia 2, 183090 (3), Autosomal dominant	Atxn2 (MGI:1277223)		chr12	111452213	111599675	12q24	12q24.12	601517	6311	ENSG00000204842
ATXN2L	ATXN2L, A2D	Ataxin 2-like		Atxn2l (MGI:2446242)	pseudogene at 7p21	chr16	28823047	28837236	16p11	16p11.2	607931	11273	ENSG00000168488
ATXN3	ATXN3, MJD, SCA3	Ataxin-3 (josephin)	Machado-Joseph disease, 109150 (3), Autosomal dominant	Atxn3 (MGI:1099442)		chr14	92058551	92106620	14q32.12	14q32.12	607047	4287	ENSG00000066427
ATXN3L	ATXN3L	Ataxin 3-like				chrX	13318646	13320398	Xp22.2	Xp22.2	300920	92552	ENSG00000123594
ATXN7	ATXN7, SCA7, OPCA3	Ataxin 7	Spinocerebellar ataxia 7, 164500 (3), Autosomal dominant	Atxn7 (MGI:2179277)		chr3	63863143	64003461	3p14.1	3p14.1	607640	6314	ENSG00000163635
ATXN7L3B	ATXN7L3B	Ataxin 7-like 3B		Atxn7l3b (MGI:1914971)		chr12	74537834	74545429	12q21	12q21.1	615579	552889	ENSG00000253719
ATXN8OS	ATXN8OS, SCA8, KLHL1AS	Ataxin 8 opposite strand	Spinocerebellar ataxia 8, 608768 (3), Autosomal dominant; {Parkinson disease, susceptibility to}, 168600 (3), Multifactorial, Autosomal dominant		due to CTG repeat in untranslated DNA	chr13	70107212	70139752	13q21	13q21.33	603680	6315
AUH	AUH	AU-specific RNA-binding protein (3-methylglutaconyl-CoA hydratase)	3-methylglutaconic aciduria, type I, 250950 (3), Autosomal recessive	Auh (MGI:1338011)		chr9	91213814	91361968	9q22.31	9q22.31	600529	549	ENSG00000148090
AUP1	AUP1	Ancient ubiquitous protein 1		Aup1 (MGI:107789)		chr2	74526651	74529705	2p13	2p13.1	602434	550	ENSG00000115307
AURKA	AURKA, STK15, AURORA2, BTAK, ARK1, STK6, AIK	Aurora kinase A	{Colon cancer, susceptibility to}, 114500 (3), Somatic mutation, Autosomal dominant	Aurka (MGI:894678)		chr20	56369388	56392336	20q13.2-q13.3	20q13.2	603072	6790	ENSG00000087586
AURKAIP1	AURKAIP1, AKIP, AIP	Aurora kinase A-interacting protein 1		Aurkaip1 (MGI:1913327)		chr1	1373729	1375515	1p36.3	1p36.33	609183	54998	ENSG00000175756
AURKB	STK12, ARK2, AIK2, AIM1	Serine/threonine protein kinase 12		Aurkb (MGI:107168)		chr17	8204730	8210766	17p13.1	17p13.1	604970	9212	ENSG00000178999
AURKC	AURKC, STK13, AIE2, SPGF5	Aurora kinase C	Spermatogenic failure 5, 243060 (3), Autosomal recessive	Aurkc (MGI:1321119)		chr19	57230316	57235549	19q13.43	19q13.43	603495	6795	ENSG00000105146
AUTS2	KIAA0442, MRD26	KIAA0442 gene	Mental retardation, autosomal dominant 26, 615834 (3), Autosomal dominant	Auts2 (MGI:1919847)	translocation break at 7q11.2	chr7	69598474	70793505	7q11.2	7q11.22	607270	26053	ENSG00000158321
AVEN	AVEN	Cell death regulator AVEN		Aven (MGI:1921518)		chr15	33851784	34074876	Chr.15	15q14	605265	57099	ENSG00000169857
AVIL	AVIL, NPHS21	Advillin	Nephrotic syndrome, type 21, 618594 (3), Autosomal recessive	Avil (MGI:1333798)		chr12	57797375	57818703	12q14	12q14.1	613397	10677	ENSG00000135407
AVL9	AVL9, KIAA0241	AVL9, S. cerevisiae, homolog of		Avl9 (MGI:1926187)		chr7	32495488	32588725	7p14.3	7p14.3	612927	23080	ENSG00000105778
AVP	AVP, AVRP, VP	Arginine vasopressin (neurophysin II, antidiuretic hormone)	Diabetes insipidus, neurohypophyseal, 125700 (3), Autosomal dominant	Avp (MGI:88121)	distal 20p	chr20	3082555	3093520	20p13	20p13	192340	551	ENSG00000101200
AVPI1	AVPI1, VIT32	Arginine vasopressin-induced protein 1		Avpi1 (MGI:1916784)		chr10	97677421	97687431	10q24.2	10q24.2	618537	60370	ENSG00000119986
AVPR1A	AVPR1A	Arginine vasopressin receptor-1A		Avpr1a (MGI:1859216)		chr12	63142758	63151200	12q14-q15	12q14.2	600821	552	ENSG00000166148
AVPR1B	AVPR1B, AVPR3	Arginine vasopressin receptor-1B		Avpr1b (MGI:1347010)		chr1	206106935	206117387	1q32	1q32.1	600264	553	ENSG00000198049
AVPR2	AVPR2, DIR, DI1, ADHR	Arginine vasopressin receptor-2	Nephrogenic syndrome of inappropriate antidiuresis, 300539 (3), X-linked recessive; Diabetes insipidus, nephrogenic, 304800 (3), X-linked recessive	Avpr2 (MGI:88123)		chrX	153902624	153907165	Xq28	Xq28	300538	554	ENSG00000126895
AWAT1	AWAT1, DGA2	Acyl-CoA wax alcohol acyltransferase 1		Awat1 (MGI:3588200)		chrX	70233488	70240660	Xq13.1	Xq13.1	300924	158833	ENSG00000204195
AWAT2	AWAT2, DC4, MFAT	Acyl-CoA wax alcohol acyltransferase 2		Awat2 (MGI:3045345)		chrX	70040541	70049969	Xq13.1	Xq13.1	300925	158835	ENSG00000147160
AXIN1	AXIN1, AXIN	Axis inhibitor 1	Hepatocellular carcinoma, somatic, 114550 (3); ?Caudal duplication anomaly, 607864 (3)	Axin1 (MGI:1096327)	hypermethylation of AXIN1 promoter seen in 1 CDUP patient	chr16	287439	355225	16p13.3	16p13.3	603816	8312	ENSG00000103126
AXIN2	AXIN2, ODCRCS	Axis inhibitor 2 (conductin, mouse, homolog of)	Colorectal cancer, somatic, 114500 (3); Oligodontia-colorectal cancer syndrome, 608615 (3), Autosomal dominant	Axin2 (MGI:1270862)		chr17	65528562	65561647	17q24	17q24.1	604025	8313	ENSG00000168646
AXL	AXL	AXL transforming sequence (a receptor tyrosine kinase)		Axl (MGI:1347244)		chr19	41219222	41261766	19q13.1-q13.2	19q13.2	109135	558	ENSG00000167601
AZGP1	AZGP1, ZAG	Alpha-2-glycoprotein, zinc		Azgp1 (MGI:103163)		chr7	99966729	99976030	7q22.1	7q22.1	194460	563	ENSG00000160862
AZI2	AZI2, AZ2, NAP1, TILP	5-azacytidine-induced protein 2		Azi2 (MGI:1351332)		chr3	28321046	28349277	3p24.1	3p24.1	609916	64343	ENSG00000163512
AZIN1	AZIN1, OAZIN	Antizyme inhibitor 1		Azin1 (MGI:1859169)		chr8	102826301	102864199	8q22.3	8q22.3	607909	51582	ENSG00000155096
AZIN2	AZIN2, ODC1L, KIAA1945	Antizyme inhibitor 2		Azin2 (MGI:2442093)		chr1	33081151	33162287	1p34.3-p33	1p35.1	608353	113451	ENSG00000142920
AZU1	AZU1, CAP37	Azurocidin-1 (cationic antimicrobial protein-37)			5\(rm-AZU1-8kb-PR3-3kb-ELAN-3'	chr19	827836	832017	19p13.3	19p13.3	162815	566	ENSG00000172232
B2M	B2M, IMD43	Beta-2-microglobulin	Immunodeficiency 43, 241600 (3), Autosomal recessive; ?Amyloidosis, familial visceral, 105200 (3), Autosomal dominant	B2m (MGI:88127)	mutation identified in 1 FVA family	chr15	44711491	44718876	15q21-q22	15q21.1	109700	567	ENSG00000166710
B3GALNT1	B3GALT3, GLCT3, GLOB	UDP-galactose:beta-N-acetylglucosamine beta-1,3-galactosyltransferase 3	[Blood group, globoside system], 615021 (3); [Blood group, P1PK system, P(k) phenotype], 111400 (3)	B3galnt1 (MGI:1349405)		chr3	161083882	161105468	3q25	3q26.1	603094	8706	ENSG00000169255
B3GALNT2	B3GALNT2, MGC39558, MDDGA11	Beta-1,3-N-acetylgalactosaminyltransferase 2	Muscular dystrophy-dystroglycanopathy (congenital with brain and eye anomalies, type A, 11, 615181 (3), Autosomal recessive	B3galnt2 (MGI:2145517)		chr1	235440653	235504480	1q42.3	1q42.3	610194	148789	ENSG00000162885
B3GALT1	B3GALT1	UDP-GAL:beta-GlcNAc beta-1,3-galactosyltransferase, polypeptide 1		B3galt1 (MGI:1349403)		chr2	167293059	167870855	2q24.3	2q24.3	603093	8708	ENSG00000172318
B3GALT2	B3GALT2, GLCT2	UDP-galactose:beta-N-acetylglucosamine beta-1,3-galactosyltransferase 2		B3galt2 (MGI:1349461)		chr1	193178729	193186612	1q31	1q31.2	603018	8707	ENSG00000162630
B3GALT4	B3GALT4	UDP-galactose:beta-N-acetylglucosamine beta-1,3-galactosyltransferase 4		B3galt4 (MGI:1859517)		chr6	33277122	33278824	6p21.3	6p21.32	603095	8705	ENSG00000235863
B3GALT5	B3GALT5, GLCT5	UDP-galactose:beta-N-acetylglucosamine beta-1,3-galactosyltransferase 5		B3galt5 (MGI:2136878)		chr21	39612939	39673136	21q22.3	21q22.2	604066	10317	ENSG00000183778
B3GALT6	B3GALT6, SEMDJL1, EDSSPD2	UDP-Gal:beta-Gal beta-1,3-galactosyltransferase polypeptide 6	Ehlers-Danlos syndrome, spondylodysplastic type, 2, 615349 (3), Autosomal recessive; Spondyloepimetaphyseal dysplasia with joint laxity, type 1, with or without fractures, 271640 (3), Autosomal recessive	B3galt6 (MGI:2152819)		chr1	1232236	1235040	1p36.3	1p36.33	615291	126792	ENSG00000176022
B3GAT1	B3GAT1, GLCATP, CD57, HNK1	Beta-1,3-glucuronyltransferase 1		B3gat1 (MGI:1924148)		chr11	134378503	134412241	11q25	11q25	151290	27087	ENSG00000109956
B3GAT2	GLCATS, KIAA1963	UDP-glucuronyltransferase S		B3gat2 (MGI:2389490)		chr6	70856678	70957059	6q13	6q13	607497	135152	ENSG00000112309
B3GAT3	B3GAT3, GLCATI, JDSCD	Beta-1,3-glucuronyltransferase 3	Multiple joint dislocations, short stature, craniofacial dysmorphism, with or without congenital heart defects, 245600 (3), Autosomal recessive	B3gat3 (MGI:1919977)	pseudogene on chr.3	chr11	62615295	62621985	11q12-q13	11q12.3	606374	26229	ENSG00000149541
B3GLCT	B3GLCT, B3GALTL, B3GTL	Beta 3-glucosyltransferase	Peters-plus syndrome, 261540 (3), Autosomal recessive	B3glct (MGI:2685903)		chr13	31199974	31332275	13q12.3	13q12.3	610308	145173	ENSG00000187676
B3GNT2	B3GNT2, B3GNT1, B3GNT	Beta-1,3-N-acetylglucosyaminyltransferase 2		B3gnt2 (MGI:1889505)		chr2	62196114	62224730	2p15	2p15	605581	10678	ENSG00000170340
B3GNT3	TMEM3, B3GNT3	Transmembrane protein 3 (beta-1,3-N-acetylglucosaminyltransferase 3)		B3gnt3 (MGI:2152535)		chr19	17794827	17813575	19p	19p13.11	605863	10331	ENSG00000179913
B3GNT4	B3GNT4	Beta-1,3-N-acetylglucosaminyltransferase 4		B3gnt4 (MGI:2680208)		chr12	122203680	122208951	12q24.31	12q24.31	605864	79369	ENSG00000176383
B3GNT5	B3GNT5	Beta-1,3-N-acetylglucosaminyltransferase 5		B3gnt5 (MGI:2137302)		chr3	183253206	183273390	3q27.1	3q27.1	615333	84002	ENSG00000176597
B3GNT6	B3GNT6	Beta-1,3-N-acetylglucosaminyltransferase 6		B3gnt6 (MGI:3039603)		chr11	77034397	77041972	11q14	11q13.5	615315	192134	ENSG00000198488
B3GNT7	B3GNT7	Beta-1,3-N-acetylglucosaminyltransferase 7		B3gnt7 (MGI:2384394)		chr2	231395709	231401163	2q37.1	2q37.1	615313	93010	ENSG00000156966
B3GNT8	B3GNT8, BGALT15, B3GALT7	Beta-1,3-galactosyltransferase 8		B3gnt8 (MGI:2385269)		chr19	41425358	41429023	19q13.2	19q13.2	615357	374907	ENSG00000177191
B3GNTL1	B3GNTL1	Beat-1,3-N-acetylglucosaminyltransferase-like 1		B3gntl1 (MGI:2441705)		chr17	82942148	83051844	17q25.3	17q25.3	615337	146712	ENSG00000175711
B4GALNT1	B4GALNT1, GALGT, GALNACT, SPG26	Beta-1,4-N-acetylgalactosaminyltransferase 1	Spastic paraplegia 26, autosomal recessive, 609195 (3), Autosomal recessive	B4galnt1 (MGI:1342057)		chr12	57623408	57633238	12q13.3	12q13.3	601873	2583	ENSG00000135454
B4GALNT2	B4GALGT2, GALGT2, SD	Beta-1,4-N-acetyl-galactosaminyl transferase 2		B4galnt2 (MGI:1342058)		chr17	49120346	49176839	17q21.2	17q21.32	111730	124872	ENSG00000167080
B4GALNT3	B4GALNT3	Beta-1,4-N-acetylgalactosaminyltransferase 3		B4galnt3 (MGI:3041155)		chr12	459938	563508	12p13.3	12p13.33	612220	283358	ENSG00000139044
B4GALNT4	B4GALNT4	Beta-1,4-N-acetyl-galactosaminyltransferase 4		B4galnt4 (MGI:2652891)		chr11	369498	382116	11p15	11p15.5	618560	338707	ENSG00000182272
B4GALT1	B4GALT1, GGTB2, GT1, GTB, CDG2D	Glycoprotein-4-beta-galactosyltransferase-2 (EC 2.4.1.22)	Congenital disorder of glycosylation, type IId, 607091 (3), Autosomal recessive	B4galt1 (MGI:95705)		chr9	33104076	33167335	9p13	9p21.1	137060	2683	ENSG00000086062
B4GALT2	B4GALT2	Beta-1,4-galactosyltransferase 2		B4galt2 (MGI:1858493)		chr1	43979201	43991170	1p33-p32	1p34.1	604013	8704	ENSG00000117411
B4GALT3	B4GALT3	Beta-1,4-galactosyltransferase 3		B4galt3 (MGI:1928767)		chr1	161171309	161185006	1q23	1q23.3	604014	8703	ENSG00000158850
B4GALT4	B4GALT4	Beta-1,4-galactosyltransferase 4		B4galt4 (MGI:1928387)		chr3	119211741	119240906	3q13.3	3q13.32	604015	8702	ENSG00000121578
B4GALT5	B4GALT5	Beta-1,4-galactosyltransferase 5		B4galt5 (MGI:1927169)	previously mapped to chr.11	chr20	49632944	49713877	20q13.1-q13.2	20q13.13	604016	9334	ENSG00000158470
B4GALT6	B4GALT6	Beta-1,4-galactosyltransferase 6		B4galt6 (MGI:1928380)		chr18	31622245	31724669	18q11	18q12.1	604017	9331	ENSG00000118276
B4GALT7	B4GALT7, XGALT1, XGPT1, EDSSPD1	Beta-1,4-galactosyltransferase 7	Ehlers-Danlos syndrome, spondylodysplastic type, 1, 130070 (3), Autosomal recessive	B4galt7 (MGI:2384987)		chr5	177600101	177610329	5q35.2-q35.3	5q35.3	604327	11285	ENSG00000027847
B4GAT1	B4GAT1, B3GNT1, IGNT, IGAT, MDDGA13	Beta-1,4glucuronyltransferase 1	Muscular dystrophy-dystroglycanopathy (congenital with brain and eye anomalies), type A, 13, 615287 (3), Autosomal recessive	B4gat1 (MGI:1919680)		chr11	66345373	66347628	11q13.2	11q13.2	605517	11041	ENSG00000174684
B9D1	B9D1, MKSR1, MKS9, JBTS27	B9 domain-containing protein 1	?Meckel syndrome 9, 614209 (3), Autosomal recessive; Joubert syndrome 27, 617120 (3), Autosomal recessive	B9d1 (MGI:1351471)	mutation identified in 1 MKS9 patient	chr17	19334694	19377912	17p11.2	17p11.2	614144	27077	ENSG00000108641
B9D2	B9D2, MKS10, JBTS34	B9 domain-containing protein 2	Joubert syndrome 34, 614175 (3), Autosomal recessive; ?Meckel syndrome 10, 614175 (3), Autosomal recessive	B9d2 (MGI:2387643)	mutation identified in 1 MKS10 family	chr19	41354416	41364533	19q13.2	19q13.2	611951	80776	ENSG00000123810
BAALC	BAALC	Brain and acute leukemia gene, cytoplasmic		Baalc (MGI:1928704)		chr8	103140724	103230304	8q22.3	8q22.3	606602	79870	ENSG00000164929
BAAT	BAAT	Bile acid coenzyme A:amino acid N-acyltransferase (glycine N-choloyltransferase)	Hypercholanemia, familial, 607748 (3), Autosomal recessive	Baat (MGI:106642)		chr9	101360416	101385005	9q22.3	9q31.1	602938	570	ENSG00000136881
BABAM1	C10orf62, MERIT40, NBA1	Chromosome 19 open reading frame 62		Babam1 (MGI:1915501)		chr19	17267375	17279352	19p13.11	19p13.11	612766	29086	ENSG00000105393
BABAM2	BRE, BRCC4, BRCC45	Brain and reproductive organ-expressed protein		Babam2 (MGI:1333875)		chr2	27888708	28338900	2p23.2	2p23.2	610497	9577	ENSG00000158019
BACE1	BACE1, BACE	Beta-site amyloid beta A4 precursor protein-cleaving enzyme (secretase, beta; memapsin 2)		Bace1 (MGI:1346542)		chr11	117285206	117316255	11q23.3	11q23.3	604252	23621	ENSG00000186318
BACE1-AS	BACE1AS	BACE1 antisense RNA				chr11	117291345	117292169	11q23.3	11q23.3	614263	100379571
BACE2	BACE2, ALP56, DRAP	Beta-site amyloid beta A4 precursor protein-cleaving enzyme 2 (Down syndrome region aspartic protease)		Bace2 (MGI:1860440)		chr21	41168159	41282529	21q22.3	21q22.2-q22.3	605668	25825	ENSG00000182240
BACH1	BACH1	BTB and CNC homology 1		Bach1 (MGI:894680)		chr21	29298921	29361895	21q22.1	21q21.3	602751	571	ENSG00000156273
BACH2	BACH2, IMD60	BTB and CNC homology 2	Immunodeficiency 60, 618394 (3), Autosomal dominant	Bach2 (MGI:894679)		chr6	89926527	90296907	6q15	6q15	605394	60468	ENSG00000112182
BAD	BAD, BCL2L8	BCL1 antagonist of cell death		Bad (MGI:1096330)		chr11	64269827	64284703	11q13.1	11q13.1	603167	572	ENSG00000002330
BAG1	BAG1	BCL2-associated athanogene		Bag1 (MGI:108047)		chr9	33252470	33264707	9p12	9p13.3	601497	573	ENSG00000107262
BAG2	BAG2	BCL2-associated athanogene 2		Bag2 (MGI:1891254)		chr6	57172325	57189832	6p11.2	6p12.1	603882	9532	ENSG00000112208
BAG3	BAG3, MFM6	BCL2-associated athanogene 3	Cardiomyopathy, dilated, 1HH, 613881 (3), Autosomal dominant; Myopathy, myofibrillar, 6, 612954 (3), Autosomal dominant	Bag3 (MGI:1352493)		chr10	119651379	119677818	10q25.2-q26.2	10q26.11	603883	9531	ENSG00000151929
BAG4	BAG4, SODD	Bcl2-associated athanogene 4		Bag4 (MGI:1914634)		chr8	38176854	38213300	8p11.23	8p11.23	603884	9530	ENSG00000156735
BAG5	BAG5	BCL2-associated athanogene 5		Bag5 (MGI:1917619)		chr14	103556543	103562813	14q32.33	14q32.33	603885	9529	ENSG00000166170
BAG6	BAG6, BAT3, D6S52E	BCL2-associated athanogene 6		Bag6 (MGI:1919439)		chr6	31639027	31660899	6p21.3	6p21.33	142590	7917	ENSG00000204463
BAGE	BAGE1, BAGE	BAGE family, member 1			previously assigned to chr.13	chr21	7000000	10900000	21p11.2		605167	574
BAGE2	BAGE2	BAGE family, member 2				chr21	10413531	10491614	21p11.2	21p11.2	617776	85319	ENSG00000187172
BAGE3	BAGE3	BAGE family, member 3				chr21	7000000	10900000	21p11.2		617777	85318
BAHCC1	BAHCC1, BAHD2, KIAA1447	BAH domain- and coiled-coil domain-containing protein 1		Bahcc1 (MGI:2679272)		chr17	81395430	81466330	17q25.3	17q25.3	617646	57597	ENSG00000266074
BAHD1	BAHD1, KIAA0945	BROMO-adjacent homology domain-containing protein 1		Bahd1 (MGI:2139371)		chr15	40439756	40468236	15q15.1	15q15.1	613880	22893	ENSG00000140320
BAIAP2	BAIAP2, IRSP53	BAI1-associated protein 2		Baiap2 (MGI:2137336)		chr17	81035130	81117433	17q25	17q25.3	605475	10458	ENSG00000175866
BAIAP2L1	BAIAP2L1, IRTKS	BAI1-associated protein 2-like 1		Baiap2l1 (MGI:1914148)		chr7	98291649	98401089	7q21.3-q22.1	7q21.3-q22.1	611877	55971	ENSG00000006453
BAIAP2L2	BAIAP2L2, PINKBAR	Bai1-associated protein 2-like 2		Baiap2l2 (MGI:2652819)		chr22	38084888	38110943	22q13.1	22q13.1	617536	80115	ENSG00000128298
BAIAP3	BAIAP3, BAP3	BAI1-associated protein 3		Baiap3 (MGI:2685783)		chr16	1333644	1349440	16p13.3	16p13.3	604009	8938	ENSG00000007516
BAK1	BAK1	BCL2-antagonist/killer 1		Bak1 (MGI:1097161)	centromeric to MHC region	chr6	33572551	33580295	6p21.3-p21.2	6p21.31	600516	578	ENSG00000030110
BAMBI	BAMBI, NMA	BMP and activin membrane-bound inhibitor, xenopus, homolog of		Bambi (MGI:1915260)		chr10	28677520	28682931	10p12.3-p11.2	10p12.1	604444	25805	ENSG00000095739
BANF1	BANF1, BAF, NGPS	Barrier to autointegration factor 1	Nestor-Guillermo progeria syndrome, 614008 (3), Autosomal recessive	Banf1 (MGI:1346330)		chr11	66002078	66004148	11q13.1	11q13.1	603811	8815	ENSG00000175334
BANK1	BANK1, FLJ20706, BANK	B-cell scaffold protein with ankyrin repeats 1		Bank1 (MGI:2442120)		chr4	101790481	102074811	4q22-q24	4q24	610292	55024	ENSG00000153064
BANP	BANP, SMAR1	BTG3-associated nuclear protein		Banp (MGI:1889023)		chr16	87949215	88077317	16q24	16q24.2	611564	54971	ENSG00000172530
BAP1	BAP1, TPDS	BRCA1 associated protein-1 (ubiquitin carboxy-terminal hydrolase)	Tumor predisposition syndrome, 614327 (3), Autosomal dominant	Bap1 (MGI:1206586)		chr3	52401003	52410029	3p21.3	3p21.1	603089	8314	ENSG00000163930
BARD1	BARD1	BRCA1-associated RING domain 1	{Breast cancer, susceptibility to}, 114480 (3), Somatic mutation, Autosomal dominant	Bard1 (MGI:1328361)		chr2	214725644	214809682	2q34-q35	2q35	601593	580	ENSG00000138376
BARHL1	BARHL1	BARH-like 1		Barhl1 (MGI:1859288)		chr9	132582605	132590251	9q34	9q34.13	605211	56751	ENSG00000125492
BARHL2	BARHL2	BARH-like 2		Barhl2 (MGI:1859314)		chr1	90711538	90717301	1p22.3	1p22.2	605212	343472	ENSG00000143032
BARX1	BARX1	BarH-like homeo box gene 1		Barx1 (MGI:103124)		chr9	93951626	93955354	9q12	9q22.32	603260	56033	ENSG00000131668
BARX2	BARX2	BarH-like homeo box gene 2		Barx2 (MGI:109617)		chr11	129375236	129452278	11q25	11q24.3	604823	8538	ENSG00000043039
BASP1	BASP1, CAP23, NAP22	Brain-abundant signal protein, membrane-attached, 1		Basp1 (MGI:1917600)		chr5	17216822	17276844	5p15.1-p14	5p15.1	605940	10409	ENSG00000176788
BATF	BATF, BATF1, SFA2	Basic leucine zipper transcription factor, ATF-like		Batf (MGI:1859147)		chr14	75522468	75546991	14q24	14q24.3	612476	10538	ENSG00000156127
BATF2	BATF2, SARI	Basic leucine zipper transcription factor, ATF-like 2		Batf2 (MGI:1921731)		chr11	64987944	64996970	11q13.1	11q13.1	614983	116071	ENSG00000168062
BATF3	BATF3	Basic leucine zipper transcription factor, ATF-like, 3		Batf3 (MGI:1925491)		chr1	212686416	212699942	1p32.3	1q32.3	612470	55509	ENSG00000123685
BAX	BAX	BCL2-associated X protein	T-cell acute lymphoblastic leukemia, somatic, 613065 (3); Colorectal cancer, somatic, 114500 (3)	Bax (MGI:99702)		chr19	48954824	48961797	19q13.3-q13.4	19q13.33	600040	581	ENSG00000087088
BAZ1A	BAZ1A	Bromodomain adjacent to zinc finger domain, 1A		Baz1a (MGI:1309478)		chr14	34752730	34875359	14q12-q13	14q13.1-q13.2	605680	11177	ENSG00000198604
BAZ1B	BAZ1B, WSTF, WBSCR9	Bromodomain adjacent to zinc finger domain, 1B		Baz1b (MGI:1353499)		chr7	73440405	73522292	7q11-q21	7q11.23	605681	9031	ENSG00000009954
BAZ2A	BAZ2A	Bromodomain adjacent to zinc finger domain, 2A		Baz2a (MGI:2151152)		chr12	56595595	56636815	12q24.3-qter	12q13.3	605682	11176	ENSG00000076108
BAZ2B	BAZ2B	Bromodomain adjacent to zinc finger domain, 2B		Baz2b (MGI:2442782)		chr2	159315311	159712441	2q23-q24	2q24.2	605683	29994	ENSG00000123636
BBC3	PUMA	p53-upregulated modulator of apoptosis		Bbc3 (MGI:2181667)		chr19	47220821	47232997	19q	19q13.32	605854	27113	ENSG00000105327
BBIP1	BBIP1, NCRNA00081, BBIP10, BBS18	BBSome interacting protein 1	?Bardet-Biedl syndrome 18, 615995 (3), Autosomal recessive	Bbip1 (MGI:1913610)	mutation identified in 1 BBS18 family	chr10	110898729	110919179	10q25.2	10q25.2	613605	92482	ENSG00000214413
BBOX1	BBOX1, BBOX	Butyrobetaine-gamma, 2-oxoglutarate dioxygenase 1		Bbox1 (MGI:1891372)		chr11	27040704	27127808	11p14.2	11p14.2	603312	8424	ENSG00000129151
BBS1	BBS1	BBS1 gene	Bardet-Biedl syndrome 1, 209900 (3), Digenic recessive, Autosomal recessive	Bbs1 (MGI:1277215)		chr11	66510634	66533597	11q13	11q13.2	209901	582	ENSG00000174483
BBS10	BBS10, C12orf58, FLJ23560	BBS10 gene	Bardet-Biedl syndrome 10, 615987 (3), Autosomal recessive	Bbs10 (MGI:1919019)		chr12	76344473	76348414	12q21.2	12q21.2	610148	79738	ENSG00000179941
BBS12	BBS12, FLJ35630, C4orf24	BBS12 gene	Bardet-Biedl syndrome 12, 615989 (3), Autosomal recessive	Bbs12 (MGI:2686651)	1Mb centromeric to BBS	chr4	122700436	122744942	4q27	4q27	610683	166379	ENSG00000181004
BBS2	BBS2, RP74	Bardet-Biedl syndrome 2	Bardet-Biedl syndrome 2, 615981 (3), Autosomal recessive; Retinitis pigmentosa 74, 616562 (3), Autosomal recessive	Bbs2 (MGI:2135267)		chr16	56470402	56520094	16q21	16q13	606151	583	ENSG00000125124
BBS4	BBS4	BBS4 gene	Bardet-Biedl syndrome 4, 615982 (3), Autosomal recessive	Bbs4 (MGI:2143311)		chr15	72686178	72738475	15q22.3-q23	15q24.1	600374	585	ENSG00000140463
BBS5	BBS5	BBS gene 5	Bardet-Biedl syndrome 5, 615983 (3), Autosomal recessive	Bbs5 (MGI:1919819)		chr2	169479493	169506654	2q31	2q31.1	603650	129880	ENSG00000163093
BBS7	BBS7	BBS7 gene	Bardet-Biedl syndrome 7, 615984 (3), Autosomal recessive	Bbs7 (MGI:1918742)		chr4	121824328	121870496	4q27	4q27	607590	55212	ENSG00000138686
BBS9	PTHB1, BBS9	Parathyroid hormone-responsive B1 gene	Bardet-Biedl syndrome 9, 615986 (3), Autosomal recessive	Bbs9 (MGI:2442833)		chr7	33129243	33637237	7p14	7p14.3	607968	27241	ENSG00000122507
BCAM	LU, AU, BCAM	B-cell adhesion molecule	[Blood group, Lutheran null], 247420 (3), Autosomal recessive; [Blood group, Lutheran system], 111200 (3); [Blood group, Auberger system], 111200 (3)	Bcam (MGI:1929940)	linked to SE	chr19	44809058	44821420	19q13.2	19q13.32	612773	4059	ENSG00000187244
BCAN	BCAN	Brevican		Bcan (MGI:1096385)		chr1	156642116	156659527	1q23.1	1q23.1	600347	63827	ENSG00000132692
BCAP31	BCAP31, BAP31, DXS1357E, DDCH	B-cell receptor-associated protein 31	Deafness, dystonia, and cerebral hypomyelination, 300475 (3), X-linked recessive	Bcap31 (MGI:1350933)		chrX	153700491	153724745	Xq28	Xq28	300398	10134	ENSG00000185825
BCAR1	BCAR1, CRKAS, CAS	Breast cancer antiestrogen resistance 1		Bcar1 (MGI:108091)		chr16	75228180	75268006	16q23.1	16q23.1	602941	9564	ENSG00000050820
BCAR3	BCAR3, SH2D3B, NSP2	Breast cancer antiestrogen resistance 3		Bcar3 (MGI:1352501)		chr1	93561740	93847218	1p22.1	1p22.1	604704	8412	ENSG00000137936
BCAR4	BCAR4	Breast cancer antiestrogen resistance 4				chr16	11819829	11828831	16p13.13	16p13.13	613746	400500	ENSG00000262117
BCAS1	BCAS1, NABC1	Breast carcinoma amplified sequence		Bcas1 (MGI:1924210)		chr20	53943537	54070764	20q13.2	20q13.2	602968	8537	ENSG00000064787
BCAS2	BCAS2, DAM1	Breast carcinoma amplified sequence 2		Bcas2 (MGI:1915433)		chr1	114567556	114581614	1p21-p13.3	1p13.2	605783	10286	ENSG00000116752
BCAS4	BCAS4	Breast carcinoma amplified sequence 4				chr20	50794893	50877735	20q13.13	20q13.13	607471	55653	ENSG00000124243
BCAT1	BCAT1, BCT1	Branched chain aminotransferase-1, cytosolic	?Hyperleucinemia-isoleucinemia or hypervalinemia (1)	Bcat1 (MGI:104861)		chr12	24810023	24949100	12p12	12p12.1	113520	586	ENSG00000060982
BCAT2	BCAT2, BCT2	Branched chain aminotransferase-2, mitochondrial	?Hypervalinemia or hyperleucine-isoleucinemia (1)	Bcat2 (MGI:1276534)		chr19	48795063	48811028	19q13	19q13.33	113530	587	ENSG00000105552
BCCIP	BCCIP, TOK1	BRCA2- and CDKN1A-interacting protein		Bccip (MGI:1913415)		chr10	125823545	125853694	10q25.3-q26.2	10q26.2	611883	56647	ENSG00000107949
BCHE	BCHE, CHE1, BCHED	Butyrylcholinesterase	{Apnea, postanesthetic, susceptibility to, due to BCHE deficiency}, 617936 (3); Butyrylcholinesterase deficiency, 617936 (3)	Bche (MGI:894278)	distal to CP, TF	chr3	165772903	165837422	3q26.1-q26.2	3q26.1	177400	590	ENSG00000114200
BCKDHA	BCKDHA, MSUD1	Branched chain keto acid dehydrogenase E1, alpha polypeptide	Maple syrup urine disease, type Ia, 248600 (3), Autosomal recessive	Bckdha (MGI:107701)		chr19	41397817	41425001	19q13.1-q13.2	19q13.2	608348	593	ENSG00000248098
BCKDHB	BCKDHB, E1B	Branched chain keto acid dehydrogenase E1, beta polypeptide	Maple syrup urine disease, type Ib, 248600 (3), Autosomal recessive	Bckdhb (MGI:88137)		chr6	80106609	80469087	6q14	6q14.1	248611	594	ENSG00000083123
BCKDK	BCKDK, BDK, BCKDKD	Branched-chain alpha-keto acid dehydrogenase kinase	Branched-chain ketoacid dehydrogenase kinase deficiency, 614923 (3)	Bckdk (MGI:1276121)		chr16	31108380	31117650	16p11.2	16p11.2	614901	10295	ENSG00000103507
BCL10	BCL10, IMD37	B-cell leukemia/lymphoma 10	?Immunodeficiency 37, 616098 (3), Autosomal recessive; {Male germ cell tumor, somatic}, 273300 (3); Lymphoma, MALT, somatic, 137245 (3); {Sezary syndrome, somatic} (3); {Lymphoma, follicular, somatic}, 605027 (3); {Mesothelioma, somatic}, 156240 (3)	Bcl10 (MGI:1337994)	mutation identified in 1 IMD37 patient	chr1	85265775	85276631	1p22	1p22.3	603517	8915	ENSG00000142867
BCL11A	BCL11A, CTIP1, EVI9, KIAA1809, DILOS	B-cell CLL/lymphoma 11A	Dias-Logan syndrome, 617101 (3), Autosomal dominant	Bcl11a (MGI:106190)		chr2	60450519	60553653	2p16.1	2p16.1	606557	53335	ENSG00000119866
BCL11B	BCL11B, CTIP2, IMD49, IDDFSTA	BAF chromatin remodeling complex subunit BCL11B	Intellectual developmental disorder with dysmorphic facies, speech delay, and T-cell abnormalities, 618092 (3), Autosomal dominant; Immunodeficiency 49, 617237 (3), Autosomal dominant	Bcl11b (MGI:1929913)		chr14	99169286	99272196	14q32.1	14q32.2	606558	64919	ENSG00000127152
BCL2	BCL2	B-cell CLL/lymphoma-2	Leukemia/lymphoma, B-cell, 2 (3)	Bcl2 (MGI:88138)	most frequent hematologic malignancy t(14;18)(q32;q21)	chr18	63123345	63320279	18q21.3	18q21.33	151430	596	ENSG00000171791
BCL2A1	BCL2A1	BCL2-related protein A1		Bcl2a1d,Bcl2a1b,Bcl2a1a (MGI:102687,MGI:1278325,MGI:1278326)		chr15	79960891	79971195	15q24.3	15q25.1	601056	597	ENSG00000140379
BCL2L1	BCL2L1, BCLX, BCLXL, BCLXS	BCL2-like 1		Bcl2l1 (MGI:88139)		chr20	31664451	31723962	20q11.21	20q11.21	600039	598	ENSG00000171552
BCL2L10	BCL2L10	BCL2-like 10		Bcl2l10 (MGI:1330841)		chr15	52109262	52112774	15q21	15q21.2	606910	10017	ENSG00000137875
BCL2L11	BCL2L11, BIM	BCL2-like 11		Bcl2l11 (MGI:1197519)		chr2	111120913	111168444	2q13	2q13	603827	10018	ENSG00000153094
BCL2L12	BCL2L12	BCL2-like 12		Bcl2l12 (MGI:1922986)		chr19	49664833	49673915	19q13.3	19q13.33	610837	83596	ENSG00000126453
BCL2L14	BCLG	Apoptosis regulator BCLG		Bcl2l14 (MGI:1914063)		chr12	12049848	12099694	12p12	12p13.2	606126	79370	ENSG00000121380
BCL2L2	BCL2L2, BCLW	BCL2-like 2		Bcl2l2 (MGI:108052)		chr14	23306832	23311758	14q11.2-q12	14q11.2	601931	599	ENSG00000129473
BCL3	BCL3	B-cell CLL/lymphoma-3	Leukemia/lymphoma, B-cell, 3, 109560 (2)	Bcl3 (MGI:88140)		chr19	44742619	44760043	19q13	19q13.32	109560	602	ENSG00000069399
BCL6	BCL6	B-cell CLL/lymphoma-6	Lymphoma, B-cell, 109565 (2)	Bcl6 (MGI:107187)		chr3	187721376	187745471	3q27	3q27.3	109565	604	ENSG00000113916
BCL6B	BCL6B, BAZF	B-cell lymphoma 6B		Bcl6b (MGI:1278332)		chr17	7023049	7029643	17p13.1	17p13.1	608992	255877	ENSG00000161940
BCL7A	BCL7A, BCL7	B-cell CLL/lymphoma-7A	B-cell non-Hodgkin lymphoma, high-grade (3)	Bcl7a (MGI:1924295)		chr12	122021883	122062043	12q24.1	12q24.31	601406	605	ENSG00000110987
BCL7B	BCL7B	B-cell CLL/lymphoma 7B		Bcl7b (MGI:1332238)		chr7	73536355	73557689	7q11.23	7q11.23	605846	9275	ENSG00000106635
BCL7C	BCL7C	B-cell CLL/lymphoma 7C		Bcl7c (MGI:1332237)		chr16	30833625	30894715	16p11	16p11.2	605847	9274	ENSG00000099385
BCL9	BCL9	B-cell CLL/lymphoma-9		Bcl9 (MGI:1924828)		chr1	147541500	147626216	1q21	1q21.2	602597	607	ENSG00000116128
BCL9L	BCL9L	B-cell CLL/lymphoma 9-like		Bcl9l (MGI:1933114)		chr11	118896135	118926070	11q23.3	11q23.3	609004	283149	ENSG00000186174
BCLAF1	BCLAF1, BTF, KIAA0164	BCL2-associated transcription factor 1		Bclaf1 (MGI:1917580)		chr6	136256626	136289850	6q22-q23	6q23.3	612588	9774	ENSG00000029363
BCO1	BCO1, BCMO1, BCDO	Beta-carotene oxygenase 1	?Hypercarotenemia and vitamin A deficiency, autosomal dominant, 115300 (3), Autosomal dominant	Bco1 (MGI:1926923)	mutation identified in 1 HCVAD patient	chr16	81238447	81291141	16q21-q23	16q23.2	605748	53630	ENSG00000135697
BCO2	BCO2, BCDO2	Beta-carotene oxygenase 2		Bco2 (MGI:2177469)		chr11	112175511	112218945	11q22.3-q23.1	11q23.1	611740	83875	ENSG00000197580
BCOR	BCOR, KIAA1575, MCOPS2, MAA2, ANOP2	BCL6 corepressor	Microphthalmia, syndromic 2, 300166 (3), X-linked dominant	Bcor (MGI:1918708)		chrX	40051245	40177389	Xp11.4	Xp11.4	300485	54880	ENSG00000183337
BCORL1	BCORL1, SHUVER	BCL6 corepressor-like 1	Shukla-Vernon syndrome, 301029 (3), X-linked recessive	Bcorl1 (MGI:2443910)		chrX	129980284	130058082	Xq25-q26.1	Xq26.1	300688	63035	ENSG00000085185
BCR	BCR, CML, PHL, ALL	Breakpoint cluster region	Leukemia, chronic myeloid, Philadelphia chromosome positive, somatic, 608232 (4); Leukemia, acute lymphocytic, Philadelphia chromosome positive, somatic, 613065 (4)	Bcr (MGI:88141)	Ph1=t(9;22) (q34.1;q11.21); fused with ABL in CML	chr22	23180508	23318036	22q11.21	22q11.23	151410	613	ENSG00000186716
BCS1L	BCS1L, FLNMS, GRACILE, BJS, PTD, MC3DN1	BCS1 homolog, ubiquinol-cytochrome c reductase complex chaperone	Leigh syndrome, 256000 (3), Autosomal recessive, Mitochondrial; GRACILE syndrome, 603358 (3), Autosomal recessive; Bjornstad syndrome, 262000 (3), Autosomal recessive; Mitochondrial complex III deficiency, nuclear type 1, 124000 (3), Autosomal recessive	Bcs1l (MGI:1914071)		chr2	218659682	218663442	2q33	2q35	603647	617	ENSG00000074582
BDH1	BDH1, BDH	3-hydroxybutyrate dehydrogenase 1		Bdh1 (MGI:1919161)		chr3	197509782	197573322	3q29	3q29	603063	622	ENSG00000161267
BDKRB1	BDKRB1	Bradykinin receptor B1		Bdkrb1 (MGI:88144)		chr14	96256209	96264762	14q32.1-q32.2	14q32.2	600337	623	ENSG00000100739
BDKRB2	BDKRB2	Bradykinin receptor B2		Bdkrb2 (MGI:102845)		chr14	96204797	96244328	14q32.1-q32.2	14q32.2	113503	624	ENSG00000168398
BDNF	BDNF	Brain-derived neurotrophic factor		Bdnf (MGI:88145)	homeology with NRF3 on 12p; at p14 boundary	chr11	27654892	27722029	11p13	11p14.1	113505	627	ENSG00000176697
BDNF-AS	BDNFAS, BDNFOS	BDNF antisense RNA				chr11	27506851	27698170	11p14	11p14.1	611468	497258	ENSG00000245573
BDP1	BDP1, TFNR, DFNB112	B double prime 1, subunit of RNA polymerase III transcription initiation factor IIIB	?Deafness, autosomal recessive 112, 618257 (3), Autosomal recessive	Bdp1 (MGI:1347077)	mutation identified in 1 DFNB112 family	chr5	71455635	71578287	5q13	5q13.2	607012	55814	ENSG00000145734
BEAN1	BEAN, SCA31	Brain-expressed, associated with NEDD4	Spinocerebellar ataxia 31, 117210 (3), Autosomal dominant	Bean1 (MGI:1929597)		chr16	66427294	66495287	16q21	16q21	612051	146227	ENSG00000166546
BECN1	BECN1	Beclin 1		Becn1 (MGI:1891828)		chr17	42810131	42824315	17q21	17q21.31	604378	8678	ENSG00000126581
BECN2	BECN2, BECN1L1	Beclin 2				chr1	241957766	241959061	1q43	1q43	615687	441925	ENSG00000196289
BEGAIN	BEGAIN	Brain-enriched guanylate kinase-associated protein		Begain (MGI:3044626)		chr14	100537146	100587403	14q32.2	14q32.2	618597	57596	ENSG00000183092
BEND3	BEND3, KIAA1553	BEN domain-containing protein 3		Bend3 (MGI:2677212)		chr6	107065180	107115514	6q21	6q21	616374	57673	ENSG00000178409
BEST1	BEST1, VMD2, ARB, RP50	Bestrophin 1	Retinitis pigmentosa-50, 613194 (3); Bestrophinopathy, autosomal recessive, 611809 (3); Retinitis pigmentosa, concentric, 613194 (3); Vitreoretinochoroidopathy, 193220 (3), Autosomal dominant; Microcornea, rod-cone dystrophy, cataract, and posterior staphyloma, 193220 (3), Autosomal dominant; Macular dystrophy, vitelliform, 2, 153700 (3), Autosomal dominant	Best1 (MGI:1346332)		chr11	61946721	61965514	11q13	11q12.3	607854	7439	ENSG00000167995
BEST2	BEST2, VMD2L1	Bestrophin 2		Best2 (MGI:2387588)		chr19	12751790	12758457	19p13.2-p13.12	19p13.13	607335	54831	ENSG00000039987
BEST3	BEST3, VMD2L3	Bestrophin 3		Best3 (MGI:3580298)		chr12	69643507	69699415	12q14.2-q15	12q15	607337	144453	ENSG00000127325
BEST4	BEST4, VMD2L2	Bestrophin 4				chr1	44782144	44792827	1p33-p32.3	1p34.1	607336	266675	ENSG00000142959
BET1	BET1	Bet1 golgi vesicular membrane-trafficking protein		Bet1 (MGI:1343104)		chr7	93962761	94004354	7q21.3	7q21.3	605456	10282	ENSG00000105829
BET1L	BET1L, GS15	BET1-like protein		Bet1l (MGI:1913128)		chr11	202923	207421	11p15.5	11p15.5	615417	51272	ENSG00000177951
BEX1	BEX1	Brain-expressed X-linked gene 1		Bex2 (MGI:1338017)		chrX	103062650	103064170	Xq22.1-q22.2	Xq22.1	300690	55859	ENSG00000133169
BEX2	BEX2	Brain-expressed X-linked gene 2				chrX	103309345	103310989	Xq22	Xq22.2	300691	84707	ENSG00000133134
BEX3	NGFRAP1, BEX3, NADE, DXS6984E	Nerve growth factor receptor (TNFRSF16) associated protein 1		Bex3 (MGI:1338016)		chrX	103376322	103378163	Xq22.1-q23	Xq22.2	300361	27018	ENSG00000166681
BEX4	BEX4	BEX family member 4		Bex4 (MGI:3606746)		chrX	103215091	103217245	Xq22.2	Xq22.1	300692	56271	ENSG00000102409
BEX5	BEX5, NGFRAP1L1	BEX family member 5				chrX	102153706	102155976	Xq22.1	Xq22.1	300693	340542	ENSG00000184515
BFSP1	BFSP1, CP115, CTRCT33	Beaded filament structural protein-1 (filensin)	Cataract 33, multiple types, 611391 (3), Autosomal recessive, Autosomal dominant	Bfsp1 (MGI:101770)		chr20	17493904	17569219	20p12.1-p11.23	20p12.1	603307	631	ENSG00000125864
BFSP2	BFSP2, CP49, CP47, CTRCT12	Beaded filament structural protein 2 (cytoskeletal protein, 49 kD)	Cataract 12, multiple types, 611597 (3), Autosomal dominant	Bfsp2 (MGI:1333828)		chr3	133397881	133475207	3q21-q25	3q22.1	603212	8419	ENSG00000170819
BGLAP	BGLAP	Bone gamma-carboxyglutamic acid protein		Bglap3,Bglap2,Bglap (MGI:88157,MGI:88155,MGI:88156)		chr1	156242183	156243316	1q25-q31	1q22	112260	632	ENSG00000242252
BGLT3	BGLT3, LINC01083	Beta-globin locus transcript 3, noncoding				chr11	5244553	5245545	11p15.4	11p15.4	616308	103344929	ENSG00000260629
BGN	BGN, SEMDX, MRLS	Biglycan	Meester-Loeys syndrome, 300989 (3), X-linked; Spondyloepimetaphyseal dysplasia, X-linked, 300106 (3), X-linked recessive	Bgn (MGI:88158)	proximal Xq28	chrX	153494979	153509545	Xq28	Xq28	301870	633	ENSG00000182492
BHLHA15	BHLHA15, MIST1	Basic helix-loop-helix family, member A15		Bhlha15 (MGI:891976)		chr7	98212253	98212958	7q21	7q21.3	608606	168620	ENSG00000180535
BHLHA9	BHLHA9, BHLHF42, MSSD, CCSPD	Basic helix-loop-helix family, member A9	Syndactyly, mesoaxial synostotic, with phalangeal reduction, 609432 (3), Autosomal recessive; ?Camptosynpolydactyly, complex, 607539 (3), Autosomal recessive	Bhlha9 (MGI:2444198)	mutation identified in 1 CCSPD family	chr17	1270443	1271814	17p13.3	17p13.3	615416	727857	ENSG00000205899
BHLHB9	BHLHB9, P60TRP, KIAA1701	Basic helix-loop-helix domain-containing protein, class B, 9		Bhlhb9 (MGI:1917487)		chrX	102720742	102753539	Xq22.1	Xq22.1	300921	80823	ENSG00000198908
BHLHE22	BHLHE22, BHLHB5, BETA3	Basic helix-loop-helix family, member E22		Bhlhe22 (MGI:1930001)		chr8	64580364	64583626	8q13	8q12.3	613483	27319	ENSG00000180828
BHLHE23	BHLHE23, BHLHB4	Basic helix-loop-helix family, member E23		Bhlhe23 (MGI:2153710)		chr20	63005926	63006963	20q13	20q13.33	609331	128408	ENSG00000125533
BHLHE40	BHLHE40, HLHB2, STRA13, DEC1	Basic helix-loop-helix family, member E40		Bhlhe40 (MGI:1097714)		chr3	4979419	4985322	3p26	3p26.1	604256	8553	ENSG00000134107
BHLHE41	BHLHE41, BHLHB3, DEC2, SHARP1, FNSS1	Basic helix-loop-helix domain-containing protein, member E41	[Short sleep, familial natural, 1], 612975 (3), Autosomal dominant			chr12	26120029	26125036	12p12.1-p11.23	12p12.1	606200	79365	ENSG00000123095
BHMT	BHMT	Betaine-homocysteine methyltransferase		Bhmt (MGI:1339972)		chr5	79111808	79132287	5q13.1-q13.2	5q14.1	602888	635	ENSG00000145692
BHMT2	BHMT2	Betaine-homocysteine methyltransferase 2		Bhmt2 (MGI:1891379)		chr5	79069766	79090068	5q13.1-q13.2	5q14.1	605932	23743	ENSG00000132840
BICC1	BICC1, BICC, CYSRD	Bicaudal C, Drosophila, homolog of, 1	{Renal dysplasia, cystic, susceptibility to}, 601331 (3), Autosomal dominant	Bicc1 (MGI:1933388)		chr10	58512871	58831434	10q21.2	10q21.1	614295	80114	ENSG00000122870
BICD1	BICD1	BICD cargo adaptor 1		Bicd1 (MGI:1101760)		chr12	32106772	32383636	12p11.2-p11.1	12p11.21	602204	636	ENSG00000151746
BICD2	BICD2, KIAA0699, SMALED2A, SMALED2B	BICD carbo adaptor 2	Spinal muscular atrophy, lower extremity-predominant, 2B, autosomal dominant, 618291 (3), Autosomal dominant; Spinal muscular atrophy, lower extremity-predominant, 2A, autosomal dominant, 615290 (3), Autosomal dominant	Bicd2 (MGI:1924145)		chr9	92711362	92764840	9q22.3	9q22.31	609797	23299	ENSG00000185963
BICDL1	BICDL1, BICDR1, CCDC64	BICD family-like cargo adaptor 1		Bicdl1 (MGI:1922915)		chr12	119989235	120094494	12q24.23	12q24.23	617002	92558	ENSG00000135127
BICDL2	BICDL2, BICDR2, CCDC64B	BICD family-like cargo adaptor 2		Bicdl2 (MGI:2388267)		chr16	3027681	3036984	16p13.3	16p13.3	617003	146439	ENSG00000162069
BICRA	BICRA, GLTSCR1	BRD4-interacting chromatin remodeling complex-associated protein		Bicra (MGI:2154263)		chr19	47608195	47703276	19q13.3	19q13.33	605690	29998	ENSG00000063169
BICRAL	BICRAL, GLTSCR1L, KIAA0240	BRD4-interacting chromatin remodeling complex-associated protein-like		Bicral (MGI:2673855)		chr6	42746986	42868559	6p21.1	6p21.1	618502	23506	ENSG00000112624
BID	BID	BH3-interacting domain death agonist		Bid (MGI:108093)		chr22	17734137	17774664	22q11.2	22q11.21	601997	637	ENSG00000015475
BIK	BIK, NBK	Bcl2-interacting killer		Bik (MGI:1206591)		chr22	43110749	43129711	22q13.3	22q13.2	603392	638	ENSG00000100290
BIN1	BIN1, AMPHL, CNM2	Box-dependent MYC-interacting protein-1 (amphiphysin-like)	Centronuclear myopathy 2, 255200 (3), Autosomal recessive	Bin1 (MGI:108092)		chr2	127048022	127107153	2q14	2q14.3	601248	274	ENSG00000136717
BIN2	BIN2	Bridging integrator 2		Bin2 (MGI:3611448)	previously mapped to 4q22.1	chr12	51281037	51324667	12q13.13	12q13.13	605936	51411	ENSG00000110934
BIN3	BIN3	Bridging integrator 3		Bin3 (MGI:1929883)		chr8	22620417	22669147	8p21.3	8p21.3	606396	55909	ENSG00000147439
BIRC2	API1, HIAP2	Apoptosis inhibitor-1		Birc2 (MGI:1197009)		chr11	102347181	102378669	11q22-q23	11q22.2	601712	329	ENSG00000110330
BIRC3	API2, HAIP1	Apoptosis inhibitor-2		Birc3 (MGI:1197007)	fused with MALT1 in MALT lymphoma	chr11	102317372	102339402	11q22-q23	11q22.2	601721	330	ENSG00000023445
BIRC5	API4	Apoptosis inhibitor 4		Birc5 (MGI:1203517)		chr17	78214252	78225634	17q25	17q25.3	603352	332	ENSG00000089685
BIRC6	BIRC6, KIAA1289	Baculoviral IAP repeat-containing protein-6		Birc6 (MGI:1276108)		chr2	32356906	32618898	2p22-p21	2p22.3	605638	57448	ENSG00000115760
BIRC7	BIRC7, MLIAP, KIAP, LIVIN	Baculoviral IAP repeat-containing protein 7		Birc7 (MGI:2676458)		chr20	63235904	63240494	20q13.3	20q13.33	605737	79444	ENSG00000101197
BLACAT1	BLACAT1, LINC00912	Bladder cancer-associated transcript 1, noncoding				chr1	205434885	205456085	1q32.1	1q32.1	615480	101669762
BLACE	BLACE	B-cell acute lymphoblastic leukemia-expressed gene				chr7	155356987	155367932	7q36	7q36.3	608450	338436	ENSG00000204960
BLCAP	BLCAP, BC10	Bladder cancer-associated protein		Blcap (MGI:1858907)		chr20	37517416	37527930	20q11.2-q12	20q11.23	613110	10904	ENSG00000166619
BLID	BLID, BRCC@	BH3-like motif-containing cell death inducer			distal to SORL1	chr11	122115339	122116214	11q24.1	11q24.1	608853	414899	ENSG00000259571
BLK	BLK, MODY11	BLK protooncogene, SRC family tyrosinase kinase	Maturity-onset diabetes of the young, type 11, 613375 (3), Autosomal dominant	Blk (MGI:88169)		chr8	11493990	11564598	8p23-p22	8p23.1	191305	640	ENSG00000136573
BLM	RECQL3, RECQ2, BLM, BS, MGRISCE1	DNA helicase, RecQ-like 3	Bloom syndrome, 210900 (3), Autosomal recessive	Blm (MGI:1328362)		chr15	90717345	90816165	15q26.1	15q26.1	604610	641	ENSG00000197299
BLMH	BLMH, BMH	Bleomycin hydrolase		Blmh (MGI:1345186)		chr17	30248202	30291943	17q11.2	17q11.2	602403	642	ENSG00000108578
BLNK	BLNK, SLP65, AGM4	B-cell linker protein (SH2 domain-containing leukocyte protein, 65kD)	?Agammaglobulinemia 4, 613502 (3), Autosomal recessive	Blnk (MGI:96878)	mutation identified in 1 AGM4 family	chr10	96189170	96271575	10q23.2	10q24.1	604515	29760	ENSG00000095585
BLOC1S1	GCN5L1	GCN5 (general control of amino-acid synthesis, yeast, homolog)-like 1		Bloc1s1 (MGI:1195276)		chr12	55716033	55719706	12q13-q14	12q13.2	601444	2647	ENSG00000135441
BLOC1S2	BLOC1S2, BLOS2	Biogenesis of lysosome-related organelles complex 1, subunit 2		Bloc1s2 (MGI:1920939)		chr10	100273277	100286711	10q24.31	10q24.31	609768	282991	ENSG00000196072
BLOC1S3	BLOC1S3, BLOS3, HPS8	Biogenesis of lysosome-related organelles complex 1, subunit 3	Hermansky-Pudlak syndrome 8, 614077 (3), Autosomal recessive	Bloc1s3 (MGI:2678952)		chr19	45178783	45202714	19q13	19q13.32	609762	388552	ENSG00000189114
BLOC1S4	BLOC1S4, BLOS4, CNO	Biogenesis of lysosome-related organelles complex 1, subunit 4		Bloc1s4 (MGI:1929230)		chr4	6716173	6717663	4p16.1	4p16.1	605695	55330	ENSG00000186222
BLOC1S5	BLOC1S5, BLOS5, MUTED	Biogenesis of lysosome-related organelles complex 1, subunit 5		Bloc1s5 (MGI:2178598)		chr6	8013566	8064413	6p24.3	6p24.3	607289	63915	ENSG00000188428
BLOC1S6	BLOC1S6, BLOS6, PLDN, PA, HPS9	Biogenesis of lysosome-related organelles complex 1, subunit 6	?Hermansky-pudlak syndrome 9, 614171 (3), Autosomal recessive	Bloc1s6 (MGI:1927580)	mutation identified in 1 HPS9 patient	chr15	45587122	45609715	15q15	15q21.1	604310	26258	ENSG00000104164
BLVRA	BLVRA	Biliverdin reductase A	Hyperbiliverdinemia, 614156 (3), Autosomal recessive, Autosomal dominant	Blvra (MGI:88170)		chr7	43758121	43807341	7p13	7p13	109750	644	ENSG00000106605
BLVRB	BLVRB, BVRB, FLR	Biliverdin reductase B		Blvrb (MGI:2385271)		chr19	40447767	40465744	19q13.13-q13.2	19q13.2	600941	645	ENSG00000090013
BMF	BMF	BCL2-modifying factor		Bmf (MGI:2176433)		chr15	40087889	40108878	15q14	15q15.1	606266	90427	ENSG00000104081
BMI1	BMI1	Oncogene BMI-1				chr10	22321098	22331483	10p13	10p12.2	164831	648	ENSG00000168283
BMP1	BMP1, OI13	Bone morphogenetic protein-1	Osteogenesis imperfecta, type XIII, 614856 (3), Autosomal recessive	Bmp1 (MGI:88176)	1kb 3' to SFTP2	chr8	22165371	22212325	8p21	8p21.3	112264	649	ENSG00000168487
BMP10	BMP10	Bone morphogenetic protein 10		Bmp10 (MGI:1338820)		chr2	68860908	68871396	2p13.3	2p13.3	608748	27302	ENSG00000163217
BMP15	BMP15, GDF9B, ODG2, POF4	Bone morphogenetic protein 15	Ovarian dysgenesis 2, 300510 (3), X-linked; Premature ovarian failure 4, 300510 (3), X-linked	Bmp15 (MGI:1316745)		chrX	50910734	50916640	Xp11.2	Xp11.22	300247	9210	ENSG00000130385
BMP2	BMP2, BMP2A, BDA2, SSFSC	Bone morphogenetic protein-2	Brachydactyly, type A2, 112600 (3), Autosomal dominant; Short stature, facial dysmorphism, and skeletal anomalies with or without cardiac anomalies, 617877 (3), Autosomal dominant; {HFE hemochromatosis, modifier of}, 235200 (3), Autosomal recessive	Bmp2 (MGI:88177)		chr20	6767685	6780245	20p12	20p12.3	112261	650	ENSG00000125845
BMP2K	BMP2K, BIKE	BMP2-inducible kinase		Bmp2k (MGI:2155456)		chr4	78776349	78916364	4q21.21	4q21.21	617648	55589	ENSG00000138756
BMP3	BMP3	Bone morphogenetic protein-3		Bmp3 (MGI:88179)		chr4	81030707	81057631	4p14-q21	4q21.21	112263	651	ENSG00000152785
BMP4	BMP4, BMP2B1, BMP2B, MCOPS6, OFC11	Bone morphogenetic protein-4	Microphthalmia, syndromic 6, 607932 (3), Autosomal dominant; Orofacial cleft 11, 600625 (3)	Bmp4 (MGI:88180)		chr14	53949735	53956890	14q22.2	14q22.2	112262	652	ENSG00000125378
BMP5	BMP5	Bone morphogenetic protein-5		Bmp5 (MGI:88181)		chr6	55753652	55875589	6p12.1	6p12.1	112265	653	ENSG00000112175
BMP6	BMP6	Bone morphogenetic protein-6		Bmp6 (MGI:88182)		chr6	7726098	7881727	6p24-p23	6p24.3	112266	654	ENSG00000153162
BMP7	BMP7	Bone morphogenetic protein-7 (osteogenic protein-1)		Bmp7 (MGI:103302)		chr20	57168752	57266640	20q13.1-q13.3	20q13.31	112267	655	ENSG00000101144
BMP8B	BMP8B, OP2	Bone morphogenetic protein-8b (osteogenic protein 2)				chr1	39757181	39788864	1p34.2	1p34.2	602284	656	ENSG00000116985
BMPER	BMPER, CV2	BMP binding endothelial regulator	Diaphanospondylodysostosis, 608022 (3), Autosomal recessive	Bmper (MGI:1920480)		chr7	33904914	34156426	7p14.3	7p14.3	608699	168667	ENSG00000164619
BMPR1A	BMPR1A, ACVRLK3, ALK3	Bone morphogenetic protein receptor, type IA	Polyposis syndrome, hereditary mixed, 2, 610069 (3); Polyposis, juvenile intestinal, 174900 (3), Autosomal dominant; Juvenile polyposis syndrome, infantile form, 174900 (3), Autosomal dominant	Bmpr1a (MGI:1338938)		chr10	86755785	86927968	10q22.3	10q23.2	601299	657	ENSG00000107779
BMPR1B	BMPR1B, ALK6, AMDD, BDA2, BDA1D	Bone morphogenetic protein receptor, type IB	Brachydactyly, type A2, 112600 (3), Autosomal dominant; Brachydactyly, type A1, D, 616849 (3), Autosomal dominant; Acromesomelic dysplasia, Demirhan type, 609441 (3), Autosomal recessive	Bmpr1b (MGI:107191)		chr4	94757954	95158452	4q23-q24	4q22.3	603248	658	ENSG00000138696
BMPR2	BMPR2, PPH1, POVD1	Bone morphogenetic receptor, type II	Pulmonary venoocclusive disease 1, 265450 (3), Autosomal dominant; Pulmonary hypertension, familial primary, 1, with or without HHT, 178600 (3), Autosomal dominant; Pulmonary hypertension, primary, fenfluramine or dexfenfluramine-associated, 178600 (3), Autosomal dominant	Bmpr2 (MGI:1095407)		chr2	202376309	202567750	2q33	2q33.1-q33.2	600799	659	ENSG00000204217
BMS1	BMS1, BMS1L, KIAA0187, ACC	BMS1 ribosome biogenesis factor	?Aplasia cutis congenita, nonsyndromic, 107600 (3), Autosomal dominant	Bms1 (MGI:2446132)	mutation identified in one ACC family	chr10	42782774	42834936	10q11.21	10q11.21	611448	9790	ENSG00000165733
BMT2	BMT2, SAMTOR, C7orf60	Base methyltransferase of 25S rRNA 2, S. cerevisiae, homolog of		Bmt2 (MGI:2141466)		chr7	112819146	112939874	7q31.1	7q31.1	617855	154743	ENSG00000164603
BMX	BMX	BMX non-receptor tyrosine kinase		Bmx (MGI:1101778)		chrX	15500776	15556518	Xp22.2	Xp22.2	300101	660	ENSG00000102010
BNC1	BNC1, POF16	Basonuclin	?Premature ovarian failure 16, 618723 (3), Autosomal dominant	Bnc1 (MGI:1097164)	mutation identified in 1 POF16 family	chr15	83255883	83284663	15q25.1	15q25.2	601930	646	ENSG00000169594
BNC2	BNC2, LUTO	Basonuclin 2	Lower urinary tract obstruction, congenital, 618612 (3), Autosomal dominant	Bnc2 (MGI:2443805)		chr9	16409502	16870669	9p22.1	9p22.3-p22.2	608669	54796	ENSG00000173068
BNIP1	BNIP1, NIP1	BCL2/adenovirus E1B 19kD protein-interacting protein 1		Bnip1 (MGI:109328)		chr5	173144446	173164386	5q35.1	5q35.1	603291	662	ENSG00000113734
BNIP2	BNIP2, NIP2	BCL2/adenovirus E1B 19kD protein-interacting protein 2		Bnip2 (MGI:109327)		chr15	59659145	59689319	15q22.2	15q22.2	603292	663	ENSG00000140299
BNIP3	BNIP3, NIP3	BCL2/adenovirus E1B 19-kD protein-interacting protein 3		Bnip3 (MGI:109326)		chr10	131967682	131982012	10q26.3	10q26.3	603293	664	ENSG00000176171
BNIP3L	BNIP3L, NIX	BCL2/adenovirus E1B 19-kD protein-interacting protein 3-like		Bnip3l,Bnip3l-ps (MGI:1332659,MGI:3642435)		chr8	26383053	26413126	8p21	8p21.2	605368	665	ENSG00000104765
BNIPL	BNIPL, BNIPS, BNIPL1, BNIPL2	BCL2/adenovirus E1B 19kD protein-interacting protein 2-like		Bnipl (MGI:2384749)		chr1	151036320	151047719	1q21.3	1q21.3	611275	149428	ENSG00000163141
BOC	BOC	Brother of CDON		Boc (MGI:2151153)		chr3	113211002	113287462	3q13.2	3q13.2	608708	91653	ENSG00000144857
BOD1	BOD1, FAM44B	Biorientation of chromosomes in cell division 1		Bod1 (MGI:1916806)		chr5	173607144	173617071	5q35.2	5q35.2	616745	91272	ENSG00000145919
BOD1L1	BOD1L1, FAM44A	BOD1-like protein 1		Bod1l (MGI:2444804)		chr4	13568737	13627724	4p16.1	4p15.33	616746	259282	ENSG00000038219
BOK	BOK, BCL2L9	BCL2-related ovarian killer		Bok (MGI:1858494)		chr2	241558744	241574130	2q37.3	2q37.3	605404	666	ENSG00000176720
BOLA1	BOLA1	bolA family member 1		Bola1 (MGI:1916418)		chr1	149899567	149900794	1q21.2	1q21.2	613181	51027	ENSG00000178096
BOLA2	BOLA2	bolA family member 2				chr16	29453587	29454963	16p11.2	16p11.2	613182	552900	ENSG00000183336
BOLA3	BOLA3, MMDS2	bolA family member 3	Multiple mitochondrial dysfunctions syndrome 2 with hyperglycinemia, 614299 (3), Autosomal recessive	Bola3 (MGI:1925903)		chr2	74135399	74147911	2p13.1	2p13.1	613183	388962	ENSG00000163170
BOLL	BOLL, BOULE	BOL-like (Boule, Drosophila, homolog of)		Boll (MGI:1922638)		chr2	197726878	197786311	2q33	2q33.1	606165	66037	ENSG00000152430
BOP1	BOP1, KIAA0124	Block of proliferation 1		Bop1 (MGI:1334460)		chr8	144262044	144291437	8q24	8q24.3	610596	23246	ENSG00000261236
BORA	BORA, C13orf34	Aurora borealis		Bora (MGI:1924994)		chr13	72727748	72756197	13q22.1	13q21.33	610510	79866	ENSG00000136122
BORCS5	BORCS5, LOH12CR1, MYRLYSIN	BLOC1-related complex, subunit 5		Borcs5 (MGI:1915024)		chr12	12357077	12471232	12p13.2	12p13.2	616598	118426	ENSG00000165714
BORCS6	BORCS6, C17orf59, LYSPERSIN	BLOC1-related complex, subunit 6		Borcs6 (MGI:1919173)		chr17	8188344	8190179	17p13.1	17p13.1	616599	54785	ENSG00000196544
BORCS7	BORCS7, C10orf32	BLOC1-related complex, subunit 7		Borcs7 (MGI:1913689)		chr10	102854258	102864960	10q24.32	10q24.32	616600	119032	ENSG00000166275
BORCS8	BORCS8, MEF2BNB	BLOC1-related complex, subunit 8		Borcs8 (MGI:1919618)		chr19	19176905	19192151	19p13.11	19p13.11	616601	729991	ENSG00000254901
BPGM	BPGM, ECYT8	2,3-bisphosphoglycerate mutase	Erythrocytosis, familial, 8, 222800 (3), Autosomal recessive	Bpgm (MGI:1098242)		chr7	134646778	134679815	7q31-q34	7q33	613896	669	ENSG00000172331
BPHL	BPHL	Biphenyl hydrolase-like		Bphl (MGI:1915271)		chr6	3118375	3153598	6p25	6p25.2	603156	670	ENSG00000137274
BPI	BPI	Bactericidal/permeability-increasing protein		Bpi (MGI:3045315)		chr20	38304155	38337504	20q11.23-q12	20q11.23	109195	671	ENSG00000101425
BPIFA1	BPIFA1, PLUNC, SPLUNC1	BPI fold-containing protein, family A, member 1		Bpifa1 (MGI:1338036)		chr20	33235995	33243305	20q11	20q11.21	607412	51297	ENSG00000198183
BPIFA4P	BASE	Breast cancer- and salivary gland-expressed gene				chr20	33193604	33210461	20q11.21	20q11.21	607627	317716	ENSG00000183566
BPIFB2	BPIFB2, BPIL1	BPI fold-containing protein, family B, member 2		Bpifb2 (MGI:1913807)		chr20	33007703	33023702	20q11	20q11.21	614108	80341	ENSG00000078898
BPIFB3	BPIFBP3, RYA3	BPI fold-containing protein, family B, member 3		Bpifb3 (MGI:2675077)		chr20	33053902	33073846	20q11.21	20q11.21	615717	359710	ENSG00000186190
BPIFB4	BPIFB4, RY2G5	BPI fold-containing protein, family B, member 4		Bpifb4 (MGI:2685852)		chr20	33081511	33111750	20q11.21	20q11.21	615718	149954	ENSG00000186191
BPIFB6	BPIFB6, BPIL3	BPI fold-containing protein, family B, member 6		Bpifb6 (MGI:2684965)		chr20	33031647	33044107	20q11	20q11.21	614110	128859	ENSG00000167104
BPIFC	BPIFC, BPIL2	BPI fold-containing protein, family C		Bpifc (MGI:3026884)		chr22	32413844	32464464	22q13	22q12.3	614109	254240	ENSG00000184459
BPNT1	BPNT1	3'(2'),5'-bisphosphate nucleotidase 1		Bpnt1 (MGI:1338800)		chr1	220057481	220089915	1q41	1q41	604053	10380	ENSG00000162813
BPTF	BPTF, FALZ, FAC1, NURF301, NEDDFL	Bromodomain PHD finger transcription factor	Neurodevelopmental disorder with dysmorphic facies and distal limb anomalies, 617755 (3), Autosomal dominant	Bptf (MGI:2444008)		chr17	67825502	67984377	17q24	17q24.2	601819	2186	ENSG00000171634
BPY2	BPY2	Basic protein on Y chromosome, 2				chrY	22984262	23005464	Yq	Yq11.223	400013	9083	ENSG00000183753
BRAF	BRAF, NS7	B-Raf proto-oncogene, serine/threonine kinase	Nonsmall cell lung cancer, somatic (3); Melanoma, malignant, somatic (3); Noonan syndrome 7, 613706 (3), Autosomal dominant; Cardiofaciocutaneous syndrome, 115150 (3), Autosomal dominant; Colorectal cancer, somatic (3); Adenocarcinoma of lung, somatic, 211980 (3); LEOPARD syndrome 3, 613707 (3), Autosomal dominant	Braf (MGI:88190)	pseudogene BRAF2 on Xq13 or 7q	chr7	140713327	140924928	7q34	7q34	164757	673	ENSG00000157764
BRAP	BRAP, BRAP2, IMP	BRCA1-associated protein		Brap (MGI:1919649)		chr12	111642145	111686022	12q24	12q24.12	604986	8315	ENSG00000089234
BRAT1	BRAT1, BAAT1, C7orf27, RMFSL, NEDCAS	BRCA1-associated ATM activator 1	Rigidity and multifocal seizure syndrome, lethal neonatal, 614498 (3), Autosomal recessive; Neurodevelopmental disorder with cerebellar atrophy and with or without seizures, 618056 (3), Autosomal recessive	Brat1 (MGI:1891679)		chr7	2537809	2555752	7p22.3	7p22.3	614506	221927	ENSG00000106009
BRCA1	BRCA1, PSCP, BROVCA1, PNCA4, FANCS	Breast cancer-1 gene	Fanconi anemia, complementation group S, 617883 (3), Autosomal recessive; {Pancreatic cancer, susceptibility to, 4}, 614320 (3); {Breast-ovarian cancer, familial, 1}, 604370 (3), Multifactorial, Autosomal dominant	Brca1 (MGI:104537)		chr17	43044294	43125363	17q21	17q21.31	113705	672	ENSG00000012048
BRCA2	BRCA2, FANCD1, BROVCA2, GLM3, PNCA2	BRCA2 gene	{Pancreatic cancer 2}, 613347 (3); {Breast cancer, male, susceptibility to}, 114480 (3), Somatic mutation, Autosomal dominant; {Glioblastoma 3}, 613029 (3), Autosomal recessive; Wilms tumor, 194070 (3), Somatic mutation, Autosomal dominant; Fanconi anemia, complementation group D1, 605724 (3), Autosomal recessive; {Medulloblastoma}, 155255 (3), Autosomal recessive, Somatic mutation, Autosomal dom…	Brca2 (MGI:109337)		chr13	32315507	32400267	13q12.3	13q13.1	600185	675	ENSG00000139618
BRCC3	BRCC3, BRCC36	BRCA1/BRCA2-containing complex, subunit 3		Brcc3 (MGI:2389572)		chrX	155071402	155126765	Xq28	Xq28	300617	79184	ENSG00000185515
BRD1	BRL	BR140-like gene		Brd1 (MGI:1924161)		chr22	49773277	49827872	22q13	22q13.33	604589	23774	ENSG00000100425
BRD2	BRD2, RING3, FSRG1	Bromodomain-containing protein 2		Brd2 (MGI:99495)	between HLA-DNA and HLA-DMA	chr6	32968593	32981504	6p21.3	6p21.32	601540	6046	ENSG00000204256
BRD3	RING3L, ORFX	RING3-like gene (open reading frame X)		Brd3 (MGI:1914632)		chr9	134030304	134068532	9q34	9q34.2	601541	8019	ENSG00000169925
BRD4	BRD4, CAP, HUNK1	Bromodomain-containing protein 4			fused with NUT	chr19	15236835	15332538	19p13.1	19p13.12	608749	23476	ENSG00000141867
BRD7	BRD7, BP75	Bromodomain-containing protein 7		Brd7 (MGI:1349766)		chr16	50315956	50368987	16q12.1	16q12.1	618489	29117	ENSG00000166164
BRD8	BRD8, SMAP	Bromodomain-containing protein 8		Brd8 (MGI:1925906)		chr5	138139769	138178668	5q31.2	5q31.2	602848	10902	ENSG00000112983
BRD9	BRD9	Bromodomain-containing protein 9		Brd9 (MGI:2145317)		chr5	863734	892802	5p15.33	5p15.33	618465	65980	ENSG00000028310
BRDT	BRDT, SPGF21	Bromodomain, testis-specific	?Spermatogenic failure 21, 617644 (3), Autosomal recessive	Brdt (MGI:1891374)	mutation identified in 1 SPGF21 patient	chr1	91949370	92014427	1p22.1	1p22.1	602144	676	ENSG00000137948
BRF1	BRF1, TAF3C, GTF3B, TF3B90, CFDS	BRF1, S. cerevisiae, homolog of (TATA box-binding protein-associated factor 3C)	Cerebellofaciodental syndrome, 616202 (3), Autosomal recessive	Brf1 (MGI:1919558)		chr14	105209285	105315576	14q32.33	14q32.33	604902	2972	ENSG00000185024
BRF2	BRF2, BRFU, TFIIIB50	BRF2 subunit of RNA polymerase III transcription initiation factor		Brf2 (MGI:1913903)		chr8	37843267	37849860	8p11.23	8p11.23	607013	55290	ENSG00000104221
BRI3	BRI3	Brain protein I3		Bri3 (MGI:1933174)		chr7	98281672	98322397	7q21.3	7q21.3	615628	25798	ENSG00000164713
BRI3BP	BRI3BP	BRI3-binding protein		Bri3bp (MGI:1924059)		chr12	124993644	125051844	12q24.31	12q24.31	615627	140707	ENSG00000184992
BRINP1	BRINP1, DBC1, DBCCR1	Bone morphogenetic protein/retinoic acid-inducible neural-specific protein 1		Brinp1 (MGI:1928478)		chr9	119166628	119369434	9q33.1	9q33.1	602865	1620	ENSG00000078725
BRINP3	BRINP3, FAM5C	Bone morphogenetic protein/retionoic acid-inducible neural-specific protein 3		Brinp3 (MGI:2443035)		chr1	190097657	190477996	1q31.1	1q31.1	618390	339479	ENSG00000162670
BRIP1	BRIP1, BACH1, FANCJ	BRCA1-associated C-terminal helicase 1	Fanconi anemia, complementation group J, 609054 (3); {Breast cancer, early-onset, susceptibility to}, 114480 (3), Somatic mutation, Autosomal dominant	Brip1 (MGI:2442836)	?or 17q23	chr17	61679138	61864119	17q22	17q23.2	605882	83990	ENSG00000136492
BRIX1	BRIX1	Biogenesis of ribosomes, Xenopus, homolog of, 1		Brix1 (MGI:1915082)		chr5	34915710	34925995	5p13.2	5p13.2	618466	55299	ENSG00000113460
BRK1	BRK1, C3orf10, HSPC300	BRICK1, SCAR/WAVE actin-nucleating complex subunit		Brk1 (MGI:1915406)		chr3	10115674	10127189	3p25.3	3p25.3	611183	55845	ENSG00000254999
BRMS1	BRMS1	BRMS1 transcriptional repressor and anoikis regulator		Brms1 (MGI:2388804)		chr11	66337332	66345124	11q13.1-q13.2	11q13.2	606259	25855	ENSG00000174744
BRMS1L	BRMS1L	BRMS1-like transcriptional repressor		Brms1l (MGI:1196337)		chr14	35825595	35871962	14q13.2	14q13.2	618514	84312	ENSG00000100916
BRPF1	BRPF1, BR140, IDDDFP	Bromodomain- and PHD finger-containing protein 1, 140kD	Intellectual developmental disorder with dysmorphic facies and ptosis, 617333 (3), Autosomal dominant	Brpf1 (MGI:1926033)		chr3	9731728	9748014	3p26-p25	3p25.3	602410	7862	ENSG00000156983
BRPF3	BRPF3, KIAA1286	Bromodomain- and PHD finger-containing protein 3		Brpf3 (MGI:2146836)		chr6	36196743	36232789	6p21.31	6p21.31	616856	27154	ENSG00000096070
BRS3	BRS3	Bombesin-like receptor 3		Brs3 (MGI:1100501)		chrX	136487946	136493779	Xq26-q28	Xq26.3	300107	680	ENSG00000102239
BRSK1	BRSK1, KIAA1811	BR serine/threonine kinase 1		Brsk1 (MGI:2685946)		chr19	55283996	55312561	19q13.4	19q13.42	609235	84446	ENSG00000160469
BRSK2	BRSK2, SAD1, PEN11B	BR serine/threonine kinase 2		Brsk2 (MGI:1923020)		chr11	1389933	1462688	11p15.5	11p15.5	609236	9024	ENSG00000174672
BRWD1	BRWD1, WRD9, C21orf107	Bromodomain and WD repeat domain-containing protein 1		Brwd1 (MGI:1890651)		chr21	39184175	39321594	21q22.2-q22.3	21q22.2	617824	54014	ENSG00000185658
BRWD3	BRWD3, MRX93	Bromodomain-and WD repeat-containing protein 3	Mental retardation, X-linked 93, 300659 (3), X-linked recessive	Brwd3 (MGI:3029414)		chrX	80669502	80809876	Xq13	Xq21.1	300553	254065	ENSG00000165288
BSCL2	BSCL2, SPG17, HMN5, PELD	Seipin	Lipodystrophy, congenital generalized, type 2, 269700 (3), Autosomal recessive; Silver spastic paraplegia syndrome, 270685 (3), Autosomal dominant; Neuropathy, distal hereditary motor, type VA, 600794 (3), Autosomal dominant; Encephalopathy, progressive, with or without lipodystrophy, 615924 (3), Autosomal recessive	Bscl2 (MGI:1298392)		chr11	62690261	62709618	11q13	11q12.3	606158	26580	ENSG00000168000
BSDC1	BSDC1	BSD domain-containing protein 1		Bsdc1 (MGI:1913466)		chr1	32364632	32394440	1p35.1	1p35.1	617518	55108	ENSG00000160058
BSG	BSG	Basigin (blood group OK)	[Blood group, OK], 111380 (3)	Bsg (MGI:88208)		chr19	571282	583492	19p13.3	19p13.3	109480	682	ENSG00000172270
BSN	BSN, ZNF231	Bassoon, mouse, homolog of		Bsn (MGI:1277955)		chr3	49554476	49671548	3p21.31	3p21.31	604020	8927	ENSG00000164061
BSND	BSND	Barttin	Sensorineural deafness with mild renal dysfunction, 602522 (3), Autosomal recessive; Bartter syndrome, type 4a, 602522 (3), Autosomal recessive	Bsnd (MGI:2153465)		chr1	54998932	55017171	1p31	1p32.3	606412	7809	ENSG00000162399
BSPH1	BSPH1	Bovine seminal plasma protein-like 1		Bsph1 (MGI:2685613)		chr19	47967257	47992169	19q13.32	19q13.33	612213	100131137	ENSG00000188334
BST1	BST1	Bone marrow stromal cell antigen 1		Bst1 (MGI:105370)	previously assigned to 14q32.3	chr4	15701865	15774177	4p15.32	4p15.32	600387	683	ENSG00000109743
BST2	BST2	Bone marrow stromal cell antigen				chr19	17402938	17405629	19p13.2	19p13.11	600534	684	ENSG00000130303
BSX	BSX1	Brain-specific homeobox, mouse, homolog of		Bsx (MGI:2669849)		chr11	122977569	122981833	11q24.1	11q24.1	611074	390259	ENSG00000188909
BTAF1	BTAF1, TAFII170, TAF172, MOT1	BTAF1 RNA polymerase II, B-TFIID transcription factor-associated, 170kD (Mot1, S. cerevisiae, homolog of)		Btaf1 (MGI:2147538)		chr10	91923769	92031436	10q22-q23	10q23.32	605191	9044	ENSG00000095564
BTBD10	BTBD10	BTB/POZ domain-containing protein 10		Btbd10 (MGI:1916065)		chr11	13387995	13463296	11p15.2	11p15.3	615933	84280	ENSG00000148925
BTBD3	BTBD3, KIAA0952	BTB/POZ domain-containing protein 3		Btbd3 (MGI:2385155)		chr20	11890722	11926594	20p12.2	20p12.2	615566	22903	ENSG00000132640
BTBD7	BTBD7, FUP1	BTB/POX domain-containing protein 7		Btbd7 (MGI:1917858)		chr14	93237549	93333035	14q32.1	14q32.12	610386	55727	ENSG00000011114
BTBD8	KIAA1107, APACHE	KIAA1107 gene		Btbd8 (MGI:3646208)		chr1	92080344	92188508	1p22.1	1p22.1	617945	284697	ENSG00000189195
BTBD9	BTBD9, KIAA1880	BTB/POZ domain-containing protein 9		Btbd9 (MGI:1916625)		chr6	38168450	38640540	6p21	6p21.2	611237	114781	ENSG00000183826
BTC	BTC	Betacellulin		Btc (MGI:99439)	tightly linked to Areg in mouse	chr4	74744758	74794717	4q13-q21	4q13.3	600345	685	ENSG00000174808
BTD	BTD	Biotinidase	Biotinidase deficiency, 253260 (3), Autosomal recessive	Btd (MGI:1347001)		chr3	15601351	15722515	3p25	3p25.1	609019	686	ENSG00000169814
BTF3P11	TNFRSF11B, OPG, OCIF	Tumor necrosis factor receptor superfamily, member 11B				chr13	76928450	76929089	13q22	13q22.3	602543	690
BTG1	BTG1	B-cell translocation gene 1, anti-proliferative		Btg1 (MGI:88215)		chr12	92140277	92145845	12q22	12q21.33	109580	694	ENSG00000133639
BTG2	BTG2, PC3	B-cell translocation gene 2 (pheochromocytoma cell-3)		Btg2 (MGI:108384)		chr1	203305518	203309601	1q32	1q32.1	601597	7832	ENSG00000159388
BTG3	BTG3, ANA, TOB5	B-cell translocation gene 3		Btg3 (MGI:109532)		chr21	17593652	17612939	21q11.2-q21.1	21q21.1	605674	10950	ENSG00000154640
BTG4	BTG4, PC3B	B-cell translocation gene 4		Btg4 (MGI:1860140)		chr11	111383827	111514733	11q23	11q23.1	605673	54766	ENSG00000137707
BTK	BTK, AGMX1, IMD1, XLA, AT, IGHD3	Bruton agammaglobulinemia tyrosine kinase	Isolated growth hormone deficiency, type III, with agammaglobulinemia, 307200 (3), X-linked recessive; Agammaglobulinemia, X-linked 1, 300755 (3), X-linked recessive	Btk (MGI:88216)		chrX	101349446	101390795	Xq21.3-q22	Xq22.1	300300	695	ENSG00000010671
BTLA	BTLA	B- and T-lymphocyte attenuator		Btla (MGI:2658978)		chr3	112463029	112499756	3q13.2	3q13.2	607925	151888	ENSG00000186265
BTN1A1	BTN1A1, BTN	Butyrophilin		Btn1a1 (MGI:103118)		chr6	26500302	26510424	6p22.1	6p22.2	601610	696	ENSG00000124557
BTN2A1	BTN2A1, BTF1	Butyrophilin, subfamily 2, member A1				chr6	26457903	26476621	6p22.1	6p22.2	613590	11120	ENSG00000112763
BTN2A2	BTN2A2, BTF2	Butyrophilin, subfamily 2, member A2		Btn2a2 (MGI:3606486)		chr6	26382892	26394873	6p22.1	6p22.2	613591	10385	ENSG00000124508
BTN2A3P	BTN2A3	Butyrophilin, subfamily 2, member A3				chr6	26421390	26430587	6p22.1	6p22.2	613592	54718	ENSG00000124549
BTN3A1	BTN3A1, BTF5, CD277	Butyrophilin, subfamily 3, member A1				chr6	26402268	26415215	6p22.1	6p22.2	613593	11119	ENSG00000026950
BTN3A2	BTN3A2, BTF4	Butyrophilin, subfamily 3, member A2				chr6	26365158	26378319	6p22.1	6p22.2	613594	11118	ENSG00000186470
BTN3A3	BTN3A3, BTF3	Butyrophilin, subfamily 3, member A3				chr6	26440503	26453414	6p22.1	6p22.2	613595	10384	ENSG00000111801
BTNL2	BTNL2, SS2	Butyrophilin-like protein 2	{Sarcoidosis, susceptibility to, 2}, 612387 (3), Autosomal dominant	Btnl2 (MGI:1859549)		chr6	32393338	32408878	6p21.3	6p21.32	606000	56244	ENSG00000204290
BTNL3	BTNL3	Butyrophilin-like protein 3				chr5	180988845	181006726	5q35	5q35.3	606192	10917	ENSG00000168903
BTNL8	BTNL8, BTN9.2	Butyrophilin-like protein 8				chr5	180899076	180952165	5q35.3	5q35.3	615606	79908	ENSG00000113303
BTRC	BTRC, BTRCP	Beta-transducin repeat-containing protein		Btrc (MGI:1338871)		chr10	101353807	101557320	10q24-q25	10q24.32	603482	8945	ENSG00000166167
BUB1	BUB1	BUB1 mitotic checkpoint serine/threonine kinase	Colorectal cancer with chromosomal instability, somatic, 114500 (3)	Bub1 (MGI:1100510)		chr2	110637527	110678106	2q14	2q13	602452	699	ENSG00000169679
BUB1B	BUB1B, BUBR1, MVA1	BUB1 mitotic checkpoint serine/threonine kinase B	Colorectal cancer, somatic, 114500 (3); [Premature chromatid separation trait], 176430 (3), Autosomal dominant; Mosaic variegated aneuploidy syndrome 1, 257300 (3), Autosomal recessive	Bub1b (MGI:1333889)		chr15	40161068	40221122	15q15	15q15.1	602860	701	ENSG00000156970
BUB3	BUB3	BUB3 mitotic checkpoint protein		Bub3 (MGI:1343463)		chr10	123154243	123170466	10q24-q26	10q26.13	603719	9184	ENSG00000154473
BUD23	BUD23, WBSCR22, MERM1	rRNA methyltransferase and ribosome maturation factor Bud23		Bud23 (MGI:1913388)		chr7	73683570	73698211	7q11.23	7q11.23	615733	114049	ENSG00000071462
BUD31	BUD31, G10	Bud31, S. cerevisiae, homolog of				chr7	99408640	99419615	7q22.1	7q22.1	603477	8896	ENSG00000106245
BVES	BVES, HBVES, POPDC1, LGMDR25	Blood vessel epicardial substance	Muscular dystrophy, limb-girdle, autosomal recessive 25, 616812 (3), Autosomal recessive	Bves (MGI:1346013)		chr6	105096821	105137156	6q21	6q21	604577	11149	ENSG00000112276
BYSL	BYSL	By the ribosomal protein S6 gene, Drosophila, homolog-like (bystin)		Bysl (MGI:1858419)		chr6	41921498	41933045	6p21.1	6p21.1	603871	705	ENSG00000112578
C10orf90	C10orf90, FATS	Chromosome 10 open reading frame 90		D7Ertd443e (MGI:1196431)		chr10	126424996	126670509	10q26.2	10q26.2	617735	118611	ENSG00000154493
C10orf99	C10orf99, CSBF, AP57	Chromosome 10 open reading frame 99				chr10	84173763	84185293	10q23.1	10q23.1	617775	387695	ENSG00000188373
C11orf21	C11orf21	Chromosome 11 open reading frame 21				chr11	2295627	2303139	11p15.5	11p15.5	611033	29125	ENSG00000110665
C11orf24	C11orf24	Chromosome 11 open reading frame 24		1810055G02Rik (MGI:1919306)		chr11	68261337	68271972	11q13	11q13.2	610880	53838	ENSG00000171067
C11orf54	C11orf54, PTOD012	Chromosome 11 open reading frame 54		4931406C07Rik (MGI:1918234)		chr11	93741593	93764748	11q21	11q21	615810	28970	ENSG00000182919
C11orf80	C11orf80, HYDM4	Chromosome 11 open reading frame 80	Hydatidiform mole, recurrent, 4, 618432 (3)	Gm960 (MGI:2685806)		chr11	66744735	66843515	11q13.2	11q13.2	616109	79703	ENSG00000173715
C11orf95	C11orf95	Chromosome 11 open reading frame 95		2700081O15Rik (MGI:1919667)		chr11	63759891	63768774	11q13	11q13.1	615699	65998	ENSG00000188070
C12orf10	C12orf10, MYG1	Chromosome 12 open reading frame 10		Myg1 (MGI:1929864)		chr12	53299694	53307176	12q13	12q13.13	611366	60314	ENSG00000139637
C12orf4	C12orf4	Chromosome 12 open reading frame 4	Mental retardation, autosomal recessive 66, 618221 (3), Autosomal recessive	D6Wsu163e (MGI:107893)		chr12	4487729	4538507	12p13.3	12p13.32	616082	57102	ENSG00000047621
C12orf57	C12orf57, C10, TEMTYS	Chromosome 12 open reading frame 57	Temtamy syndrome, 218340 (3), Autosomal recessive	Grcc10 (MGI:1315201)		chr12	6943437	6946002	12p13	12p13.31	615140	113246	ENSG00000111678
C12orf65	C12orf65, COXPD7, SPG55	Chromosome 12 open reading frame 65	Spastic paraplegia 55, autosomal recessive, 615035 (3), Autosomal recessive; Combined oxidative phosphorylation deficiency 7, 613559 (3), Autosomal recessive	2810006K23Rik (MGI:1919900)		chr12	123233435	123257959	12q24.31	12q24.31	613541	91574	ENSG00000130921
C12orf66	C12orf66	Chromosome 12 open reading frame 66		BC048403 (MGI:2670984)		chr12	64186311	64222295	12q14.2	12q14.2	617420	144577	ENSG00000174206
C12orf73	C12orf73, BR	Chromosome 12 open reading frame 73 (brawnin)				chr12	103950193	103965754	12q23.3	12q23.3	618812	728568	ENSG00000204954
C14orf39	C14orf39, SIX6OS1	Chromosome 14 open reading frame 39		4930447C04Rik (MGI:1923051)		chr14	60435953	60499773	14q23.1	14q23.1	617307	317761	ENSG00000179008
C15orf41	C15orf41	Chromosome 15 open reading fram 41	Dyserythropoietic anemia, congenital, type Ib, 615631 (3), Autosomal recessive	BC052040 (MGI:3026886)		chr15	36579610	36810247	15q14	15q14	615626	84529	ENSG00000186073
C15orf48	C15orf48, NMES1	Chromosome 15 open reading frame 48		AA467197 (MGI:3034182)		chr15	45430528	45433448	15q21.1	15q21.1	608409	84419	ENSG00000166920
C17orf49	C17orf49, BAP18	Chromosome 17 open reading frame 49		0610010K14Rik (MGI:1915609)		chr17	7014781	7017519	17p13.1	17p13.1	617215	124944	ENSG00000258315
C17orf53	HROB, MCM8IP, C17orf53	Homologous recombination factor with OB-fold		Hrob (MGI:2387601)		chr17	44141929	44162476	17q21.31	17q21.31	618611	78995	ENSG00000125319
C18orf54	C18orf54, LAS2	Chromosome 18 open reading frame 54		4930503L19Rik (MGI:1922045)		chr18	54357905	54382034	18q21	18q21.2	613258	162681	ENSG00000166845
C19orf12	C19orf12, NBIA4, SPG43	Chromosome 19 open reading frame 12	Neurodegeneration with brain iron accumulation 4, 614298 (3), Autosomal recessive, Autosomal dominant; ?Spastic paraplegia 43, autosomal recessive, 615043 (3), Autosomal recessive	1600014C10Rik (MGI:1919494)	mutation identified in 1 SPG43 family	chr19	29698885	29715788	19q12	19q12	614297	83636	ENSG00000131943
C1D	C1D, SUNCOR	Nuclear DNA-binding protein C1D		C1d (MGI:1927354)	pseudogene on chr.10	chr2	68041129	68063003	2p13-p12	2p14	606997	10438	ENSG00000197223
C1GALT1	C1GALT1	Core 1 synthase, glycoprotein-N-acetylgalactosamine 3-beta-galactosyltransferase, 1		C1galt1 (MGI:2151071)		chr7	7182543	7248615	7p14-p13	7p22.1-p21.3	610555	56913	ENSG00000106392
C1GALT1C1	C1GALT1C1, COSMC, C1GALT2, TNPS	C1GALT1-specific chaperone 1	Tn polyagglutination syndrome, somatic, 300622 (3)	C1galt1c1 (MGI:1913493)		chrX	120625673	120630149	Xq23	Xq24	300611	29071	ENSG00000171155
C1orf109	C1orf109	Chromosome 1 open reading frame 109		9930104L06Rik (MGI:3041172)		chr1	37681569	37692335	1p34.3	1p34.3	614799	54955	ENSG00000116922
C1orf116	SARG, C1orf116	Specifically androgen-regulated gene		AA986860 (MGI:2138143)		chr1	207018520	207032760	1q32.2	1q32.1	611680	79098	ENSG00000182795
C1orf194	C10orf194	Chromosome 1 open reading frame 194		1700013F07Rik (MGI:1922754)		chr1	109105950	109113830	1p13.3	1p13.3	618682	127003	ENSG00000179902
C1orf43	C1orf43, NS5ATP4, NICE3	Chromosome 1 open reading frame 43		4933434E20Rik (MGI:1914027)		chr1	154206719	154220796	1q21.3	1q21.3	617428	25912	ENSG00000143612
C1orf61	C1orf61, CROC4	Chromosome 1 open reading frame 61				chr1	156404251	156456648	1q22	1q22	618747	10485	ENSG00000125462
C1QA	C1QA	Complement component 1, q subcomponent, A chain	C1q deficiency, 613652 (3), Autosomal recessive	C1qa (MGI:88223)		chr1	22636627	22639681	1p36.3-p34.1	1p36.12	120550	712	ENSG00000173372
C1QB	C1QB	Complement component 1, q subcomponent, B chain	C1q deficiency, 613652 (3), Autosomal recessive	C1qb (MGI:88224)		chr1	22653235	22661636	1p36.3-p34.1	1p36.12	120570	713	ENSG00000173369
C1QBP	C1QBP, HABP1, COXPD33	Complement component C1q binding protein (hyaluronic acid-binding protein 1)	Combined oxidative phosphorylation deficiency 33, 617713 (3), Autosomal recessive	C1qbp (MGI:1194505)		chr17	5432776	5439154	17p13.3	17p13.2	601269	708	ENSG00000108561
C1QC	C1QC, C1QG	Complement component 1, q subcomponent, C chain	C1q deficiency, 613652 (3), Autosomal recessive	C1qc (MGI:88225)		chr1	22643632	22648107	1p36.3-p34.1	1p36.12	120575	714	ENSG00000159189
C1QL1	C1QL1, CRF, C1QRF	Complement component 1, q subcomponent-like 1		C1ql1 (MGI:1344400)		chr17	44959692	44968302	17q21	17q21.31	611586	10882	ENSG00000131094
C1QL2	C1QL2, CTRP10, C1QTNF10	Complement component 1, q subcomponent-like 2		C1ql2 (MGI:3032521)		chr2	119156242	119158750	2q14.2	2q14.2	614330	165257	ENSG00000144119
C1QL3	C1QL3, CTRP13, K100	Complement component 1, q subcomponent-like 3		C1ql3 (MGI:2387350)		chr10	16513733	16521878	10p13	10p13	615227	389941	ENSG00000165985
C1QL4	C1QL4, CTRP11	Complement component 1, q subcomponent-like 4		C1ql4 (MGI:3579909)		chr12	49332408	49337194	12q13	12q13.12	615229	338761	ENSG00000186897
C1QTNF1	C1QTNF1, GIP	C1q- and tumor necrosis factor-related protein 1		C1qtnf1 (MGI:1919254)		chr17	79022933	79049787	17q25	17q25.3	610365	114897	ENSG00000173918
C1QTNF12	FAM132A, C1QDC2, C1QTNF12	Family with sequence similarity 132, member A		C1qtnf12 (MGI:1914639)		chr1	1242447	1247217	1p36.33	1p36.33	616593	388581	ENSG00000184163
C1QTNF2	C1QTNF2, CTRP2	C1q- and TNF-related protein 2		C1qtnf2 (MGI:1916433)		chr5	160347557	160370655	5q33.3	5q33.3	618647	114898	ENSG00000145861
C1QTNF3	C1ATNF3, CTRP3, CORS26	C1q- and tumor necrosis factor-related protein 3		C1qtnf3 (MGI:1932136)		chr5	34017857	34244723	5p13	5p13.2	612045	114899	ENSG00000082196
C1QTNF4	C1QTNF4, CTRP4	C1q- and tumor necrosis factor-related protein 4		C1qtnf4 (MGI:1914695)		chr11	47589663	47596335	11p11.2	11p11.2	614911	114900	ENSG00000172247
C1QTNF5	C1QTNF5, CTRP5, LORD	C1q- and tumor necrosis factor-related protein 5	Retinal degeneration, late-onset, autosomal dominant, 605670 (3), Autosomal dominant	C1qtnf5 (MGI:2385958)		chr11	119338941	119346704	11q23.3	11q23.3	608752	114902	ENSG00000223953
C1QTNF6	C1QTNF6, CTFP6	C1q- and tumor necrosis factor-related protein 6		C1qtnf6 (MGI:1919959)		chr22	37180165	37199422	22q12.3	22q12.3	614910	114904	ENSG00000133466
C1QTNF8	C1QTNF8, CTRP8	C1q- and tumor necrosis factor-related protein 8				chr16	1088225	1096305	16p13.3	16p13.3	614147	390664	ENSG00000184471
C1QTNF9	C1QTNF9A, CTRP9, C1QTNF9	C1q- and tumor necrosis factor-related protein 9A				chr13	24307165	24322530	13q12.12	13q12.12	614285	338872	ENSG00000240654
C1QTNF9B	C1QTNF9B, CTRP9B	C1q- and tumor necrosis factor-related protein 9B		C1qtnf9 (MGI:3045252)		chr13	23891098	23897501	13q12.12	13q12.12	614148	387911	ENSG00000205863
C1R	C1R, EDSPD1	Complement component-1, r subcomponent	Ehlers-Danlos syndrome, periodontal type, 1, 130080 (3), Autosomal dominant	C1rb,C1ra (MGI:3779804,MGI:1355313)		chr12	7080218	7092444	12p13	12p13.31	613785	715	ENSG00000159403
C1RL	C1RL, CLSPA, C1RLP	Complement component C1r-like protein		C1rl (MGI:2660692)		chr12	7094553	7109213	12p13.31	12p13.31	608974	51279	ENSG00000139178
C1S	C1S, EDSPD2	Complement component-1, s subcomponent	Ehlers-Danlos syndrome, periodontal type, 2, 617174 (3), Autosomal dominant; C1s deficiency, 613783 (3)	C1s2,C1s1 (MGI:1355312,MGI:3644269)		chr12	7060717	7071031	12p13	12p13.31	120580	716	ENSG00000182326
C2	C2, ARMD14	Complement component-2	C2 deficiency, 217000 (3), Autosomal recessive; {Macular degeneration, age-related, 14, reduced risk of}, 615489 (3)	C2 (MGI:88226)	no crossover with BF	chr6	31897782	31945673	6p21.3	6p21.33	613927	717	ENSG00000166278
C20orf194	C20orf194	Chromosome 20 open reading frame 194		4930402H24Rik (MGI:1923029)		chr20	3249301	3407661	20p13	20p13	614146	25943	ENSG00000088854
C2CD2	C2CD2, TMEM24L, C21orf25	C2 calcium-dependent domain-containing protein 2		C2cd2 (MGI:1891883)		chr21	41885109	41954017	21q22.3	21q22.3	617581	25966	ENSG00000157617
C2CD2L	C2CD2L, TMEM24	C2 calcium-dependent domain-containing protein 2-like		C2cd2l (MGI:1919014)		chr11	119106751	119118543	11q23.3	11q23.3	617582	9854	ENSG00000172375
C2CD3	C2CD3, OFD14	C2 calcium-dependent domain-containing protein 3	Orofaciodigital syndrome XIV, 615948 (3), Autosomal recessive	C2cd3 (MGI:2142166)		chr11	74012577	74171209	11q13.4	11q13.4	615944	26005	ENSG00000168014
C2CD4A	C2CD4A, NLF1	C2 calcium-dependent domain containing 4A		C2cd4a (MGI:3645763)		chr15	62066976	62070916	15q21.3	15q22.2	610343	145741	ENSG00000198535
C2CD4B	C2CD4B, NLF2	C2 calcium-dependent domain containing 4B		C2cd4b (MGI:1922947)		chr15	62163534	62165731	15q21.3	15q22.2	610344	388125	ENSG00000205502
C2CD4C	C2CD4C, NLF3, KIAA1957	C2 calcium-dependent domain containing 4C		C2cd4c (MGI:2685084)		chr19	405434	409146	19p13.3	19p13.3	610336	126567	ENSG00000183186
C2CD5	C2CD5, CDP138, KIAA0528	C2 calcium-dependent domain-containing protein 5		C2cd5 (MGI:1921991)		chr12	22448545	22544545	12p12.1	12p12.1	618044	9847	ENSG00000111731
C2orf68	C2orf68, HCRCN81	Chromosome 2 open reading frame 68		0610030E20Rik (MGI:1915614)		chr2	85605253	85612065	2p11.2	2p11.2	618519	388969	ENSG00000168887
C2orf80	C2orf80, GONDA1	Chromosome 2 open reading frame 80		D630023F18Rik (MGI:2138198)		chr2	208165346	208190257	2q34	2q33.3	615536	389073	ENSG00000188674
C2orf88	C2orf88, SMAKAP	Small membrane protein kinase A-anchoring protein		1700019D03Rik (MGI:1914330)		chr2	189879478	190203483	2q32.2	2q32.2	615117	84281	ENSG00000187699
C3	C3, ARMD9, AHUS5	Complement component-3	{Hemolytic uremic syndrome, atypical, susceptibility to, 5}, 612925 (3), Autosomal dominant; C3 deficiency, 613779 (3), Autosomal recessive; {Macular degeneration, age-related, 9}, 611378 (3)	C3 (MGI:88227)	LE ~7cM in males vs. C3 RFLP	chr19	6677703	6720649	19p13.3-p13.2	19p13.3	120700	718	ENSG00000125730
C3AR1	C3AR1, C3AR	Complement component 3a receptor 1		C3ar1 (MGI:1097680)		chr12	8056843	8066358	12p13.31	12p13.31	605246	719	ENSG00000171860
C3orf52	C3orf52, TTMP	Chromosome 3 open reading frame 52		BC016579 (MGI:2384848)		chr3	112086334	112136378	3q13.2	3q13.2	611956	79669	ENSG00000114529
C4A	C4A, C4S, C4AD	Complement component-4A	C4a deficiency, 614380 (3), Autosomal recessive; [Blood group, Rodgers], 614374 (3)	C4b,C4a (MGI:98320,MGI:88228)	order: HLA-B, C2, BF, C4A, C4B, CYP21, DR	chr6	31982056	32002680	6p21.3	6p21.33	120810	720	ENSG00000244731
C4B	C4B, C4F, C4BD	Complement component-4B	C4B deficiency, 614379 (3)	C4b,C4a (MGI:98320,MGI:88228)	10kb from C4S	chr6	32014794	32035417	6p21.3	6p21.33	120820	721	ENSG00000224389
C4BPA	C4BPA	Complement component 4-binding protein, alpha polypeptide			same RE fragment as C4BPB	chr1	207104231	207144971	1q32	1q32.2	120830	722	ENSG00000123838
C4BPB	C4BPB	Complement component 4-binding protein, beta polypeptide				chr1	207088794	207099992	1q32	1q32.1	120831	725	ENSG00000123843
C4orf46	C4orf46, RCDG1	Chromosome 4 open reading frame 46		4930579G24Rik (MGI:1923189)		chr4	158666674	158672055	4q32.1	4q32.1	616210	201725	ENSG00000205208
C4orf48	C4orf48	chromosome 4 open reading frame 48				chr4	2035609	2043969	4p16.3	4p16.3	614690	401115	ENSG00000243449
C4orf54	C4orf54, LOC285556, FOPV	Chromosome 4 open reading frame 54		1110002E22Rik (MGI:1915066)		chr4	99636528	99657805	4q23	4q23	617881	285556	ENSG00000248713
C5	C5, C5D, ECLZB	Complement component-5	[Eculizumab, poor response to], 615749 (3), Autosomal dominant; C5 deficiency, 609536 (3)	Hc (MGI:96031)		chr9	120952334	121074864	9q34.1	9q33.2	120900	727	ENSG00000106804
C5AR1	C5AR1, C5R1, C5AR	Complement component 5a receptor 1		C5ar1 (MGI:88232)		chr19	47309860	47322065	19q13.3-q13.4	19q13.32	113995	728	ENSG00000197405
C5AR2	C5AR2, GPF77, C5L2	Complement component 5a receptor 2		C5ar2 (MGI:2442013)		chr19	47331613	47347328	19q13.4	19q13.32	609949	27202	ENSG00000134830
C5orf30	C5orf30	Chromosome 5 open reading frame 30		Macir (MGI:1277184)		chr5	103258373	103278659	5q21.1	5q21.1	616608	90355	ENSG00000181751
C5orf38	CEI	Coordinated expression to IRXA2				chr5	2751892	2758577	5p15.33	5p15.33	610522	153571	ENSG00000186493
C6	C6	Complement component-6	C6 deficiency, 612446 (3); Combined C6/C7 deficiency (3)	C6 (MGI:88233)		chr5	41142115	41261485	5p13	5p13.1	217050	729	ENSG00000039537
C6orf120	C6orf120	Chromosome 6 open reading frame 120		1600012H06Rik (MGI:1915162)		chr6	169702111	169706359	6q27	6q27	616987	387263	ENSG00000185127
C6orf89	C6orf89, BRAP, AMFION	Bombesin receptor-activated protein		BC004004 (MGI:2136782)		chr6	36834885	36928963	6p21.2	6p21.2	616642	221477	ENSG00000198663
C7	C7	Complement component-7	C7 deficiency, 610102 (3)	C7 (MGI:88235)		chr5	40909496	40984642	5p13	5p13.1	217070	730	ENSG00000112936
C7orf31	C7orf31	Chromosome 7 open reading frame 31		4921507P07Rik (MGI:1918071)		chr7	25134691	25180353	7p15.3	7p15.3	616071	136895	ENSG00000153790
C8A	C8A	Complement component-8, alpha polypeptide	C8 deficiency, type I, 613790 (3), Autosomal recessive	C8a (MGI:2668347)		chr1	56854795	56918222	1p32	1p32.2	120950	731	ENSG00000157131
C8B	C8B	Complement component-8, beta polypeptide	C8 deficiency, type II, 613789 (3), Autosomal recessive	C8b (MGI:88236)		chr1	56929206	56974382	1p32	1p32.2	120960	732	ENSG00000021852
C8G	C8G	Complement component-8, gamma polypeptide		C8g (MGI:88237)		chr9	136944869	136946980	9q34.3	9q34.3	120930	733	ENSG00000176919
C8orf37	C8orf37, CORD16, RP64, BBS21	Chromosome 8 open reading frame 37	Retinitis pigmentosa 64, 614500 (3), Autosomal recessive; Bardet-Biedl syndrome 21, 617406 (3), Autosomal recessive; Cone-rod dystrophy 16, 614500 (3), Autosomal recessive	2610301B20Rik (MGI:1914407)		chr8	95244912	95269200	8q22.1	8q22.1	614477	157657	ENSG00000156172
C9	C9, C9D, ARMD15	Complement component-9	{Macular degeneration, age-related, 15, susceptibility to}, 615591 (3); C9 deficiency, 613825 (3)	C9 (MGI:1098282)		chr5	39284139	39364494	5p13	5p13.1	120940	735	ENSG00000113600
C9orf116	C9orf116, PIERCE1	p53-induced expression in RB-null cells 1		1700007K13Rik (MGI:1916577)		chr9	135495180	135499868	9q34.3	9q34.3	614502	138162	ENSG00000160345
C9orf64	C9orf64	Chromosome 9 open reading frame 64		2210016F16Rik (MGI:1917403)		chr9	83938310	83956985	9q21.32	9q21.32	611342	84267	ENSG00000165118
C9orf72	C9orf72, FTDALS1, FTDALS, ALSFTD	Chromosome 9 open reading frame 72	Frontotemporal dementia and/or amyotrophic lateral sclerosis 1, 105550 (3), Autosomal dominant	C9orf72 (MGI:1920455)		chr9	27546545	27573865	9p21	9p21.2	614260	203228	ENSG00000147894
CA1	CA1	Carbonic anhydrase I		Car1 (MGI:88268)		chr8	85327607	85378112	8q22	8q21.2	114800	759	ENSG00000133742
CA10	CA10, CARPX	Carbonic anhydrase X		Car10 (MGI:1919855)		chr17	51630312	52160016	17q21.33-q22	17q21-q22	604642	56934	ENSG00000154975
CA11	CA11, CARP2	Carbonic anhydrase XI		Car11 (MGI:1336193)		chr19	48637945	48646186	19q13.2-q13.3	19q13.33	604644	770	ENSG00000063180
CA12	CA12	Carbonic anhydrase XII	Hyperchlorhidrosis, isolated, 143860 (3), Autosomal recessive	Car12 (MGI:1923709)		chr15	63321377	63382109	15q22	15q22.2	603263	771	ENSG00000074410
CA14	CA14	Carbonic anhydrase XIV		Car14 (MGI:1344341)		chr1	150257257	150265861	1q21	1q21.2	604832	23632	ENSG00000118298
CA2	CA2	Carbonic anhydrase II	Osteopetrosis, autosomal recessive 3, with renal tubular acidosis, 259730 (3), Autosomal recessive	Car2 (MGI:88269)	CA1, CA2 linked in monkey and mouse	chr8	85463901	85481492	8q22	8q21.2	611492	760	ENSG00000104267
CA3	CA3	Carbonic anhydrase III		Car3 (MGI:88270)		chr8	85438858	85449039	8q22	8q21.2	114750	761	ENSG00000164879
CA4	CA4, RP17	Carbonic anhydrase IV	Retinitis pigmentosa 17, 600852 (3), Autosomal dominant	Car4 (MGI:1096574)		chr17	60149941	60179020	17q23	17q23.1	114760	762	ENSG00000167434
CA5A	CA5A, CA5AD	Carbonic anhydrase VA (mitochondrial)	Hyperammonemia due to carbonic anhydrase VA deficiency, 615751 (3), Autosomal recessive	Car5a (MGI:101946)	pseudogene on 16p	chr16	87881548	87936574	16q24.3	16q24.2	114761	763	ENSG00000174990
CA5B	CA5B	Carbonic anhydrase VB, mitochondrial		Car5b (MGI:1926249)		chrX	15738269	15788410	Xp22.1	Xp22.2	300230	11238	ENSG00000169239
CA6	CA6	Carbonic anhydrase VI		Car6 (MGI:1333786)		chr1	8945867	8975091	1p36.33-p36.22	1p36.23	114780	765	ENSG00000131686
CA7	CA7	Carbonic anhydrase VII		Car7 (MGI:103100)		chr16	66844413	66854148	16q21-q23	16q22.1	114770	766	ENSG00000168748
CA8	CA8, CALS, CARP, CAMRQ3	Carbonic anhydrase VIII	Cerebellar ataxia and mental retardation with or without quadrupedal locomotion 3, 613227 (3), Autosomal recessive	Car8 (MGI:88253)		chr8	60185411	60281399	8q11-q12	8q12.1	114815	767	ENSG00000178538
CA9	CA9, MN	Carbonic anhydrase IX		Car9 (MGI:2447188)	previously assigned to 17q21.2	chr9	35673808	35681158	9p13.3	9p13.3	603179	768	ENSG00000107159
CAB39	CAB39	Calcium-binding protein 39		Cab39 (MGI:107438)		chr2	230712841	230821074	2q37.1	2q37.1	612174	51719	ENSG00000135932
CAB39L	CAB39L	Calcium-binding protein 39-like protein		Cab39l (MGI:1914081)		chr13	49308649	49444850	13q14.2	13q14.2	612175	81617	ENSG00000102547
CABIN1	CABIN1, CAIN	Calcineurin-binding protein 1		Cabin1 (MGI:1298375)		chr22	24011191	24178627	22q11.2	22q11.23	604251	23523	ENSG00000099991
CABLES2	CABLES2, C20orf150	CDK5 and ABL enzyme substrate 3		Cables2 (MGI:2182335)		chr20	62388629	62407282	20q13.33	20q13.33	618772	81928	ENSG00000149679
CABP2	CABP2, DFNB93	Calcium-binding protein 2	Deafness, autosomal recessive 93, 614899 (3), Autosomal recessive	Cabp2 (MGI:1352749)		chr11	67518911	67523445	11q13.1	11q13.2	607314	51475	ENSG00000167791
CABP4	CABP4, CRSD, CSNB2B	Calcium-binding protein 4	Cone-rod synaptic disorder, congenital nonprogressive, 610427 (3), Autosomal recessive	Cabp4 (MGI:1920910)		chr11	67452402	67461773	11q13.1	11q13.2	608965	57010	ENSG00000175544
CABP5	CABP5, CABP3	Calcium-binding protein 5		Cabp5 (MGI:1352746)		chr19	48029382	48048341	19q13.33	19q13.33	607315	56344	ENSG00000105507
CABP7	CABP7, CALN2	Calcium-binding protein 7		Cabp7 (MGI:2183437)		chr22	29720002	29731832	22q12.2	22q12.2	618759	164633	ENSG00000100314
CABS1	CABS1, CLPH, C4orf35	Calcium-binding protein, spermatid-associated 1		Cabs1 (MGI:1918227)		chr4	70334980	70337115	14q13.3	4q13.3	618600	85438	ENSG00000145309
CABYR	CABYR, FSP2	Calcium-binding tyrosine phosphorylation-regulated protein		Cabyr (MGI:1918382)		chr18	24138955	24161599	18q12.2	18q11.2	612135	26256	ENSG00000154040
CACFD1	CACFD1, FLOWER, C9orf7	Calcium channel FLOWER-domain containing protein 1		Cacfd1 (MGI:1924317)		chr9	133459964	133470843	9q34.2	9q34.2	613104	11094	ENSG00000160325
CACNA1A	CACNA1A, CACNL1A4, SCA6, EIEE42	Calcium channel, voltage-dependent, P/Q type, alpha 1A subunit	Spinocerebellar ataxia 6, 183086 (3), Autosomal dominant; Epileptic encephalopathy, early infantile, 42, 617106 (3), Autosomal dominant; Migraine, familial hemiplegic, 1, with progressive cerebellar ataxia, 141500 (3), Autosomal dominant; Episodic ataxia, type 2, 108500 (3), Autosomal dominant; Migraine, familial hemiplegic, 1, 141500 (3), Autosomal dominant	Cacna1a (MGI:109482)		chr19	13206441	13506478	19p13	19p13.13	601011	773	ENSG00000141837
CACNA1B	CACNA1B, CACNL1A5, NEDNEH	Calcium channel, voltage-dependent, L type, alpha 1B subunit	Neurodevelopmental disorder with seizures and nonepileptic hyperkinetic movements, 618497 (3), Autosomal recessive	Cacna1b (MGI:88296)		chr9	137877781	138124618	9q34	9q34.3	601012	774	ENSG00000148408
CACNA1C	CACNA1C, CACNL1A1, CCHL1A1, TS. LQT8	Calcium channel, voltage-dependent, L type, alpha 1C subunit	Timothy syndrome, 601005 (3), Autosomal dominant; Long QT syndrome 8, 618447 (3); Brugada syndrome 3, 611875 (3)	Cacna1c (MGI:103013)		chr12	1969551	2697949	12p13.3	12p13.33	114205	775	ENSG00000151067
CACNA1D	CACNA1D, CACNL1A2, CCHL1A2, SANDD, PASNA	Calcium channel, voltage-dependent, L type, alpha 1D subunit	Primary aldosteronism, seizures, and neurologic abnormalities, 615474 (3), Autosomal dominant; Sinoatrial node dysfunction and deafness, 614896 (3), Autosomal recessive	Cacna1d (MGI:88293)		chr3	53494610	53813732	3p21.1	3p21.1	114206	776	ENSG00000157388
CACNA1E	CACNA1E, CACNL1A6, EIEE69	Calcium channel, voltage-dependent, alpha 1E subunit	Epileptic encephalopathy, early infantile, 69, 618285 (3), Autosomal dominant	Cacna1e (MGI:106217)		chr1	181317711	181808083	1q25-q31	1q25.3	601013	777	ENSG00000198216
CACNA1F	CACNA1F, CSNB2, CORDX3, CSNB2A, AIED, OA2	Calcium channel, voltage-dependent, alpha-1F subunit	Cone-rod dystrophy, X-linked, 3, 300476 (3), X-linked recessive; Night blindness, congenital stationary (incomplete), 2A, X-linked, 300071 (3), X-linked; Aland Island eye disease, 300600 (3), X-linked	Cacna1f (MGI:1859639)		chrX	49205062	49233403	Xp11.23	Xp11.23	300110	778	ENSG00000102001
CACNA1G	CACNA1G, SCA42, SCA42ND	Calcium channel, voltage-dependent, T type, alpha-1G subunit	Spinocerebellar ataxia 42, 616795 (3), Autosomal dominant; Spinocerebellar ataxia 42, early-onset, severe, with neurodevelopmental deficits, 618087 (3), Autosomal dominant	Cacna1g (MGI:1201678)		chr17	50560714	50629624	17q22	17q21.33	604065	8913	ENSG00000006283
CACNA1H	CACNA1H, EIG6, ECA6, HALD4	Calcium channel, voltage-dependent, T type, alpha-1H subunit	{Epilepsy, childhood absence, susceptibility to, 6}, 611942 (3); {Epilepsy, idiopathic generalized, susceptibility to, 6}, 611942 (3); Hyperaldosteronism, familial, type IV, 617027 (3), Autosomal dominant	Cacna1h (MGI:1928842)		chr16	1153105	1221771	16p13.3	16p13.3	607904	8912	ENSG00000196557
CACNA1I	CACNA1I, KIAA1120	Calcium channel, voltage-dependent, T type, alpha-1I subunit		Cacna1i (MGI:2178051)		chr22	39570752	39689736	22q13.1	22q13.1	608230	8911	ENSG00000100346
CACNA1S	CACNA1S, CACNL1A3, CCHL1A3, TTPP1, HOKPP1	Calcium channel, voltage-dependent, L type, alpha 1S subunit	{Malignant hyperthermia susceptibility 5}, 601887 (3), Autosomal dominant; {Thyrotoxic periodic paralysis, susceptibility to, 1}, 188580 (3), Autosomal dominant; Hypokalemic periodic paralysis, type 1, 170400 (3), Autosomal dominant	Cacna1s (MGI:88294)	in mouse, mutation causes muscular dysgenesis	chr1	201039508	201112452	1q32	1q32.1	114208	779	ENSG00000081248
CACNA2D1	CACNA2, CACNL2A	Calcium channel, voltage-dependent, L type, alpha 2/delta subunit		Cacna2d1 (MGI:88295)		chr7	81946443	82443955	7q21-q22	7q21.11	114204	781	ENSG00000153956
CACNA2D2	CACNA2D2, KIAA0558, CASVDD	Calcium channel, voltage-dependent, alpha-2/delta subunit 2	Cerebellar atrophy with seizures and variable developmental delay, 618501 (3), Autosomal recessive	Cacna2d2 (MGI:1929813)		chr3	50362612	50504243	3p21.3	3p21.31	607082	9254	ENSG00000007402
CACNA2D3	CACNA2D3	Calcium channel, voltage-dependent, alpha-2/delta subunit 3		Cacna2d3 (MGI:1338890)		chr3	54122551	55074556	3p21.1	3p21.1-p14.3	606399	55799	ENSG00000157445
CACNA2D4	CACNA2D4, RCD4	Calcium channel, voltage-dependent, alpha-2/delta subunit 4	Retinal cone dystrophy 4, 610478 (3), Autosomal recessive	Cacna2d4 (MGI:2442632)		chr12	1791962	1922605	12p13.3	12p13.33	608171	93589	ENSG00000151062
CACNB1	CACNB1, CACNLB1, CCHLB1	Calcium channel, voltage-dependent, beta 1 subunit		Cacnb1 (MGI:102522)		chr17	39173452	39197668	17q21-q22	17q12	114207	782	ENSG00000067191
CACNB2	CACNB2	Calcium channel, voltage-dependent, beta 2 subunit	Brugada syndrome 4, 611876 (3)	Cacnb2 (MGI:894644)		chr10	18140423	18545880	10p12	10p12.33-p12.31	600003	783	ENSG00000165995
CACNB3	CACNB3	Calcium channel, voltage-dependent, beta 3 subunit		Cacnb3 (MGI:103307)		chr12	48814431	48828940	12q13	12q13.12	601958	784	ENSG00000167535
CACNB4	CACNB4, EJM6, EA5, EIG9	Calcium channel, voltage-dependent, beta 4 subunit	{Epilepsy, idiopathic generalized, susceptibility to, 9}, 607682 (3), Autosomal dominant; {Epilepsy, juvenile myoclonic, susceptibility to, 6}, 607682 (3), Autosomal dominant; Episodic ataxia, type 5, 613855 (3), Autosomal dominant	Cacnb4 (MGI:103301)		chr2	151832770	152099166	2q22-q23	2q23.3	601949	785	ENSG00000182389
CACNG1	CACNG1, CACNLG	Calcium channel, voltage-dependent, gamma-1 subunit		Cacng1 (MGI:1206582)		chr17	67044553	67056796	17q24	17q24.2	114209	786	ENSG00000108878
CACNG2	CACNG2, MRD10	Calcium channel, voltage-dependent, gamma-2 subunit (stargazin)	?Mental retardation, autosomal dominant 10, 614256 (3), Autosomal dominant	Cacng2 (MGI:1316660)	mutation identified one MRD10 patient	chr22	36560868	36702857	22q13.1	22q12.3	602911	10369	ENSG00000166862
CACNG3	CACNG3	Calcium channel, voltage-dependent, gamma-3 subunit		Cacng3 (MGI:1859165)		chr16	24256334	24362411	16p13.1-p12	16p12.1	606403	10368	ENSG00000006116
CACNG4	CACNG4	Calcium channel, voltage-dependent, gamma-4 subunit		Cacng4 (MGI:1859167)		chr17	66964706	67033397	17q24.2	17q24.2	606404	27092	ENSG00000075461
CACNG5	CACNG5	Calcium channel, voltage-dependent, gamma-5 subunit		Cacng5 (MGI:2157946)		chr17	66835116	66894750	17q24	17q24.2	606405	27091	ENSG00000075429
CACNG6	CACNG6	Calcium channel, voltage-dependent, gamma-6 subunit		Cacng6 (MGI:1859168)		chr19	53991148	54012665	19q13.4	19q13.42	606898	59285	ENSG00000130433
CACNG7	CACNG7	Calcium channel, voltage-dependent, gamma-7 subunit		Cacng7 (MGI:1932374)		chr19	53909424	53943943	19q13.4	19q13.42	606899	59284	ENSG00000105605
CACNG8	CACNG8	Calcium channel, voltage-dependent, gamma-8 subunit		Cacng8 (MGI:1932376)		chr19	53962936	53990214	19q13.4	19q13.42	606900	59283	ENSG00000142408
CACTIN	CACTIN, C19orf29	Cactin, splicesome C complex subunit		Cactin (MGI:1917562)		chr19	3610644	3626814	19p13.3	19p13.3	618536	58509	ENSG00000105298
CACUL1	CACUL1, CAC1, C10orf46	CDK2-associated cullin domain-containing protein 1		Cacul1 (MGI:1926082)		chr10	118676410	118754969	10q26.11	10q26.11	618764	143384	ENSG00000151893
CACYBP	SIP	SIAH1-interacting protein		Cacybp (MGI:1270839)		chr1	174999434	175012026	1q24-q25	1q25.1	606186	27101	ENSG00000116161
CAD	CAD, CDG1Z, EIEE50	CAD trifunctional protein of pyrimidine biosynthesis	Epileptic encephalopathy, early infantile, 50, 616457 (3), Autosomal recessive	Cad (MGI:1916969)		chr2	27217368	27243942	2p21	2p23.3	114010	790	ENSG00000084774
CADM1	CADM1, IGSF4, TSLC1	Cell adhesion molecule 1		Cadm1 (MGI:1889272)		chr11	115169235	115504427	11q23.2	11q23.3	605686	23705	ENSG00000182985
CADM2	CADM2, IGSF4D, SYNCAM2, NECL3	Cell adhesion molecule 2		Cadm2 (MGI:2442722)		chr3	84958988	86074428	3p12	3p12.1	609938	253559	ENSG00000175161
CADM3	CADM3, IGSF4B, TSLL1, NECL1, SYNCAM3	Cell adhesion molecule 3		Cadm3 (MGI:2137858)		chr1	159171591	159203312	1q21.2-q22	1q23.2	609743	57863	ENSG00000162706
CADM4	CADM4, IGSF4C, TSLL2, NECL4, SYNCAM4	Cell adhesion molecule 4		Cadm4 (MGI:2449088)		chr19	43622367	43641983	19q13.2	19q13.31	609744	199731	ENSG00000105767
CADPS	CADPS, CAPS	Ca(2+)-dependent activator protein for secretion		Cadps (MGI:1350922)		chr3	62398347	62875864	3p21.1	3p14.2	604667	8618	ENSG00000163618
CADPS2	CADPS2, KIAA1591	Calcium-dependent activator protein for secretion 2		Cadps2 (MGI:2443963)		chr7	122318410	122886758	7q31.3	7q31.32	609978	93664	ENSG00000081803
CAGE1	CTAG3, CAGE1	Cancer/testis antigen 3		Cage1 (MGI:1918463)		chr6	7326658	7389741	6p25.3-p24.1	6p24.3	608304	285782	ENSG00000164304
CAHM	CAHM, LINC00468	Colorectal adenocarcinoma hypermethylated gene, noncoding				chr6	163413064	163413949	6q26	6q26	615930	100526820	ENSG00000270419
CALB1	CALB1	Calbindin 1, 28kD		Calb1 (MGI:88248)		chr8	90058607	90082878	8q21.3-q22.1	8q21.3	114050	793	ENSG00000104327
CALB2	CALB2	Calbindin 2, 29kD (calretinin)		Calb2 (MGI:101914)		chr16	71358712	71390437	16q22.1	16q22.2	114051	794	ENSG00000172137
CALCA	CALCA, CALC1	Calcitonin/calcitonin-related polypeptide, alpha			same 220kb fragment as CALCB	chr11	14966667	14972360	11p15.2-p15.1	11p15.2	114130	796	ENSG00000110680
CALCB	CALCB, CALC2	Calcitonin-related polypeptide, beta		Calca (MGI:2151253)		chr11	15073592	15078636	11p15.2-p15.1	11p15.2	114160	797	ENSG00000175868
CALCR	CALCR, CRT	Calcitonin receptor	{Osteoporosis, postmenopausal, susceptibility}, 166710 (3), Autosomal dominant	Calcr (MGI:101950)	not deleted in Williams syndrome	chr7	93424485	93574729	7q21.3	7q21.3	114131	799	ENSG00000004948
CALCRL	CALCRL, CGRPR, CRLR, LMPHM8	Calcitonin receptor-like	?Lymphatic malformation 8, 618773 (3), Autosomal recessive	Calcrl (MGI:1926944)	mutation identified in 1 LMPHM8 family	chr2	187341963	187448303	2q31-q32	2q32.1	114190	10203	ENSG00000064989
CALD1	CALD1, CDM	Caldesmon-1				chr7	134779628	134970728	7q33	7q33	114213	800	ENSG00000122786
CALHM1	CALHM1, FAM26C	Calcium homeostasis modulator 1		Calhm1 (MGI:3643383)	?Alzheimer disease, 605526	chr10	103453239	103458899	10q24.33	10q24.33	612234	255022	ENSG00000185933
CALHM2	CALHM2, FAM26B	Calcium homeostasis modulator 2		Calhm2 (MGI:1919941)		chr10	103446782	103452402	10q24.33	10q24.33	612235	51063	ENSG00000138172
CALHM3	CALHM3	Calcium homeostasis modulator 3				chr10	103472803	103479239	10q24.33	10q24.33	618263	119395	ENSG00000183128
CALHM6	FAM26F, INAM	Family with sequence similarity 26, member F		Calhm6 (MGI:2443082)		chr6	116461374	116463781	6q22.1	6q22.1	617305	441168	ENSG00000188820
CALM1	CALM1, PHKD, CPVT4, LQT14	Calmodulin-1 (phosphorylase kinase, delta)	Long QT syndrome 14, 616247 (3), Autosomal dominant; Ventricular tachycardia, catecholaminergic polymorphic, 4, 614916 (3), Autosomal dominant			chr14	90396501	90408274	14q24-q31	14q32.11	114180	801	ENSG00000198668
CALM2	CALM2, LQT15	Calmodulin-2	Long QT syndrome 15, 616249 (3), Autosomal dominant			chr2	47160081	47176935	2p21	2p21	114182	805	ENSG00000143933
CALM3	CALM3, LQT16, CPVT6	Calmodulin-3	Long QT syndrome 16, 618782 (3), Autosomal dominant; ?Ventricular tachycardia, catecholaminergic polymorphic 6, 618782 (3), Autosomal dominant		mutation identified in 1 CPVT6 family	chr19	46601073	46610781	19q13.2-q13.3	19q13.32	114183	808	ENSG00000160014
CALML3	CALML3	Calmodulin-like 3		Calml3 (MGI:1917655)		chr10	5524960	5526770	10pter-p13	10p15.1	114184	810	ENSG00000178363
CALML6	CALML6, CAGLP	Calmodulin-like 6				chr1	1913750	1917295	1p36.33	1p36.33	610171	163688	ENSG00000169885
CALR	CALR, SSA	Sicca syndrome antigen A (autoantigen Ro; calreticulin)	Myelofibrosis, somatic, 254450 (3); Thrombocythemia, somatic, 187950 (3)	Calr (MGI:88252)	distal to C3, near LDLR	chr19	12938608	12944488	19p13.2	19p13.13	109091	811	ENSG00000179218
CALR3	CALR3, CRT2	Calreticulin 3		Calr3 (MGI:1920566)		chr19	16479060	16496166	19p13.12	19p13.11	611414	125972	ENSG00000269058
CALU	CALU	Calumenin		Calu (MGI:1097158)		chr7	128739358	128773399	7q32	7q32.1	603420	813	ENSG00000128595
CALY	CALY, DRD1IP	Calcyon neuron-specific vesicular protein		Caly (MGI:1915816)		chr10	133324071	133336895	10q26.3	10q26.3	604647	50632	ENSG00000130643
CAMK1	CAMK1, CAMKI	Calcium/calmodulin-dependent protein kinase I		Camk1 (MGI:1098535)		chr3	9757344	9769986	3p25.3	3p25.3	604998	8536	ENSG00000134072
CAMK1D	CAMK1D, CKLIK	Calcium/calmodulin-dependent protein kinase I-delta		Camk1d (MGI:2442190)		chr10	12349513	12835544	10p13	10p13	607957	57118	ENSG00000183049
CAMK1G	CAMK1G, CLICK3	Calcium/calmodulin-dependent protein kinase IG		Camk1g (MGI:2388073)		chr1	209583713	209613938	1q32-q41	1q32.2	614994	57172	ENSG00000008118
CAMK2A	CAMK2A, KIAA0968, CAMKA, MRD53, MRT63	Calcium/calmodulin-dependent protein kinase II-alpha	?Mental retardation, autosomal recessive 63, 618095 (3), Autosomal recessive; Mental retardation, autosomal dominant 53, 617798 (3), Autosomal dominant	Camk2a (MGI:88256)	mutation identified in 1 MRT63 family	chr5	150219490	150290129	5q32	5q32	114078	815	ENSG00000070808
CAMK2B	CAMK2B, MRD54	Calcium/calmodulin-dependent protein kinase II-beta	Mental retardation, autosomal dominant 54, 617799 (3), Autosomal dominant	Camk2b (MGI:88257)		chr7	44217149	44326166	7p14	7p13	607707	816	ENSG00000058404
CAMK2D	CAMK2D	Calcium/calmodulin-dependent protein kinase II-delta		Camk2d (MGI:1341265)		chr4	113451031	113762176	4q26	4q26	607708	817	ENSG00000145349
CAMK2G	CAMK2G, CAMKG, MRD59	Calcium/calmodulin-dependent protein kinase (CaM kinase) II gamma	Mental retardation, autosomal dominant 59, 618522 (3), Autosomal dominant	Camk2g (MGI:88259)	in intron of PCDH15	chr10	73812500	73874590	10q22	10q22.2	602123	818	ENSG00000148660
CAMK2N1	CAMK2N1	Calcium/calmodulin-dependent protein kinase II inhibitor 1		Camk2n1 (MGI:1913509)		chr1	20482390	20486209	1p36.12	1p36.12	614986	55450	ENSG00000162545
CAMK2N2	CAMK2N2, CAMKIIN	Calcium/calmodulin-dependent protein kinase II inhibitor 2		Camk2n2 (MGI:1920297)		chr3	184259212	184261552	3q27.1	3q27.1	608721	94032	ENSG00000163888
CAMK4	CAMK4	Ca(2+)-calmodulin-dependent protein kinase type IV of brain		Camk4 (MGI:88258)		chr5	111223582	111498502	5q21-q23	5q22.1	114080	814	ENSG00000152495
CAMKK2	CAMKK2, KIAA0787, CAMKKB	Calcium/calmodulin-dependent protein kinase kinase 2, beta		Camkk2 (MGI:2444812)		chr12	121237691	121298307	12q24.2	12q24.31	615002	10645	ENSG00000110931
CAMKMT	CAMKMT, C2orf34	Calmodulin lysine N-methyltransferase		Camkmt (MGI:1920832)		chr2	44361713	44772591	2p21	2p21	609559	79823	ENSG00000143919
CAMKV	CAMKV, 1G5	CAM kinase-like vesicle-associated		Camkv (MGI:2384296)		chr3	49857988	49869905	3p21.31	3p21.31	614993	79012	ENSG00000164076
CAMLG	CAMLG	Calcium-modulating cyclophilin ligand		Caml (MGI:104728)		chr5	134738547	134752156	5q23	5q31.1	601118	819	ENSG00000164615
CAMP	CAMP, FALL39	Cathelicidin antimicrobial peptide		Camp (MGI:108443)		chr3	48223494	48225484	3p21.3	3p21.31	600474	820	ENSG00000164047
CAMSAP1	CAMSAP1	Calmodulin-regulated spectrin-associated protein 1		Camsap1 (MGI:3036242)		chr9	135808486	135907550	9q34.3	9q34.3	613774	157922	ENSG00000130559
CAMSAP2	CAMSAP1L, CAMSAP2, KIAA1078	Calmodulin-regulated spectrin-associated protein 1-like 1		Camsap2 (MGI:1922434)		chr1	200738904	200860706	1q32.1	1q32.1	613775	23271	ENSG00000118200
CAMSAP3	CAMSAP3, NEZHA, KIAA1543	Calmodulin-regulated spectrin-associated protein 3		Camsap3 (MGI:1916947)		chr19	7595862	7618303	19p13.2	19p13.2	612685	57662	ENSG00000076826
CAMTA1	CAMTA1, KIAA0833, CANPMR	Calmodulin-binding transcription activator 1	Cerebellar ataxia, nonprogressive, with mental retardation, 614756 (3), Autosomal dominant	Camta1 (MGI:2140230)		chr1	6785323	7769705	1p36	1p36.31-p36.23	611501	23261	ENSG00000171735
CAMTA2	CAMTA2, KIAA0909	Calmodulin-binding transcription activator 2		Camta2 (MGI:2135957)		chr17	4967992	4988280	17p13.2	17p13.2	611508	23125	ENSG00000108509
CAND1	CAND1, TIP120A, TIP120, KIAA0829	Cullin-associated neddylation-dissociated protein 1		Cand1 (MGI:1261820)		chr12	67269357	67319952	12q14.3-q15	12q14-q15	607727	55832	ENSG00000111530
CAND2	CAND2, TIP120B, KIAA0667	Cullin-associated neddylation -dissociated 2		Cand2 (MGI:1914338)		chr3	12796653	12834817	3p25.2	3p25.2	610403	23066	ENSG00000144712
CANT1	CANT1, SCAN1, DBQD1, EDM7	Calcium-activated nucleotidase 1	Desbuquois dysplasia 1, 251450 (3), Autosomal recessive; Epiphyseal dysplasia, multiple, 7, 617719 (3), Autosomal recessive	Cant1 (MGI:1923275)		chr17	78991715	79009792	17q25.3	17q25.3	613165	124583	ENSG00000171302
CANX	CANX	Calnexin		Canx (MGI:88261)		chr5	179678645	179731640	5q35	5q35.3	114217	821	ENSG00000127022
CAP1	CAP1	Cyclase-associated actin cytoskeleton regulatory protein 1		Cap1 (MGI:88262)		chr1	40040064	40072648	1p34.2	1p34.2	617801	10487	ENSG00000131236
CAP2	CAP2	Cyclase-associated actin cytoskeleton regulatory protein 2		Cap2 (MGI:1914502)		chr6	17393504	17557791	6p22.3	6p22.3	618385	10486	ENSG00000112186
CAPG	CAPG	Capping protein (actin filament), gelsolin-like		Capg (MGI:1098259)		chr2	85394747	85418466	2cen-q24	2p11.2	153615	822	ENSG00000042493
CAPN1	CAPN1, SPG76	Calpain, large polypeptide L1	Spastic paraplegia 76, autosomal recessive, 616907 (3), Autosomal recessive	Capn1 (MGI:88263)		chr11	65181372	65212005	11q13	11q13.1	114220	823	ENSG00000014216
CAPN10	CAPN10, NIDDM1	Calpain-10	{Diabetes mellitus, noninsulin-dependent 1}, 601283 (3)	Capn10 (MGI:1344392)		chr2	240586733	240599103	2q37.3	2q37.3	605286	11132	ENSG00000142330
CAPN11	CAPN11	Calpain 11		Capn11 (MGI:1352490)		chr6	44158810	44184400	6p12	6p21.1	604822	11131	ENSG00000137225
CAPN12	CAPN12	Calpain 12		Capn12 (MGI:1891369)		chr19	38730047	38744473	19q13	19q13.2	608839	147968	ENSG00000182472
CAPN13	CAPN13, FLJ23523	Calpain 13		Capn13 (MGI:2685789)		chr2	30722770	30809526	2p23.1	2p23.1	610228	92291	ENSG00000162949
CAPN14	CAPN14	Calpain 14				chr2	31173055	31233969	2p23.1	2p23.1	610229	440854	ENSG00000214711
CAPN15	SOLH	Small optic lobes, Drosophila, homolog of		Capn15 (MGI:1355075)	conflicting localization to Xq24	chr16	527711	554635	16p13.3	16p13.3	603267	6650	ENSG00000103326
CAPN2	CAPN2	Calpain, large polypeptide L2		Capn2 (MGI:88264)		chr1	223701592	223776017	1q41-q42	1q41	114230	824	ENSG00000162909
CAPN3	CAPN3, CANP3, LGMDR1, LGMDD4	Calpain, large polypeptide L3	Muscular dystrophy, limb-girdle, autosomal recessive 1, 253600 (3), Autosomal recessive; Muscular dystrophy, limb-girdle, autosomal dominant 4, 618129 (3), Autosomal dominant	Capn3 (MGI:107437)		chr15	42359499	42412316	15q15.1-q21.1	15q15.1	114240	825	ENSG00000092529
CAPN5	CAPN5, HTRA3, VRNI	Calpain 5	Vitreoretinopathy, neovascular inflammatory, 193235 (3), Autosomal dominant	Capn5 (MGI:1100859)		chr11	77066970	77126154	11q14	11q13.5	602537	726	ENSG00000149260
CAPN6	CAPN6	Calpain 6		Capn6 (MGI:1100850)		chrX	111245098	111270482	Xq23	Xq23	300146	827	ENSG00000077274
CAPN7	CAPN7, PALBH	Calpain 7		Capn7 (MGI:1338030)		chr3	15206245	15252915	3p24	3p25.1	606400	23473	ENSG00000131375
CAPN8	CAPN8	Calpain 8		Capn8 (MGI:2181366)		chr1	223541608	223665733	1q41	1q41	618777	388743	ENSG00000203697
CAPN9	CAPN9	Calpain 9		Capn9 (MGI:1920897)		chr1	230747288	230803355	1q42	1q42.2	606401	10753	ENSG00000135773
CAPNS1	CAPNS1, CAPN4	Calpain, small polypeptide		Capns1 (MGI:88266)		chr19	36140065	36150352	19q13.12	19q13.12	114170	826	ENSG00000126247
CAPRIN1	CAPRIN1, M11S1, GPIAP1, GRIP137	Cell cycle associated protein 1		Caprin1 (MGI:1858234)		chr11	34051662	34102609	11p13	11p13	601178	4076	ENSG00000135387
CAPRIN2	CAPRIN2, C1QDC1, EEG1, KIAA1873	Caprin family, member 2		Caprin2 (MGI:2448541)		chr12	30709551	30754992	12p11.21	12p11.21	610375	65981	ENSG00000110888
CAPS	CAPS	Calcyphosine				chr19	5914253	5916210	19p13.3	19p13.3	114212	828	ENSG00000105519
CAPS2	CAPS2	Calcyphosine 2		Caps2 (MGI:2441980)		chr12	75275978	75390913	12q15	12q21.1-q21.2	607724	84698	ENSG00000180881
CAPSL	CAPSL	Calcyphosine-like protein				chr5	35904287	35938778	5p13.2	5p13.2	618799	133690	ENSG00000152611
CAPZA1	CAPZA1, CAPPA1	Capping protein, muscle Z-line, alpha-1		Capza1 (MGI:106227)		chr1	112619774	112671615	1p13.2	1p13.2	601580	829	ENSG00000116489
CAPZA2	CAPZA2, CAPPA2	Capping protein (actin filament) muscle Z-line, alpha 2		Capza2 (MGI:106222)		chr7	116862586	116922048	7q31.2-q31.3	7q31.2	601571	830	ENSG00000198898
CAPZA3	CAPZA3, CAPPA3	Capping protein, actin, alpha-3		Capza3 (MGI:106221)		chr12	18738118	18739187	12p12	12p12.3	608722	93661	ENSG00000177938
CAPZB	CAPZB, CAPPB	Capping protein (actin filament) muscle Z-line, beta		Capzb (MGI:104652)		chr1	19338774	19485538	1p36.1	1p36.13	601572	832	ENSG00000077549
CARD10	CARD10, CARMA3, BIMP1	Caspase recruitment domain-containing protein 10		Card10 (MGI:2146012)		chr22	37490361	37519414	22q13.1	22q13.1	607209	29775	ENSG00000100065
CARD11	CARD11, CARMA1, BIMP3, PPBL, BENTA, IMD11A	Caspase recruitment domain-containing protein 11	Immunodeficiency 11B with atopic dermatitis, 617638 (3), Autosomal dominant; B-cell expansion with NFKB and T-cell anergy, 616452 (3), Autosomal dominant; Immunodeficiency 11A, 615206 (3), Autosomal recessive	Card11 (MGI:1916978)		chr7	2906074	3043866	7p22	7p22.2	607210	84433	ENSG00000198286
CARD14	CARD14, CARMA2, BIMP2, PSORS2, PSS1, PRP	Caspase recruitment domain-containing protein 14	Pityriasis rubra pilaris, 173200 (3), Autosomal dominant; Psoriasis 2, 602723 (3), Autosomal dominant	Card14 (MGI:2386258)		chr17	80169991	80209330	17q25.3	17q25.3	607211	79092	ENSG00000141527
CARD16	CARD16, COP1	Caspase recruitment domain-containing protein 16				chr11	105040217	105045415	11q22	11q22.3	615680	114769	ENSG00000204397
CARD17	INCA	Inhibitory caspase recruitment domain protein				chr11	105080452	105101491	11q22	11q22.3	609490	440068	ENSG00000255221
CARD18	CARD18, ICEBERG	Caspase recruitment domain-containing protein 18				chr11	105137713	105139768	11q22.3	11q22.3	605354	59082	ENSG00000255501
CARD19	CARD19, BINCARD, C9orf89	Caspase recruitment domain-containing protein 19		Card19 (MGI:1915730)		chr9	93096216	93113282	9q22.32	9q22.31	617726	84270	ENSG00000165233
CARD6	CARD6, CINCIN1	Caspase recruitment domain-containing protein 6		Card6 (MGI:3032959)		chr5	40841196	40855353	5p13.1-p12	5p13.1	609986	84674	ENSG00000132357
CARD8	CARD8, TUCAN, KIAA0955, NDPP1	Caspase recruitment domain-containing protein 8				chr19	48203147	48256263	19q13.3	19q13.33	609051	22900	ENSG00000105483
CARD9	CARD9, CANDF2	Caspase recruitment domain-containing protein 9	Candidiasis, familial, 2, autosomal recessive, 212050 (3), Autosomal recessive	Card9 (MGI:2685628)		chr9	136363955	136373668	9q34.3	9q34.3	607212	64170	ENSG00000187796
CARF	ALS2CR8, CARF	Amyotrophic lateral sclerosis 2 chromosome region, candidate 8 (calcium response factor)		Carf (MGI:2182269)		chr2	202912217	202988262	2q33	2q33.2	607586	79800	ENSG00000138380
CARHSP1	CARHSP1, CRHSP24	Calcium-regulated heat-stable protein 1		Carhsp1 (MGI:1196368)		chr16	8852941	8869011	16p13.2	16p13.2	616885	23589	ENSG00000153048
CARM1	CARM1, PRMT4	Coactivator-associated arginine methyltransferase 1		Carm1 (MGI:1913208)		chr19	10871552	10923077	19p13.2	19p13.2	603934	10498	ENSG00000142453
CARMIL1	CARMIL1, LRRC16A, LRRC16	Capping protein regulator and myosin 1 linker 1		Carmil1 (MGI:1915982)		chr6	25279373	25620529	6p22.2	6p22.2	609593	55604	ENSG00000079691
CARMIL2	CARMIL2, RLTPR, IMD58	Capping protein regulator and myosin 1 linker 2	Immunodeficiency 58, 618131 (3), Autosomal recessive	Carmil2 (MGI:2685431)		chr16	67645003	67657568	16q22.1	16q22.1	610859	146206	ENSG00000159753
CARMIL3	LRRC16B	Leucine-rich repeat-containing protein 16B		Carmil3 (MGI:2448573)		chr14	24052008	24069728	14q11.2	14q11.2	614716	90668	ENSG00000186648
CARNMT1	CARNMT1, C9orf41, UPF0586	Carnosine N-methyltransferase 1		Carnmt1 (MGI:1914633)		chr9	74980789	75028455	9q21.13	9q21.13	616552	138199	ENSG00000156017
CARNS1	CARNS1, ATPGD1, KIAA1394	Carnosine synthase 1		Carns1 (MGI:2147595)		chr11	67415677	67425606	11q13	11q13.2	613368	57571	ENSG00000172508
CARS	CARS1, CARS	Cysteinyl-tRNA synthetase 1		Cars (MGI:1351477)		chr11	3000928	3057422	11p15.5	11p15.4	123859	833	ENSG00000110619
CARS2	CARS2, COXPD27	Cysteinyl-tRNA synthetase 2	Combined oxidative phosphorylation deficiency 27, 616672 (3), Autosomal recessive	Cars2 (MGI:1919191)		chr13	110641409	110713600	13q34	13q34	612800	79587	ENSG00000134905
CARTPT	CARTPT, CART	Cocaine- and amphetamine-regulated transcript prepropeptide	{?Obesity, susceptibility to}, 601665 (3), Multifactorial, Autosomal recessive, Autosomal dominant	Cartpt (MGI:1351330)	mutation identified in 1 family	chr5	71719274	71721044	5q13.2	5q13.2	602606	9607	ENSG00000164326
CASC1	CASC1, LAS1, PPP1R54	Cancer susceptibility candidate 1		Casc1 (MGI:2444480)		chr12	25107056	25195159	12p12.1	12p12.1	616906	55259	ENSG00000118307
CASC11	CASC11, LINC00990, CARLO7	Cancer susceptibility candidate 11, noncoding				chr8	127700607	127733966	8q24.21	8q24.21	617704	100270680	ENSG00000249375
CASC15	CASC15, LINC00340	Cancer susceptibility candidate 15, noncoding				chr6	21666412	22195819	6p22.3	6p22.3	616610	401237
CASC19	CASC19, LINC01245, CARLO6	Cancer susceptibility candidate 19, noncoding				chr8	127187784	127197626	8q24.21	8q24.21	617703	103021165
CASC2	CASC2	Cancer susceptibility candidate 2			head-to-head orientation with RAB11FIP2	chr10	118046820	118210152	10q26	10q26.11	608598	255082	ENSG00000177640
CASC21	CASC21, LINC01244, CARLO2	Cancer susceptibility candidate 21, noncoding				chr8	127244636	127392630	8q24.21	8q24.21	617702	103021164
CASC3	MLN51, CASC3	MLN51 gene		Casc3 (MGI:2179723)		chr17	40140505	40172171	17q12-q21.3	17q21.1	606504	22794	ENSG00000108349
CASC8	CASC8, LINC00860, CARLO1	Cancer susceptibility candidate 8, noncoding				chr8	127289675	127482138	8q24.21	8q24.21	617701	727677	ENSG00000246228
CASD1	CASD1, C7orf12	CAS1 domain-containing protein 1		Casd1 (MGI:2384865)		chr7	94509808	94633464	7q21	7q21.3	611686	64921	ENSG00000127995
CASK	CASK, MICPCH, FGS4, CMG, MRXSNA	Calcium/calmodulin-dependent serine protein kinase	Mental retardation, with or without nystagmus, 300422 (3); Mental retardation and microcephaly with pontine and cerebellar hypoplasia, 300749 (3), X-linked dominant; FG syndrome 4, 300422 (3)	Cask (MGI:1309489)		chrX	41514933	41923553	Xp11.4	Xp11.4	300172	8573	ENSG00000147044
CASKIN1	CASKIN1, KIAA1306	CASK-interacting protein 1		Caskin1 (MGI:2442952)		chr16	2177179	2196604	16p13.3	16p13.3	612184	57524	ENSG00000167971
CASKIN2	CASKIN2, KIAA1139	CASK-interacting protein 2		Caskin2 (MGI:2157062)		chr17	75500260	75515536	17q25.1	17q25.1	612185	57513	ENSG00000177303
CASP1	CASP1, IL1BC	Caspase 1, apoptosis-related cysteine protease (interleukin-1, beta convertase)		Casp1 (MGI:96544)		chr11	105025442	105035590	11q22.2-q22.3	11q22.3	147678	834	ENSG00000137752
CASP10	CASP10, MCH4, ALPS2	Caspase 10, apoptosis-related cysteine protease	Lymphoma, non-Hodgkin, somatic, 605027 (3); Gastric cancer, somatic, 613659 (3); Autoimmune lymphoproliferative syndrome, type II, 603909 (3), Autosomal dominant			chr2	201182884	201229405	2q33-q34	2q33.1	601762	843	ENSG00000003400
CASP12	CASP12, CASP12P1	Caspase 12, apoptosis-related cysteine protease	{Sepsis, susceptibility to} (3)			chr11	104885717	104898669	11q22.3	11q22.3	608633	100506742	ENSG00000204403
CASP14	CASP14, ARCI12	Caspase 14, apoptosis-related cysteine protease	Ichthyosis, congenital, autosomal recessive 12, 617320 (3), Autosomal recessive	Casp14 (MGI:1335092)		chr19	15049479	15058292	19p13.1	19p13.12	605848	23581	ENSG00000105141
CASP2	CASP2, NEDD2, ICH1	Caspase 2, apoptosis-related cysteine protease (neural precursor cell expressed, developmentally down-regulated 2)		Casp2 (MGI:97295)		chr7	143288350	143307695	7q35	7q34	600639	835	ENSG00000106144
CASP3	CASP3, CPP32	Caspase 3, apoptosis-related cysteine protease		Casp3 (MGI:107739)		chr4	184627695	184649474	4q35	4q35.1	600636	836	ENSG00000164305
CASP4	CASP4	Caspase 4, apoptosis-related cysteine protease		Casp4 (MGI:107700)		chr11	104942865	104968595	11q22.2-q22.3	11q22.3	602664	837	ENSG00000196954
CASP5	CASP5	Caspase 5, apoptosis-related cysteine protease				chr11	104994234	105023901	11q22.2-q22.3	11q22.3	602665	838	ENSG00000137757
CASP6	CASP6, MCH2	Caspase 6, apoptosis-related cysteine protease		Casp6 (MGI:1312921)		chr4	109688627	109703444	4q25-q25	4q25	601532	839	ENSG00000138794
CASP7	CASP7, MCH3	Caspase 7, apoptosis-related cysteine protease		Casp7 (MGI:109383)		chr10	113679161	113730908	10q25.1-q25.2	10q25.3	601761	840	ENSG00000165806
CASP8	CASP8, MCH5, ALPS2B	Caspase 8, apoptosis-related cysteine protease	{Lung cancer, protection against}, 211980 (3), Somatic mutation, Autosomal dominant; ?Autoimmune lymphoproliferative syndrome, type IIB, 607271 (3), Autosomal recessive; Hepatocellular carcinoma, somatic, 114550 (3); {Breast cancer, protection against}, 114480 (3), Somatic mutation, Autosomal dominant	Casp8 (MGI:1261423)	mutation identified in 1 ALPS2B family	chr2	201233442	201287710	2q33	2q33.1	601763	841	ENSG00000064012
CASP8AP2	CASP8AP2, FLASH	Caspase 8-associated protein 2		Casp8ap2 (MGI:1349399)		chr6	89829879	89874435	6q15	6q15	606880	9994	ENSG00000118412
CASP9	CASP9, APAF3	Caspase 9, apoptosis-related cysteine protease		Casp9 (MGI:1277950)		chr1	15491400	15524911	1p36.3-p36.1	1p36.21	602234	842	ENSG00000132906
CASQ1	CASQ1, VMCQA	Calsequestrin, fast-twitch, skeletal muscle-1	Myopathy, vacuolar, with CASQ1 aggregates, 616231 (3), Autosomal dominant	Casq1 (MGI:1309468)		chr1	160190574	160201885	1q21	1q23.2	114250	844	ENSG00000143318
CASQ2	CASQ2	Calsequestrin, fast-twitch, skeletal muscle-2	Ventricular tachycardia, catecholaminergic polymorphic, 2, 611938 (3), Autosomal recessive	Casq2 (MGI:1309469)		chr1	115700020	115768713	1p13.3-p11	1p13.1	114251	845	ENSG00000118729
CASR	CASR, HHC1, PCAR1, FIH, EIG8, HYPOC1	Calcium-sensing receptor	Hypocalcemia, autosomal dominant, with Bartter syndrome, 601198 (3), Autosomal dominant; Hypocalciuric hypercalcemia, type I, 145980 (3), Autosomal dominant; {Epilepsy idiopathic generalized, susceptibility to, 8}, 612899 (3); Hypocalcemia, autosomal dominant, 601198 (3), Autosomal dominant; Hyperparathyroidism, neonatal, 239200 (3), Autosomal recessive, Autosomal dominant	Casr (MGI:1351351)	15cM from RHO	chr3	122183667	122291628	3q21.1	3q13.3-q21.1	601199	846	ENSG00000036828
CAST	CAST, PLACK	Calpastatin	Peeling skin with leukonychia, acral punctate keratoses, cheilitis, and knuckle pads, 616295 (3), Autosomal recessive	Cast (MGI:1098236)		chr5	96662036	96774682	5q15-q21	5q15	114090	831	ENSG00000153113
CASTOR1	CASTOR1, GATSL3	Cytosolic arginine sensor for mTORC1 subunit 1		Castor1 (MGI:1919212)		chr22	30285116	30289504	22q12.2	22q12.2	617034	652968	ENSG00000239282
CASTOR2	CASTOR2, GATSL2	Cytosolic arginine sensor for mTORC1 subunit 2		Castor2 (MGI:1933384)		chr7	74964692	75031530	7q11.23	7q11.23	617033	729438	ENSG00000274070
CASZ1	CASZ1, SRG	Castor zinc finger protein 1		Casz1 (MGI:1196251)		chr1	10636603	10796649	1p36.22	1p36.22	609895	54897	ENSG00000130940
CAT	CAT	Catalase	Acatalasemia, 614097 (3)	Cat (MGI:88271)	cen-CAT-WT1-AN2-pter	chr11	34438933	34472059	11p13	11p13	115500	847	ENSG00000121691
CATSPER1	CATSPER1, CATSPER, SPGF7	Cation channel, sperm-associated, 1	Spermatogenic failure 7, 612997 (3), Autosomal recessive	Catsper1 (MGI:2179947)		chr11	66016751	66026517	11q13.1	11q13.1	606389	117144	ENSG00000175294
CATSPER2	CATSPER2	Cation channel, sperm-associated, 2		Catsper2 (MGI:2387404)	in region with tandem duplication containing a CATSPER2 pseudogene	chr15	43628502	43648883	15q15.1-q15.3	15q15.3	607249	117155	ENSG00000166762
CATSPER3	CATSPER3, CACRC	Cation channel, sperm-associated, 3		Catsper3 (MGI:1924106)		chr5	134967906	135011695	5q31.1	5q31.1	609120	347732	ENSG00000152705
CATSPER4	CATSPER4	Cation channel, sperm-associated, 4		Catsper4 (MGI:3043288)		chr1	26189961	26202963	1p35.3	1p36.11	609121	378807	ENSG00000188782
CATSPERB	CATSPERB, C14orf161	Cation channel, sperm-associated, beta		Catsperb (MGI:2443988)		chr14	91580697	91732085	14q32.12	14q32.12	611169	79820	ENSG00000133962
CATSPERD	CATSPERD, TMEM146	Cation channel, sperm-associated, auxiliary subunit delta		Catsperd (MGI:2147030)		chr19	5720155	5778733	19p13.3	19p13.3	617490	257062	ENSG00000174898
CATSPERE	CATSPERE, C10orf101	Cation channel, sprem-associated, auxiliary subunit epsilon		Catspere1 (MGI:3647531)		chr1	244452012	244640503	1q44	1q44	617510	257044	ENSG00000179397
CATSPERG	CATSPERG	Cation channel, sperm-associated, gamma		Catsperg2,Catsperg1 (MGI:2443617,MGI:1923968)		chr19	38335829	38370942	19q13.1	19q13.2	613452	57828	ENSG00000099338
CATSPERZ	CATSPERZ, TEX40	Cation channel, sperm-associated, auxiliary subunit zeta		Catsperz (MGI:1914327)		chr11	64300357	64304769	11q13.1	11q13.1	617511	25858	ENSG00000219435
CAV1	CAV1, BSCL3, CGL3, PPH3, LCCNS	Caveolin-1	Lipodystrophy, familial partial, type 7, 606721 (3), Autosomal dominant; ?Lipodystrophy, congenital generalized, type 3, 612526 (3), Autosomal recessive; Pulmonary hypertension, primary, 3, 615343 (3), Autosomal dominant	Cav1 (MGI:102709)	mutation identified in 1 CGL3 family	chr7	116525008	116561184	7q31.1	7q31.2	601047	857	ENSG00000105974
CAV2	CAV2	Caveolin-2		Cav2 (MGI:107571)		chr7	116499737	116508540	7q31.1	7q31.2	601048	858	ENSG00000105971
CAV3	CAV3, LQT9, MPDT, RMD2	Caveolin-3	Creatine phosphokinase, elevated serum, 123320 (3), Autosomal dominant; Long QT syndrome 9, 611818 (3), Autosomal dominant; Myopathy, distal, Tateyama type, 614321 (3), Autosomal dominant; Rippling muscle disease 2, 606072 (3), Autosomal dominant; Cardiomyopathy, familial hypertrophic, 192600 (3), Digenic dominant, Autosomal dominant	Cav3 (MGI:107570)	within 7-10kb of OXTR	chr3	8733801	8746757	3p25	3p25.3	601253	859	ENSG00000182533
CAVIN1	CAVIN1, PTRF	Caveolae-associated protein 1	Lipodystrophy, congenital generalized, type 4, 613327 (3), Autosomal recessive	Cavin1 (MGI:1277968)		chr17	42402448	42423268	17q21	17q21.2	603198	284119	ENSG00000177469
CAVIN2	CAVIN2, SDPR, SDR	Caveolae-associated protein 2		Cavin2 (MGI:99513)		chr2	191834309	191847087	2q32-q33	2q32.3	606728	8436	ENSG00000168497
CAVIN3	CAVIN3, SRBC	Caveolae-associated protein 3		Cavin3 (MGI:1923422)		chr11	6318945	6320500	11p15.4	11p15.4	618303	112464	ENSG00000170955
CAVIN4	CAVIN4, MURC	Caveolae-associated protein 4		Cavin4 (MGI:1915266)		chr9	100578078	100588388	9q31	9q31.1	617714	347273	ENSG00000170681
CBFA2T2	CBFA2T2, MTGR1, EHT	Core-binding factor, runt domain, alpha subunit 2, translocated to, 2 (ETO homolog on chromosome 20)		Cbfa2t2 (MGI:1333833)		chr20	33490069	33650030	20q11.2	20q11.21-q11.22	603672	9139	ENSG00000078699
CBFA2T3	CBFA2T3, MTGR2, MTG16	Core-binding factor, alpha subunit 2, translocated to, 3		Cbfa2t3 (MGI:1338013)		chr16	88874857	88977206	16q24	16q24.3	603870	863	ENSG00000129993
CBFB	CBFB, PEBP2B	Core-binding factor, beta subunit	Myeloid leukemia, acute, M4/M4Eo subtype, somatic, 601626 (1)	Cbfb (MGI:99851)	inv(16)(p13;q22); fuses to MYH11	chr16	67029148	67101057	16q22	16q22.1	121360	865	ENSG00000067955
CBL	CBL, CBL2, NSLL	CBL protooncogene	Noonan syndrome-like disorder with or without juvenile myelomonocytic leukemia, 613563 (3), Autosomal dominant; ?Juvenile myelomonocytic leukemia, 607785 (3), Somatic mutation, Autosomal dominant	Cbl (MGI:88279)	mutation identified in 1 JMML family	chr11	119206338	119308148	11q23.3	11q23.3	165360	867	ENSG00000110395
CBLB	CBLB	CAS-BR-M murine ecotropic retroviral transforming sequence B		Cblb (MGI:2146430)		chr3	105655460	105869551	3q13.11	3q13.11	604491	868	ENSG00000114423
CBLC	CBLC	CAS-BR-M murine ecotropic retroviral transforming sequence C		Cblc (MGI:1931457)		chr19	44777854	44800651	19q13.2	19q13.32	608453	23624	ENSG00000142273
CBLIF	GIF, IF	Gastric intrinsic factor	Intrinsic factor deficiency, 261000 (3), Autosomal recessive	Cblif (MGI:1202394)		chr11	59829267	59845500	11q13	11q12.1	609342	2694	ENSG00000134812
CBLL1	CBLL1, HAKAI, RNF188	Cas-Br-M murine ectopic retroviral transforming sequence like-1		Cbll1 (MGI:2144842)		chr7	107743696	107764996	7q22.3	7q22.3	606872	79872	ENSG00000105879
CBLN1	CLN1	Precerebellin 1		Cbln1 (MGI:88281)		chr16	49277916	49281837	16q12.1	16q12.1	600432	869	ENSG00000102924
CBLN2	CBLN2	Cerebellin 2 precursor		Cbln2 (MGI:88282)		chr18	72533719	72638484	18q22.3	18q22.3	600433	147381	ENSG00000141668
CBLN3	CBLN3	Precerebellin 3		Cbln3 (MGI:1889286)		chr14	24426544	24429667	14q12	14q12	612978	643866	ENSG00000139899
CBLN4	CBLN4	Precerebellin 4		Cbln4 (MGI:2154433)		chr20	55997356	56005518	20q13.2	20q13.2	615029	140689	ENSG00000054803
CBR1	CBR1	Carbonyl reductase 1		Cbr1 (MGI:88284)		chr21	36070023	36073163	21q22.12	21q22.12	114830	873	ENSG00000159228
CBR3	CBR3	Carbonyl reductase 3		Cbr3 (MGI:1309992)		chr21	36134900	36146561	21q22.2	21q22.12	603608	874	ENSG00000159231
CBS	CBS	Cystathionine beta-synthase	Homocystinuria, B6-responsive and nonresponsive types, 236200 (3), Autosomal recessive; Thrombosis, hyperhomocysteinemic, 236200 (3), Autosomal recessive	Cbs (MGI:88285)	subtelomeric	chr21	43053189	43076860	21q22.3	21q22.3	613381	875	ENSG00000160200
CBWD1	CBWD1	Cobalamin synthetase W domain-containing protein 1		Cbwd1 (MGI:2385089)		chr9	120836	179082	9p24.3	9p24.3	611078	55871	ENSG00000172785
CBWD2	CBWD2	Cobalamin synthetase W domain-containing protein 2				chr2	113437690	113496203	2q13-q14.1	2q14.1	611079	150472	ENSG00000136682
CBWD3	CBWD3	Cobalamin synthetase W domain-containing protein 3				chr9	68241865	68300034	9q13	9q21.11	611080	445571	ENSG00000196873
CBX1	CBX1	Chromobox 1		Cbx1 (MGI:105369)		chr17	48070058	48101477	17q21.32	17q21.32	604511	10951	ENSG00000108468
CBX2	CBX2, M33, SRXY5	Chromobox 2	?46XY sex reversal 5, 613080 (3), Autosomal recessive	Cbx2 (MGI:88289)	mutation identified in 1 SRXY5 patient	chr17	79776253	79787982	17q25	17q25.3	602770	84733	ENSG00000173894
CBX3	CBX3	Chromobox homolog 3		Cbx3 (MGI:108515)		chr7	26201442	26213606	7p15.2	7p15.2	604477	11335	ENSG00000122565
CBX4	CBX4, PC2	Chromobox 4		Cbx4 (MGI:1195985)		chr17	79833155	79839439	17q25.3	17q25.3	603079	8535	ENSG00000141582
CBX5	CBX5, HP1	Chromobox 5		Cbx5 (MGI:109372)		chr12	54230941	54280121	12q13.13	12q13.13	604478	23468	ENSG00000094916
CBX6	CBX6	Chromobox 6		Cbx6 (MGI:3512628)		chr22	38861421	38872215	22q13.1	22q13.1	617438	23466	ENSG00000183741
CBX7	CBX7	Chromobox 7		Cbx7 (MGI:1196439)		chr22	39130771	39152679	22q13.1	22q13.1	608457	23492	ENSG00000100307
CBX8	CBX8, PC3	Chromobox 8		Cbx8 (MGI:1353589)		chr17	79792131	79797076	17q25.3	17q25.3	617354	57332	ENSG00000141570
CBY1	CBY1, C22orf2	Chibby family, member 1		Cby1 (MGI:1920989)		chr22	38656652	38673849	22q12-q13	22q13.1	607757	25776	ENSG00000100211
CC2D1A	CC2D1A, MRT3	Coiled-coil and C2 domain-containing 1A	Mental retardation, autosomal recessive 3, 608443 (3), Autosomal recessive	Cc2d1a (MGI:2384831)		chr19	13906148	13930878	19p13.12	19p13.12	610055	54862	ENSG00000132024
CC2D2A	CC2D2A, KIAA1345, MKS6	Coiled-coil and C2 domains-containing protein 2A	Meckel syndrome 6, 612284 (3), Autosomal recessive; Joubert syndrome 9, 612285 (3), Autosomal recessive; COACH syndrome, 216360 (3), Autosomal recessive	Cc2d2a (MGI:1924487)		chr4	15468659	15601556	4p15.3	4p15.32	612013	57545	ENSG00000048342
CCAR1	CCAR1, CARP1	Cell division cycle and apoptosis regulator 1		Ccar1 (MGI:1914750)		chr10	68721238	68792376	10q21.3	10q21.3	612569	55749	ENSG00000060339
CCAR2	CCAR2, DBC1, KIAA1967	Cell division cycle and apoptosis regulator 2		Ccar2 (MGI:2444228)		chr8	22604739	22621513	8p21	8p21.3	607359	57805	ENSG00000158941
CCAT1	CCAT1, CARLO5	Colon cancer-associated transcript 1, noncoding				chr8	127207381	127219267	8q24.21	8q24.21	617705	100507056
CCBE1	CCBE1, KIAA1983, HKLLS1	Collagen and calcium-binding EGF domain-containing protein 1	Hennekam lymphangiectasia-lymphedema syndrome 1, 235510 (3), Autosomal recessive	Ccbe1 (MGI:2445053)		chr18	59430938	59698180	18q21.32	18q21.32	612753	147372	ENSG00000183287
CCDC103	CCDC103, SMH, PR46B, CILD17	Coiled-coil domain-containing protein 103	Ciliary dyskinesia, primary, 17, 614679 (3), Autosomal recessive	Ccdc103 (MGI:1920543)		chr17	44899711	44905389	17q21.31	17q21.31	614677	388389	ENSG00000167131
CCDC106	CCDC106	Coiled-coil domain-containing protein 106		Ccdc106 (MGI:2385900)		chr19	55647399	55653160	19q13.42	19q13.42	613478	29903	ENSG00000173581
CCDC110	KMHN1	Cancer/testis antigen KM-HN-1		Ccdc110 (MGI:2685018)		chr4	185445181	185471751	4q35.1	4q35.1	609488	256309	ENSG00000168491
CCDC113	CCDC113	Coiled-coil domain-containing protein 113		Ccdc113 (MGI:3606076)		chr16	58196861	58283835	16q21	16q21	616070	29070	ENSG00000103021
CCDC114	CCDC114, CILD20	Coiled-coil domain-containing protein 114	Ciliary dyskinesia, primary, 20, 615067 (3), Autosomal recessive	Ccdc114 (MGI:2446120)		chr19	48296451	48321970	19q13.3	19q13.33	615038	93233	ENSG00000105479
CCDC115	CCDC115, CCP1, CDG2O	Coiled-coil domain-containing protein 115	Congenital disorder of glycosylation, type IIo, 616828 (3), Autosomal recessive	Ccdc115 (MGI:1916918)		chr2	130337932	130342680	2q21.2	2q21.1	613734	84317	ENSG00000136710
CCDC120	CCDC120	Coiled-coil domain-containing protein 120		Ccdc120 (MGI:1859619)		chrX	49053571	49069857	Xp11.23	Xp11.23	300947	90060	ENSG00000147144
CCDC122	CCDC122	Coiled-coil domain-containing protein 122		Ccdc122 (MGI:1918358)		chr13	43821958	43880022	13q14.11	13q14.11	613408	160857	ENSG00000151773
CCDC125	CCDC125, KENAE	Coiled-coil domain-containing protein 125		Ccdc125 (MGI:1923291)		chr5	69273086	69333069	5q13.2	5q13.2	613781	202243	ENSG00000183323
CCDC134	CCDC134	Coiled-coil domain-containing protein 134		Ccdc134 (MGI:1923707)		chr22	41800609	41832163	22q13	22q13.2	618788	79879	ENSG00000100147
CCDC136	CCDC136, NAG6, KIAA1793	Coiled-coil domain-containing protein 136		Ccdc136 (MGI:1918128)		chr7	128790761	128822129	7q31-q32	7q32.1	611902	64753	ENSG00000128596
CCDC137	CCDC137	Coiled-coil domain-containing protein 137		Ccdc137 (MGI:1914541)		chr17	81666696	81673906	17q25.3	17q25.3	614271	339230	ENSG00000185298
CCDC14	CCDC14	Coiled-coil domain-containing protein 14		Ccdc14 (MGI:2443448)		chr3	123887382	123961411	3q21.1	3q21.1	617147	64770	ENSG00000175455
CCDC141	CCDC141, CAMDI	Coiled-coil domain-containing protein 141		Ccdc141 (MGI:1919735)		chr2	178825307	179050136	2q31	2q31.2	616031	285025	ENSG00000163492
CCDC151	CCDC151, CILD30	Coiled-coil domain-containing protein 151	Ciliary dyskinesia, primary, 30, 616037 (3), Autosomal recessive	Ccdc151 (MGI:1924859)		chr19	11420604	11435781	19p13.2	19p13.2	615956	115948	ENSG00000198003
CCDC154	CCDC154, C16orf29	Coiled-coil domain-containing protein 154		Ccdc154 (MGI:2685163)		chr16	1434387	1444488	16p13.3	16p13.3	618740	645811	ENSG00000197599
CCDC155	CCDC155, KASH5	Coiled-coil domain-containing protein 155		Kash5 (MGI:2687329)		chr19	49388217	49418001	19q13.33	19q13.33	618125	147872	ENSG00000161609
CCDC174	CCDC174, HSPC212, IHPM	Coiled-coil domain-containing protein 174	Hypotonia, infantile, with psychomotor retardation, 616816 (3), Autosomal recessive	Ccdc174 (MGI:2444652)		chr3	14651745	14672658	3p25.1	3p25.1	616735	51244	ENSG00000154781
CCDC183	CCDC183, KIAA1984	Coiled-coil domain-containing protein 183		Ccdc183 (MGI:1924308)		chr9	136796337	136807740	9q34.3	9q34.3	615955	84960	ENSG00000213213
CCDC189	CCDC189, C16orf93	Coiled-coil domain-containing protein 189		Ccdc189 (MGI:2685012)		chr16	30757225	30762271	16p11.2	16p11.2	618318	90835	ENSG00000196118
CCDC22	CCDC22, RTSC2	Coiled-coil domain-containing protein 22	Ritscher-Schinzel syndrome 2, 300963 (3), X-linked recessive	Ccdc22 (MGI:1859608)		chrX	49235469	49250525	Xp11.23	Xp11.23	300859	28952	ENSG00000101997
CCDC26	CCD26, RAM	Coiled-coil domain-containing protein 26				chr8	129351693	129680238	8q24.21	8q24.21	613040	137196	ENSG00000229140
CCDC28A	CCDC28A, C6orf80	Coiled-coil domain-containing 28A		Ccdc28a (MGI:2443508)		chr6	138773516	138793318	6q24.1	6q24.1	615353	25901	ENSG00000024862
CCDC28B	CCDC28B, MGC1203	Coiled-coil domain-containing protein 28B	{Bardet-Biedl syndrome 1, modifier of}, 209900 (3), Digenic recessive, Autosomal recessive	Ccdc28b (MGI:1913514)		chr1	32200594	32205386	1p35.1	1p35.2	610162	79140	ENSG00000160050
CCDC33	CCDC33, CT61	Coiled-coil domain containing protein 33		Ccdc33 (MGI:1922464)		chr15	74216639	74336471	15q24.1	15q24.1	618525	80125	ENSG00000140481
CCDC34	CCDC34	Coiled-coil domain-containing protein 34		Ccdc34 (MGI:1915451)		chr11	27338511	27363247	11p14.1	11p14.1	612324	91057	ENSG00000109881
CCDC39	CCDC39	Coiled-coil domain-containing protein 39	Ciliary dyskinesia, primary, 14, 613807 (3)	Ccdc39 (MGI:1289263)		chr3	180614007	180679488	3q26.33	3q26.33	613798	339829	ENSG00000284862
CCDC40	CCDC40, KIAA1640	Coiled-coil domain-containing protein 40	Ciliary dyskinesia, primary, 15, 613808 (3)	Ccdc40 (MGI:2443893)		chr17	80036631	80100612	17q25.3	17q25.3	613799	55036	ENSG00000141519
CCDC47	CCDC47, THNS	Coiled-coil domain-containing protein 47	Trichohepatoneurodevelopmental syndrome, 618268 (3), Autosomal recessive	Ccdc47 (MGI:1914413)		chr17	63745254	63773596	17q23.3	17q23.3	618260	57003	ENSG00000108588
CCDC50	CCDC50, C3orf6, DFNA44	Coiled-coil domain-containing protein 50	?Deafness, autosomal dominant 44, 607453 (3), Autosomal dominant		mutation identified in 1 DFNA44 family	chr3	191329081	191398658	3q28	3q28	611051	152137	ENSG00000152492
CCDC51	CCDC51, MITOK	Coiled-coil domain-containing protein 51		Ccdc51 (MGI:1913908)		chr3	48432169	48446651	3p21.31	3p21.31	618585	79714	ENSG00000164051
CCDC6	CCDC6, D10S170, H4, TST1	Coiled-coil domain-containing 6		Ccdc6 (MGI:1923801)	fused with RET to form PTC1	chr10	59788746	59906555	10q21	10q21.2	601985	8030	ENSG00000108091
CCDC62	CCDC62, ERAP75	Coiled-coil domain-containing protein 62		Ccdc62 (MGI:2684996)		chr12	122773620	122827527	12q24.31	12q24.31	613481	84660	ENSG00000130783
CCDC63	CCDC63, ODA5	Coiled-coil domain-containing protein 63		Ccdc63 (MGI:3607777)		chr12	110844488	110907534	12q24.11	12q24.11	617969	160762	ENSG00000173093
CCDC65	CCDC65, CILD27	Coiled-coil domain-containing protein 65	Ciliary dyskinesia, primary, 27, 615504 (3), Autosomal recessive	Ccdc65 (MGI:2146001)		chr12	48904132	48921575	12q13.12	12q13.12	611088	85478	ENSG00000139537
CCDC68	CCDC68	Coiled-coil domain-containing protein 68		Ccdc68 (MGI:3612676)		chr18	54901508	54959538	18q21.2	18q21.2	616909	80323	ENSG00000166510
CCDC73	CCDC73	Coiled-coil domain-containing protein 73		Ccdc73 (MGI:3606488)		chr11	32602079	32794657	11p13	11p13	612328	493860	ENSG00000186714
CCDC78	CCDC78, C16orf25, CNM4	Coiled-coil domain-containing protein 78	?Centronuclear myopathy 4, 614807 (3), Autosomal dominant	Ccdc78 (MGI:2685784)	mutation identified in 1 CNM4 family	chr16	722577	726879	16p13.3	16p13.3	614666	124093	ENSG00000162004
CCDC8	CCDC8, 3M3	Coiled-coil domain-containing protein 8	3-M syndrome 3, 614205 (3), Autosomal recessive	Ccdc8 (MGI:3612184)		chr19	46410328	46413563	19q13.2-q13.32	19q13.32	614145	83987	ENSG00000169515
CCDC80	CCDS80, URB, SSG1	Coiled-coil domain-containing protein 80		Ccdc80 (MGI:1915146)		chr3	112596796	112641142	3q13.2	3q13.2	608298	151887	ENSG00000091986
CCDC85B	DIPA	Delta antigen-interacting protein A		Ccdc85b (MGI:2147607)		chr11	65890672	65891634	11q13.1	11q13.1	605360	11007	ENSG00000175602
CCDC86	CCDC86, CYCLON	Coiled-coil domain-containing protein 86		Ccdc86 (MGI:1277220)		chr11	60842112	60851080	11q12	11q12.2	611293	79080	ENSG00000110104
CCDC88A	CCDC88A, KIAA1212, HKRP1, GIRDIN, APE, GIV, PEHOL	Coiled-coil domain-containing protein 88A	?PEHO syndrome-like, 617507 (3), Autosomal recessive	Ccdc88a (MGI:1925177)	mutation identified in 1 PEHOL family	chr2	55287816	55419855	2p16.1	2p16.1	609736	55704	ENSG00000115355
CCDC88B	CCDC88B, GIPIE	Coiled-coil domain-containing protein 88B		Ccdc88b (MGI:1925567)		chr11	64340202	64357533	11q13.1	11q13.1	611205	283234	ENSG00000168071
CCDC88C	CCDC88C, HKRP2, DAPLE, KIAA1509, HYC1, SCA40	Coiled-coil domain-containing protein 88C	?Spinocerebellar ataxia 40, 616053 (3), Autosomal dominant; Hydrocephalus, congenital, 1, 236600 (3), Autosomal recessive	Ccdc88c (MGI:1915589)	mutation identified in 1 SCA40 family	chr14	91271322	91417819	14q32.11	14q32.11-q32.12	611204	440193	ENSG00000015133
CCDC91	CCDC91	Coiled-coil domain-containing protein 91		Ccdc91 (MGI:1914265)		chr12	28190445	28550165	12p11.22	12p11.22	617366	55297	ENSG00000123106
CCER2	CCER2	Coiled-coil glutamate-rich protein 2		Ccer2 (MGI:3645242)		chr19	38908170	38914370	19q13.2	19q13.2	617634	643669	ENSG00000262484
CCHCR1	CCHCR1, HCR, C6orf18	Coiled-coil alpha-helical rod protein 1		Cchcr1 (MGI:2385321)	?role in psoriasis	chr6	31142438	31158230	6p21.3	6p21.33	605310	54535	ENSG00000204536
CCIN	CCIN	Calicin		Ccin (MGI:3045316)		chr9	36169387	36171333	9p13.3	9p13.3	603960	881	ENSG00000185972
CCK	CCK	Cholecystokinin		Cck (MGI:88297)		chr3	42257823	42266184	3pter-p21	3p22.1	118440	885	ENSG00000187094
CCKAR	CCKAR	Cholecystokinin A receptor		Cckar (MGI:99478)		chr4	26481395	26490483	4p15.2-p15.1	4p15.2	118444	886	ENSG00000163394
CCKBR	CCKBR, GASR	Cholecystokinin B receptor		Cckbr (MGI:99479)		chr11	6259837	6272126	11p15.5-p15.4	11p15.4	118445	887	ENSG00000110148
CCL1	CCL1, SCYA1	Chemokine, C-C motif, ligand 1		Ccl1 (MGI:98258)		chr17	34360327	34363232	Chr.17	17q12	182281	6346	ENSG00000108702
CCL11	CCL11, SCYA11	Chemokine, C-C motif, ligand 11	{HIV1, resistance to}, 609423 (3); {Asthma, susceptibility to}, 600807 (3), Autosomal dominant	Ccl11 (MGI:103576)		chr17	34285741	34288333	17q21.1-q21.2	17q12	601156	6356	ENSG00000172156
CCL13	CCL13, SCYA13, NCC1	Chemokine, C-C motif, ligand 13		Ccl2 (MGI:98259)		chr17	34356479	34358609	17q11.2	17q12	601391	6357	ENSG00000181374
CCL14	CCL14, SCYA14, NCC2	Chemokine, C-C motif, ligand 14				chr17	35983287	35986728	17q11.2	17q12	601392	6358	ENSG00000276409
CCL15	CCL15, SCYA15, NCC3, LKN1	Chemokine, C-C motif, ligand 15				chr17	35997581	36001552	17q11.2	17q12	601393	6359	ENSG00000275718
CCL16	CCL16, SCYA16, NCC4	Chemokine, C-C motif, ligand 16				chr17	35976492	35983619	17q11.2	17q12	601394	6360	ENSG00000275152
CCL17	CCL17, SCYA17, TARC	Chemokine, C-C motif, ligand 17		Ccl17 (MGI:1329039)		chr16	57396075	57416062	16q13	16q21	601520	6361	ENSG00000102970
CCL18	CCL18, SCYA18, PARC, AMAC1, DCCK1	Chemokine, C-C motif, ligand 18			in 47kb, CCL18-CCL3-CCL4	chr17	36064271	36072031	17q11.2	17q12	603757	6362	ENSG00000275385
CCL19	CCL19, SCYA19, ELC, MIP3B	Chemokine, C-C motif, ligand 19		Ccl19-ps1,Gm12407,Gm13309,Gm21104,Gm2457,Gm2564,Ccl19,Gm2023 (MGI:5434459,MGI:3708691,MGI:1891387,MGI:3780624,MGI:1346316,MGI:3780192,MGI:3693096,MGI:3702000)		chr9	34689569	34691275	9p13	9p13.3	602227	6363	ENSG00000172724
CCL2	CCL2, SCYA2, MCP1, MCAF	Small inducible cytokine A2 (monocyte chemotactic protein, homologous to mouse Sig-je)	{HIV-1, resistance to}, 609423 (3); {Mycobacterium tuberculosis, susceptibility to}, 607948 (3); {Spina bifida, susceptibility to}, 182940 (3), Autosomal dominant; {Coronary artery disease, modifier of} (3)	Ccl12 (MGI:108224)		chr17	34255284	34257202	17q11.2-q12	17q12	158105	6347	ENSG00000108691
CCL20	CCL20, SCYA20, MIP3A, LARC	Chemokine, C-C motif, ligand 20		Ccl20 (MGI:1329031)		chr2	227813841	227817555	2q33-q37	2q36.3	601960	6364	ENSG00000115009
CCL21	CCL21, SCYA21, SLC	Chemokine, C-C motif, ligand 21		Ccl21d,Ccl21c,Gm1987,Gm13304,Gm10591,Ccl21b,Ccl21a (MGI:1349183,MGI:3711256,MGI:1349182,MGI:5434896,MGI:3710514,MGI:1891386,MGI:3780156)		chr9	34709004	34710135	9p13	9p13.3	602737	6366	ENSG00000137077
CCL22	CCL22, SCYA22	Chemokine, C-C motif, ligand 22		Ccl22 (MGI:1306779)		chr16	57358782	57366188	16q13	16q21	602957	6367	ENSG00000102962
CCL23	CCL23, SCYA23	Chemokine, C-C motif, ligand 23				chr17	36013055	36018178	17q12	17q12	602494	6368	ENSG00000274736
CCL24	CCL24, SCYA24, MPIF2	Chemokine, C-C motif, ligand 24		Ccl24 (MGI:1928953)		chr7	75810824	75823371	7q11.23	7q11.23	602495	6369	ENSG00000106178
CCL25	CCL25, SCYA25, TECK	Chemokine, C-C motif, ligand 25		Ccl25 (MGI:1099448)		chr19	8052317	8062662	19p13.2	19p13.2	602565	6370	ENSG00000131142
CCL26	CCL26, SCYA26	Chemokine, C-C motif, ligand 26				chr7	75769523	75791596	7q11.2	7q11.23	604697	10344	ENSG00000006606
CCL27	CCL27, SCYA27, ILC, CTACK	Chemokine, C-C motif, ligand 27		Gm2506,Gm13306,Ccl27b (MGI:1891389,MGI:3713752,MGI:3780673)		chr9	34661889	34662656	9p13	9p13.3	604833	10850	ENSG00000213927
CCL28	CCL28	Chemokine, C-C motif, ligand 28		Ccl28 (MGI:1861731)		chr5	43356971	43412390	5p12	5p12	605240	56477	ENSG00000151882
CCL3	CCL3, SCYA3, MIP1A	Chemokine, C-C motif, ligand 3	{HIV infection, resistance to}, 609423 (2)		in 47kb, CCL18-CCL3-CCL4	chr17	36088255	36090142	17q12	17q12	182283	6348	ENSG00000277632
CCL3L1	CCL3L1, SCYA3L1, LD78	Chemokine, C-C motif, ligand 3-like 1	{HIV/AIDS, susceptibility to}, 609423 (3)		varies in copy number 1-10	chr17	27400000	33500000	17q11.2		601395	6349
CCL4	CCL4, SCYA4, ACT2, MIP1B, AT744.1	Chemokine, C-C motif, ligand 4		Ccl4 (MGI:98261)		chr17	36103826	36105613	17q12	17q12	182284	6351	ENSG00000275302
CCL4L1	CCL4L, SCYA4L, LAG1	Chemokine, C-C motif, ligand 4-like				chr17	33500000	39800000	17q12		603782	388372
CCL4L2	CCL4L2	Chemokine, CC motif, ligand 4-like 2				chr17	36211062	36212872	17q12	17q12	610757	9560	ENSG00000276070
CCL5	CCL5, SCYA5, D17S136E, TCP228	Chemokine, C-C motif, ligand 5	{HIV-1 disease, rapid progression of} (3); {HIV-1 disease, delayed progression of} (3)	Ccl5 (MGI:98262)		chr17	35871490	35880359	17q11.2-q12	17q12	187011	6352	ENSG00000271503
CCL7	CCL7, SCYA7, MCP3	Chemokine, C-C motif, ligand 5			close to ERBB2	chr17	34270220	34272241	17q11.2-q12	17q12	158106	6354	ENSG00000108688
CCL8	CCL8, SCYA8	Chemokine, C-C motif, ligand 8				chr17	34319434	34321401	17q11.2	17q12	602283	6355	ENSG00000108700
CCM2	C7orf22, CCM2, MGC4067	Malcavernin	Cerebral cavernous malformations-2, 603284 (3), Autosomal dominant	Ccm2 (MGI:2384924)		chr7	44999745	45076469	7p13	7p13	607929	83605	ENSG00000136280
CCN1	CYR61, IGFBP10	Cysteine-rich angiogenic inducer, 61 (insulin-like growth factor-binding protein-10)		Ccn1 (MGI:88613)		chr1	85580760	85583949	1p22.3	1p22.3	602369	3491	ENSG00000142871
CCN2	CTGF, NOV2	Connective tissue growth factor		Ccn2 (MGI:95537)	proximal to MYB	chr6	131948175	131951371	6q23.1	6q23.2	121009	1490	ENSG00000118523
CCN3	NOV	Nephroblastoma overexpressed gene		Ccn3 (MGI:109185)	proximal to MYC	chr8	119416445	119424433	8q24.1	8q24.12	164958	4856	ENSG00000136999
CCN4	WISP1	Wnt-1 inducible signaling pathway protein 1		Ccn4 (MGI:1197008)		chr8	133190906	133231689	8q24.1-q24.3	8q24.22	603398	8840	ENSG00000104415
CCN5	WISP2	Wnt-1 inducible signaling pathway protein 2		Ccn5 (MGI:1328326)		chr20	44714203	44728040	20q12-q13	20q13.12	603399	8839	ENSG00000064205
CCN6	WISP3, PPAC, PPD	Wnt-1 inducible signaling pathway protein 3	Spondyloepiphyseal dysplasia tarda with progressive arthropathy, 208230 (3), Autosomal recessive; Arthropathy, progressive pseudorheumatoid, of childhood, 208230 (3), Autosomal recessive	Ccn6 (MGI:2685581)		chr6	112052812	112069685	6q22-q23	6q21	603400	8838	ENSG00000112761
CCNA1	CCNA1	Cyclin A1		Ccna1 (MGI:108042)		chr13	36430487	36442881	13q12.3-q13	13q13.3	604036	8900	ENSG00000133101
CCNA2	CCNA, CCN1	Cyclin A		Ccna2 (MGI:108069)		chr4	121816443	121823882	4q27	4q27	123835	890	ENSG00000145386
CCNB1	CCNB1	Cyclin B1		Ccnb1,Ccnb1-ps (MGI:88302,MGI:3648694)		chr5	69167009	69178244	5q12	5q13.2	123836	891	ENSG00000134057
CCNB1IP1	C14orf18, HEI10	Human enhancer of invasion 10		Ccnb1ip1 (MGI:2685134)		chr14	20311367	20333311	14q11.1	14q11.2	608249	57820	ENSG00000100814
CCNB2	CCNB2	Cyclin B2		Ccnb2 (MGI:88311)		chr15	59105145	59125044	15q22.2	15q22.2	602755	9133	ENSG00000157456
CCNB3	CCNB3	Cyclin B3		Ccnb3 (MGI:2183443)		chrX	50202712	50351913	Xp11.22	Xp11.22	300456	85417	ENSG00000147082
CCNC	CCNC	Cyclin C		Ccnc (MGI:1858199)		chr6	99542386	99568813	6q21	6q16.2	123838	892	ENSG00000112237
CCND1	CCND1, PRAD1, BCL1	Cyclin D1	{Colorectal cancer, susceptibility to}, 114500 (3), Somatic mutation, Autosomal dominant; {von Hippel-Lindau syndrome, modifier of}, 193300 (3), Autosomal dominant; {Multiple myeloma, susceptibility to}, 254500 (3), Somatic mutation	Ccnd1 (MGI:88313)	pseudogene on 11q13	chr11	69641155	69654473	11q13	11q13.3	168461	595	ENSG00000110092
CCND2	CCND2, MPPH3	Cyclin D2	Megalencephaly-polymicrogyria-polydactyly-hydrocephalus syndrome 3, 615938 (3), Autosomal dominant	Ccnd2 (MGI:88314)		chr12	4273761	4305352	12p13	12p13.32	123833	894	ENSG00000118971
CCND3	CCND3	Cyclin D3		Ccnd3 (MGI:88315)	pseudogene also on 6p21	chr6	41934932	42048893	6p21	6p21.1	123834	896	ENSG00000112576
CCNDBP1	CCNDBP1, GCIP	Cyclin D-type-binding protein 1		Ccndbp1 (MGI:109595)		chr15	43185117	43197176	Chr.15	15q15.2	607089	23582	ENSG00000166946
CCNE1	CCNE1	Cyclin E1		Ccne1 (MGI:88316)		chr19	29811990	29824311	19q13.1	19q12	123837	898	ENSG00000105173
CCNE2	CCNE2	Cyclin E2		Ccne2 (MGI:1329034)		chr8	94880223	94896670	8q22.1	8q22.1	603775	9134	ENSG00000175305
CCNF	CCNF, FBX1	Cyclin F		Ccnf (MGI:102551)		chr16	2429446	2458853	16p13.3	16p13.3	600227	899	ENSG00000162063
CCNG1	CCNG1	Cyclin G1		Ccng1 (MGI:102890)		chr5	163437570	163448198	5q32-q34	5q34	601578	900	ENSG00000113328
CCNG2	CCNG2	Cyclin G2		Ccng2 (MGI:1095734)		chr4	77157206	77170059	4q21.1	4q21.1	603203	901	ENSG00000138764
CCNH	CCNH, CAK	Cyclin H		Ccnh (MGI:1913921)		chr5	87311470	87413032	5q13.3-q14	5q14.3	601953	902	ENSG00000134480
CCNI	CCNI	Cyclin I		Ccni (MGI:1341077)		chr4	77047154	77075988	4q21.1	4q21.1	618783	10983	ENSG00000118816
CCNK	CCNK, IDDHDF	Cyclin K	?Intellectual developmental disorder with hypertelorism and distinctive facies, 618147 (3), Autosomal dominant	Ccnk (MGI:1276106)	mutation identified in 1 IDDHDF patient	chr14	99481408	99512439	14q32	14q32.2	603544	8812	ENSG00000090061
CCNL1	CCNL1, ANIA6A	Cyclin L1		Ccnl1 (MGI:1922664)		chr3	157143120	157160179	3q25.31	3q25.31	613384	57018	ENSG00000163660
CCNL2	CCNL2	Cyclin L2		Ccnl2 (MGI:1927119)		chr1	1385710	1399341	1p36.33	1p36.33	613482	81669	ENSG00000221978
CCNO	CCNO, UNG2, CILD29	Cyclin O	Ciliary dyskinesia, primary, 29, 615872 (3), Autosomal recessive	Ccno (MGI:2145534)		chr5	55231151	55233716	5q11.2	5q11.2	607752	10309	ENSG00000152669
CCNQ	FAM58A, STAR	Family with sequence similarity 58, member A	STAR syndrome, 300707 (3), X-linked dominant	Ccnq (MGI:1916359)		chrX	153587924	153599164	Xq28	Xq28	300708	92002	ENSG00000262919
CCNT1	CCNT1, CCNT	Cyclin T1		Ccnt1 (MGI:1328363)		chr12	48688457	48716706	12q11-q13.3	12q13.11-q13.12	143055	904	ENSG00000129315
CCNT2	CCNT2	Cyclin T2		Ccnt2 (MGI:1920199)		chr2	134918809	134959341	2p14-q21.3	2q21.3	603862	905	ENSG00000082258
CCNY	CCNY, CFP1, CCNX, C10orf9	Cyclin Y		Ccny (MGI:1915224)		chr10	35247024	35572669	10p11.2	10p11.21	612786	219771	ENSG00000108100
CCP110	CCP110, CP110, KIAA0419	Centrosomal coiled-coil protein, 110kD		Ccp110 (MGI:2141942)		chr16	19523878	19553407	16p12.3	16p12.3	609544	9738	ENSG00000103540
CCPG1	CCPG1, KIAA1254, CPR8	Cell cycle progression 1		Ccpg1 (MGI:1196419)		chr15	55355222	55408509	15q21.3	15q21.3	611326	9236	ENSG00000260916
CCR1	CCR1, CMKBR1, CKR1, HM145	Chemokine (C-C) receptor 1		Ccr1 (MGI:104618)		chr3	46201710	46208312	3p21	3p21.31	601159	1230	ENSG00000163823
CCR10	CCR10, GPR2	Chemokine (C-C) receptor 10		Ccr10 (MGI:1096320)		chr17	42678888	42681842	17q21.2	17q21.2	600240	2826	ENSG00000184451
CCR2	CCR2, CMKBR2	Chemokine (C-C) receptor 2	{HIV infection, susceptibility/resistance to} (3)	Ccr2 (MGI:106185)		chr3	46353743	46360939	3p21	3p21.31	601267	729230	ENSG00000121807
CCR3	CCR3, CKR3, CMKBR3	Chemokine (C-C) receptor 3		Ccr3 (MGI:104616)		chr3	46210698	46266705	3p21.3	3p21.31	601268	1232	ENSG00000183625
CCR4	CCR4, CKR4, CMKBR4	Chemokine (C-C) receptor-4		Ccr4 (MGI:107824)		chr3	32951554	32956348	3p24	3p22.3	604836	1233	ENSG00000183813
CCR5	CCR5, CMKBR5, CCCKR5, IDDM22	Chemokine (C-C) receptor 5	{Diabetes mellitus, insulin-dependent, 22}, 612522 (3); {HIV infection, susceptibility/resistance to} (3); {Hepatitis C virus, resistance to}, 609532 (3); {West nile virus, susceptibility to}, 610379 (3)	Ccr5 (MGI:107182)		chr3	46370141	46376205	3p21	3p21.31	601373	1234	ENSG00000160791
CCR6	CCR6, CMKBR6, CKRL3, GPR29, GPRCY4	Chemokine (C-C) receptor 6		Ccr6 (MGI:1333797)		chr6	167111806	167139140	6q27	6q27	601835	1235	ENSG00000112486
CCR7	CCR7, CMKBR7, EBI1	Chemokine (C-C) receptor 7 (Epstein-Barr virus induced gene 1)		Ccr7 (MGI:103011)		chr17	40553768	40565471	17q12-q21.2	17q21.2	600242	1236	ENSG00000126353
CCR8	CCR8, CMKBR8, CMKBRL2, CKRL1	Chemokine (C-C) receptor 8		Ccr8 (MGI:1201402)		chr3	39329708	39333679	3p22	3p22.1	601834	1237	ENSG00000179934
CCR9	CCR9	Chemokine, CC motif, receptor 9		Ccr9 (MGI:1341902)		chr3	45886503	45903176	3p21.3	3p21.31	604738	10803	ENSG00000173585
CCRL2	CCRL2	Chemokine, CC motif, receptor-like protein 2		Ccrl2 (MGI:1920904)		chr3	46407165	46409522	3p21	3p21.31	608379	9034	ENSG00000121797
CCS	CCS	Copper chaperone for superoxide dismutase		Ccs (MGI:1333783)		chr11	66593161	66606018	11q13	11q13.2	603864	9973	ENSG00000173992
CCSAP	CCSAP, CSAP, C1orf96	Centriole-, cilia-, and spindle-associated protein		Ccsap (MGI:1920670)		chr1	229321014	229343794	1q42.13	1q42.13	616762	126731	ENSG00000154429
CCT2	CCT2, CCTB	Chaperonin containing T-complex polypeptide 1, subunit 2		Cct2 (MGI:107186)		chr12	69585458	69601569	Chr.12	12q15	605139	10576	ENSG00000166226
CCT3	CCT3, TRIC5	Chaperonin-containing TCP1, subunit 3, gamma (TCP1 (t-complex-1) ring complex, polypeptide 5)		Cct3 (MGI:104708)		chr1	156308960	156338414	1q23	1q22	600114	7203	ENSG00000163468
CCT4	CCT4, CCTD, SRB	Chaperonin containing T-complex polypeptide 1, subunit 4		Cct4 (MGI:104689)		chr2	61868084	61888670	2p15	2p15	605142	10575	ENSG00000115484
CCT5	CCT5, KIAA0098, CCTE	chaperonin containing TCP1, subunit 5 (epsilon)	Neuropathy, hereditary sensory, with spastic paraplegia, 256840 (3), Autosomal recessive	Cct5 (MGI:107185)		chr5	10249920	10266411	5p15.2	5p15.2	610150	22948	ENSG00000150753
CCT6A	CCT6A, CCT6, HTR3, TCP20	Chaperonin containing T-complex polypeptide 1, subunit 6A		Cct6a (MGI:107943)		chr7	56051764	56063988	7p11.2	7p11.2	104613	908	ENSG00000146731
CCT6B	CCT6B, CCTZ2	Chaperonin containing T-complex polypeptide 1, subunit 6B		Cct6b (MGI:1329013)		chr17	34927860	34981221	17q12	17q12	610730	10693	ENSG00000132141
CCT7	CCT7	Chaperonin containing T-complex polypeptide 1, subunit 7		Cct7 (MGI:107184)		chr2	73233424	73253021	2p13	2p13.2	605140	10574	ENSG00000135624
CCT8	CCT8, KIAA0002	Chaperonin containing T-complex polypeptide 1, subunit 8		Cct8 (MGI:107183)		chr21	29056321	29073796	21q21.3	21q21.3	617786	10694	ENSG00000156261
CD109	CD109	CD109 antigen		Cd109 (MGI:2445221)		chr6	73696084	73828316	6q13	6q13	608859	135228	ENSG00000156535
CD14	CD14	CD14 antigen		Cd14 (MGI:88318)		chr5	140631727	140633700	5q31.1	5q31.3	158120	929	ENSG00000170458
CD151	CD151, PETA3, SFA1, MER2	CD151 antigen	Nephropathy with pretibial epidermolysis bullosa and deafness, 609057 (3); [Blood group, Raph], 179620 (3)	Cd151 (MGI:1096360)		chr11	832951	838834	11p15.5	11p15.5	602243	977	ENSG00000177697
CD160	CD160, BY55	CD160 antigen		Cd160 (MGI:1860383)		chr1	145719311	145739287	1q21.1	1q21.1	604463	11126	ENSG00000117281
CD163	CD163	CD163 antigen (hemoglobin scavenger receptor)		Cd163 (MGI:2135946)		chr12	7470810	7503817	12p13.3	12p13.31	605545	9332	ENSG00000177575
CD163L1	CD164L1, CD163B, M160	CD164 antigen-like 1				chr12	7320509	7444184	12p13.3	12p13.31	606079	283316	ENSG00000177675
CD164	CD164, DFNA66	CD164 antigen	?Deafness, autosomal dominant 66, 616969 (3), Autosomal dominant	Cd164 (MGI:1859568)	mutation identified in 1 DFNA66 family	chr6	109366513	109382811	6q21	6q21	603356	8763	ENSG00000135535
CD177	NB1, PRV1, CD177, HNA2A	Neutrophil-specific antigen 1		Cd177 (MGI:1916141)		chr19	43353685	43366062	19q13.2	19q13.31	162860	57126	ENSG00000204936
CD180	CD180, LY64, RP105	CD180 antigen		Cd180 (MGI:1194924)		chr5	67179612	67196798	5q12	5q12.3	602226	4064	ENSG00000134061
CD19	CD19, CVID3	CD19 antigen	Immunodeficiency, common variable, 3, 613493 (3), Autosomal recessive	Cd19 (MGI:88319)		chr16	28931734	28939346	16p11.2	16p11.2	107265	930	ENSG00000177455
CD1A	CD1A	Thymocyte antigen CD1A			genes A, B, C, D in cluster	chr1	158248335	158258268	1q21-q23	1q23.1	188370	909	ENSG00000158477
CD1B	CD1B	Thymocyte antigen CD1B				chr1	158285405	158331530	1q21-q23	1q23.1	188360	910	ENSG00000158485
CD1C	CD1C	Thymocyte antigen CD1C				chr1	158289886	158294773	1q21-q23	1q23.1	188340	911	ENSG00000158481
CD1D	CD1D	Thymocyte antigen CD1D		Cd1d1 (MGI:107674)		chr1	158178029	158186426	1q21-q23	1q23.1	188410	912	ENSG00000158473
CD1E	CD1E	Thymocyte antigen CD1E				chr1	158353122	158357553	1q21-q23	1q23.1	188411	913	ENSG00000158488
CD2	CD2	CD2 antigen (p50), sheep red blood cell receptor		Cd2 (MGI:88320)		chr1	116754429	116769228	1p13.1	1p13.1	186990	914	ENSG00000116824
CD200	MOX2	MRC OX-2 antigen		Cd200 (MGI:1196990)		chr3	112332572	112362811	3q12-q13	3q13.2	155970	4345	ENSG00000091972
CD200R1	CD200R1, MOX2R, OX2R	CD200 receptor 1		Cd200r1 (MGI:1889024)		chr3	112921204	112975102	3q13.1	3q13.2	607546	131450	ENSG00000163606
CD207	CD207, LANGERIN, CLEC4K	CD207 antigen	[?Birbeck granule deficiency], 613393 (3)	Cd207 (MGI:2180021)	mutation identified in 1 patient	chr2	70825247	70860786	2p13	2p13.3	604862	50489	ENSG00000116031
CD209	CD209, CDSIGN	CD209 antigen	{Mycobacterium tuberculosis, susceptibility to}, 607948 (3); {HIV type 1, susceptibility to}, 609423 (3); {Dengue fever, protection against}, 614371 (3)	Cd209e (MGI:2157948)		chr19	7739992	7747608	19p13.3	19p13.2	604672	30835	ENSG00000090659
CD22	CD22	CD22 antigen		Cd22 (MGI:88322)		chr19	35329168	35347360	19q13.1	19q13.12	107266	933	ENSG00000012124
CD226	DNAM1, CD226	DNAX accessory molecule 1		Cd226 (MGI:3039602)		chr18	69853273	69962085	18q22.3	18q22.2	605397	10666	ENSG00000150637
CD24	CD24	CD24 antigen			pseudogenes at 15q21-q22; Yq11	chr6	106969830	106976854	6q21	6q21	600074	100133941	ENSG00000272398
CD244	CD244, NAIL, NKR2B4, SLAMF4	CD244 antigen	{Rheumatoid arthritis, susceptibility to}, 180300 (3)	Cd244a (MGI:109294)		chr1	160830159	160862891	1q22	1q23.3	605554	51744	ENSG00000122223
CD247	CD247, CD3Z, TCRZ, IMD25	CD247 antigen	?Immunodeficiency 25, 610163 (3), Autosomal recessive	Cd247 (MGI:88334)	mutation identified in one IMD25 patient	chr1	167430639	167518541	1q22-q23	1q24.2	186780	919	ENSG00000198821
CD248	CD248, TEM1	CD248 antigen		Cd248 (MGI:1917695)		chr11	66314493	66317043	11q13	11q13.2	606064	57124	ENSG00000174807
CD27	CD27, TNFRSF7, S152. LPFS2	CD27 antigen	Lymphoproliferative syndrome 2, 615122 (3), Autosomal recessive	Cd27 (MGI:88326)		chr12	6444866	6451717	12p13	12p13.31	186711	939	ENSG00000139193
CD274	CD274, PDCD1LG1, B7H1	CD274 molecule		Cd274 (MGI:1926446)		chr9	5450502	5470566	9p24	9p24.1	605402	29126	ENSG00000120217
CD276	CD276, B7H3	CD276 molecule		Cd276 (MGI:2183926)		chr15	73683965	73714517	15q23-q24	15q24.1	605715	80381	ENSG00000103855
CD28	CD28	CD28 antigen (Tp44)		Cd28 (MGI:88327)		chr2	203706474	203739755	2q33-q34	2q33.2	186760	940	ENSG00000178562
CD2AP	CD2AP, CMS	CD2-associated protein	Glomerulosclerosis, focal segmental, 3, 607832 (3)	Cd2ap (MGI:1330281)		chr6	47477745	47627262	6p12	6p12.3	604241	23607	ENSG00000198087
CD2BP2	CD2BP2	CD2 antigen-binding protein 2		Cd2bp2 (MGI:1917483)		chr16	30350765	30355307	16p11.2	16p11.2	604470	10421	ENSG00000169217
CD300A	CMRF35H, CMRF35H9	CMRF35H antigen		Cd300a (MGI:2443411)		chr17	74466372	74484797	17q24	17q25.1	606790	11314	ENSG00000167851
CD300C	CMRF35, CMRF35A	CMRF35 antigen		Cd300c2,Cd300c (MGI:2153249,MGI:3032626)		chr17	74534358	74546114	17q22-q24	17q25.1	606786	10871	ENSG00000167850
CD300E	CD300E, CD300LE, IREM2, CLM2	CD300E antigen		Cd300e (MGI:2387602)		chr17	74609884	74623957	17q25.1	17q25.1	609801	342510	ENSG00000186407
CD300H	CD300H	CD300H antigen				chr17	74557228	74567511	17q25.1	17q25.1	616560	100130520	ENSG00000284690
CD300LB	CD300LB, TREM5, IREM3	CD300 antigen-like family, member B		Cd300lb (MGI:2685099)		chr17	74521173	74531474	17q25.1	17q25.1	610705	124599	ENSG00000178789
CD300LD	CD300LD, CD300D	CD300 antigen-like family, member D		Cd300ld,Cd300ld3,Cd300ld4,Cd300ld5 (MGI:3702661,MGI:2687214,MGI:2442358,MGI:3702658)		chr17	74579364	74592282	17q25.1	17q25.1	616301	100131439	ENSG00000204345
CD300LF	CD300LF, IGSF13, IREM1, CLM1	CD300 antigen-like family, member F		Cd300lf (MGI:2442359)		chr17	74694307	74712999	17q25.1	17q25.1	609807	146722	ENSG00000186074
CD300LG	CD300LG, TREM4, CLM9	CD300 antigen-like family, member G		Cd300lg (MGI:1289168)		chr17	43847096	43863638	17q21.31	17q21.31	610520	146894	ENSG00000161649
CD302	CD302, DCL1, KIAA0022	CD302 antigen		Cd302 (MGI:1913455)		chr2	159768627	159798254	2q24	2q24.2	612246	9936	ENSG00000241399
CD320	CD320, 8D6, 8D6A, TCBLR	CD320 molecule	Methylmalonic aciduria, transient, due to transcobalamin receptor defect, 613646 (3)	Cd320 (MGI:1860083)		chr19	8302126	8308357	19p13.2	19p13.2	606475	51293	ENSG00000167775
CD33	CD33	CD33 antigen (gp67)				chr19	51211053	51240015	19q13.3-q13.4	19q13.41	159590	945	ENSG00000105383
CD34	CD34	CD34 antigen		Cd34 (MGI:88329)		chr1	207880971	207911124	1q32	1q32.2	142230	947	ENSG00000174059
CD36	CD36, CHDS7, BDPLT10	CD36 antigen (collagen type I)	{Coronary heart disease, susceptibility to, 7}, 610938 (3); {Malaria, cerebral, susceptibility to}, 611162 (3); Platelet glycoprotein IV deficiency, 608404 (3), Autosomal recessive; {Malaria, cerebral, reduced risk of}, 611162 (3)	Cd36 (MGI:107899)		chr7	80602206	80679276	7q21.11	7q21.11	173510	948	ENSG00000135218
CD37	CD37	Leukocyte surface antigen CD37		Cd37 (MGI:88330)		chr19	49334960	49340607	19p13-q13.4	19q13.33	151523	951	ENSG00000104894
CD38	CD38	CD38 antigen (p45); ADP-ribosyl cyclase/cyclic ADP-ribose hydrolase		Cd38 (MGI:107474)		chr4	15778327	15853231	4p15	4p15.32	107270	952	ENSG00000004468
CD3D	CD3D, T3D, IMD19	CD3D antigen, delta polypeptide (TiT3 complex)	Immunodeficiency 19, 615617 (3), Autosomal recessive	Cd3d (MGI:88331)	3 CD3 genes in 50kb	chr11	118338953	118342704	11q23	11q23.3	186790	915	ENSG00000167286
CD3E	CD3E, IMD18	CD3E antigen, epsilon polypeptide (TiT3 complex)	Immunodeficiency 18, SCID variant, 615615 (3), Autosomal recessive; Immunodeficiency 18, 615615 (3), Autosomal recessive	Cd3e (MGI:88332)		chr11	118304729	118316172	11q23	11q23.3	186830	916	ENSG00000198851
CD3EAP	CD3EAP, ASE1, PAF49	CD3-epsilon-associated protein		Cd3eap (MGI:1917583)		chr19	45406643	45410765	19q13.2-q13.3	19q13.32	107325	10849	ENSG00000117877
CD3G	CD3G, IMD17	CD3G antigen, gamma polypeptide (TiT3 complex)	Immunodeficiency 17, CD3 gamma deficient, 615607 (3), Autosomal recessive	Cd3g (MGI:88333)		chr11	118344343	118355160	11q23	11q23.3	186740	917	ENSG00000160654
CD4	CD4	CD4 antigen (p55)	OKT4 epitope deficiency, 613949 (3)	Cd4 (MGI:88335)	CD = \'cluster of differentiation\' = nomenclature of leukocyte differentiation antigens	chr12	6789527	6820809	12p13.31	12p13.31	186940	920	ENSG00000010610
CD40	CD40, TNFRSF5	CD40 antigen	Immunodeficiency with hyper-IgM, type 3, 606843 (3), Autosomal recessive	Cd40 (MGI:88336)		chr20	46118241	46129857	20q12-q13.2	20q13.12	109535	958	ENSG00000101017
CD40LG	TNFSF5, CD40LG, HIGM1, IGM	Tumor necrosis factor ligand superfamily, member 5	Immunodeficiency, X-linked, with hyper-IgM, 308230 (3), X-linked recessive	Cd40lg (MGI:88337)	Between DSX144E and DSX300	chrX	136648157	136660389	Xq26	Xq26.3	300386	959	ENSG00000102245
CD44	CD44, MDU2, MDU3, MIC4, IN	CD44 antigen (homing function)	[Blood group, Indian system], 609027 (3)	Cd44 (MGI:88338)		chr11	35139167	35232401	11pter-p13	11p13	107269	960	ENSG00000026508
CD46	MCP, CD46, AHUS2	Membrane cofactor protein (CD46, trophoblast-lymphocyte cross-reactive antigen)	{Hemolytic uremic syndrome, atypical, susceptibility to, 2}, 612922 (3), Autosomal recessive, Autosomal dominant	Cd46 (MGI:1203290)		chr1	207752037	207795515	1q32	1q32.2	120920	4179	ENSG00000117335
CD47	CD47, MER6, IAP	CD47 antigen (Rh-related antigen; integrin-associated protein)		Cd47 (MGI:96617)		chr3	108043093	108094199	3q13.1-q13.2	3q13.12	601028	961	ENSG00000196776
[truncated: 13,639 more rows]
