# Supplementary material for: Deletion upstream of MAB21L2 highlights the importance of evolutionarily conserved non-coding sequences for eye development
Source: Nat Commun. 2024 Oct 26;15:9245. doi: 10.1038/s41467-024-53553-2 (PMC11511899; doi:10.1038/s41467-024-53553-2)
Supplement: Supplementary file 4 — Supplementary Software 1 [file 41467_2024_53553_MOESM4_ESM.zip › Supplementary Software 1/custom_annotations/Tiger_genes_2020.txt]

ABCA4
ABCB6
ACBD5
ACO2
ACVR1
ACVR1C
ADAM9
ADAMTS10
ADAMTS17
ADAMTS18
ADGRV1
ADH1A
ADNP
TLE5
AGK
AGPS
AHI1
AIPL1
AK2
ALDH18A1
ALDH1A1
ALDH1A2
ALDH1A3
ALDH1L1
ALDH3A2
ALDOA
ALG2
ALKBH1
ALX4
ARL2BP
ARL6
ARR3
ASCL1
ASXL1
ATN1
ATOH1
ATOH7
ATOH8
BARHL2
BBIP1
BBS1
BBS10
BBS12
BBS2
BBS4
BBS5
BBS7
BBS9
BCOR
BEST1
BFSP1
BFSP2
BHLHE22
BHLHE40
BMI1
BMP2
BMP4
BMP7
BMPR1A
BMPR1B
BUB1B
C12orf57
C1QTNF5
CFAP410
PCARE
CPLANE1
C8orf37
CA4
CACNA1F
CACNA2D4
CAPN15
CAPN15
CAPN5
CASP3
CASP6
CBS
CC2D2A
CDH1
CDH2
CDH20
CDH23
CDH3
CDHR1
CDKN2A
CDON
CEP164
CEP290
CERKL
CHD7
CHM
CHMP4B
CHRD
CHRDL1
CLDN19
CLN3
CLRN1
CLVS1
CNGA1
CNGA3
CNGB1
CNGB3
CNNM4
COL18A1
COL2A1
COL4A1
COL5A1
COL5A3
COL9A1
COX7B
CRABP1
CRABP2
CRB1
CREBBP
CREG1
CRMP1
CRX
CRYAA
CRYAB
CRYBA1
CRYBA4
CRYBB1
CRYBB2
CRYBB3
CRYGA
CRYGB
CRYGC
CRYGD
CRYGS
CSPP1
CTBP2
CTDP1
CTNNBIP1
CYP1B1
CYP26A1
CYP26B1
CYP26C1
CYP27A1
DAAM1
DAB1
DACH1
DACH2
DBX1
DHCR7
DHDDS
DHH
DHX38
DMBX1
DTHD1
EBF1
EFEMP1
EFNB1
EFNB2
EGR1
ELF3
ELOVL4
EMC1
EMX1
EMX2
EN1
ENTPD2
EOMES
EPG5
EPHA2
EPHB2
ERCC6
ERCC8
ESCO2
EVX1
EYA1
EYA2
EYA3
EYS
FAM126A
FAM161A
FANCB
FAT1
FAT4
FBN1
FBXW11
FGFR1
FIGN
FKBP8
FKRP
FKTN
FLNA
FLNB
FLVCR1
FNBP4
FOXC1
FOXC2
FOXD1
FOXE3
FOXF1
FOXG1
FOXH1
FOXI3
FOXK1
FOXL1
FOXL2
FOXM1
FOXN2
FOXN3
FOXN4
FOXO3
FOXP1
FOXP2
FOXP4
FOXS1
FRAS1
FREM1
FREM2
FSCN2
FTL
FUZ
FYCO1
FZD4
FZD5
FZD7
FZD8
GALK1
GALT
GAS1
GATA3
GBX2
GCNT2
GDF11
GDF2
GDF3
GDF6
GJA1
GJA3
GJA8
GJC3
GLI1
GLI2
GLI3
GLIS3
GNAT2
GNPAT
GNPTG
GPR179
GPRC5A
GPRC5C
GRIP1
GRK1
GRM6
GUCA1A
GUCA1B
GUCY2D
HCCS
HESX1
HMGB3
HMX1
HOXA1
HSF4
ID3
ID4
IDH3B
IFT140
IFT172
IGBP1
IHH
IKBKG
IL1R1
IMPDH1
IMPG1
IMPG2
INPP5E
INVS
IQCB1
IRX1
IRX2
CRPPA
ITM2B
JAG1
KCNJ13
KCNV2
KDM6A
KIAA1549
KIF11
KIF21A
KIF3A
KLF6
KLHL7
KMT2A
KMT2B
KMT2D
LCA5
LCT
LEFTY2
LGR4
LGR5
LHX2
LIM2
LIX1
LMO2
LMX1B
LRAT
LRIT3
LRP2
LRP5
LRP6
LTBP2
LTBP3
MAB21L1
MAB21L2
MACF1
MACROD2
MAF
MAN2B1
MAP3K1
MAPK1
MEIS1
MEIS2
MERTK
MFRP
MIP
MIPEP
MIR184
MIR204
MITF
MKKS
MKS1
MMP1
MSI1
MSX2
MVK
MVP
MYH9
MYO7A
NAA10
NAT2
NDP
NDST1
NDST2
NDST3
NECTIN3
NEK2
NET1
NEUROD1
NEUROD4
NEUROG2
NF2
NGFR
NHS
NLK
NMNAT1
NOG
NOTCH1
NOTCH2
NOTCH4
NPHP1
NPHP3
NPHP4
NR2E1
NR2E3
NR2F1
NR2F2
NRL
NYX
OAT
OCRL
OLFM2
OLFM3
OLIG2
OPA1
OPA3
OPTN
OTX1
OTX2
P3H2
PANK2
PAX2
PAX3
PAX6
PBX1
PBX4
PCDH15
PCYT1A
PDE6A
PDE6B
PDE6C
PDE6G
PDE6H
PEX1
PEX12
PEX13
PEX16
PEX2
PEX26
PEX3
PEX6
PEX7
PHF6
PHYH
PITPNA
PITPNM3
PITX2
PITX3
PKNOX1
PKNOX2
PLA2G5
PLXNC1
PMEL
POMT1
POMT2
PORCN
POU2F1
POU5F1
PPP4C
PQBP1
PRCD
PROM1
PROX1
PRPF3
PRPF31
PRPF4
PRPF6
PRPF8
PRPH2
PRSS3
PRSS56
PTCH1
PTCH2
PXDN
QPRT
RAB18
RAB23
RAB28
RAB3GAP1
RAB3GAP2
RAB3IL1
RARA
RARB
RARG
RAX
RAX2
RBP1
RBP3
RBP4
RD3
RDH12
RDH5
RECQL4
RGS16
RGS2
RGS9
RGS9BP
RHO
RHOA
RIMS1
RLBP1
ROM1
RP1
RP1L1
RP2
RP9
RPE65
RPGR
RPGRIP1
RPGRIP1L
RPSA
RRH
RS1
SAG
SALL2
SALL3
SC5D
SCLT1
SEC23A
SEMA3E
SEMA4A
SEMA6A
SEMA6D
SERPINF1
SFRP1
SFRP2
SFRP4
SHH
SIL1
SIX1
SIX3
SIX5
SIX6
SKI
SLC16A12
SLC2A1
SLC33A1
SLC4A4
SMAD4
SMAD7
SMO
SMOC1
SNRNP200
SOX1
SOX10
SOX11
SOX14
SOX2
SOX21
SOX3
SOX4
SOX8
SPATA7
SRD5A3
SREBF2
SRGAP3
STRA6
SULF1
SULF2
SV2C
TBC1D20
TBX2
TBX20
TBX3
TBX5
TBX6
TCOF1
TCTN1
TDRD7
TEAD1
TENM3
TFAP2A
TGIF1
THBS1
TIMP3
TMEM126A
TMEM237
TMEM67
TMX3
TNPO1
TOPORS
TRIM32
TRPM1
TRPV4
TSPAN12
TTC8
TUB
TULP1
UNC119
USH1C
USH1G
USH2A
VAX1
VAX2
VCAN
VPS13B
VSX1
VSX2
WDPCP
WNT1
WNT2B
WNT7A
WNT7B
WNT8B
YAP1
ZEB2
ZIC2
ZNF423
ZNF513
