# Supplementary material for: Deletion upstream of MAB21L2 highlights the importance of evolutionarily conserved non-coding sequences for eye development
Source: Nat Commun. 2024 Oct 26;15:9245. doi: 10.1038/s41467-024-53553-2 (PMC11511899; doi:10.1038/s41467-024-53553-2)
Supplement: Supplementary file 4 — Supplementary Software 1 [file 41467_2024_53553_MOESM4_ESM.zip › Supplementary Software 1/custom_annotations/zfin_2020.txt]

CDH2	1000 cdh2|Mauthner neuron|alar plate midbrain region|anterior commissure|anterior neural keel|apoptotic process|axial mesoderm|basal plate midbrain region|blood circulation|brain|branchiomotor neuron|cell|cell migration involved in somitogenic axis elongation|cell proliferation in hindbrain|cell proliferation in midbrain|cell-cell adhesion|cilium assembly|commissural neuron axon guidance|converge…
NR2E3	10002 nr2e3|parapineal organ|pineal complex
SRA1	10011 sra1|cardiac ventricle|heart contraction|pericardium
ZBTB42	100128927 zbtb42|caudal fin|eye|head|heart|heart contraction|muscle|skeletal muscle|skeletal muscle cell|thigmotaxis|whole organism
HDAC6	10013 hdac6|definitive hemopoiesis|dorsal longitudinal anastomotic vessel|intersegmental vessel
BCL2L10	10017 bcl2l10|cortical actin cytoskeleton organization|embryo development|epiboly|germ ring|whole organism
CDH4	1002 cdh4|amacrine cell|amacrine cell differentiation|apoptotic process|brain|cell death|cranial nerve|cranial nerve II|eye|fourth ventricle|hindbrain|lateral line nerve|lens|neuromast|optic nerve development|optic tectum|photoreceptor cell|photoreceptor cell differentiation|posterior lateral line nerve|posterior lateral line neuromast primordium migration|retina|retina development in camera-type…
GNE	10020 gne|eye|fast muscle cell|locomotion|muscle|muscle cell|pericardium|skeletal muscle|skeletal muscle cell|somite|trunk|whole organism
PIGK	10026 pigk|Rohon-Beard neuron|detection of mechanical stimulus involved in sensory perception of touch|mechanosensory behavior|melanocyte|nervous system|optic tectum|pigment cell|pigmentation|protein localization to cell surface|retinal ganglion cell|retinal ganglion cell axon guidance|thigmotaxis|whole organism
TIMM23	100287932 timm23a|eye|gut|head|liver|pericardium|yolk
CDH5	1003 cdh5|atrial endocardium|atrial myocardium|atrium|blood|blood circulation|blood vessel endothelial cell delamination involved in blood vessel lumen ensheathment|blood vessel lumenization|cardiac jelly|cardiac ventricle|common cardinal vein|dorsal longitudinal anastomotic vessel|endocardial cushion|endothelial cell|endothelial tube lumen extension involved in blood vessel lumen ensheathment|he…
PARP3	10039 parp3|inner ear|locomotory behavior|median fin fold|neural crest cell development|pectoral fin|pigmentation|post-vent region|whole organism
CDH6	1004 cdh6|cell differentiation|cell proliferation|cranial nerve II|extension|eye|eye photoreceptor cell|head|pericardium|post-vent region|pronephric glomerulus|pronephros|pronephros development|retina|retina layer formation|retina morphogenesis in camera-type eye|retinal ganglion cell layer|retinal inner nuclear layer|retinal outer nuclear layer|whole organism
RANBP9	10048 ranbp9|Muller cell|brain|optic tectum|retina|retina layer formation|swim bladder|trunk
DNAJB6	10049 dnajb6a|locomotion|pericardium|skeletal muscle|thigmotaxis|trunk|whole organism dnajb6b|autophagy|cardiac muscle cell|heart|locomotion|muscle|myotome|pericardium|response to endoplasmic reticulum stress|skeletal muscle|slow muscle cell|thigmotaxis|trunk|vertical myoseptum|whole organism
CDH7	1005 cdh7|notochord|whole organism
APELA	100506013 apela|angioblast cell migration from lateral mesoderm to midline|blood cell|blood circulation|blood island|cell migration involved in gastrulation|cell migration involved in mesendoderm migration|determination of liver left/right asymmetry|endoderm|endodermal cell|epiboly|extension|germ ring|heart|heart contraction|hypoblast|margin|mesoderm migration involved in gastrulation|mesodermal …
TUNAR	100507043 tunar|locomotory behavior|thigmotaxis
SMC4	10051 smc4|brain|central nervous system|eye|gut|head|heart|liver|pericardium
GJC1	10052 cx43.4|Kupffer's vesicle|Kupffer's vesicle development|cilium assembly|determination of digestive tract left/right asymmetry|determination of heart left/right asymmetry|determination of left/right symmetry|gall bladder|heart looping|heart tube|pancreatic bud
AP1M2	10053 ap1m2|animal organ morphogenesis|digestive tract development|gut|locomotion|post-vent region
SAE1	10055 sae1|blood island|cell proliferation|definitive hemopoiesis|hematopoietic multipotent progenitor cell|programmed cell death|protein sumoylation|whole organism
ABCC5	10057 abcc5|erythrocyte differentiation|hematopoietic system|nucleate erythrocyte
ABCB6	10058 abcb6a|embryo development|head|iris|pupil
NR1H3	10062 nr1h3|Meckel's cartilage|ceratohyal cartilage|eye|head|lipid homeostasis
PDCD7	10081 pdcd7|brain|head|heart|pericardium|trunk
MYZAP	100820829 myzap|atrium|blood|cardiac ventricle|pericardium|sinus venosus
USH1C	10083 ush1c|anterior macula|auditory receptor cell|detection of light stimulus involved in visual perception|hair cell anterior macula|hair cell posterior macula|optomotor response|postsynaptic density assembly|retinal cone cell|retinal outer plexiform layer|startle response|synapse assembly
COL4A3BP	10087 col4a3bpa|brain|brainstem and spinal white matter|eye|fourth ventricle|head|skeletal muscle fiber development|somite|trunk musculature
CDH11	1009 cdh11|amacrine cell|cell-cell adhesion|cranial nerve II|epiboly involved in gastrulation with mouth forming second|eye|eye development|hindbrain|hindbrain development|inner ear|lateral longitudinal fasciculus|lens|lens development in camera-type eye|macula|medial longitudinal fasciculus|optic stalk|optic tectum|otic vesicle|otolith|otolith formation|photoreceptor cell differentiation|pigment…
TSPAN5	10098 tspan5b|angiogenesis|central artery
ADAM8	101 adam8a|blood circulation|embryonic hemopoiesis|nucleate erythrocyte|ventral wall of dorsal aorta
CDH15	1013 cdh15|adaxial cell|muscle cell migration|slow muscle cell
OPTN	10133 optn|apoptotic process|extension|eye|head|motor neuron|neural crest cell migration|neuron|pigment cell|post-vent region|swimming behavior|trunk|vesicle localization
TOB1	10140 tob1a|dorsal/ventral pattern formation|post-vent region|tail bud|ventral fin fold|whole organism
MBNL2	10150 mbnl2|blood circulation|brain|cardiac muscle cell|eye|fast muscle cell|fourth ventricle|heart|mechanosensory behavior|myocardium|pericardium|post-vent region|skeletal muscle cell|slow muscle cell|somite|whole organism
PDZK1IP1	10158 pdzk1ip1|nucleate erythrocyte
ATP6AP2	10159 atp6ap2|anatomical system|bile ductule|brain|central nervous system|enterocyte|eye|gut|head|inner ear|intrahepatic bile duct|intrahepatic bile duct development|liver|liver and biliary system|nervous system|pancreas|pericardium|pharyngeal arch 3-7 skeleton|pigment cell|retina layer formation|retinal pigmented epithelium|sensory system|swim bladder inflation|whole organism|yolk
LPAR6	10161 lpar6a|cell death|intersegmental vessel|pericardium|whole organism|yolk
DHRS9	10170 dhrs9|atrium|columnar/cuboidal epithelial cell|digestive tract development|embryonic viscerocranium morphogenesis|eye|heart|heart contraction|heart looping|intestinal bulb|intestinal epithelium|intestinal villus|intestine|mandibular arch skeleton|neural crest cell|neural crest cell migration|pancreas|pancreas development|pectoral fin|pectoral fin development|pericardium|post-vent region|who…
RCL1	10171 rcl1|eye|gut|head|heart|liver|pericardium
SORBS3	10174 sorbs3|dorsal root ganglion
RBM7	10179 rbm7|axonogenesis|cerebellar Purkinje cell layer structural organization|cerebellum|hindbrain|hindbrain morphogenesis|motor neuron|motor nucleus of vagal nerve
RNF41	10193 rnf41|melanocyte|pigment cell
MPHOSPH10	10199 mphosph10|head|heart|pericardium|whole organism
CDK5	1020 cdk5|Rohon-Beard neuron|brain|cranial nerve II|cyclin-dependent protein serine/threonine kinase activity|eye|retina|retina layer formation|retina morphogenesis in camera-type eye|retinal ganglion cell layer|retinal inner nuclear layer|retinal outer nuclear layer|retinal outer plexiform layer|spinal cord|whole organism
CALCRL	10203 calcrla|angiogenesis|artery morphogenesis|blood circulation|dorsal aorta|intersegmental vessel|lateral dorsal aorta|trunk vasculature|whole organism
USPL1	10208 uspl1|central nervous system|extension|head|nervous system|trunk|whole organism|yolk
TOPORS	10210 toporsa|apoptotic process|eye|pericardium|photoreceptor outer segment layer|post-vent region|retina layer formation
OLIG2	10215 olig2|abducens nucleus development|cell differentiation in hindbrain|cranial nerve VI|dopaminergic neuron|facial nerve motor nucleus|hindbrain|lateral floor plate|motor neuron|neuron differentiation|neuron migration|oligodendrocyte|oligodendrocyte development|oligodendrocyte differentiation|parachordal vessel|primary motor neuron|spinal cord|spinal cord interneuron|spinal cord motor neuron …
GDF11	10220 gdf11|anterior/posterior pattern specification|exocrine pancreas|pelvic fin
HNRNPR	10236 hnrnpr|CaP motoneuron|axon extension involved in axon guidance
DCAF7	10238 dcaf7|Meckel's cartilage|anatomical system|ceratohyal cartilage|cranial skeletal system development|determination of left/right asymmetry in diencephalon|determination of left/right asymmetry in lateral mesoderm|embryonic viscerocranium morphogenesis|eye|gut|head|heart|heart morphogenesis|liver|mandibular arch skeleton|metapterygoid|palatoquadrate cartilage|pharyngeal arch 3-7 skeleton|symp…
CDK9	1025 cdk9|cardiac muscle cell|cardiac muscle contraction|cardiac muscle tissue regeneration|cardiac ventricle|definitive erythrocyte differentiation|embryonic hemopoiesis|erythrocyte differentiation|heart|hematopoietic multipotent progenitor cell|hematopoietic progenitor cell differentiation|nucleate erythrocyte|whole organism
SPRY2	10253 spry2|neural plate
ABCC4	10257 abcc4|Kupffer's vesicle|brain|cilium assembly|ependymal cell|heart|heart looping|lateral crista|lateral plate mesoderm|otic vesicle|otolith|post-vent region|spinal cord|trunk
CDKN1A	1026 cdkn1a|apoptotic process|gastrulation with mouth forming second|regulation of mitotic cell cycle, embryonic
SF3B4	10262 sf3b4|brain|central nervous system|eye|gut|head|liver|trunk|whole organism|yolk
NET1	10276 net1|dorsal/ventral axis specification|whole organism
CDKN1C	1028 cdkn1ca|adaxial cell|fast muscle cell|head muscle
PAK4	10298 pak4|blood|blood circulation|cranial cartilage|cranial vasculature|embryonic morphogenesis|eye|head|intersegmental vein|myeloid cell differentiation|myeloid leukocyte|pericardium|somite|trunk vasculature|whole organism
KATNB1	10300 katnb1|brain|gastrulation|midbrain
NMUR1	10316 nmur1a|whole organism
IKZF1	10320 ikzf1|lymphocyte|lymphoid lineage cell migration into thymus|lymphoid lineage cell migration into thymus involved in thymus epithelium morphogenesis|thymus|thymus development
KLHL41	10324 klhl41a|eye|pericardium|skeletal muscle|thigmotaxis|whole organism klhl41b|skeletal muscle|thigmotaxis|whole organism
TMEM5	10329 tmem5|brain|eye|myotome
NPM2	10361 npm2b|whole organism
KLF2	10365 klf2a|adrenal gland development|aortic arch 5|atrioventricular canal|atrioventricular canal development|atrioventricular valve|atrioventricular valve development|atrioventricular valve formation|atrioventricular valve morphogenesis|cardiac jelly|endocardial cushion|hematopoietic multipotent progenitor cell|interrenal angiogenic sprout|interrenal gland|margin|mesodermal cell fate specificati…
CACNG2	10369 cacng2a|Mauthner neuron|heart|hindbrain|startle response|thigmotaxis cacng2b|Mauthner neuron|heart|post-vent region|startle response|thigmotaxis
SEMA3A	10371 sema3aa|axon guidance|cranial nerve V|cranial nerve VII sema3ab|branching involved in blood vessel morphogenesis|intersegmental vessel
BIRC6-AS2	103752586 birc6-as2|brain development|eye|forebrain ventricle|fourth ventricle|head|tectal ventricle|ventricular system
TUBB4B	10383 tubb4b|brain|cilium assembly|determination of heart left/right asymmetry|heart|otolith|peripheral olfactory organ|post-vent region
NDRG1	10397 ndrg1b|thymus
RACK1	10399 gnb2l1|blood circulation|cell death|convergent extension involved in gastrulation|establishment of cell polarity|establishment of mitotic spindle orientation|fourth ventricle|intersegmental vessel|notochord|somite|whole organism|yolk
ADARB1	104 adarb1a|anterior lateral line neuromast|apoptotic process|cranial cartilage|ethmoid cartilage|eye|fourth ventricle|head|hindbrain|horizontal myoseptum|midbrain|motor neuron|neural crest cell migration|neurocranial trabecula|parachordal cartilage|pharyngeal arch|posterior lateral line neuromast|spinal cord|third ventricle|trunk
CDS1	1040 cds1|angiogenesis|intersegmental vessel
NDC80	10403 ndc80|brain|central nervous system|head|whole organism
YAP1	10413 yap1|Meckel's cartilage|apoptotic process|brain|brain development|cardiac muscle progenitor cell migration to the midline involved in heart field formation|cartilage development|caudal fin|cell|ceratobranchial cartilage|ceratohyal cartilage|cerebellar central artery|cloaca|cranial neural crest cell|dorsal longitudinal anastomotic vessel|embryo development|embryonic camera-type eye developme…
PRMT5	10419 prmt5|fast muscle cell|mitotic cell cycle arrest|regulation of cell cycle arrest|slow muscle cell|somite|whole organism
CDIPT	10423 cdipt|apoptotic process|brain|cell proliferation|ciliary marginal zone|cranium|enteroendocrine cell|eye|eye photoreceptor cell|forebrain|goblet cell|gut|head|hepatic sinusoid|hepatocyte|intestinal epithelial cell|intestinal epithelium|intestinal villus|intestine|lens|lens epithelium|lens fiber cell differentiation|liver|mandibular arch skeleton|mid intestine|pancreatic acinar cell|pharyngea…
OLFM1	10439 olfm1a|axonogenesis|brain|ciliary marginal zone|cranial nerve II|eye|eye development|head|heart|hyosymplectic cartilage|integument|lateral line nerve|mandibular arch skeleton|optic tectum|optic vesicle|retina|retinal ganglion cell|retinal ganglion cell layer|retinal inner nuclear layer|retinal inner plexiform layer|retinal outer nuclear layer|retinal pigmented epithelium|trunk|whole organism
CDX1	1044 cdx1b|basal plate midbrain region|determination of left/right symmetry|digestive tract development|digestive tract morphogenesis|endocrine pancreas|endodermal cell|enteroendocrine cell|epithelial cell differentiation|exocrine pancreas|eye|gut|heart looping|hypothalamus|intestinal bulb|intestinal epithelium|intestine|liver|mesodermal cell|mid intestine epithelium|pericardium|posterior intesti…
MCRS1	10445 mcrs1|brain|central nervous system|eye|neurogenesis|olfactory placode|retina|retina layer formation
CDX4	1046 cdx4|anatomical system|anterior/posterior pattern specification|ball|cell migration|convergent extension involved in axis elongation|corpuscles of Stannius|embryo development|endocrine pancreas|exocrine pancreas|extension|foregut morphogenesis|hindbrain|hindbrain-spinal cord boundary formation|intestine|liver|musculoskeletal movement|neural crest cell|nucleate erythrocyte|pancreas|pancreas d…
PPIH	10465 ppih|blood circulation|intersegmental vessel|pericardium|yolk
FST	10468 fsta|ceratobranchial cartilage|optic tectum|pharyngeal arch 3-7 skeleton|splanchnocranium
NXF1	10482 nxf1|central nervous system|nervous system|trunk|whole organism
SEC23B	10483 sec23b|erythroblast|nucleate erythrocyte|ventral mandibular arch|whole organism
SEC23A	10484 sec23a|cartilage development|cranium|head|pectoral fin|pharyngeal arch cartilage|semicircular canal|sensory system|surface structure|whole organism
CAP2	10486 cap2|pericardium|whole organism
CAP1	10487 cap1|adaxial cell|somitogenesis
STK25	10494 stk25a|axis elongation|cranial vasculature|extension|pericardium|post-vent region stk25b|anterior cerebral vein|caudal vein plexus|mesencephalic vein|pericardium|prosencephalic artery
CARM1	10498 carm1|fast muscle cell|larval development|mitotic cell cycle arrest|regulation of cell cycle arrest|slow muscle cell|somite|thigmotaxis|whole organism
NCOA2	10499 ncoa2|intermediate cell mass of mesoderm|intersegmental vessel|notochord|post-vent region|somite
CEBPA	1050 cebpa|brain|granulocyte differentiation|intrinsic apoptotic signaling pathway by p53 class mediator|liver|liver development|macrophage|myeloid lineage restricted progenitor cell|neutrophil|rostral blood island
SEMA4D	10507 sema4d|apoptotic process|brain|brain development|fourth ventricle|hindbrain|midbrain hindbrain boundary|trunk
SEMA3C	10512 sema3c|enteric neuron|gut
MYBBP1A	10514 mybbp1a|brain|central nervous system|eye|fourth ventricle|gut|head|heart|hindbrain|liver|pericardium|trunk|yolk
CIB2	10518 cib2|embryo development|epidermis|eye|heart|neuromast|neuromast hair cell|post-vent region|sensory perception of sound|whole organism
KAT5	10524 kat5a|primitive hemopoiesis
NOP56	10528 nop56|anatomical system|brain|central nervous system|extension|eye|fourth ventricle|head|heart|heart contraction|hindbrain|nervous system|pericardium|trunk|whole organism|yolk
ATG7	10533 atg7|atrium|autophagosome assembly|cardiac ventricle|cell|eye|head|heart|heart looping|heart tube|pericardium|post-vent region|whole organism
UPK3B	105375355 upk3b|blood circulation|caudal fin|epithelial cell|eye|head|pericardium|pronephric duct|renal filtration
GLRX3	10539 glrx3|aconitate hydratase activity|cytochrome-c oxidase activity|heart|nucleate erythrocyte
DCTN2	10540 dctn2|Muller cell|apical protein localization|embryo development|establishment of mitotic spindle orientation|establishment or maintenance of apical/basal cell polarity|eye|hair cell posterior macula|neuromast hair cell|photoreceptor cell|photoreceptor outer segment layer|retinal photoreceptor layer|whole organism
AGR2	10551 agr2|goblet cell
CCT7	10574 cct7|eye|gut|head|heart|liver|pericardium
CCT2	10576 cct2|Kupffer's vesicle|brain|eye|gut|head|heart|liver|melanosome transport|pericardium|trunk
POMT1	10585 pomt1|embryo development|post-vent region|somite border|swim bladder development
MAB21L2	10586 mab21l2|cornea|embryonic viscerocranium morphogenesis|eye|hyaloid vessel|lens|lens epithelium|midbrain|optic cup|optic vesicle|pharyngeal arch 2|retina|retinal pigmented epithelium
SCGN	10590 scgn|brain|head|pericardium|whole organism
PRPF8	10594 prpf8|brain|central nervous system|head|mRNA splicing, via spliceosome|myeloid leukocyte|myeloid leukocyte differentiation|pericardium|post-vent region|regulation of apoptotic process|spinal cord|spliceosomal tri-snRNP complex assembly
AHSA1	10598 ahsa1a|regulation of cellular response to stress
PAICS	10606 paics|cell proliferation|central nervous system|eye|head|iridophore|melanocyte|neural retina development|pericardium|pigment cell|pigmentation|retina layer formation|retinal pigmented epithelium|swim bladder inflation|whole organism|xanthophore
TBL3	10607 tbl3|M phase|S phase|T cell|blood island|cell proliferation|exocrine pancreas|hematopoietic stem cell|hematopoietic stem cell proliferation|intestine|retina morphogenesis in camera-type eye
RBCK1	10616 rbck1|pharyngeal arch|ventral mandibular arch
POLR3F	10621 polr3f|eye|gut|head|heart|liver|pericardium|retina
RGS14	10636 rgs14a|germ cell migration|primordial germ cell
EXOC5	10640 exoc5|determination of left/right symmetry|eye|melanosome transport|photoreceptor cell|post-vent region|pronephric glomerulus|pronephros|retina|retinal ganglion cell layer|retinal inner nuclear layer|retinal outer nuclear layer
IGF2BP1	10642 igf2bp1|optic tectum|retina|retinal ganglion cell|retinal ganglion cell layer
DMRT2	10655 dmrt2a|determination of left/right asymmetry in lateral mesoderm|determination of left/right symmetry|embryonic heart tube left/right pattern formation|heart jogging|lateral plate mesoderm|mRNA binding|mRNA catabolic process|somite|trunk dmrt2b|determination of left/right symmetry|heart|liver|muscle pioneer|slow muscle cell|somite|trunk
CELF1	10658 celf1|embryonic digestive tract morphogenesis|embryonic heart tube left/right pattern formation|endoderm|endodermal cell|gut|heart jogging|liver primordium|mRNA catabolic process|pancreas primordium|somite
CTCF	10664 ctcf|embryo development|eye|gut|head|liver|post-vent region|regulation of transcription from RNA polymerase II promoter|swim bladder inflation|whole organism
GNA13	10672 gna13b|angiogenesis|blood cell|blood circulation|blood island|dorsal aorta|hemopoiesis|intersegmental vessel|nucleate erythrocyte
DLL3	10683 dlb|posterior lateral line ganglion dlc|blood|blood vessel morphogenesis|determination of left/right asymmetry in lateral mesoderm|ectoderm development|hematopoietic progenitor cell differentiation|hematopoietic stem cell|hematopoietic stem cell differentiation|intersegmental vessel|lateral mesoderm development|post-vent region|sclerotome development|somite|somite 5|somite 6|somite 7|somite…
CCT8	10694 cct8|behavioral response to nicotine
ADCY1	107 adcy1a|brain|eye|whole organism adcy1b|auditory receptor cell|brain|eye|response to auditory stimulus|whole organism
USP39	10713 usp39|Meckel's cartilage|adenohypophysis|central nervous system|ethmoid cartilage|eye|head|mandibular arch skeleton|notochord development|pericardium|pharyngeal arch cartilage|post-vent region|proximal pars anterior|regulation of RNA splicing|somite|whole organism
CFL1	1072 cfl1|DEL|EVL|Kupffer's vesicle|actin polymerization or depolymerization|blastoderm|cell migration involved in gastrulation|cell projection organization|cell-cell adhesion involved in gastrulation|convergent extension involved in axis elongation|dorsal convergence|embryonic heart tube left/right pattern formation|epiboly involved in gastrulation with mouth forming second|eye|glomerular filtra…
NFAT5	10725 nfat5a|blood circulation|cardiac ventricle|pericardium
NUDC	10726 nudc|Kupffer's vesicle|brain|embryonic heart tube left/right pattern formation|heart tube|pericardium|pronephric duct|whole organism
PLK4	10733 plk4|Kupffer's vesicle|apoptotic process|cell|determination of heart left/right asymmetry|developmental growth|eye|mitotic cell cycle process|photoreceptor cell|post-vent region|retina|retinal photoreceptor layer|trunk|visual behavior|whole organism
SIX2	10736 six2a|head|intermediate cell mass of mesoderm|notochord|polarity specification of dorsal/ventral axis|pronephric glomerulus|pronephros development|whole organism
GIPC1	10755 gipc1|MAP kinase activity|dorsal aorta|dorsal longitudinal anastomotic vessel|intersegmental vessel|posterior cardinal vein|thoracic duct|vascular lymphangioblast
NES	10763 nes|brain|brain development|cranial nerve III|cranial nerve IV|cranial nerve V|cranial nerve VII|cranial nerve X|eye|fourth ventricle|glial cell|head|hindbrain|lens|midbrain|midbrain-hindbrain boundary development|nervous system|optic tectum|retina|tectal ventricle
AHCYL1	10768 ahcyl1|brain|brain development|post-vent region|whole organism
PLK2	10769 plk2b|dorsal longitudinal anastomotic vessel|intersegmental vessel|sprouting angiogenesis
NCKAP1	10787 nckap1|CaP motoneuron|primary motor neuron
IQGAP2	10788 iqgap2|glomerular basement membrane|glomerular filtration|pericardium|pronephric glomerulus|pronephric tubule|renal capsular space
CFTR	1080 cftr|Kupffer's vesicle|Kupffer's vesicle development|determination of heart left/right asymmetry|determination of left/right symmetry|determination of liver left/right asymmetry|exocrine pancreas|heart|heart looping|islet|left/right pattern formation|liver|neutrophil migration|pancreas|pancreatic acinar cell|pancreatic centroacinar cell|pancreatic duct|respiratory burst involved in inflammat…
SEPT9	10801 sept9a|blood|blood circulation|epidermis|extension|intermediate cell mass of mesoderm|nucleate erythrocyte|pericardium|post-vent region|whole organism
GJB6	10804 cx30.3|heart|lapillus|sagitta
SDCCAG8	10806 sdccag8|gastrulation|post-vent region|pronephric tubule|pronephros|trunk
CGA	1081 cga|cardiac ventricle|caudal fin|head|multicellular organism growth|post-anal tail morphogenesis|trunk|whole organism
ALDH1L1	10840 aldh1l1|Meckel's cartilage|axis|blood cell|blood circulation|bulbus arteriosus|ceratobranchial cartilage|ceratohyal cartilage|epiboly|extension|eye|head|heart|heart contraction|heart looping|neural crest|neuromast|neuromast deposition|pericardium|somite|trunk
CLPX	10845 clpxa|erythroid progenitor cell|nucleate erythrocyte
RUVBL2	10856 ruvbl2|blood circulation|brain|cardiac muscle cell|cardiac ventricle|central nervous system|digestive tract development|epithelial cilium movement|exocrine pancreas|exocrine pancreas development|eye|gut|head|heart|heart development|inner dynein arm assembly|intestinal epithelial cell differentiation|kidney|liver|liver development|mandibular arch skeleton|outer dynein arm assembly|pericardiu…
SLC22A7	10864 slc22a7b.1|melanocyte|pigmentation|swim bladder
USP20	10868 usp20|Meckel's cartilage|central nervous system|ethmoid cartilage|eye|head|mandibular arch skeleton|pericardium|pharyngeal arch cartilage|pigmentation|post-vent region|somite|whole organism
USP19	10869 usp19|central nervous system|eye|head|notochord|pericardium|post-vent region|somite|whole organism
NMU	10874 nmu|swimming behavior|whole organism
RAB10	10890 rab10|cranial nerve II|retinal ganglion cell
PPARGC1A	10891 ppargc1a|muscle|myotome|skeletal muscle tissue development
LYVE1	10894 lyve1a|pericardium|post-vent region|thoracic duct|whole organism
CPSF4	10898 cpsf4|eye|gut|head|heart|liver|pericardium|retina
PNPLA6	10908 pnpla6|BMP signaling pathway|central nervous system|embryo development|eye|eye development|head|midbrain hindbrain boundary|motor neuron|otic vesicle|pericardium|post-vent region|trunk|whole organism
EDAR	10913 edar|anal fin|anal fin lepidotrichium|caudal fin|caudal fin lepidotrichium|ceratobranchial 5 tooth|cranium|dorsal fin|fin|gill raker|lepidotrichium|musculoskeletal movement|pectoral fin|pectoral fin distal radial|pelvic fin|scale|surface structure|whole organism
EHMT2	10919 ehmt2|brain|eye|histone H3-K9 methylation|midbrain|pericardium|retina
APOBEC2	10930 apobec2a|Muller cell|axon regeneration|heart|heart contraction|heart looping|muscle attachment|post-vent region|sensory epithelium regeneration|skeletal muscle cell|skeletal muscle organ development|vertical myoseptum|whole organism apobec2b|Muller cell|axon regeneration|muscle attachment|myotome|sensory epithelium regeneration|skeletal muscle cell|skeletal muscle organ development|vertical…
SF3A3	10946 sf3a3|brain|central nervous system|hematopoietic stem cell differentiation|thymus primordium|ventral wall of dorsal aorta|whole organism
PDIA5	10954 pdia5|T cell|blood island|hematopoietic stem cell|neutrophil|thrombocyte
EBNA1BP2	10969 ebna1bp2|brain|extension|eye|fourth ventricle|head|hindbrain|pericardium|pigment cell|pigmentation|trunk|whole organism|yolk
CLP1	10978 clp1|brain|brain development|diencephalon|eye|head|hindbrain|midbrain|motor neuron|post-vent region|spinal cord motor neuron differentiation|swimming behavior|whole organism
FERMT2	10979 fermt2|Kupffer's vesicle|angiogenesis|atrium|cardiac muscle cell|cardiac ventricle|central nervous system|dorsal longitudinal anastomotic vessel|eye|forerunner cell group|heart|heart contraction|heart looping|intersegmental vessel|pericardium|post-vent region|skeletal muscle cell|trunk|trunk vasculature|whole organism
COPS6	10980 cops6|apoptotic process|axis specification|central nervous system|ethmoid cartilage|extension|eye|head|hindbrain|mandibular arch skeleton|midbrain|midbrain hindbrain boundary|notochord|otic vesicle|pericardium|pharyngeal arch cartilage|somite|whole organism
MAPRE2	10982 mapre2|ceratobranchial cartilage|ceratohyal cartilage
METAP2	10988 metap2b|convergent extension involved in axis elongation|intersegmental vessel|myeloid cell differentiation|non-canonical Wnt signaling pathway|post-anal tail morphogenesis|post-vent region|protein initiator methionine removal|protein phosphorylation|sprouting angiogenesis|ventral wall of dorsal aorta
CCDC85B	11007 ccdc85b|cell|diencephalon|forebrain ventricle|neural tube|neural tube closure
IFT27	11020 ift27|heart|pronephros|trunk|whole organism
CHAT	1103 chata|locomotion|motor neuron|musculoskeletal movement|myotome|neuromuscular synaptic transmission|receptor clustering|regulation of synaptic transmission, cholinergic|skeletal muscle contraction|spinal cord|startle response|thigmotaxis|trunk musculature|whole organism
RBPMS	11030 rbpms|erythrocyte differentiation|nucleate erythrocyte
B4GAT1	11041 b4gat1|muscle
CHD2	1106 chd2|embryo development|head|neuronal action potential|optic tectum|pericardium|swim bladder|swimming|trunk
WWP2	11060 wwp2|palate
CHD3	1107 chd3|brain|central nervous system|embryo development|head|heart|whole organism
TOPBP1	11073 topbp1|definitive hemopoiesis|hematopoietic stem cell homeostasis
RER1	11079 rer1|Kupffer's vesicle|anterior lateral line neuromast|cilium assembly|detection of light stimulus involved in visual perception|eye photoreceptor cell|fluid transport|heart looping|macula|neuromast|olfactory pit|optokinetic behavior|pharyngeal arch cartilage|post-vent region|posterior lateral line neuromast|pronephros|retina|retinal cone cell|retinal rod cell|whole organism
KERA	11081 kera|apoptotic process|whole organism
DIDO1	11083 dido1|whole organism
PRSS23	11098 prss23|atrioventricular canal endocardium|atrioventricular valve development|cell proliferation involved in heart valve development|heart
PTPN21	11099 ptpn21|atrioventricular valve|blood cell|heart|heart contraction|heart looping|melanocyte|pharyngeal arch|pharyngeal arch cartilage|somite border|ventricular zone
ADCY5	111 adcy5|protein kinase regulator activity
KATNA1	11104 katna1|axon extension|cytoplasmic microtubule organization|filopodium assembly|microtubule severing|motor neuron
PRDM5	11107 prdm5|Meckel's cartilage|anterior neural plate|embryo development|ethmoid cartilage|eye|gut|head|heart|hypophyseal fenestra|liver|mandibular arch skeleton|mesoderm|neurocranial trabecula|neurocranium|swim bladder inflation|whole organism
CHEK1	1111 chek1|embryo development|protein phosphorylation|swim bladder
EMILIN1	11117 emilin1a|hematopoietic stem cell|nucleate erythrocyte|thrombocyte
FAF1	11124 faf1|Meckel's cartilage|basihyal cartilage|ceratobranchial cartilage|ceratohyal cartilage|cranial cartilage|ethmoid cartilage|mouth|neural crest cell migration|neurocranial trabecula|palatoquadrate cartilage|parachordal cartilage|pharyngeal arch
KIF3A	11127 kif3a|anterior crista|cellular response to epinephrine stimulus|central canal|eye|eye photoreceptor cell|hair cell anterior macula|hair cell posterior macula|kidney|lateral crista|lateral line|melanocyte|melanosome localization|olfactory pit|photoreceptor cell|photoreceptor cell outer segment organization|photoreceptor outer segment layer|posterior crista|pronephric duct|pronephros|retina|r…
CDC37	11140 cdc37|brain|central nervous system|eye|gut|head|heart|liver|pericardium|trunk|yolk
IL1RAPL1	11141 il1rapl1b|neuron remodeling|olfactory receptor cell|peripheral olfactory organ
BVES	11149 bves|atrioventricular node|axis|brain|epidermal cell|epidermis|extension|eye|eye photoreceptor cell|green sensitive photoreceptor cell|heart|heart contraction|heart primordium|immature eye|lens|muscle|outer limiting membrane|pericardium|post-vent region|red sensitive photoreceptor cell|retina|retina layer formation|retinal neural layer|retinal pigmented epithelium|skeletal muscle|skeletal m…
CORO1A	11151 coro1a|brain|central nervous system projection neuron axonogenesis|eye|forebrain|hindbrain|pigment cell|post-vent region|thigmotaxis|whole organism
LDB3	11155 ldb3a|atrium|heart development|locomotion|myotome|notochord|pericardium|presumptive atrium heart tube|skeletal muscle|somite|thigmotaxis|trunk|ventricular myocardium|whole organism
SOX21	11166 sox21b|lens|lens fiber cell differentiation
WIF1	11197 wif1|anterior swim bladder bud|canonical Wnt signaling pathway|pancreas|smooth muscle tissue development|somite|swim bladder|swim bladder development|trunk|tunica interna swim bladder|visceral peritoneum
CHM	1121 chm|apoptotic process|cerebellum|detection of mechanical stimulus involved in sensory perception of sound|eye|eye pigmentation|gut|hair cell posterior macula|hatching|head|inner ear|intestine|iridophore|lens|melanosome organization|neuromast|neuromast hair cell|neuromuscular process controlling balance|optic tectum|pericardium|pharyngeal arch|photoreceptor cell|photoreceptor outer segment la…
FZD10	11211 fzd10|Kupffer's vesicle
IRAK3	11213 irak3|blood cell|blood vessel remodeling|common cardinal vein|embryonic hemopoiesis
AKAP10	11216 akap10|T cell|heme biosynthetic process|nucleate erythrocyte|thrombocyte
RPL35	11224 rpl35|ball|brain|central nervous system|embryo development|extension|eye|fin|forebrain|fourth ventricle|head|hindbrain|midbrain hindbrain boundary|nervous system|nucleate erythrocyte|optic tectum|otic placode|otolith organ|peripheral nervous system|post-vent region|retina|trunk|whole organism|yolk
RASSF8	11228 rassf8b|blood cell|embryonic hemopoiesis|head|whole organism
CHN1	1123 chn1|cranial nerve III|oculomotor nerve formation|optomotor response
SEC63	11231 sec63|endoplasmic reticulum unfolded protein response|liver|myelinating Schwann cell|myelination in peripheral nervous system|myelination of posterior lateral line nerve axons|oligodendrocyte|posterior lateral line nerve|spinal cord|whole organism
HPS5	11234 hps5|eye|head|iridophore|melanocyte|notochord|optic choroid|retina|retinal pigmented epithelium|whole organism|yolk
PDCD10	11235 pdcd10a|blood circulation|heart|pericardium pdcd10b|blood circulation|embryo development|heart|pericardium|whole organism
PADI2	11240 padi2|cranial vasculature|intersegmental vessel|ocular blood vessel|vasculature development
HRH3	11255 hrh3|sleep
MRAP2	112609 mrap2a|whole organism
USP18	11274 usp18|Meckel's cartilage|central nervous system|ethmoid cartilage|eye|head|mandibular arch skeleton|notochord|pericardium|pharyngeal arch cartilage|post-vent region|somite|trunk|whole organism|yolk
STX1B	112755 stx1b|musculoskeletal movement|optic tectum|thigmotaxis
KLF8	11279 klf8|cerebellar Purkinje cell differentiation|cerebellar granule cell|cerebellum|cerebellum development|eye
B4GALT7	11285 b4galt7|chondrocyte differentiation|cranial cartilage|head|mandibular arch skeleton|pharyngeal arch 3-7 skeleton
CHRM2	1129 chrm2a|heart contraction|negative regulation of heart rate
LYST	1130 lyst|liver
VPS45	11311 vps45|neutrophil
PARK7	11315 park7|post-vent region
GLCCI1	113263 glcci1a|glomerular filtration|heart|pronephric capsular space|pronephric podocyte|pronephros|whole organism
GABARAP	11337 gabarapa|forebrain ventricle|head|ventral mandibular arch|whole organism gabarapb|brain|head
CHRNA1	1134 chrna1|Rohon-Beard neuron|acetylcholine receptor activity|axon guidance|behavior|behavioral response to nicotine|ceratohyal cartilage|chondrocyte|embryonic cranial skeleton morphogenesis|fast-twitch skeletal muscle fiber contraction|hatching|locomotion|membrane repolarization|mouth|muscle|muscle cell|musculoskeletal movement|myotome|neuromuscular synaptic transmission|notochord|pericardium|p…
EXOSC8	11340 exosc8|axonogenesis|brain development|cerebellar Purkinje cell layer structural organization|cerebellum|eye|gut|head|heart|hindbrain|hindbrain morphogenesis|lateral line nerve|midbrain|motor neuron|myelination of lateral line nerve axons|pericardium|post-vent region|sensory perception of touch|swimming|whole organism
HENMT1	113802 henmt1|RNA 3' uridylation|oocyte development
ADCY8	114 adcy8|axon midline choice point recognition|retinal ganglion cell|retinal ganglion cell axon guidance
TOE1	114034 toe1|brain|cerebellum|eye|head|hindbrain|post-vent region
SLC2A13	114134 slc2a13b|calcium ion import|sodium ion transport|vH ionocyte
CHRND	1144 chrnd|brain|fast muscle cell|hatching|hatching gland|musculoskeletal movement|myotome|nervous system|neural tube|neuromuscular synaptic transmission|potassium channel activity|skeletal muscle|skeletal muscle cell|skeletal muscle contraction|skeletal myofibril assembly|slow muscle cell|somite|thigmotaxis|whole organism
CHRNE	1145 chrne|synaptic transmission, cholinergic
CHUK	1147 chuk|DEL|EVL|cell division|cytolysis|epiboly involved in gastrulation with mouth forming second
BTBD9	114781 btbd9|brain|head|heart|trunk|whole organism
MBD6	114785 mbd6|definitive hemopoiesis|hematopoietic progenitor cell differentiation
MYSM1	114803 mysm1|Meckel's cartilage|central nervous system|extension|eye|head|mandibular arch skeleton|notochord|otolith morphogenesis|pharyngeal arch cartilage|post-vent region|yolk
FBXO32	114907 fbxo32|autophagy|cardiac muscle cell|heart|heart contraction|locomotion involved in locomotory behavior|pericardium|skeletal muscle|thigmotaxis|whole organism
PTPMT1	114971 ptpmt1|skeletal muscle|whole organism
KCTD12	115207 kctd12.2|behavior|habenula development|regulation of dendrite morphogenesis|ventral habenular nucleus
CISH	1154 cish|JAK-STAT cascade|T cell|blood island|erythroblast|monocyte|myeloid cell|nucleate erythrocyte|positive regulation of JAK-STAT cascade|thymus
FCHO2	115548 fcho2|notochord|somite|ventral fin fold
NOSTRIN	115677 nostrin|YSL|blood circulation|blood vessel endothelial cell migration|brain|caudal artery|caudal vein plexus|dorsal longitudinal anastomotic vessel|endothelial tip cell|filopodium assembly|heart|hindbrain|intersegmental vessel|pericardium|podocyte|renal filtration|renal glomerulus|sprouting angiogenesis|trunk|vasculature development|whole organism|yolk
RASGRP4	115727 rasgrp4|intersegmental vessel|lymph vessel morphogenesis|lymphangioblast cord|pericardium|thoracic duct|trunk|whole organism
CCDC151	115948 ccdc151|Kupffer's vesicle|axoneme assembly|cilium movement|determination of left/right symmetry|establishment of mitotic spindle orientation|floor plate|fourth ventricle|heart looping|post-vent region|pronephric duct|pronephros|whole organism
ADCYAP1	116 adcyap1a|brain development|camera-type eye development|eye|forebrain|midbrain hindbrain boundary adcyap1b|brain development|camera-type eye development|eye|forebrain|midbrain hindbrain boundary
OSR2	116039 osr2|head|pectoral fin|pectoral fin cartilage|pectoral fin development|pectoral fin morphogenesis|pericardium|pronephros
NUS1	116150 nus1|intersegmental vessel|sprouting angiogenesis
RBP7	116362 rbp7a|Kupffer's vesicle|determination of heart left/right asymmetry|heart looping|left/right pattern formation
HSPA12B	116835 hspa12b|blood|blood cell|blood circulation|blood vessel morphogenesis|caudal vein plexus|common cardinal vein|dorsal aorta|dorsal longitudinal anastomotic vessel|fin vasculature|intersegmental vessel|pectoral fin blood vessel|pericardium|posterior cardinal vein|sprouting angiogenesis|subintestinal vein|whole organism
ADCYAP1R1	117 adcyap1r1a|angiogenesis|central artery adcyap1r1b|dopaminergic neuron|hypothalamus|neurosecretory neuron
RAB3IP	117177 rab3ip|Kupffer's vesicle|melanosome transport
SSX2IP	117178 ssx2ipa|Kupffer's vesicle|cilium assembly|determination of left/right symmetry
AP1S1	1174 ap1s1|axon extension|caudal fin|integument|larval locomotory behavior|pigmentation|sensory perception of touch|spinal cord interneuron|whole organism
CLCN2	1181 clcn2c|chloride transport
ANTXR2	118429 antxr2a|anterior neural plate|convergent extension|epiblast|establishment of mitotic spindle orientation|notochord|prechordal plate|whole organism
ZFYVE27	118813 zfyve27|caudal fin|extension|head|primary motor neuron
MMP21	118856 mmp21|Notch signaling pathway|determination of heart left/right asymmetry|determination of left/right symmetry|heart|heart looping|left/right pattern formation
CLU	1191 clu|apoptotic process|brain|neuron|spinal cord|swim bladder
SFXN4	119559 sfxn4|nucleate erythrocyte|respiratory electron transport chain
ADD3	120 add3a|atrium|cardiac ventricle|embryonic heart tube morphogenesis|embryonic liver development|hepaticobiliary system development|intrahepatic bile duct|liver|liver morphogenesis|regulation of actin cytoskeleton reorganization|ventricular myocardium
TPP1	1200 tpp1|brain|caudal commissure|central nervous system|central nervous system projection neuron axonogenesis|cerebellum|cranial nerve II|cranial nerve IV|eye|forebrain|head|hindbrain|locomotion|mandibular arch skeleton|neural precursor cell proliferation|optic tectum|pericardium|retina|retina development in camera-type eye|swim bladder|swimming behavior|thigmotaxis|trunk|whole organism
LARGE2	120071 large2|pericardium|trunk
CLN3	1201 cln3|apoptotic process|axon extension|brain|brain development|cranial nerve II|eye|forebrain|fourth ventricle|hindbrain|larval locomotory behavior|midbrain|neuron|optic tectum|pericardium|post-vent region|regulation of mitochondrial membrane potential|retina|spinal cord|whole organism|yolk
FAT3	120114 fat3a|Meckel's cartilage|palatoquadrate cartilage
LRRK2	120892 lrrk2|brain|diencephalon|dopaminergic neuron|embryo development|eye|head|heart|lens|locomotion|midbrain|neuron|neuron apoptotic process|optic fissure|optic tectum|otic vesicle|post-vent region|pronephric duct|spinal cord
CLTC	1213 cltca|caudal vein|caudal vein plexus|forebrain|gut|head|heart|intersegmental vessel|liver|mandibular arch skeleton|midbrain|notochord|notochord cell vacuolation|pericardium|pharyngeal arch 3-7 skeleton|trunk|vasculature development|yolk
SP7	121340 sp7|bone development|bone element|caudal fin lepidotrichium|ceratobranchial 5 primary tooth|cleithrum|cranial suture morphogenesis|cranial vault|cranium|epiphyseal bar|frontal bone|inter-ventral hypohyal joint|opercle|orbitosphenoid|ossification involved in bone maturation|osteoblast|palatoquadrate arch|parasphenoid|parietal bone|pterosphenoid|rib|skeletal system|ventral mandibular arch|ve…
NEDD1	121441 nedd1|Rohon-Beard neuron|axonal fasciculation|brain development|cranial ganglion|forebrain|mitotic cell cycle arrest|nervous system development|neural tube closure|post-vent region|protein localization to centrosome|spinal cord|whole organism
FOXN4	121643 foxn4|anatomical system|atrioventricular canal|atrioventricular canal development|blood circulation|heart|heart contraction|heart looping|heart valve|pericardium|regulation of cardiac muscle contraction|thigmotaxis|whole organism
ADSSL1	122622 adssl1|muscle|muscle fiber development|myoseptum|skeletal muscle|skeletal muscle cell|trunk
TPPP2	122664 tppp2|Rohon-Beard neuron|axon extension|motor neuron
TTC8	123016 ttc8|Kupffer's vesicle|Kupffer's vesicle development|cilium assembly|convergent extension|cranial cartilage|eye|fluid transport|gastrulation|kidney|left/right pattern formation|mandibular arch skeleton|neural crest cell migration|neurocranium|notochord|pharyngeal arch 3-7|pigmentation|post-vent region|somite|somite border|trabecula communis|trabecula cranii|ventricular system|whole organism
LEO1	123169 leo1|apoptotic process|bulbus arteriosus|cardiac ventricle|central nervous system myelination|ethmoid cartilage|glial cell (sensu Vertebrata)|head|heart|heart development|melanocyte|neural crest cell development|oligodendrocyte|oligodendrocyte development|oligodendrocyte differentiation|oligodendrocyte progenitor proliferation|pericardium|pharyngeal arch cartilage|pigment cell|pigment cell…
CCR7	1236 ccr7|blood cell|blood circulation|blood vessel remodeling|caudal fin|common cardinal vein|embryonic hemopoiesis|eye|head|heart contraction|intersegmental vessel|shield|trunk|whole organism
DNAAF1	123872 dnaaf1|Kupffer's vesicle|cell proliferation involved in kidney development|determination of left/right symmetry|excretion|eye|gastrulation|head|heart jogging|heart looping|heart morphogenesis|lateral line|notochord|otolith|post-anal tail morphogenesis|post-vent region|pronephric duct|pronephric glomerulus|pronephric tubule|pronephros|somite|sperm|spermatogonium|testis|trunk|whole organism
CCDC78	124093 ccdc78|mechanosensory behavior|post-vent region|skeletal muscle|skeletal muscle cell|swimming|swimming behavior|thigmotaxis|whole organism
LTB4R	1241 ltb4r|epiboly involved in gastrulation with mouth forming second
IQCK	124152 iqck|heart|ventral fin fold
ANKS3	124401 anks3|embryonic heart tube left/right pattern formation|heart|heart looping|pronephric duct|pronephric tubule|pronephros morphogenesis|whole organism
MSI2	124540 msi2b|caudal fin|eye|fourth ventricle|heart|peripheral olfactory organ|whole organism
USP43	124739 usp43a|central nervous system|eye|forebrain|head|pericardium|pigmentation|post-vent region|somite|whole organism
TMEM132E	124842 tmem132e|auditory receptor cell|posterior lateral line neuromast|sensory perception of mechanical stimulus|sensory perception of sound|startle response|swimming behavior
SPNS2	124976 spns2|Meckel's cartilage|blood circulation|cardioblast migration to the midline involved in heart rudiment formation|caudal fin|ceratohyal cartilage|embryonic heart tube morphogenesis|endoderm|ethmoid cartilage|heart|heart morphogenesis|heart rudiment|heart tube|mandibular arch skeleton|median fin|neurocranial trabecula|oral ectoderm|palatoquadrate cartilage|pharyngeal arch 1|pharyngeal ec…
TTC39C	125488 ttc39c|Kupffer's vesicle|brain|cilium movement|determination of heart left/right asymmetry|otolith|pronephric duct|trunk|ventricular system
CALR3	125972 calr3a|neuromast
JOSD2	126119 josd2|Meckel's cartilage|axis specification|head|mandibular arch skeleton|notochord|optic tectum|pericardium|pharyngeal arch cartilage|post-vent region|somite|whole organism
WTIP	126374 wtip|atrial myocardium|atrioventricular canal|atrioventricular canal development|atrioventricular valve development|brain|ciliated cell|cloacal chamber|determination of heart left/right asymmetry|determination of left/right asymmetry in lateral mesoderm|endocardial cushion|establishment of mitotic spindle orientation|heart looping|pericardium|pronephric glomerulus|pronephros|trunk|ventricu…
CCSAP	126731 ccsapb|Mauthner neuron|axonal fasciculation|brain|brain development|central nervous system projection neuron axonogenesis|cilium movement|determination of heart left/right asymmetry|eye|heart|hindbrain|induction of programmed cell death|somite border|thigmotaxis|ventricular zone|whole organism
CNR1	1268 cnr1|anterior commissure morphogenesis|axonal fasciculation|bile|common bile duct|common bile duct development|feeding behavior|gall bladder|hepatocyte|intestine|liver|locomotion|medial longitudinal fasciculus|methionine metabolic process|posterior commissure morphogenesis|protein methylation
CNR2	1269 cnr2|bile|common bile duct|common bile duct development|gall bladder|hepatocyte|intestine|liver|methionine metabolic process|protein methylation
DMBX1	127343 dmbx1a|cranial nerve II|lens|lens fiber cell differentiation|optic tectum|retina|retina development in camera-type eye|retina layer formation dmbx1b|optic tectum|retina|retina development in camera-type eye|retina layer formation
LRRC39	127495 lrrc39|blood circulation|embryo development|eye|heart|heart contraction|muscle|pericardium|skeletal muscle cell|ventral mandibular arch
COL1A1	1277 col1a1a|actinotrichium|fin|lepidotrichium|median fin fold|ossification|pectoral fin|skeletal system|surface structure|swim bladder|ventral fin fold|vertebra|whole organism
UBXN10	127733 ubxn10|determination of heart left/right asymmetry|heart tube
SYT2	127833 syt2b|motor neuron|synchronous neurotransmitter secretion
ADH5	128 adh5|liver
COL2A1	1280 col2a1a|notochord|post-vent region|regulation of collagen biosynthetic process|whole organism col2a1b|median fin fold|pectoral fin bud|post-vent region|ventral fin fold
LIX1L	128077 lix1l|ceratobranchial cartilage|ceratohyal cartilage
EDARADD	128178 edaradd|ceratobranchial 5 primary tooth|chondrocranium cartilage|pharyngeal arch 3-7 skeleton|splanchnocranium|whole organism|yolk
COL4A1	1282 col4a1|dorsal aorta|dorsal aorta morphogenesis
KLF17	128209 klf17|EVL|hatching gland|heart|hemoglobin biosynthetic process|nucleate erythrocyte|polster
IQGAP3	128239 iqgap3|cell motility|cell proliferation|convergent extension involved in gastrulation|neural plate|notochord|somite|trunk|whole organism
NAXE	128240 naxe|heart|hepatocyte|liver
FITM2	128486 fitm2|glucose homeostasis|lipid storage|pancreatic B cell
TSHZ2	128553 tshz2|Meckel's cartilage|ceratobranchial cartilage|ceratohyal cartilage|cranial cartilage|ethmoid cartilage|head|hyosymplectic cartilage|neurocranial trabecula|palatoquadrate cartilage
COL4A5	1287 col4a5|axon target recognition|cerebellar granule cell|hindbrain|optic tectum|optic tract|retina|retinal ganglion cell|retinal ganglion cell axon guidance|visual perception
COL4A6	1288 col4a6|cerebellar granule cell|granule cell|hindbrain|molecular layer corpus cerebelli|optic tectum|retinal ganglion cell
PIGU	128869 pigu|Rohon-Beard neuron|detection of mechanical stimulus involved in sensory perception of touch|mechanosensory behavior|neuron apoptotic process|neuronal action potential|protein localization to cell surface|voltage-gated sodium channel activity
COL6A1	1291 col6a1|muscle|muscle cell|musculoskeletal movement|myotome|pericardium|post-vent region|respiratory gaseous exchange|skeletal muscle|skeletal muscle cell|startle response|swimming behavior|thigmotaxis|trunk|whole organism
COL6A2	1292 col6a2|axonogenesis|eye|integument|motor neuron|muscle|muscle cell|myoseptum|myotome|skeletal muscle|somite|thigmotaxis|trunk|vertical myoseptum|whole organism
COL6A3	1293 col6a3|axon extension|collateral sprouting|motor neuron axon guidance|muscle cell|trunk
COL8A1	1295 col8a1a|brain|centrum|extension|head|hypochord|hypochord development|nervous system|notochord|notochord formation|notochord outer sheath cell|protein secretion|vertebra|vertebral column|whole organism
DIS3L2	129563 dis3l2|cloaca development|pericardium|pronephric duct opening|pronephros development
TAF8	129685 taf8|anatomical system|eye|gut|head|liver|pericardium
BBS5	129880 bbs5|caudal fin|cloaca|eye|gastrulation|heart|heart looping|lens|notochord|pericardium|pronephric duct|renal system process|retina|retinal neural layer|retinal outer nuclear layer|somite|whole organism
COL11A2	1302 col11a2|Meckel's cartilage|ceratobranchial 5 bone|ceratobranchial cartilage|ceratohyal cartilage|chondrocyte|chondrocyte differentiation|cranial cartilage|endochondral ossification|ethmoid cartilage|eye|head|mouth|neurocranial trabecula|notochord|perichordal connective tissue|pharyngeal arch|pharyngeal arch cartilage
OSR1	130497 osr1|anterior lateral mesoderm|anterior lateral plate mesoderm|caudal vein plexus|common cardinal vein|endoderm development|endodermal cell|endodermal cell differentiation|glomerular visceral epithelial cell differentiation|hemangioblast cell differentiation|hypoblast|intermediate mesoderm|intermediate mesodermal cell differentiation|lateral mesodermal cell differentiation|pectoral fin|pec…
UBR3	130507 ubr3|Rohon-Beard neuron|optic vesicle|somite|whole organism
ZNF513	130557 znf513a|eye|retinal cone cell|retinal ganglion cell layer|retinal inner nuclear layer|retinal outer nuclear layer|retinal rod cell
LYPD6	130574 lypd6|caudal fin|trunk
LYPD6B	130576 lypd6b|inner ear|otolith|otolith formation
COL15A1	1306 col15a1a|fast muscle cell|horizontal myoseptum|muscle|muscle cell|musculoskeletal movement|myotome|notochord|perichordal connective tissue|primary motor neuron|slow muscle cell|whole organism col15a1b|CaP motoneuron|apoptotic process|cell proliferation|eye|fast muscle cell|glial cell differentiation|inner ear|muscle pioneer|myotome|neural tube closure|primary motor neuron|secondary motor neu…
COL17A1	1308 col17a1a|epidermis|heart|integument|pericardium|post-vent region|spinal cord|whole organism|yolk col17a1b|neuromast|neuromast hair cell|pericardium|post-vent region|whole organism
COL19A1	1310 col19a1|CaP motoneuron|axon extension involved in axon guidance|nervous system
KLHL40	131377 klhl40a|embryo development|post-vent region|skeletal muscle|trunk klhl40b|embryo development|post-vent region|skeletal muscle|trunk
COPA	1314 copa|brain|cranial nerve II|developmental pigmentation|head|melanocyte|muscle cell|nerve|notochord|notochord development|post-vent region|somite|surface structure|trunk|whole organism|yolk
TRIM71	131405 trim71|embryo development|post-vent region|trunk|yolk
COPB1	1315 copb1|developmental pigmentation|melanocyte|muscle cell|notochord|notochord development|somite|trunk|whole organism
DCBLD2	131566 dcbld2|caudal artery|platelet aggregation|thrombocyte
KLF6	1316 klf6a|blood circulation|blood island|cell death|cell proliferation|erythrocyte maturation|exocrine pancreas|eye|gut|head|intestinal villus|intestine|liver|liver development|mandibular arch skeleton|nucleate erythrocyte|pericardium|primitive erythrocyte differentiation|whole organism|yolk
GRK7	131890 grk7a|cone photoresponse recovery|response to light stimulus
OTOP1	133060 otop1|inner ear|locomotion|locomotory behavior|musculoskeletal movement|neuromuscular process controlling balance|otolith|sensory system|whole organism
PRRC1	133619 prrc1|cell|epithelial structure maintenance|formation of anatomical boundary|protein kinase activity|somite|trunk musculature|whole organism
POC5	134359 poc5|anterior/posterior axis specification|post-vent region|whole organism
WDR36	134430 wdr36|anatomical system|ciliary marginal zone|exit from mitosis|eye|gut|head|lens|lens epithelium|liver|rRNA processing|regulation of mitotic cell cycle|retina|retina development in camera-type eye|retinal ganglion cell|swim bladder inflation
ADORA2A	135 adora2aa|cardiac ventricle|heart|heart contraction|pericardium
CP	1356 cp|determination of left/right symmetry|otolith|ventricular system|whole organism
ADORA2B	136 adora2b|endothelial to hematopoietic transition|hematopoietic multipotent progenitor cell|ventral wall of dorsal aorta
CLDN7	1366 cldn7a|head
CPS1	1373 cps1|urea cycle
VPS37A	137492 vps37a|whole organism
ABRA	137735 abraa|atrium|blood|blood circulation|cardiac ventricle|heart|heart contraction|heart looping|pericardium|sinus venosus|somitogenesis|whole organism abrab|heart|post-vent region|pronephric glomerulus|pronephric glomerulus morphogenesis|trunk|whole organism
NKX2-6	137814 nkx2.7|atrial myocardium|atrium|cardiac muscle cell differentiation|cardiac ventricle|heart|heart contraction|heart development|heart looping|heart morphogenesis|pericardium|ventricular myocardium
CRH	1392 crhb|melanocyte|melanosome localization
PIH1D3	139212 pih1d3|kidney|pronephros|trunk|whole organism
AMER1	139285 amer1|eye|head
CRIP1	1396 crip1|cardiac ventricle|heart contraction|pericardium|trunk|whole organism
CRIP2	1397 crip2|aortic arch|atrioventricular canal development|atrioventricular ring|cardiac ventricle|embryonic viscerocranium morphogenesis|heart|heart contraction|heart looping|pericardium|pharyngeal arch 3-7|pharyngeal arch 3-7 skeleton|pharyngeal system development|post-vent region|trunk|whole organism
CRK	1398 crk|fast muscle cell|myoblast fusion
CRKL	1399 crkl|fast muscle cell|myoblast fusion|pronephric proximal convoluted tubule|pronephros
HAPLN1	1404 hapln1b|caudal vein plexus|dorsal longitudinal anastomotic vessel|sprouting angiogenesis
ASB11	140456 asb11|pericardium
CHODL	140578 chodl|CaP motoneuron|MiP motor neuron|innervation|motor neuron|motor neuron axon guidance
CRX	1406 crx|detection of light stimulus involved in sensory perception|visual behavior otx5|circadian regulation of gene expression|epiphysis|pineal complex
GATA5	140628 gata5|anatomical system|cell migration to the midline involved in heart development|embryonic heart tube development|heart|heart looping|heart morphogenesis|heart primordium|heart tube|intestine|left/right pattern formation|pharyngeal epithelium|pharynx|whole organism
TRIM69	140691 trim69|apoptotic process|brain|brain development|midbrain hindbrain boundary
CCM2L	140706 ccm2l|atrium|blood circulation|blood vessel lumenization|cardiac ventricle|endocardium|heart|heart contraction|pericardial cavity|sinus venosus|subintestinal vein
ISM1	140862 ism1|angiogenesis|intersegmental vessel
CRYAA	1409 cryaa|eye|lens|lens development in camera-type eye
CRYAB	1410 cryaba|atrium|cardiac ventricle|eye|heart contraction|lens development in camera-type eye|locomotion|muscle cell|pericardium|skeletal muscle|thigmotaxis|trunk|whole organism cryabb|atrium|axis|cardiac ventricle|eye|heart|heart contraction|lens development in camera-type eye|locomotion|pericardium|skeletal muscle|thigmotaxis|trunk|whole organism
MPP7	143098 mpp7a|bone tissue|post-vent region|whole organism
MAPK14	1432 mapk14a|post-vent region|retinal ganglion cell|somite border|somitogenesis
CSE1L	1434 cse1l|digestive tract development|enterocyte|exocrine pancreas|exocrine pancreas development|gut|gut epithelium|intestinal villus|intracellular ATPase-gated chloride channel activity|liver|liver development
CSF1R	1436 csf1ra|anal fin|blood island|blood vessel development|bone resorption|brain|caudal fin|caudal vein|central canal|eye|head|hemal arch|hypodermis|liver|macrophage|macrophage chemotaxis|melanocyte|melanophore stripe|microglial cell|midbrain|neural arch|neural retina development|pericardium|pigment cell|pigmentation|retina|retinal ganglion cell|spinal cord|spleen|trunk|vertebra|whole organism|xa…
CWF19L2	143884 cwf19l2|brain|eye|gut|heart|liver|whole organism
TTC36	143941 ttc36|Kupffer's vesicle|brain|cilium movement|determination of heart left/right asymmetry|otolith|pronephric duct|trunk|ventricular system
CSF3	1440 csf3b|blood island
CSF3R	1441 csf3r|cell migration|granulocyte|granulocyte differentiation|leukocyte|macrophage|myeloid cell|neutrophil|neutrophil differentiation|rostral blood island|trunk|ventral wall of dorsal aorta|whole organism
PLEKHA7	144100 plekha7a|atrial ventricular junction remodeling|atrioventricular canal|blood circulation|cardiac conduction|cardiac ventricle|heart contraction|pericardium|regulation of cardiac muscle contraction by calcium ion signaling
PRICKLE1	144165 prickle1a|Kupffer's vesicle|Kupffer's vesicle development|cell migration involved in gastrulation|cell proliferation|cell-cell adhesion|convergent extension|convergent extension involved in axis elongation|convergent extension involved in gastrulation|endocrine pancreas|establishment of mitotic spindle orientation|exocrine pancreas|fluid transport|forerunner cell group|gall bladder|head|he…
WDR66	144406 wdr66|blood island|neutrophil|thrombocyte
E2F7	144455 e2f7|angiogenesis|dorsal longitudinal anastomotic vessel|intersegmental artery
CSK	1445 csk|cell migration involved in gastrulation|convergent extension involved in gastrulation|gastrulation|whole organism
CSNK1A1	1452 csnk1a1|Meckel's cartilage|anterior commissure|atrium|cardiac ventricle|cartilage element|ceratohyal cartilage|cranial nerve II|forebrain|head|heart contraction|mandibular arch skeleton|pectoral fin|pharyngeal arch 3-7 skeleton|postoptic commissure|surface structure
GSC	145258 gsc|eye|head|head morphogenesis|otic vesicle|otic vesicle development|statoacoustic (VIII) ganglion
C2CD4A	145741 c2cd4a|pancreatic B cell
MESP2	145873 mespaa|determination of heart left/right asymmetry|left/right pattern formation|whole organism mespab|determination of heart left/right asymmetry|left/right pattern formation
VCAN	1462 vcana|blood|endocardial cushion|glomerular basement membrane|pericardium|pronephric glomerulus|pronephric podocyte
CSRP1	1465 csrp1a|JNK cascade|Wnt signaling pathway|cell migration involved in gastrulation|heart|heart morphogenesis|heart primordium|notochord|post-vent region|somite|trunk
CFAP52	146845 cfap52|brain
UNC45B	146862 unc45b|Meckel's cartilage|basibranchial|basihyal bone|blood circulation|cardiac muscle cell|cardiac ventricle|ceratobranchial bone|ceratohyal cartilage|eye|fast muscle cell|head|heart|heart contraction|heart looping|larval locomotory behavior|lens|muscle attachment|muscle fiber development|myocardium|myofibril assembly|myotome|palatoquadrate cartilage|pectoral girdle|pericardium|skeletal m…
NOTUM	147111 notum1a|brain development|post-vent region
CCBE1	147372 ccbe1|MAPK cascade|dorsal longitudinal lymphatic vessel|facial lymphatic vessel|intersegmental lymph vessel|intestine|lymph vessel development|lymphangioblast cord|lymphangiogenesis|lymphangiogenic sprout|posterior cardinal vein|thoracic duct|trunk|venous endothelial cell migration involved in lymph vessel development|whole organism
CSTF3	1479 cstf3|anatomical system|eye|gut|head|liver
NKX2-5	1482 nkx2.5|Meckel's cartilage|aortic arch 5|aortic arch 6|atrial myocardium|atrium|basihyal cartilage|blood circulation|blood vessel endothelial cell|cardiac ventricle|ceratobranchial cartilage|cranial cartilage|heart|heart contraction|heart development|heart looping|hyosymplectic cartilage|myocardium|palatoquadrate cartilage|pericardial cavity|pericardium|pharyngeal vasculature|ventricular myoc…
DIRAS1	148252 diras1a|neurogenesis|trigeminal ganglion|trigeminal ganglion development diras1b|neurogenesis|trigeminal ganglion|trigeminal ganglion development
HFE2	148738 hfe2|embryo development|liver|notochord|somite|whole organism
B3GALNT2	148789 b3galnt2|brain|muscle|myoseptum|retina|skeletal muscle cell|somite|whole organism
CTBP2	1488 ctbp2a|apoptotic process|eye|eye photoreceptor cell|head|melanocyte|optokinetic behavior|response to auditory stimulus|retina|retinal bipolar neuron|rod bipolar cell|trunk
CTGF	1490 ctgfa|cardiac muscle progenitor cell migration to the midline involved in heart field formation|endoderm|eye|heart|heart morphogenesis|heart tube|mandibular arch skeleton|myocardial precursor|notochord|notochord development|pectoral fin|post-vent region|somite|telencephalon development|whole organism
DCDC2B	149069 dcdc2b|brain|determination of liver left/right asymmetry|determination of pancreatic left/right asymmetry|determination of stomach left/right asymmetry|hair cell|inner ear|neuromast hair cell|otolith|otolith morphogenesis|pericardium|post-vent region|pronephric duct|saccule|semicircular canal|sensory perception of sound|swimming
CTNNA1	1495 ctnna1|fourth ventricle development|hindbrain|portion of tissue|rhombomere 3|rhombomere 4|whole organism
CTNNB1	1499 ctnnb1|YSL|brain|glomerular filtration|head|pericardium|post-vent region|whole organism ctnnb2|axis specification|caudal fin|dorsal/ventral pattern formation|embryo development|embryonic camera-type eye development|eye|forebrain|forebrain development|head|neural tube|notochord|spinal cord|whole organism
AANAT	15 aanat2|circadian sleep/wake cycle, sleep|locomotion involved in locomotory behavior|sleep
CTNND1	1500 ctnnd1|brain development|extension|eye development|notochord|paraxial mesoderm|post-vent region|somite|somitogenesis|whole organism|yolk
CTNND2	1501 ctnnd2b|axis|brain|gastrulation|notochord|optic recess|post-vent region|somite
AIFM3	150209 aifm3|pronephric proximal convoluted tubule|pronephros
SMYD1	150572 smyd1b|cardiac muscle cell|cardiac muscle myosin thick filament assembly|fast muscle cell|heart contraction|locomotory behavior|muscle contraction|myofibril assembly|pericardium|sarcomerogenesis|skeletal muscle|slow muscle cell|thigmotaxis
CTSB	1508 ctsba|DEL|E-YSL|EVL|caudal fin|convergent extension|dorsal/ventral pattern formation|epiboly|whole organism|yolk
CTSD	1509 ctsd|eye|integument|muscle|myotube cell development|otolith|retina|retinal pigmented epithelium|semicircular canal|swim bladder|swim bladder inflation|trunk musculature|whole organism
SGO1	151648 sgol1|heart contraction|pericardium|regulation of heart contraction
CCDC80	151887 ccdc80|post-vent region|somite|somitogenesis
CXADR	1525 cxadr|alkaline phosphatase activity|cloacal chamber|gut epithelium|heart|podocyte|post-vent region|pronephric glomerulus|pronephric tubule|pronephros|somite|whole organism
PPM1K	152926 ppm1k|apoptotic process|blood circulation|brain|brain development|digestive system|digestive tract development|endocardial ring|gut|heart|heart contraction|heart development|heart looping
ADRB1	153 adrb1|heart contraction|trunk|whole organism|yolk
CEP120	153241 cep120|brain|cranium|eye|heart|neural tube|otolith|post-vent region|pronephric duct|pronephros|whole organism
ZMAT2	153527 zmat2|brain|central nervous system|eye|gut|head|heart|liver|pericardium
IRX2	153572 irx2a|cranial nerve II|retina|retina layer formation|retinal ganglion cell layer|retinal inner nuclear layer|retinal inner plexiform layer|retinal outer plexiform layer|whole organism
CYBB	1536 cybb|respiratory burst
RNF145	153830 rnf145b|myeloid cell development|primitive hemopoiesis
ADRB2	154 adrb2a|heart contraction|integument|yolk adrb2b|head|heart contraction|pericardial cavity|trunk|whole organism
CYLD	1540 cylda|Meckel's cartilage|central nervous system|ethmoid cartilage|head|mandibular arch skeleton|midbrain|midbrain hindbrain boundary|pharyngeal arch cartilage|post-vent region cyldb|Meckel's cartilage|central nervous system|ethmoid cartilage|eye|head|mandibular arch skeleton|pericardium|pharyngeal arch cartilage|trunk|whole organism
SLC2A12	154091 slc2a12|glucose import in response to insulin stimulus|heart|heart contraction|heart looping|heart valve|heart valve morphogenesis
AMOT	154796 amot|angiogenesis|blood vessel endothelial cell migration|blood vessel morphogenesis|cell migration involved in sprouting angiogenesis|dorsal longitudinal anastomotic vessel|endothelial tip cell|intersegmental vessel|primordial hindbrain channel|primordial midbrain channel
AMOTL1	154810 amotl1|cell-cell adhesion|intersegmental vessel
ADRB3	155 adrb3b|head|trunk|vertebra 1|vertebra 2|whole organism
GRK3	157 grk3|atrium|blood circulation|cardiac ventricle|cell cycle process|cell proliferation involved in heart morphogenesis|embryo development|eye|head|heart|heart contraction|heart development|heart looping|heart primordium|heart tube|muscle pioneer|myotome|pericardium|pigmentation|post-vent region|regulation of heart contraction|slow muscle cell|somite|somite development|swim bladder development|…
TMEM65	157378 tmem65|cardiac ventricle|heart|heart contraction|heart looping|pericardium
RDH10	157506 rdh10a|atrium|cardiac muscle cell|cardiac ventricle|extension|pericardium|retinoic acid receptor signaling pathway
ESCO2	157570 esco2|anatomical system|anterior commissure|apoptotic process|basihyal cartilage|blood circulation|brain|cardiac ventricle|caudal fin|cell|central nervous system|ceratobranchial cartilage|chromosome organization|chromosome segregation|cranial nerve II|extension|eye|fin development|floor plate spinal cord region|forebrain|growth|gut|head|heart|heart contraction|heart looping|hindbrain|hypob…
C8orf37	157657 si:dkey-242e21.4|Kupffer's vesicle|Kupffer's vesicle development|melanosome transport|visual behavior
LINGO2	158038 lingo2a|cranial nerve I|olfactory bulb glomerulus|olfactory epithelium|olfactory nerve formation
CYP11A1	1583 cyp11a1|axis|epiboly|epiboly involved in gastrulation with mouth forming second|extension|whole organism|yolk cyp11a2|cortisol biosynthetic process|epiboly|head|pericardium|steroid biosynthetic process|swim bladder|whole organism|yolk
FREM1	158326 frem1a|anal fin|caudal fin|dorsal fin|fin|integument|lepidotrichium|medial fin morphogenesis|median fin fold|pectoral fin|surface structure|ventral fin fold
CYP19A1	1588 cyp19a1a|female organism|female sex determination|germ line cell|male gamete generation|male organism|male sex determination|oocyte|ovary cyp19a1b|caudal fin|eye|hatching|pericardium|swim bladder|whole organism|yolk
ZDHHC15	158866 zdhhc15b|dopaminergic neuron differentiation|forebrain|learning or memory
ADSS	159 adssl|S phase|brain|central nervous system|eye|gut|head|liver|pericardium|trunk
CYP26A1	1592 cyp26a1|anterior/posterior pattern specification involved in pronephros development|blood|blood circulation|eye|heart|hindbrain|pancreas|pancreas development|pectoral fin|pectoral fin bud|pectoral fin development|post-vent region|pronephros|somite|whole organism|yolk
CYP27B1	1594 cyp27b1|hematopoietic multipotent progenitor cell|hematopoietic stem cell proliferation|ventral wall of dorsal aorta
AP2A1	160 ap2a1|ball|ectoderm|epiboly involved in gastrulation with mouth forming second|hematopoietic stem cell differentiation|whole organism|yolk
DAB2	1601 dab2|caudal vein plexus|sprouting angiogenesis
C11orf65	160140 gb:co360592|determination of left/right symmetry|whole organism
DAG1	1605 dag1|T-tubule organization|camera-type eye morphogenesis|caudal fin|cornea|dorsal aorta|dorsal longitudinal anastomotic vessel|embryo development|fast muscle cell|granular layer corpus cerebelli|larval locomotory behavior|lens|locomotion involved in locomotory behavior|muscle|muscle attachment|muscle cell|musculoskeletal movement|myoseptum|myotome|optic tectum|post-vent region|retina|skeleta…
SYNE3	161176 syne3|epidermal cell
REM2	161253 rem2|cell proliferation|central nervous system|head|midbrain development
MDGA2	161357 mdga2a|cranial nerve VII|facial nerve formation|trigeminal motor nucleus|trigeminal motor nucleus development
CFAP161	161502 cfap161|axis|brain|otolith|pronephros|ventricular system|whole organism
DNAAF4	161582 dnaaf4|Kupffer's vesicle|brain|determination of digestive tract left/right asymmetry|determination of left/right symmetry|determination of liver left/right asymmetry|determination of pancreatic left/right asymmetry|epithelial cell|heart|heart looping|liver|olfactory placode|otic vesicle|otolith|pancreas|parapineal organ|peripheral olfactory organ|post-vent region|pronephric duct|pronephric…
SPRED1	161742 spred1|blood circulation|cranial vasculature|heart
ZFPM1	161882 zfpm1|atrium|blood|cardiac ventricle|heart|heart looping|nucleate erythrocyte|pericardium|ventricular myocardium|yolk
AP1B1	162 ap1b1|angular vestibuloocular reflex|behavior|cellular sodium ion homeostasis|detection of mechanical stimulus involved in sensory perception of sound|hair cell|hair cell anterior macula|larval locomotory behavior|lateral crista|musculoskeletal movement|neuromast hair cell|neuromuscular process controlling balance|sensory perception of sound|whole organism
DBH	1621 dbh|locomotory behavior|sleep
DBT	1629 dbt|branched-chain amino acid metabolic process|central nervous system|locomotion|musculoskeletal movement|notochord|skeletal muscle contraction|thigmotaxis|trunk musculature|whole organism
DCC	1630 dcc|CoPA|RoP motor neuron|VaP motor neuron|anterior commissure|branching involved in lymph vessel morphogenesis|commissural neuron axon guidance|dendrite development|dorso-rostral cluster|efferent neuron|horizontal myoseptum|larval locomotory behavior|lateral protoglomerulus 1|lateral protoglomerulus 2|lymph vessel development|motor neuron|muscle pioneer|musculoskeletal movement|neuromuscula…
DCN	1634 dcn|Meckel's cartilage|cartilage development|ceratobranchial cartilage|ceratohyal cartilage|convergent extension involved in axis elongation|palatoquadrate cartilage|pharyngeal arch cartilage|post-vent region|trunk|whole organism
CITED4	163732 cited4b|heart|muscle cell|somite|trunk
SASS6	163786 sass6|YSL|blastomere|centriole replication|centrosome duplication|embryonic cleavage|heart|mitotic spindle organization|nuclear division|sperm|swim bladder|swim bladder inflation|whole organism
DCTN1	1639 dctn1a|Muller cell|apical protein localization|eye|eye photoreceptor cell|horizontal cell|lens|nervous system|nuclear migration|photoreceptor cell|retina|retina layer formation|retinal bipolar neuron|retinal ganglion cell|retinal ganglion cell layer|retinal photoreceptor layer|sensory system|whole organism
FAM43B	163933 fam43b|blood circulation|dorsal longitudinal anastomotic vessel|intersegmental vessel
AP1G1	164 ap1g1|pectoral fin|whole organism
DDB1	1642 ddb1|brain|cerebellum|ciliary marginal zone|cranial cartilage|embryonic cranial skeleton morphogenesis|eye|forebrain|head|midbrain|optic tectum|pretectum|retina|swim bladder|whole organism
DDC	1644 ddc|apoptotic process|brain|brain development|cell|diencephalon|dopaminergic neuron|musculoskeletal movement, spinal reflex action|optokinetic behavior|swimming|swimming behavior|thigmotaxis|trunk|whole organism
TMPRSS6	164656 tmprss6|erythroid progenitor cell|hemoglobin biosynthetic process|liver|nucleate erythrocyte|whole organism|yolk
DAW1	164781 daw1|Kupffer's vesicle|cilium movement|determination of left/right asymmetry in lateral mesoderm|determination of liver left/right asymmetry|heart looping|heart tube|liver|otic vesicle|otolith|pericardium|post-vent region|pronephros
DDIT3	1649 ddit3|lipid biosynthetic process
DDX3X	1654 ddx3b|brain|eye|head|pericardium|trunk|whole organism
DDX6	1656 ddx6|notochord|post-vent region|somite|trunk vasculature
DHX8	1659 dhx8|apoptotic process|blood cell|cell|cell division|embryo development|hemopoiesis|mRNA splicing, via endonucleolytic cleavage and ligation|post-vent region|whole organism
DDX11	1663 ddx11|eye|head|mouth|nucleolar chromatin organization|rRNA transcription|regulation of transcription of nuclear large rRNA transcript from RNA polymerase I promoter|trunk|whole organism
PRICKLE2	166336 prickle2b|cloaca development|pronephros
BBS12	166379 bbs12|cell migration involved in gastrulation|gastrulation|notochord|somite|whole organism
DCLK2	166614 dclk2a|hindbrain|whole organism
DES	1674 desma|blood|blood circulation|cardiac muscle|cardiac muscle cell|heart|heart contraction|locomotion|muscle cell|pericardium|regulation of cardiac muscle contraction by calcium ion signaling|regulation of heart rate|sinus venosus|skeletal muscle|skeletal muscle cell|swimming behavior|thigmotaxis|trunk|whole organism desmb|locomotion|thigmotaxis|whole organism
DACT2	168002 dact2|convergent extension involved in axis elongation|eye|notochord|somite|whole organism
BHLHA15	168620 bhlha15|exocrine pancreas
BMPER	168667 bmper|blood cell|blood circulation|caudal vein|caudal vein plexus|dorsal longitudinal anastomotic vessel|hemopoiesis|inner ear|intermediate cell mass of mesoderm|intersegmental vein|intersegmental vessel|otolith|post-vent region|post-vent vasculature|somite|sprouting angiogenesis|whole organism
SLC30A8	169026 slc30a8|pancreatic B cell
GLIS3	169792 glis3|pancreatic B cell
ARX	170302 arxa|glucagon secreting cell|pancreatic A cell|preoptic area|ventral thalamus
RHOV	171177 rhov|DEL|EVL|cell migration involved in gastrulation|epiboly involved in gastrulation with mouth forming second|protein localization to adherens junction
POLR3H	171568 polr3h|hematopoietic multipotent progenitor cell|thymus
DHFR	1719 dhfr|apoptotic process|atrium|axis|axis elongation|bulbus arteriosus|cardiac ventricle|cell proliferation|embryo development|epiboly|epiboly involved in gastrulation with mouth forming second|extension|head|heart|heart contraction|heart looping|pericardium|post-vent region|somite|somite border|thigmotaxis|trunk|whole organism
DHPS	1725 dhps|anterior pancreatic bud|endocrine pancreas development|exocrine pancreas|pancreatic B cell|primary islet
DIAPH2	1730 diaph2|YSL|axis|bleb assembly|cell migration involved in gastrulation|convergent extension involved in gastrulation|epiblast|epiboly involved in gastrulation with mouth forming second|establishment of mitotic spindle orientation|hypoblast|margin|notochord|prechordal plate|somite|tail bud|whole organism
DIO2	1734 dio2|barbel|developmental pigmentation|embryo development|embryonic morphogenesis|eye|head|inner ear|locomotion|oviposition|swim bladder|swim bladder inflation|thyroxine 5'-deiodinase activity|trunk|whole organism
DIO3	1735 dio3a|embryo development|inner ear|swim bladder|thyroxine 5-deiodinase activity|whole organism dio3b|embryo development|eye|hatching|inner ear|liver|locomotory behavior|optomotor response|response to light stimulus|retina layer formation|retinal cone cell|retinal neural layer|retinal photoreceptor layer|retinal rod cell|swim bladder|swim bladder development|swim bladder morphogenesis|swimmin…
DKC1	1736 dkc1|definitive hemopoiesis|eye|head|heart|hematopoietic stem cell|nucleate erythrocyte|rRNA processing|signal transduction by p53 class mediator
DLAT	1737 dlat|eye|musculoskeletal movement|pigment cell|pigmentation|sensory system|visual perception|whole organism
DLD	1738 dldh|heart contraction|pericardium
DLST	1743 dlst|ATP biosynthetic process|atrioventricular node|blood|eye|gut|head|heart contraction|mandibular arch skeleton|myocardium|nucleate erythrocyte|pericardium|sinus venosus|skeletal muscle|ventral mandibular arch|whole organism
DLX1	1745 dlx1a|Meckel's cartilage|ceratobranchial cartilage|ceratohyal cartilage|ethmoid cartilage|head|hyosymplectic cartilage|palatoquadrate cartilage|pharyngeal arch cartilage|trabecula cranii
DLX2	1746 dlx2a|Meckel's cartilage|ceratobranchial cartilage|ceratohyal cartilage|cranial neural crest|ethmoid cartilage|head|hyosymplectic cartilage|palatoquadrate cartilage|pharyngeal arch cartilage|trabecula cranii
DLX3	1747 dlx3b|mandibular arch skeleton|olfactory placode development|otic vesicle|otic vesicle development|otolith
DLX4	1748 dlx4b|Meckel's cartilage|ceratohyal cartilage|embryonic viscerocranium morphogenesis|neurocranium
DLX5	1749 dlx5a|cranial nerve I|embryonic viscerocranium morphogenesis|olfactory bulb glomerulus|olfactory epithelium|olfactory nerve formation|pectoral fin bud|post-vent region|symplectic
DMD	1756 dmd|cellular calcium ion homeostasis|fast muscle cell|larval locomotory behavior|muscle|muscle contraction|musculoskeletal movement|myoseptum|myotome|post-vent region|skeletal muscle|skeletal muscle cell|skeletal muscle fiber development|skeletal muscle satellite cell proliferation|skeletal muscle tissue development|skeletal myofibril assembly|slow muscle cell|somite|startle response|swimmin…
DMRT1	1761 dmrt1|female organism|immature gonad|male gonad development|spermatogenesis|testis
DYNC1H1	1778 dync1h1|Schwann cell migration|brain|embryonic retina morphogenesis in camera-type eye|eye|eye photoreceptor cell|gut|immature Schwann cell|melanocyte|motor neuron|myelin maintenance|myelinating Schwann cell|myelination|oligodendrocyte|pericardium|photoreceptor cell morphogenesis|pigmentation|posterior lateral line nerve|posterior lateral line neuromast|retina|retinal cone cell|retinal photo…
DYNC1LI2	1783 dync1li2|blastodisc|blastomere|cell|cell division|embryo development ending in birth or egg hatching|mitotic cell cycle|mitotic metaphase plate congression|tail bud|whole organism
DNM2	1785 dnm2a|cardiac muscle cell|eye|heart|heart contraction|intersegmental vessel|larval locomotory behavior|muscle|muscle fiber development|myocardium|notochord|pericardium|post-vent region|presumptive mesoderm|skeletal muscle cell|somite|somitogenesis|startle response|thigmotaxis|trunk musculature|whole organism|yolk dnm2b|YSL|eye|glomerular filtration|muscle|pericardium|pigmentation|post-vent r…
DNMT1	1786 dnmt1|DNA methylation|DNA methylation on cytosine|DNA methylation on cytosine within a CG sequence|apoptotic process|bile ductule|camera-type eye photoreceptor cell differentiation|definitive hemopoiesis|embryonic viscerocranium morphogenesis|exocrine pancreas|exocrine pancreas development|gall bladder|gut epithelium|hemopoiesis|hepatocyte|histone H3-K9 methylation|intestinal epithelial cell…
TRDMT1	1787 trdmt1|brain|eye|pericardium|post-vent region|somite
DNMT3B	1789 dnmt3ba|DNA methylation|DNA methylation on cytosine within a CG sequence dnmt3bb.1|blood cell|head kidney|nucleate erythrocyte dnmt3bb.2|DNA methylation on cytosine|brain|camera-type eye photoreceptor cell differentiation|eye|head|histone H3-K9 methylation|lens|pericardium|retina|retina layer formation|retinal pigmented epithelium|whole organism
DOCK1	1793 dock1|fast muscle cell|myoblast fusion|pronephric tubule|pronephros
DPYSL2	1808 dpysl2b|Rohon-Beard neuron|central nervous system|central nervous system development|central nervous system projection neuron axonogenesis|spinal cord|white matter
DPYSL3	1809 dpysl3|Rohon-Beard neuron|peripheral nervous system neuron axonogenesis|spinal cord
AGRP	181 agrp|developmental growth|feeding behavior|hypothalamus|locomotion|metabolic process|somite|whole organism
SLC26A3	1811 slc26a3.1|excretion
DRD2	1813 drd2a|brain|heart|whole organism drd2b|brain|heart|whole organism
DRD4	1815 drd4a|spinal cord|spinal cord interneuron
JAG1	182 jag1a|Meckel's cartilage|ceratohyal cartilage|embryonic viscerocranium morphogenesis|endocrine system|hematopoietic multipotent progenitor cell|intermediate cell mass of mesoderm|palatoquadrate cartilage|thyroid follicle|thyroid gland development jag1b|Meckel's cartilage|anterior crista|ceratohyal cartilage|embryonic viscerocranium morphogenesis|endocrine system|hyomandibula|hyosymplectic car…
RCAN1	1827 rcan1a|dorsal longitudinal anastomotic vessel|intersegmental vessel|sprouting angiogenesis
DSG2	1829 dsg2.1|E-YSL|EVL|convergent extension involved in gastrulation|epiboly involved in gastrulation with mouth forming second|head development|notochord|post-vent region|somite|somitogenesis|whole organism
SLC26A2	1836 slc26a2|Mauthner neuron|anterior lateral line|auditory receptor cell|lateral line|neuromast hair cell|otolith|posterior lateral line|semicircular canal|sensory perception of sound|startle response|swimming behavior
HBEGF	1839 hbegfb|cardiac ventricle|heart contraction|pericardium
DUSP4	1846 dusp4|embryo development|endoderm|endoderm development|gut|head|pancreatic bud|whole organism
DVL2	1856 dvl2|brain|head|spinal cord
APLNR	187 aplnra|angioblast cell migration from lateral mesoderm to midline|embryo development|endothelial cell|epiboly involved in gastrulation with mouth forming second|pericardium|thoracic duct aplnrb|angioblast cell migration from lateral mesoderm to midline|brain|embryo development|endodermal cell|endothelial cell|establishment of epithelial cell polarity|heart|heart development|heart primordium|p…
E4F1	1877 e4f1|post-vent region
GPR183	1880 gpr183a|definitive hemopoiesis|head kidney|ventral wall of dorsal aorta
ECE1	1889 ece1|Meckel's cartilage|basihyal cartilage|ceratobranchial cartilage|ceratohyal cartilage|cranial cartilage|hyosymplectic cartilage|palatoquadrate cartilage
ECT2	1894 ect2|brain|central nervous system|extension|head|midbrain hindbrain boundary|nervous system|trunk|whole organism|yolk
EDA	1896 eda|anal fin lepidotrichium|caudal fin lepidotrichium|ceratobranchial 5 tooth|cranium|fin|gill raker|lepidotrichium|pectoral fin|scale|whole organism
NR0B1	190 nr0b1|central nervous system|female sex determination|germ line cell|gonad|head|immature gonad|male sex determination|midbrain hindbrain boundary|mouth|optic cup|pericardium|rhombomere|somatic cell|swim bladder inflation|tegmentum
S1PR1	1901 s1pr1|angiogenic sprout|blood island|blood vessel development|caudal vein plexus|cell migration involved in gastrulation|dorsal aorta|dorsal longitudinal anastomotic vessel|endothelial cell|endothelial cell migration|filopodium assembly|heart|heart looping|hindbrain|hypoblast|intersegmental vessel|mesodermal cell migration|neural keel|nucleate erythrocyte|pericardium|posterior cardinal vein|…
LPAR1	1902 lpar1|Meckel's cartilage|blood circulation|cardiovascular system|cartilage development|ceratohyal cartilage|cranium|dorsal longitudinal anastomotic vessel|gut|head|heart contraction|intersegmental artery|intersegmental vessel|lymphangiogenesis|pericardium|subintestinal vein|supraintestinal artery|thoracic duct|trunk
EDN1	1906 edn1|Meckel's cartilage|anterior lateral line neuromast|basihyal cartilage|branchiomeric skeletal muscle development|branchiostegal ray|cartilage morphogenesis|ceratobranchial 1 cartilage|ceratobranchial 2 cartilage|ceratobranchial 3 cartilage|ceratobranchial 4 cartilage|ceratobranchial 5 bone|ceratohyal cartilage|ceratohyal-branchiostegal ray joint|cleithrum|dentary|embryonic viscerocranium…
EDN3	1908 edn3b|melanocyte
EDNRA	1909 ednraa|vH ionocyte ednrab|Meckel's cartilage|ceratohyal cartilage|hyosymplectic cartilage|interhyal cartilage|palatoquadrate cartilage|pharyngeal arch 1|ventral mandibular arch
AHCY	191 ahcy|bile ductule|exocrine pancreas|gall bladder|hepatocyte|intrahepatic bile duct|intrahepatic bile duct development|liver|melanocyte
EDNRB	1910 ednrba|anal fin|caudal fin|iridophore|iridophore differentiation|melanocyte|melanophore stripe|pigment cell|pigmentation|trunk|xanthophore
EEF1G	1937 eef1g|swim bladder|swim bladder formation|swim bladder inflation|whole organism
EFNB1	1947 efnb1|embryonic digestive tract development|embryonic liver development|hepatoblast|hepatocyte cell migration|intestinal bulb primordium|lateral plate mesoderm|liver primordium
EFNB2	1948 efnb2a|blood circulation|blood vessel morphogenesis|commissure of the tract of the commissure of the caudal tuberculum|dorsal aorta|optic vesicle morphogenesis|trabecular layer efnb2b|Kupffer's vesicle|Kupffer's vesicle development|forerunner cell group|heart|whole organism
EGF	1950 egf|Meckel's cartilage|caudal vein|ceratobranchial cartilage|dorsal longitudinal anastomotic vessel|intersegmental vessel
CELSR3	1951 celsr3|ON-bipolar cell|cellular response to light stimulus|eye|optomotor response|response to light stimulus|swim bladder|whole organism
CELSR2	1952 celsr2|facial nerve development|facial nerve motor nucleus|neuron migration
MEGF8	1954 megf8|epiboly involved in gastrulation with mouth forming second|heart looping|heart tube|notochord
EGFR	1956 egfra|dorsal aorta
EGR1	1958 egr1|Meckel's cartilage|Muller cell|amacrine cell|amacrine cell differentiation|camera-type eye photoreceptor cell differentiation|ceratobranchial cartilage|ceratohyal cartilage|embryonic retina morphogenesis in camera-type eye|eye|hyosymplectic cartilage|neural retina development|palatoquadrate cartilage|pharyngeal arch 3-7|retinal bipolar neuron|retinal cone cell|retinal ganglion cell|reti…
EGR2	1959 egr2b|hindbrain|hindbrain structural organization|posterior lateral line nerve
ANO6	196527 ano6|angiogenesis|caudal fin|dorsal longitudinal anastomotic vessel|eye|head|intersegmental vessel|whole organism
EIF2S3	1968 eif2s3|brain|central nervous system|trunk|whole organism|yolk
EIF4A1	1973 eif4a1a|extension|eye|gut|head|heart|liver|pericardium|trunk|yolk
DZIP1L	199221 dzip1l|brain|multi-ciliated epithelial cell|otolith|otolith development|pronephric duct|pronephric glomerulus|retina|whole organism
ELAVL1	1994 elavl1a|subintestinal vein elavl1b|atrium|cardiac ventricle|forebrain|heart|hindbrain|midbrain|pericardium
ELAVL3	1995 elavl3|hindbrain
DAND5	199699 dand5|determination of left/right symmetry
CADM4	199731 cadm4|bulbus arteriosus|bulbus arteriosus formation|cardiac muscle cell
TCTEX1D1	200132 tctex1d1|brain|cilium assembly|determination of heart left/right asymmetry|heart|otolith|peripheral olfactory organ|post-vent region
IBA57	200205 iba57|heme biosynthetic process|nucleate erythrocyte
C3orf67	200844 zgc:162324|otolith|ventricular system|whole organism
ARL13B	200894 arl13b|axis|cilium assembly|convergent extension involved in gastrulation|determination of left/right asymmetry in lateral mesoderm|determination of left/right symmetry|epithelial cilium movement|heart|kidney|lateral plate mesoderm|neuromast hair cell|photoreceptor cell|post-vent region|pronephric duct|pronephric glomerulus|pronephric tubule|pronephros|retinal rod cell|somite|trunk|whole o…
EML1	2009 eml1|cone photoresponse recovery|retinal cone cell
RPL22L1	200916 rpl22l1|T cell|T cell differentiation|alpha-beta T cell|alpha-beta T cell differentiation|gamma-delta T cell|gamma-delta T cell differentiation|ventral wall of dorsal aorta
ZNF385C	201181 znf385c|Meckel's cartilage|ceratohyal cartilage|forebrain|head|heart|hindbrain|mandibular arch skeleton|pharyngeal arch
EMP2	2013 emp2|blood circulation|glomerular filtration|orbit|pericardium|pronephric glomerulus|pronephric podocyte|yolk
EMX1	2016 emx1|dorsal telencephalon
EMX2	2018 emx2|lateral crista|macula utricle|neuromast|neuromast hair cell|posterior lateral line
EN2	2020 en2a|optic tectum
TAPT1	202018 tapt1b|ceratobranchial cartilage|cranial neural crest cell
C9orf72	203228 zgc:100846|motor neuron|swimming|swimming behavior|thigmotaxis|whole organism
EPAS1	2034 epas1b|G1 to G0 transition|brain|caudal fin|central nervous system|exocrine pancreas|head|hepatocyte|liver|neuron apoptotic process|neuron differentiation|neuronal stem cell|regulation of neuron apoptotic process|trunk
EPB41	2035 epb41b|anatomical system|blood|blood circulation|cytolysis|erythrocyte differentiation|erythrocyte maturation|gall bladder|kidney|nucleate erythrocyte|response to osmotic stress|spleen|whole organism
AK2	204 ak2|blood island|granulocyte|hematopoietic progenitor cell differentiation|hematopoietic stem cell differentiation|hematopoietic system|intermediate cell mass of mesoderm|leukocyte differentiation|lymphocyte differentiation|myeloid cell development|myeloid leukocyte differentiation
EPHB3	2049 ephb3b|embryonic digestive tract development|embryonic liver development|hepatoblast|hepatocyte cell migration|intestinal bulb primordium|lateral plate mesoderm|liver primordium
EPHB4	2050 ephb4a|blood vessel morphogenesis|caudal vein plexus|dorsal aorta|eye|intersegmental artery|intersegmental vein|post-vent region|post-vent vasculature ephb4b|Kupffer's vesicle|Kupffer's vesicle development|forerunner cell group|heart|heart tube|lateral plate mesoderm|liver|pancreas
EPHX2	2053 ephx2|caudal vein plexus|eye|parachordal vessel
EPO	2056 epoa|nucleate erythrocyte|pericardium|whole organism
EPOR	2057 epor|definitive hemopoiesis|nucleate erythrocyte|primitive hemopoiesis
ERBB2	2064 erbb2|afferent neuron|atrium|cardiac conduction|cardiac conduction system development|cardiac muscle cell|cardiac muscle cell proliferation|cardiac ventricle|compact layer of ventricle|dorsal root ganglion|fin regeneration|heart contraction|heart trabecula formation|myelinating Schwann cell|myocardium|neuromast|posterior lateral line|posterior lateral line nerve|sympathetic nervous system|tr…
ERBB3	2065 erbb3b|blastema|developmental pigmentation|dorsal root ganglion|fin regeneration|glial cell|glial cell migration|lateral line|melanocyte|melanophore stripe|neural crest cell|neural crest cell migration|neuromast|post-vent region|posterior lateral line nerve|posterior lateral line neuromast|sympathetic chain ganglion|sympathetic nervous system|trunk|xanthophore
ERBB4	2066 erbb4a|optic tectum
AKT1	207 akt1|brain|neuroblast|neuron|pericardium|trunk
EYA4	2070 eya4|hair cell anterior macula|inner ear morphogenesis|otic vesicle|pericardium|pillar of the anterior semicircular canal|pillar of the lateral semicircular canal|pillar of the posterior semicircular canal|posterior lateral line neuromast|posterior lateral line neuromast development|semicircular canal|startle response
DHRSX	207063 dhrsx|melanocyte|pigment cell|xanthophore
ERCC6	2074 ercc6|head|post-vent region|trunk
ERG	2078 erg|cranial vasculature|head|intersegmental vessel
AKT2	208 akt2|apoptotic process|glucose import|head|whole organism
FBL	2091 fbl|brain|central nervous system|extension|eye|fourth ventricle|gut|head|hindbrain|liver|midbrain hindbrain boundary|trunk|yolk
ESR1	2099 esr1|posterior lateral line neuromast primordium migration|posterior lateral line primordium
ESR2	2100 esr2a|Meckel's cartilage|apoptotic process|basibranchial|brain|brain development|caudal fin|ceratobranchial cartilage|ceratohyal cartilage|developmental growth|epithelium|extension|eye|hatching|neuromast|otic vesicle|palatoquadrate cartilage|pericardium|post-vent region|splanchnocranium|subintestinal vein|swim bladder inflation|thigmotaxis|trunk|whole organism|yolk
ESRRA	2101 esrra|ceratobranchial cartilage|ceratohyal cartilage|chondrocranium cartilage|head|myotome|pharyngeal arch 3-7|pharyngeal arch cartilage|trunk
ESRRG	2104 esrrga|caudal fin|eye|forebrain|hindbrain|otic vesicle|otolith|ventral mandibular arch|whole organism esrrgb|caudal fin|eye|forebrain|head|heart|hindbrain|otic vesicle|otolith|semicircular canal|ventral mandibular arch|whole organism|yolk
ETF1	2107 etf1b|brain|central nervous system|eye|head|notochord|trunk|whole organism
ETFA	2108 etfa|Mauthner neuron|brain|cell proliferation|central nervous system myelination|grey matter|head|heart|hepatocyte|intestine|kidney|lipid metabolic process|liver|neuromast|regulation of fatty acid beta-oxidation|sensory neuron|spinal cord|ventricular zone|whole organism
ETFDH	2110 etfdh|aerobic respiration|glial cell|glycolytic process|head|heart contraction|motor neuron|myotome|neuroblast proliferation|neuron apoptotic process|post-vent region|pronephric duct|respiratory electron transport chain
ETV2	2116 etv2|angiogenesis|axial vasculature|blood vasculature|blood vessel|blood vessel development|blood vessel morphogenesis|dorsal aorta|dorsal longitudinal anastomotic vessel|embryonic hemopoiesis|interrenal primordium|intersegmental vessel|intestine|myeloid cell differentiation|posterior cardinal vein|posterior lateral mesoderm|regulation of myeloid leukocyte differentiation|vascular endotheliu…
ETV4	2118 etv4|pronephric nephron tubule epithelial cell differentiation|pronephros
ETV5	2119 etv5a|angiogenesis|apoptotic process|blood cell|blood vessel development|common lymphoid progenitor|erythroid lineage cell|granulocyte|head|heart|heart contraction|hemangioblast cell differentiation|hematopoietic stem cell|hematopoietic stem cell differentiation|hemopoiesis|intersegmental vessel|pronephric nephron tubule epithelial cell differentiation|pronephric proximal straight tubule|pro…
ALAS2	212 alas2|anatomical system|basophilic erythroblast|blood|erythroblast|heart|hemoglobin biosynthetic process|nucleate erythrocyte|whole organism
ETV6	2120 etv6|erythroblast|macrophage|monocyte|neutrophil|whole organism
MECOM	2122 mecom|Meckel's cartilage|blood|ceratohyal cartilage|ethmoid cartilage|heart|neurocranial trabecula|neurocranium|palatoquadrate cartilage|pericardium|pronephric distal late tubule|pronephric proximal straight tubule|pronephros|renal system process|whole organism
EVX1	2128 evx1|caudal fin lepidotrichium|fin morphogenesis|lepidotrichium|pectoral fin lepidotrichium
EWSR1	2130 ewsr1a|Meckel's cartilage|basihyal bone|brain|cell|chondrocyte hypertrophy|chromosome segregation|dentary|embryo development|mandibular arch skeleton|midbrain hindbrain boundary|mitotic cell cycle|mitotic spindle midzone assembly|palatoquadrate cartilage|spinal cord|whole organism ewsr1b|brain|cell|chromosome segregation|embryo development|midbrain hindbrain boundary|spinal cord|whole organi…
EXT2	2132 ext2|Meckel's cartilage|Rohon-Beard neuron|adductor hyohyoid|adductor mandibulae|adductor operculi|adipose tissue development|apical ectodermal ridge pectoral fin bud|cartilage development|cartilage element|ceratobranchial 4 cartilage|ceratobranchial 5 bone|ceratobranchial 5 tooth|ceratohyal cartilage|chondrocyte|chondrocyte intercalation involved in growth plate cartilage morphogenesis|clei…
EXTL3	2137 extl3|anterior/posterior axon guidance|behavior|ceratobranchial 5 bone|ceratobranchial 5 tooth|chondrocyte|chondroitin sulfate biosynthetic process|chondroitin sulfate proteoglycan biosynthetic process|diencephalon|dopaminergic neuron|dorsomedial optic tract|fin|gill|heparan sulfate proteoglycan biosynthetic process|hindbrain|inner ear|larval locomotory behavior|mandibular arch skeleton|midb…
EYA1	2138 eya1|adenohypophysis|adenohypophysis development|adrenocorticotropic hormone secreting cell|anatomical system|anterior crista|anterior crista primordium|brain|cranial nerve VIII|gut|hair cell|hair cell anterior macula|hair cell posterior macula|head|hypophysis|inner ear|lateral crista|lateral crista primordium|lateral line|liver|locomotory behavior|macula|mandibular arch skeleton|mandibular …
ALCAM	214 alcama|Meckel's cartilage|amacrine cell|ceratohyal cartilage|cranial nerve II|eye|heart looping|hyosymplectic cartilage|interhyal cartilage|neuron differentiation|optic nerve head|palatoquadrate cartilage|pericardial cavity|pericardium|pharyngeal pouch|retina morphogenesis in camera-type eye|retinal ganglion cell|retinal ganglion cell layer|retinal inner nuclear layer|retinal neural layer|ret…
EZH2	2146 ezh2|atrium|blood|cardiac muscle cell|cardiac ventricle|embryonic digestive tract morphogenesis|exocrine pancreas|extension|eye|gut|heart|heart development|heart jogging|heart looping|liver|midbrain hindbrain boundary|pectoral fin
F2R	2149 f2r|blood|blood circulation|blood island|cardiovascular system development|caudal vein|central artery|dorsal aorta|endothelial to hematopoietic transition|heart|heart contraction|hematopoietic stem cell differentiation|intersegmental vessel|midbrain|mouth|optic choroid vascular plexus|post-vent region|posterior cardinal vein|swim bladder|vasculature|ventral wall of dorsal aorta
ABCD1	215 abcd1|intracellular cholesterol transport|whole organism
F3	2152 f3b|brain|cranial vasculature|fourth ventricle|intermediate cell mass of mesoderm|pharynx|vasculature
F7	2155 f7|blood coagulation, fibrin clot formation
F8	2157 f8|caudal artery|platelet aggregation|thrombocyte
FABP3	2170 fabp3|ATP biosynthetic process|anatomical structure|apoptotic process|atrium|bulbus arteriosus|cardiac atrium development|cardiac ventricle|embryo development|eye development|head|heart|heart contraction|heart development|heart looping|pericardium|somite
ACSL4	2182 acsl4a|BMP signaling pathway|dorsal/ventral pattern formation|whole organism
BPTF	2186 bptf|forebrain|forebrain neural keel|neuroectoderm|nucleosome positioning|spinal cord neural keel|trunk
USP12	219333 usp12b|central nervous system|extension|notochord development|pericardium|post-vent region|yolk
FAT1	2195 fat1a|pronephros
MED19	219541 med19b|brain|central nervous system|eye|gut|head|heart|pericardium
UNC5B	219699 unc5b|blood vessel development|blood vessel morphogenesis|dorsal longitudinal anastomotic vessel|extension|intersegmental vessel|parachordal vessel
TBATA	219793 tbata|enteric neuron|intestine
TPCN2	219931 tpcn2|blood cell|calcium-mediated signaling|eye|head|heart|myotome|slow muscle cell|somite|striated muscle cell|trunk
ALDH1A3	220 aldh1a3|eye|midbrain hindbrain boundary
FBN2	2201 fbn2b|anatomical system|atrial endocardium|atrium|blood circulation|blood vessel development|caudal vein|caudal vein plexus|dorsal aorta|endocardium|endocardium development|heart|medial fin morphogenesis|median fin fold|melanocyte|myocardium|notochord|notochord development|notochord formation|posterior cardinal vein|swim bladder|trunk|whole organism
CFAP53	220136 cfap53|Kupffer's vesicle|brain|determination of left/right symmetry|gut|habenula|heart|heart looping|heart rudiment|heart tube|lateral plate mesoderm|otolith|pericardium|pronephros|spinal cord|whole organism
ATOH7	220202 atoh7|cellular pigment accumulation|eye|melanocyte|melanosome localization|nervous system|optomotor response|pigment cell|retina development in camera-type eye|retinal bipolar neuron|retinal ganglion cell|retinal ganglion cell axon guidance|retinal inner plexiform layer|retinal photoreceptor layer|sensory system|swimming behavior
MARCH8	220972 march8|apoptotic process|caudal fin|cell death|whole organism
JMJD1C	221037 jmjd1cb|myeloid cell development|primitive hemopoiesis
UCMA	221044 ucmab|bone mineralization|cartilage element|embryo development|head|notochord|pharyngeal arch 3-7|whole organism
AK9	221264 ak9|Kupffer's vesicle|determination of left/right symmetry|otolith|ventricular system|whole organism
TBC1D32	221322 tbc1d32|head|post-vent region|renal tubule
RSPH9	221421 rsph9|olfactory pit
KIF6	221458 kif6|caudal vertebra|precaudal vertebra|vertebra|vertebral column|whole organism
RBM24	221662 rbm24a|Meckel's cartilage|angiogenesis|atrium|blood circulation|cardiac muscle cell|cardiac ventricle|caudal vein|chondrocranium cartilage|common cardinal vein|dorsal aorta|ethmoid cartilage|eye|head|head muscle|heart|heart contraction|heart looping|hyosymplectic cartilage|mRNA processing|palatoquadrate cartilage|pericardium|posterior cardinal vein|sarcomere organization|skeletal muscle ce…
PHACTR1	221692 phactr1|caudal artery|dorsal aorta|hepatic portal vein|posterior cardinal vein|trunk
FKTN	2218 fktn|dorsal aorta|dorsal longitudinal anastomotic vessel|embryo development|endoplasmic reticulum unfolded protein response|inner optic circle|larval locomotory behavior|notochord|ocular blood vessel|post-vent region|somite|whole organism
TWISTNB	221830 twistnb|anterior commissure|astrocyte|brain|central nervous system|cranial nerve II|extension|eye|forebrain|gut|head|heart|hindbrain|motor neuron|nerve|pericardium|postoptic commissure|spinal cord|trunk|ventricular zone|whole organism|yolk
JAZF1	221895 jazf1b|Kupffer's vesicle|cilium assembly|determination of heart left/right asymmetry|determination of liver left/right asymmetry|determination of pancreatic left/right asymmetry|heart looping|olfactory pit|pronephric duct|whole organism
THSD7A	221981 thsd7aa|MiP motor neuron|RoP motor neuron|atrioventricular canal development|blood vessel endothelial cell migration|endothelial tip cell|heart looping|horizontal myoseptum|intersegmental vessel|parachordal vessel|secondary motor neuron
LNX2	222484 lnx2a|anterior pancreatic bud|exocrine pancreas development lnx2b|whole organism
RFX6	222546 rfx6|endocrine pancreas|endocrine pancreas development
LHFPL5	222662 lhfpl5a|musculoskeletal movement
FDX1	2230 fdx1b|cortisol biosynthetic process|steroid biosynthetic process fdx1|cortisol biosynthetic process|embryo development|epiboly involved in gastrulation with mouth forming second
SEMA3D	223117 sema3d|Rohon-Beard neuron|axon guidance|common cardinal vein|enteric neuron|gut|habenula|interpeduncular nucleus tegmentum|peripheral nervous system neuron axonogenesis|posterior lateral line neuromast primordium migration|posterior lateral line primordium|venous blood vessel morphogenesis
FECH	2235 fech|anatomical system|blood|erythroid lineage cell|gut|heme biosynthetic process|kidney|liver|nucleate erythrocyte|whole organism
FEN1	2237 fen1|anatomical system|central nervous system|eye|gut|head|liver|nervous system|retina
GPC4	2239 gpc4|Kupffer's vesicle|Meckel's cartilage|adaxial cell|anterior neural plate|axis|cell|cell migration involved in gastrulation|cell morphogenesis|ceratohyal cartilage|convergent extension|convergent extension involved in axis elongation|convergent extension involved in gastrulation|cranial cartilage|dorsal convergence|endoderm|endothelial cell|extension|eye|floor plate|forebrain|glycosaminog…
FER	2241 fer|Meckel's cartilage|ceratohyal cartilage|convergent extension involved in gastrulation|cranium|eye|heart|whole organism
FGF1	2246 fgf1a|erythrocyte differentiation|hemopoiesis|intermediate cell mass of mesoderm|post-vent region
FGF2	2247 fgf2|Kupffer's vesicle|Kupffer's vesicle development|brain|determination of left/right asymmetry in lateral mesoderm|forerunner cell group|whole organism
FGF3	2248 fgf3|adenohypophysis|adenohypophysis formation|adenohypophysis morphogenesis|basibranchial|blood vasculature|brain|cartilage development|ceratobranchial cartilage|ceratohyal cartilage|cranial neural crest|dopaminergic neuron|ectodermal placode development|facial placode|glossopharyngeal ganglion|glossopharyngeal placode|hair cell|head|hyosymplectic cartilage|hypophyseal artery|hypophyseal ca…
FGF4	2249 fgf4|Kupffer's vesicle|brain|determination of heart left/right asymmetry|determination of liver left/right asymmetry|determination of pancreatic left/right asymmetry|heart|heart development|liver|pancreas|pericardium|trunk
FGF8	2253 fgf8a|Kupffer's vesicle|alar plate midbrain region|anatomical system|anterior cardinal vein|apoptotic process|atrium|blood circulation|brain|brain vasculature|cardiac ventricle|cartilage development|cell|cell proliferation in hindbrain|cell proliferation in midbrain|central nervous system development|ceratobranchial cartilage|cerebellum|cerebellum development|chondrocranium|determination of …
FGF10	2255 fgf10a|Meckel's cartilage|ectodermal placode development|endocrine cell|endocrine pancreas|esophageal epithelium|ethmoid cartilage|extrapancreatic duct|facial placode|fin|fin bud|glossopharyngeal placode|hepatic duct|hepatocyte|intestine|mandibular arch skeleton|neuromast deposition|palate|palatoquadrate cartilage|pancreas development|pancreatic duct|parasphenoid|pectoral fin|swim bladder|tr…
ALDOA	226 aldoaa|brain|forebrain|midbrain|pigment cell|post-vent region|somite|thigmotaxis|whole organism
FGFR1	2260 fgfr1a|Kupffer's vesicle|cranial nerve I|olfactory bulb glomerulus|olfactory epithelium|olfactory nerve formation|scale|skin morphogenesis
FGFR2	2263 fgfr2|Kupffer's vesicle|cell proliferation in midbrain|determination of liver left/right asymmetry|determination of pancreatic left/right asymmetry|enteroendocrine cell|goblet cell|heart jogging|heart looping|intestine|left/right pattern formation|midbrain development|optic tectum
FGFR4	2264 fgfr4|optic cup|solid lens vesicle
FHL1	2273 fhl1a|atrium|cardiac ventricle|cell|heart contraction|locomotion|pigmentation|thigmotaxis|trunk|whole organism fhl1b|endocrine pancreas|insulin secreting cell|liver development|locomotion|pancreas|pancreas induction|somatostatin secreting cell|thigmotaxis|whole organism
VEGFD	2277 vegfd|lateral facial lymph vessel|medial facial lymph vessel
TFEC	22797 tfec|blood cell|circulating cell|developmental growth|eye|nucleate erythrocyte|swim bladder inflation|whole organism
COPZ1	22818 copz1|eye|gut|head|lens|liver|retinal pigmented epithelium|sensory system
RASA3	22821 rasa3|erythrocyte differentiation|nucleate erythrocyte|thrombocyte|thrombocyte differentiation
COBLL1	22837 cobll1b|hemopoiesis|myeloid cell
PPM1E	22843 ppm1e|cerebellum|diencephalon|epiphysis|spinal cord|telencephalon
ADNP2	22850 adnp2a|blood cell|blood circulation|blood vessel|erythrocyte maturation|heart|primitive erythrocyte differentiation|vasculogenesis adnp2b|blood|blood cell|erythrocyte maturation
CHSY1	22856 chsy1|Notch signaling pathway|atrioventricular canal|blood circulation|chondroitin sulfate proteoglycan biosynthetic process|ethmoid cartilage|eye|forebrain|head|heart|heart morphogenesis|lens|mandibular arch skeleton|notochord|optic fissure|optic furrow|optic primordium|optic stalk|otic placode|pars superior ear|pectoral fin|pectoral fin cartilage|pectoral fin endoskeletal disc|pectoral fi…
SEC31A	22872 sec31a|chondrocyte|digestive system development|endodermal cell|exocrine pancreas|intestine|liver|pharyngeal arch cartilage
DZIP1	22873 dzip1|Kupffer's vesicle|adenohypophysis|auditory receptor cell|axoneme assembly|blood vessel development|blood vessel morphogenesis|brain|central canal|chondrocranium|cilium assembly|cranial neural crest cell|cranial vasculature|cranium|determination of heart left/right asymmetry|diencephalon|dorsolateral septum|ethmoid cartilage|eye|floor plate|floor plate formation|lateral dorsal aorta|le…
FKBP4	2288 fkbp4|whole organism
ANKRD6	22881 ankrd6b|convergent extension involved in axis elongation|gall bladder|intrahepatic bile duct development|somite|whole organism
CLSTN1	22883 clstn1|Rohon-Beard neuron|trigeminal ganglion
CEP164	22897 cep164|apoptotic process|brain|heart looping|post-vent region|pronephric tubule|retina|signal transduction in response to DNA damage|trunk|whole organism
FOXG1	2290 foxg1a|cell proliferation in forebrain|ciliated olfactory receptor neuron|embryonic retina morphogenesis in camera-type eye|epithelial cell proliferation|microvillous olfactory receptor neuron|olfactory bulb|optic vesicle|peripheral olfactory organ
SBNO2	22904 sbno2a|brain|eye|midbrain|neural plate anterior/posterior regionalization|neuroepithelial cell|otic vesicle|otolith|otolith formation|post-vent region|sensory system|ventricular system|whole organism|yolk
NCBP2	22916 ncbp2|brain|central nervous system|eye|gut|head|heart|liver|pericardium
ATF6	22926 atf6|endoplasmic reticulum unfolded protein response
RAB18	22931 rab18a|embryo development|eye|head|mandibular arch skeleton|pericardium|whole organism rab18b|embryo development|eye|head|iridophore|lens|mandibular arch skeleton|optic fissure|pericardium|retina layer formation|whole organism
SIRT2	22933 sirt2|Kupffer's vesicle|cilium assembly
SCAP	22937 scap|lipid localization|liver
SNW1	22938 snw1|BMP signaling pathway|brain|central nervous system|head|neural crest cell|neural crest cell differentiation|neural crest formation|whole organism
DKK1	22943 dkk1b|cell migration involved in gastrulation|eye|gastrulation|head|head morphogenesis|telencephalon
CCT5	22948 cct5|anatomical system|central nervous system|eye|gut|head|heart|liver|nervous system|pericardium|yolk
FOXF2	2295 foxf2b|brain vasculature|pericyte
TRIM32	22954 trim32|Kupffer's vesicle|Kupffer's vesicle development|pronephric duct
FOXC1	2296 foxc1a|blood circulation|brain|central nervous system|closure of optic fissure|endocardium|eye|glomerular visceral epithelial cell development|heart|intersegmental vessel|optic fissure|paraxial mesoderm|pectoral fin|pectoral fin motor nerve 1|pectoral fin motor nerve 2|pectoral fin motor nerve 3|pectoral fin motor nerve 4|pectoral fin nerve|pericardium|primary motor neuron|pronephric glomeru…
NINL	22981 ninl|eye|eye photoreceptor cell|optokinetic behavior|pericardium|photoreceptor cell outer segment organization|pronephros|ventricular system|whole organism
FOXI1	2299 foxi1|Meckel's cartilage|adenohypophyseal placode|auditory capsule|basihyal cartilage|ceratobranchial cartilage|ceratohyal cartilage|cranial cartilage|embryonic viscerocranium morphogenesis|epithelial cell differentiation|facial ganglion|glossopharyngeal ganglion|hyoid neural crest|hyomandibula|hyosymplectic cartilage|immature macula|inner ear|inner ear morphogenesis|integument|mandibular ar…
CEP131	22994 cep131|central canal|determination of left/right symmetry|liver|otolith|otolith organ|parapineal organ|pronephric duct|whole organism
FOXL1	2300 foxl1|apoptotic process|basihyal bone|brain|ceratobranchial bone|ceratohyal cartilage|cerebellum|eye|fourth ventricle development|head|hyosymplectic cartilage|midbrain hindbrain boundary|optic tectum|palatoquadrate cartilage|pectoral fin|retina development in camera-type eye
DAAM1	23002 daam1a|convergent extension|dendrite morphogenesis|dorsal habenular nucleus|habenula|habenula development|interpeduncular nucleus tegmentum|pronephric duct|pronephros|pronephros development|regulation of dendrite morphogenesis daam1b|eye|post-vent region
FOXE3	2301 foxe3|aortic arch|cornea|epithelial cell|eye|lens|lens epithelial cell proliferation|lens epithelium|lens fiber cell differentiation|lens fiber cell fate commitment|pupil
CNOT1	23019 cnot1|anatomical system|cell aging|eye|gut|head|heart|liver|otic vesicle|pericardium|trunk|whole organism
FOXJ1	2302 foxj1a|Kupffer's vesicle|central canal|cilium assembly|determination of heart left/right asymmetry|determination of left/right symmetry|epithelial cilium movement|floor plate|heart|heart jogging|heart looping|heart rudiment|liver|musculoskeletal movement|pronephric duct|response to wounding|whole organism foxj1b|auditory receptor cell|brain|determination of left/right symmetry|embryo develop…
SNRNP200	23020 snrnp200|brain|heart|mRNA splicing, via spliceosome|retinal rod cell|trunk|whole organism
KDM1A	23028 kdm1a|blood|erythroblast|erythrocyte differentiation|nucleate erythrocyte|swim bladder inflation|whole organism
USP33	23032 usp33|central nervous system|eye|head|notochord development|post-vent region|whole organism
FOXE1	2304 foxe1|Meckel's cartilage|apoptotic process|ceratobranchial cartilage|ceratohyal cartilage|embryonic viscerocranium morphogenesis|growth plate cartilage chondrocyte proliferation|head|hyosymplectic cartilage|mouth|post-vent region|ventral mandibular arch
TNIK	23043 tnika|EVL|convergent extension involved in gastrulation|epiboly involved in gastrulation with mouth forming second|gastrulation
FOXM1	2305 foxm1|blood cell|blood circulation|embryonic hemopoiesis|head|pigmentation|whole organism
CLUAP1	23059 cluap1|Kupffer's vesicle|adaxial cell|caudal fin|convergent extension involved in gastrulation|determination of heart left/right asymmetry|determination of left/right symmetry|eye|heart tube|kidney|multi-ciliated epithelial cell|neuromast|olfactory pit|pericardium|photoreceptor cell|pronephric duct|pronephros|renal duct|retina|retinal cone cell|retinal outer nuclear layer|retinal photorecep…
ERP44	23071 erp44|atrium|blood circulation|cardiac muscle cell|cardiac ventricle|endocardial cushion|heart|heart looping|pericardium|trunk|whole organism
SWAP70	23075 swap70b|cell cycle process|convergent extension involved in gastrulation|convergent extension involved in neural plate elongation|embryo development|notochord|oligodendrocyte|polster|post-vent region|prechordal plate|spinal cord|whole organism
MYCBP2	23077 mycbp2|developmental pigmentation|eye|habenular commissure|nervous system|pigment cell|pigmentation|retinal ganglion cell|retinal ganglion cell axon guidance|swim bladder development|whole organism|xanthophore
FOXO1	2308 foxo1a|intestine|lateral plate mesoderm
FOXO3	2309 foxo3a|apoptotic process|brain|head foxo3b|Wnt signaling pathway|brain|dorsal/ventral pattern formation|eye|head|heart|neural tube patterning|whole organism
SIPA1L3	23094 sipa1l3|eye|lens
KIF1B	23095 kif1b|blood island|caudal fin|hindbrain|macrophage|myelin assembly|posterior lateral line nerve|spinal cord|swim bladder|thrombocyte|whole organism
TAB2	23118 tab2|anterior/posterior pattern specification|chordate embryonic development|convergent extension involved in gastrulation|heart|pericardial cavity
POGZ	23126 pogza|brain|central nervous system|eye|head|melanocyte|otic vesicle|pericardium|spinal cord|trunk|whole organism|yolk
PLXND1	23129 plxnd1|angioblast cell migration|angiogenic sprout|axial vasculature|blood circulation|blood vasculature|blood vessel remodeling|branching involved in blood vessel morphogenesis|caudal vein|common cardinal vein|fat cell|hyaloid vessel|intersegmental artery|intersegmental vessel|ocular blood vessel|sprouting angiogenesis|vascular sprouts|venous blood vessel morphogenesis|visceral fat
FLI1	2313 fli1a|head
PHF8	23133 phf8|apoptotic process|brain development|embryonic viscerocranium morphogenesis|ethmoid cartilage|pharyngeal arch 1|pharyngeal arch 2|pharyngeal arch 3|pharyngeal arch 4|pharyngeal arch 5|ventral mandibular arch
FLII	2314 flii|fast muscle cell|fast-twitch skeletal muscle fiber contraction|larval locomotory behavior|muscle contraction|myotome|sarcomere organization
FCHO1	23149 fcho1|dorsal/ventral pattern formation|somite|ventral fin fold|whole organism
CIC	23152 cicb|primitive erythrocyte differentiation
SEPT6	23157 sept6|Kupffer's vesicle|determination of digestive tract left/right asymmetry|determination of heart left/right asymmetry|determination of left/right asymmetry in lateral mesoderm|determination of left/right symmetry|determination of liver left/right asymmetry|determination of pancreatic left/right asymmetry|heart looping|neural tube|pericardium|pronephric duct|pronephric tubule|pronephros|…
WDR43	23160 wdr43|angiogenesis|apoptotic process|brain|cell proliferation|central nervous system|central nervous system morphogenesis|dorsal aorta|embryonic camera-type eye morphogenesis|embryonic viscerocranium morphogenesis|eye|fourth ventricle|head|hematopoietic stem cell differentiation|intersegmental vessel|neural crest|neural crest cell differentiation|neural tube|pharyngeal arch|pharyngeal arch …
SNX13	23161 snx13|atrium|blood|cardiac muscle cell|cardiac ventricle|heart
MAPK8IP3	23162 mapk8ip3|axon extension|central nervous system|dynein light intermediate chain binding|lysosome localization|medial longitudinal fasciculus|peripheral nervous system|posterior lateral line|regulation of JNK cascade|retrograde axonal transport
NUP205	23165 nup205|brain|central nervous system|eye|gut|head|liver|trunk|whole organism|yolk
STAB1	23166 stab1|lymphangiogenesis|thoracic duct|vascular lymphangioblast
RTF1	23168 rtf1|blood circulation|cardiac cell fate specification|cardiac muscle cell|cardiac muscle progenitor cell migration to the midline involved in heart field formation|embryonic heart tube development|embryonic heart tube morphogenesis|heart|heart development|inner ear|melanocyte|myocardial precursor|neural crest cell|neural crest cell development|pigmentation|somitogenesis|trunk|whole organism
SLC35D1	23169 slc35d1a|cartilage element|head|mandibular arch skeleton|pharyngeal arch 3-7 skeleton
FLNC	2318 flnca|locomotion|slow muscle cell|somite border|thigmotaxis|whole organism flncb|atrium|blood circulation|brain|cardiac muscle cell|cardiac muscle fiber development|cardiac ventricle|cilium assembly|eye|heart|heart contraction|heart looping|inner ear|locomotion|muscle cell cellular homeostasis|pericardium|post-vent region|pronephros|sarcomere organization|slow muscle cell|somite border|thigm…
RCOR1	23186 rcor1|T cell|blood island|hematopoietic stem cell|neutrophil|thrombocyte
UBXN4	23190 ubxn4|melanocyte differentiation|melanophore stripe
MDN1	23195 mdn1|eye|gut|head|inner ear|mandibular arch skeleton|melanocyte|pericardium|swim bladder|whole organism|yolk
ARL6IP1	23204 arl6ip1|Kupffer's vesicle|apoptotic process|camera-type eye development|cell|cilium assembly|cranial neural crest|cranial neural crest cell|determination of left/right symmetry|dorsal root ganglion|enteric nervous system development|enteric neuron|epibranchial ganglion|ethmoid cartilage|extension|eye|gut|head|heart looping|hindbrain|iridophore|mandibular arch skeleton|melanocyte|melanocyte …
MLC1	23209 mlc1|midbrain|telencephalon
FLT1	2321 flt1|CNS neuron (sensu Vertebrata)|blood vessel|blood vessel endothelial cell|blood vessel morphogenesis|cardiac ventricle|dorsal aorta|dorsal longitudinal anastomotic vessel|endothelial tip cell|intersegmental artery|intersegmental vein|intersegmental vessel|neural tube|pericardium|posterior cardinal vein|spinal cord|sprouting angiogenesis|trunk vasculature|vascular sprouts
JMJD6	23210 jmjd6|apoptotic cell clearance|atrium|brain|cardiac ventricle|embryonic morphogenesis|engulfment of apoptotic cell|epiboly|hatching|heart|heart development|hindbrain|midbrain|neural tube|notochord|somite|somite development|whole organism
SULF1	23213 sulf1|Kolmer-Agduhr neuron|axial vasculature|blood|blood circulation|blood vessel lumenization|caudal artery|caudal fin|caudal vein plexus|central artery|cranial vasculature|dorsal aorta|fast muscle cell|head|hindbrain|horizontal myoseptum|lateral larval melanophore stripe|lateral line|lateral line development|melanocyte|muscle cell|muscle pioneer|neural tube|neuromast|neuromast deposition|…
NBEAL2	23218 nbeal2|platelet formation|post-vent region
SYNE2	23224 syne2a|Muller cell
ARHGEF9	23229 arhgef9b|blood vessel endothelial cell|caudal vein plexus
DNAJC9	23234 dnajc9|spinal cord
FLT4	2324 flt4|MAPK cascade|angiogenesis|blood vessel development|digestive system|eye|facial lymphatic vessel|heart|intersegmental artery|intersegmental vein|intersegmental vessel|intestine|lateral facial lymph vessel|lymph vessel development|lymph vessel morphogenesis|lymphangioblast cord|lymphangiogenic sprout|motor neuron axon guidance|otolithic lymph vessel|parachordal vessel|posterior cardinal v…
PACS2	23241 pacs2|brain|pronephros|whole organism
COBL	23242 cobl|Kupffer's vesicle|axis|brain|ciliated epithelial cell|cilium assembly|determination of left/right asymmetry in lateral mesoderm|eye|head|heart|heart jogging|heart tube|neuromast|neuromuscular process controlling balance|post-vent region|posterior lateral line neuromast|pronephric duct|pronephric glomerulus|pronephric proximal convoluted tubule|pronephric tubule|swimming behavior|trunk|…
OTUD3	23252 otud3|axis specification|central nervous system|notochord development|post-vent region|somite|trunk
SCFD1	23256 scfd1|cartilage development|cranial skeletal system development|endoplasmic reticulum unfolded protein response|goblet cell|pharyngeal arch|surface structure|trabecular layer|ventral mandibular arch|whole organism
DNMBP	23268 dnmbp|brain|determination of heart left/right asymmetry|eye|gut|heart|pericardium|post-vent region|pronephric duct|renal glomerulus
MGA	23269 mgaa|ball|blood|brain|digestive tract morphogenesis|extension|eye|forebrain midbrain boundary|heart looping|heart tube|hindbrain|integument|liver|liver development|midbrain|midbrain hindbrain boundary|neuroectoderm|pancreas|pancreas development|pericardium|ventral fin fold|whole organism
POFUT2	23275 pofut2|cranial nerve X
ADGRL3	23284 adgrl3.1|caudal tuberculum|locomotion|locomotory behavior|swimming behavior|whole organism
WWC1	23286 wwc1|head|larval locomotory behavior|otic vesicle|otolith
AGTPBP1	23287 agtpbp1|T cell differentiation in thymus|brain|eye|olfactory placode|spinal cord|ventricular system|whole organism
SMG6	23293 smg6|central nervous system|extension|eye development|somitogenesis
DMXL2	23312 dmxl2|canonical Wnt signaling pathway|melanoblast|melanocyte|midbrain hindbrain boundary|neural crest cell|neural crest cell migration|neuromast hair cell|neuron-neuron synaptic transmission|pericardium|post-vent region|regulation of cellular pH reduction|regulation of proton-transporting ATPase activity, rotational mechanism|sensory perception of sound|synaptic vesicle lumen acidification|…
SATB2	23314 satb2|E-YSL|epiboly involved in gastrulation with mouth forming second|whole organism
ZCCHC11	23318 zcchc11|caudal fin|embryo development|pericardium|somite
FMR1	2332 fmr1|Meckel's cartilage|Rohon-Beard neuron|axon guidance|axonal defasciculation|basihyal cartilage|brain|ceratohyal cartilage|cholinergic neuron|cranial nerve|diencephalon|exploration behavior|extension|forebrain ventricle|fourth ventricle|head|hypocretin-secreting neuron|innervation|lateral longitudinal fasciculus|learning or memory|locomotion involved in locomotory behavior|locomotory beha…
TRIM2	23321 trim2a|myeloid cell|nucleate erythrocyte
RPGRIP1L	23322 rpgrip1l|gastrulation|head|immature eye|notochord|post-vent region|somite|trunk|whole organism
USP22	23326 usp22|brain
CLASP1	23332 clasp1b|anatomical system|brain|caudal fin|head|heart|heart contraction|pericardium|post-vent region|somite|trunk|whole organism
VPS39	23339 vps39|eye|head|hepatocyte|integument|intestine|iridophore|liver|macrophage|phagolysosome assembly|photoreceptor outer segment layer|pigmentation|retinal neural layer|retinal pigmented epithelium|swim bladder|vesicle-mediated transport|whole organism
SYNE1	23345 syne1b|blood circulation|heart|heart looping|pericardium|post-vent region
SMCHD1	23347 smchd1|ceratobranchial cartilage|ceratohyal cartilage|embryonic cranial skeleton morphogenesis|embryonic viscerocranium morphogenesis|ethmoid cartilage|eye|pharyngeal arch 3-7 skeleton|terminal nerve
FN1	2335 fn1a|Meckel's cartilage|brain|ceratohyal cartilage|corneal epithelium|digestive tract morphogenesis|dorsal aorta|endocardium development|eye|fourth ventricle|heart|heart jogging|heart morphogenesis|heart tube|hindbrain|interrenal angiogenic sprout|interrenal gland|interrenal primordium|interrenal vessel|intestine|lens|lens development in camera-type eye|lens fiber cell development|lens fiber…
USP24	23358 usp24|central nervous system|ethmoid cartilage|eye|mandibular arch skeleton|notochord development|pharyngeal arch cartilage|post-vent region|somite|trunk|whole organism
ARHGEF18	23370 arhgef18b|Kupffer's vesicle|determination of left/right symmetry|otolith|ventricular system|whole organism
ICE1	23379 ice1|eye|gut|heart|liver|pharyngeal arch 3-7 skeleton
SMG5	23381 smg5|central nervous system|extension|eye development|somitogenesis
SPECC1L	23384 specc1la|cranial skeletal system development specc1lb|cranial neural crest cell|cranial skeletal system development|ethmoid cartilage|frontonasal suture morphogenesis|mandibular arch skeleton|neural crest cell|palate
NCSTN	23385 ncstn|pigment cell|whole organism
ZDHHC17	23390 zdhhc17|motor neuron|swimming behavior
ADNP	23394 adnpa|blood|blood cell|embryo development|erythrocyte maturation|eye|head adnpb|blood|blood cell|embryo development|erythrocyte maturation|eye|head
NCAPH	23397 ncaph|eye|head|retina|whole organism
CTDNEP1	23399 ctdnep1b|head
ATP13A2	23400 atp13a2|embryo development|locomotory behavior|swimming|whole organism
DICER1	23405 dicer1|endoderm|eye|eye development|forerunner cell group|head|heart development|heart tube|hindbrain|larval development|midbrain hindbrain boundary|midbrain-hindbrain boundary development|post-vent region|pre-miRNA processing|trigeminal sensory neuron|ventricular system|ventricular system development|whole organism
SIRT1	23411 sirt1|blood vasculature|intersegmental vessel|pericardium|trunk|trunk vasculature|vasculature development
KCNH4	23415 kcnh4a|circadian sleep/wake cycle, sleep|locomotion involved in locomotory behavior|regulation of circadian sleep/wake cycle, sleep
FNTB	2342 fntb|cardiac ventricle|facial nerve motor nucleus|neuron migration|whole organism
TDRD7	23424 tdrd7a|primordial germ cell
GRIP1	23426 grip1|whole organism
GPR161	23432 gpr161|anterior lateral plate mesoderm|atrium|calcium ion transport|cardiac ventricle|determination of left/right symmetry|diencephalon|embryonic digestive tract morphogenesis|heart looping|heart morphogenesis|heart rudiment|heart tube|liver|pancreatic bud|pericardium
TARDBP	23435 tardbp|CaP motoneuron|axon extension|locomotory behavior|motor neuron|neuromuscular junction development|peripheral neuron|presynapse assembly|sensory perception of touch|skeletal muscle contraction|thigmotaxis|ventral root|whole organism
OTP	23440 otpa|caudal tuberculum|dopaminergic neuron|hypothalamus|phototaxis|response to stress|social behavior|spinal cord|visual behavior otpb|amacrine cell|brain|dopaminergic neuron|eye|head|hypothalamus|neuroendocrine cell|neurosecretory neuron|preoptic area|whole organism
SF3B1	23451 sf3b1|Rohon-Beard neuron|brain|central nervous system|embryo development|erythroblast|extension|eye|head|hematopoietic progenitor cell differentiation|melanocyte|melanocyte differentiation|myeloid cell differentiation|nervous system|neural crest|nucleate erythrocyte|nucleate erythrocyte differentiation|pharyngeal arch|post-vent region|trigeminal ganglion|trunk|whole organism|yolk
ABCB10	23456 abcb10|heme biosynthetic process|nucleate erythrocyte|whole organism
CBX6	23466 cbx6b|definitive hemopoiesis
BRD4	23476 brd4|thrombocyte
PES1	23481 pes|apoptotic process|cell cycle process|cell proliferation|central nervous system|eye|forebrain|mandibular arch skeleton|mitotic S phase|neurectodermal cell|oligodendrocyte|oligodendrocyte differentiation|otolith|pectoral fin|radial glial cell|spinal cord|whole organism
CES3	23491 ces3|determination of left/right symmetry|otolith|ventricular system|whole organism
HEY2	23493 hey2|anatomical system|artery|atrial myocardium|atrium|blood circulation|blood vessel morphogenesis|brain|cardiac ventricle|cranial vasculature|dorsal aorta|heart|heart looping|interrenal primordium|intersegmental vessel|mitotic cell cycle|posterior cardinal vein|pronephric glomerular capillary|subintestinal vein|vein|ventricular myocardium
MACF1	23499 macf1a|axis specification|blastodisc|oocyte animal/vegetal axis specification|oocyte differentiation|oocyte morphogenesis|oocyte stage I|oocyte stage II|oocyte stage III|unfertilized egg
ZFYVE26	23503 zfyve26|blastomere|cortical granule exocytosis|cytokinesis|embryonic cleavage|eye|fertilized egg|head|motor neuron|motor neuron axon guidance|oocyte|oocyte stage III|post-vent region|skeletal muscle acetylcholine-gated channel clustering|swimming behavior|thigmotaxis|unfertilized egg
POFUT1	23509 pofut1|caudal fin|cranial nerve X|whole organism
SUZ12	23512 suz12a|blood cell|blood circulation|embryonic hemopoiesis|whole organism
SCRIB	23513 scrib|CoPA|axis|central canal|commissural neuron axon guidance|convergent extension|convergent extension involved in axis elongation|cranial vasculature|establishment of mitotic spindle orientation|extension|facial nerve development|facial nerve motor nucleus|floor plate|fourth ventricle|head|intersegmental vessel|neural keel|neural rod|neural tube|neuroepithelial cell|neuron migration|plan…
SLC39A14	23516 slc39a14|brain|whole organism
SKIV2L2	23517 skiv2l2|brain|cell proliferation|eye
MMD	23531 mmd|atrium|blood|cardiac muscle cell|cardiac ventricle|cell proliferation|endocardial cushion formation|endocardial ring|heart|heart contraction|heart looping|programmed cell death
TNPO3	23534 tnpo3|T cell differentiation|mRNA processing|thymus
RBFOX2	23543 rbfox2|skeletal muscle|skeletal muscle contraction
FOSL2	2355 fosl2|bulbus arteriosus|cardiac ventricle|pericardium
CDK20	23552 cdk20|post-vent region|renal tubule|trunk
GTPBP4	23560 gtpbp4|brain|central nervous system|extension|eye|fourth ventricle|gut|head|hindbrain|liver|trunk|yolk
LPAR3	23566 lpar3|Kupffer's vesicle|blood|brain|calcium-mediated signaling|cilium assembly|determination of heart left/right asymmetry|determination of left/right asymmetry in diencephalon|determination of left/right asymmetry in lateral mesoderm|determination of left/right symmetry|erythrocyte differentiation|eye|forerunner cell group|heart|heart jogging|heart looping|nucleate erythrocyte|pericardium|…
FPR1	2357 fpr1|neutrophil activation involved in immune response
CORO1C	23603 coro1ca|Meckel's cartilage|ceratohyal cartilage|chondrocyte|neural crest cell migration|pharyngeal arch|pharyngeal arch 1|pharyngeal arch 2
CD2AP	23607 cd2ap|glomerular filtration|glomerular visceral epithelial cell development|pericardium|podocyte|pronephric glomerular basement membrane|pronephric glomerular capillary|pronephric glomerulus|protein poly-ADP-ribosylation|whole organism
BACE1	23621 bace1|myelination in peripheral nervous system|myelination of anterior lateral line nerve axons|neuromast|trunk
LRRC6	23639 lrrc6|Kupffer's vesicle|cilium movement involved in cell motility|cilium or flagellum-dependent cell motility|cloacal chamber|convergent extension involved in gastrulation|determination of left/right symmetry|epithelial cilium movement|establishment of epithelial cell apical/basal polarity|floor plate|heart looping|heart tube|kidney|left/right pattern formation|neural tube|olfactory epithel…
SSBP3	23648 ssbp3a|Rohon-Beard neuron|trigeminal ganglion
PLXNB2	23654 plxnb2a|axial vasculature|intersegmental vessel|sprouting angiogenesis
TMEM2	23670 tmem2|atrial myocardium|atrioventricular canal|atrioventricular valve formation|atrium|blood|cardiac muscle progenitor cell migration to the midline involved in heart field formation|cardiac ventricle|cardiac ventricle morphogenesis|cardioblast cell midline fusion|cardiocyte differentiation|dorsal aorta|embryonic heart tube morphogenesis|endocardial cushion formation|endocardial progenitor …
PITPNB	23760 pitpnb|retinal cone cell|retinal outer nuclear layer|retinal pigmented epithelium
FLRT1	23769 flrt1b|whole organism
MTCH2	23788 mtch2|digestive tract development|eye|fat cell differentiation|liver development|visceral fat
ALK	238 alk|brain|hindbrain|neuron|neuron differentiation ltk|anal fin|caudal fin|dorsal fin|dorsal root ganglion|eye|hypodermis|iridophore|iridophore differentiation|melanocyte|melanophore stripe|pigment cell|pupil|scale|swim bladder|trunk|vertebral column|whole organism|xanthophore|xanthophore differentiation
ALOX12	239 alox12|brain development|camera-type eye development|diencephalon|eye|head|hindbrain|lens|lens development in camera-type eye|midbrain|pericardium|post-vent region|retina layer formation|somite|yolk
ALOX5AP	241 alox5ap|blood circulation|cell death|intersegmental vessel|pericardium|yolk
PANX1	24145 panx1a|brain
CLDN15	24146 cldn15a|intestinal bulb|tube formation
VGLL2	245806 vgll2a|Meckel's cartilage|cell death|ceratobranchial 1 cartilage|ceratobranchial 2 cartilage|ceratobranchial 3 cartilage|ceratobranchial 4 cartilage|ceratobranchial 5 cartilage|ceratohyal cartilage|cranial neural crest cell|embryonic cranial skeleton morphogenesis|ethmoid cartilage|hyosymplectic cartilage|palatoquadrate cartilage|pharyngeal arch|pharyngeal arch 3-7|pharyngeal arch cartilag…
CDC26	246184 cdc26|chromosome segregation|ciliary marginal zone|exocrine pancreas|eye|mitotic cell cycle|mitotic cell cycle arrest|retinal pigmented epithelium
SLC17A8	246213 slc17a8|chemical synaptic transmission|equilibrioception|hair cell|neuromast hair cell|neuron-neuron synaptic transmission|posterior lateral line neuromast hair cell development|regulation of synapse structure or activity|startle response|vestibular reflex
AFG1L	246269 afg1lb|Kupffer's vesicle|determination of left/right symmetry|ventricular system|whole organism
STAC3	246329 stac3|fast muscle cell|muscle cell|muscle contraction|skeletal muscle|slow muscle cell|swimming|thigmotaxis|thigmotropism
MTOR	2475 mtor|cardiac muscle cell|cell proliferation involved in heart morphogenesis|gut|gut endothelial cell|gut epithelium|intestine|liver|oligodendrocyte|spinal cord|trunk|whole organism
ALPI	248 alpi.1|alkaline phosphatase activity
FSHB	2488 fshb|eye|female gonad development|female organism|heart|ovarian follicle development|ovarian follicle stage III|ovarian follicle stage IV|ovary|sex determination|spermatogenesis|spinal cord|testis|vitellogenesis
FSHR	2492 fshr|female organism|germ line cell|male organism|ovarian follicle development|ovarian follicle stage I|ovarian follicle stage II|ovarian follicle stage III|ovarian follicle stage IV|ovary|sex determination|spermatogenesis|testis|whole organism
NR5A2	2494 nr5a2|cartilage development|cranial cartilage|digestive tract morphogenesis|exocrine pancreas|liver|liver development|pancreas development|pancreas morphogenesis|pancreatic bud
NR5A1	2516 nr5a1a|endocrine pancreas|endocrine pancreas development
FUS	2521 fus|CaP motoneuron|axon extension|larval locomotory behavior|motor neuron|neuromuscular junction development|neuromuscular synaptic transmission|sensory perception of touch|thigmotaxis
FUT8	2530 fut8a|Muller cell|alpha-(1->6)-fucosyltransferase activity|cell proliferation|cranial nerve X|dorsal root ganglion|eye|forebrain|fourth ventricle|hindbrain commissure|mandibular arch skeleton|motor neuron|neural crest cell|neural crest cell migration|optic chiasm|optic stalk|photoreceptor cell|retina|retina development in camera-type eye|retinal ganglion cell|slow muscle cell|somite|spinal c…
IPMK	253430 ipmkb|cranium|embryonic viscerocranium morphogenesis
FZD2	2535 fzd2|Kupffer's vesicle|cell migration|convergent extension involved in gastrulation|dorsal fin|endocrine pancreas development|floor plate|heart looping|heart tube|hypochord|notochord|pancreas development|post-vent region|somite|somitogenesis|ventral fin fold|whole organism
LCLAT1	253558 lclat1|blood cell|blood vasculature|blood vessel development|endocardium|endothelial cell|endothelial cell development
MSRB3	253827 msrb3|apoptotic process|inner ear|neuromast|neuromast hair cell|otolith|semicircular canal|sensory perception of sound|startle response|swimming behavior
G6PD	2539 g6pd|nucleate erythrocyte|pericardium|pronephros
RALGAPA1	253959 ralgapa1|brain development|head
KCTD13	253980 kctd13|brain|cell proliferation in forebrain|cell proliferation in hindbrain|cell proliferation in midbrain|central nervous system projection neuron axonogenesis|diencephalon|eye|forebrain|head|hindbrain|midbrain|telencephalon|thigmotaxis|ventricular system|white matter
ASPHD1	253982 asphd1|brain|post-vent region
SLC41A1	254428 slc41a1|brain|embryo development|fourth ventricle|pronephric duct|pronephros|trunk
XRCC6	2547 xrcc6|response to ionizing radiation
GABBR1	2550 gabbr1b|behavioral response to nicotine|response to nicotine
PCSK9	255738 pcsk9|hindbrain|midbrain hindbrain boundary|neurogenesis|optic tectum|whole organism
NPNT	255743 npnt|atrioventricular canal|atrioventricular valve|atrioventricular valve morphogenesis|cardiac jelly|endocardium|heart|heart trabecula formation|myocardium|pericardium|trabecular layer|whole organism
TCTEX1D2	255758 tctex1d2|embryonic cranial skeleton morphogenesis|eye|otolith|pronephric duct|pronephros|trunk|whole organism
PTF1A	256297 ptf1a|Muller cell|amacrine cell|anterior pancreatic bud|exocrine cell|exocrine pancreas|exocrine pancreas development|pancreatic duct|peptidase activity|phospholipase activity|retinal ganglion cell|retinal inner plexiform layer
SCML4	256380 scml4|definitive hemopoiesis
KANK3	256949 kank3|cell-cell adhesion|central canal|chordate embryonic development|convergent extension involved in gastrulation|epidermal cell|epidermis|epidermis morphogenesis|hindbrain|neural tube|neural tube formation|somitogenesis|whole organism
PLCXD2	257068 plcxd2|Kupffer's vesicle|determination of left/right symmetry|otolith|ventricular system|whole organism
DSTYK	25778 dstyk|cloaca|embryo development|fin development|notochord|pharyngeal arch 1|pronephric duct opening|somite|ventral fin fold|whole organism
TMEM59L	25789 tmem59l|Rohon-Beard neuron|axon extension
FBXO7	25793 fbxo7|diencephalon|dopaminergic neuron|heart|musculoskeletal movement|post-vent region|swimming
GAK	2580 gak|apoptotic process|blood circulation|brain|extension|eye|hindbrain|tectal ventricle
BAMBI	25805 bambia|caudal artery|platelet aggregation|thrombocyte|thrombocyte activation
DNAJB5	25822 dnajb5|peripheral neuron
BACE2	25825 bace2|melanocyte|melanocyte migration|myelinating Schwann cell|myelination of lateral line nerve axons
SULT4A1	25830 sult4a1|adult behavior
NIPBL	25836 nipbla|blood circulation|pericardium|post-vent region nipblb|apoptotic process|brain|cell proliferation|central nervous system development|eye|neural tube|post-vent region|regulation of canonical Wnt signaling pathway
PRKD2	25865 prkd2|blood circulation|endocardial cushion|endocardial cushion development|endocardial cushion formation|heart|heart valve formation|pericardium
RPL36	25873 rpl36|central nervous system|eye|gut|head|liver|peripheral nervous system|trunk|whole organism|yolk
CHRDL2	25884 chrdl2|dorsal/ventral pattern formation|embryo development|eye|head|post-vent region|whole organism|yolk
POLR1A	25885 polr1a|apoptotic process|blood|brain|central nervous system|ceratobranchial cartilage|ceratohyal cartilage|cranial ganglion|cranial neural crest cell|embryonic viscerocranium morphogenesis|extension|eye|head|hindbrain|inner ear|mandibular arch skeleton|melanocyte|midbrain hindbrain boundary|nervous system|neural crest cell development|neural tube|neuron development|otic vesicle|pectoral fin…
INTS7	25896 ints7|head|lens|mandibular arch skeleton|neurocranium|pericardium|pharyngeal arch 3-7 skeleton
AMBP	259 ambp|eye|eye morphogenesis
AHCTF1	25909 ahctf1|anatomical system|brain|ceratobranchial cartilage|chromatin binding|cranial nerve II|enteric nervous system|enterocyte|establishment or maintenance of apical/basal cell polarity|exocrine pancreas|eye|goblet cell|gut|head|intestinal bulb|intestinal bulb epithelium|intestinal epithelium|intestine|liver|mid intestine|optic tectum|pancreas|pharynx|posterior intestine|posterior intestine …
NELFB	25920 nelfb|hematopoietic multipotent progenitor cell|hematopoietic progenitor cell differentiation
TMIE	259236 tmie|afferent neuron|anterior macula|equilibrioception|eye|inner ear|lateral line development|locomotion|locomotory behavior|neuromast|neuromast hair cell|neuromast support cell|posterior lateral line neuromast|posterior lateral line neuromast primordium migration|semicircular canal|semicircular canal morphogenesis|sensory perception of touch
ASPM	259266 aspm|apoptotic process|eye|head|mitotic cell cycle|retina
GEMIN5	25929 gemin5|T cell differentiation|thymus
WWTR1	25937 wwtr1|posterior kidney|pronephric distal early tubule|pronephric distal late tubule|pronephric duct|pronephric proximal convoluted tubule|pronephric proximal straight tubule|pronephric proximal tubule development|pronephric tubule|trunk|whole organism
SAMHD1	25939 samhd1|blood|brain|fourth ventricle|hindbrain
SYF2	25949 syf2|apoptotic process|blood vessel|embryo development ending in birth or egg hatching|extension|head|neurogenesis|neuron|post-vent region|trunk|vasculogenesis|whole organism
SEC31B	25956 sec31b|intestine|liver|pancreas
KANK2	25959 kank2|eye|glomerular basement membrane|podocyte|whole organism
ADGRA2	25960 adgra2|brain vasculature|central artery|dorsal root ganglion|dorsal root ganglion development|endothelial cell|hindbrain|melanocyte|melanophore stripe|pigmentation|primordial hindbrain channel
MMACHC	25974 mmachc|Meckel's cartilage|ceratobranchial cartilage|ceratohyal cartilage|splanchnocranium
EGFL6	25975 egfl6|notochord|notochord development|trunk
HINFP	25988 hinfp|brain|central nervous system|ceratobranchial cartilage|eye|gut|head|heart|liver|pericardium|splanchnocranium
TENM4	26011 tenm4|axon guidance|motor neuron|notochord|peripheral nervous system
FAM32A	26017 fam32a|eye|gut|head|heart|liver|pharyngeal arch 3-7 skeleton|swim bladder inflation|ventral mandibular arch
UPF2	26019 upf2|central nervous system|extension|eye development|somitogenesis
CHD5	26038 chd5|eye|head|splanchnocranium|trunk
MAGI3	260425 magi3b|determination of left/right symmetry|otolith|pronephric duct|ventricular system|whole organism
AUTS2	26053 auts2a|Meckel's cartilage|apoptotic process|cell proliferation in forebrain|cell proliferation in hindbrain|cell proliferation in midbrain|ceratohyal cartilage|cerebellum|embryonic viscerocranium morphogenesis|eye|fin|forebrain|forebrain neuron development|head|motor neuron|neuron|optic tectum|spinal cord|thigmotaxis|trunk
GIGYF2	26058 gigyf2|caudal fin|embryonic pattern specification|eye|head|somite|whole organism
APPL1	26060 appl1|embryo development|extension|forebrain|olfactory bulb|pronephros|telencephalon|whole organism
ABHD12	26090 abhd12|Purkinje cell layer corpus cerebelli|anterior lateral line neuromast|central nervous system myelination|eye|eye photoreceptor cell|glial cell|head|lens|peripheral neuron|post-vent region|posterior lateral line neuromast|retina layer formation|retinal ganglion cell layer|retinal inner plexiform layer|retinotectal tract|swimming behavior|thigmotaxis|whole organism
PRPF31	26121 prpf31|brain|eye|heart|optokinetic behavior|photoreceptor cell|post-vent region|whole organism
KIF1BP	26128 kif1bp|Mauthner neuron|caudal fin|central nervous system projection neuron axonogenesis|efferent axon development in a lateral line nerve|efferent axon development in posterior lateral line nerve|enteric nervous system|enteric nervous system development|microtubule cytoskeleton organization|neuron|oligodendrocyte|posterior lateral line nerve|reticulospinal neuron|spinal cord
TTLL3	26140 ttll3|Kupffer's vesicle|cilium movement|determination of left/right symmetry|epiphysis|fourth ventricle|heart|olfactory placode|post-vent region|pronephros|tubulin-glycine ligase activity|whole organism
TRAF3IP1	26146 traf3ip1|anatomical system|axis|cilium assembly|embryonic camera-type eye development|eye|eye photoreceptor cell|hair cell anterior macula|heart|liver|microtubule polymerization|nervous system|neuromast hair cell|notochord|olfactory pit|optokinetic behavior|peripheral olfactory organ|photoreceptor cell|post-vent region|pronephric duct|pronephric glomerulus|pronephric tubule|pronephros|prone…
LRRC32	2615 lrrc32|caudal artery|platelet aggregation|thrombocyte
ABCA12	26154 abca12|ball|epidermis|epidermis morphogenesis|keratinocyte|pericardium|pigmentation
NOC2L	26155 noc2l|anatomical system|eye|gut|head|liver|pericardium|yolk
IFT172	26160 ift172|Meckel's cartilage|ceratohyal bone|cilium assembly|cranium|eye|eye photoreceptor cell|kidney|neural tube|olfactory pit|otic vesicle|photoreceptor outer segment layer|post-vent region|pronephric duct|pronephros|retina|retinal cone cell|retinal outer nuclear layer|retinal photoreceptor layer|trunk|whole organism
GARS	2617 gars|atrioventricular canal|blood circulation|embryo development|endocardial cushion formation|eye|fin|head|heart|muscle|myoseptum|pericardium|pharyngeal arch 3-7 skeleton|skeletal muscle|somite|thigmotaxis|whole organism
TIPRL	261726 tiprl|apoptotic chromosome condensation|apoptotic process|embryo development
NPHP4	261734 nphp4|Kupffer's vesicle|axis|brain|cloaca development|cloacal chamber|convergent extension|convergent extension involved in gastrulation|determination of digestive tract left/right asymmetry|determination of left/right asymmetry in lateral mesoderm|determination of left/right symmetry|determination of liver left/right asymmetry|determination of pancreatic left/right asymmetry|epithelial ce…
GART	2618 gart|cell proliferation|embryo development|eye|head|head development|iridophore|melanocyte|neural retina development|pigmentation|retina layer formation|retinal pigmented epithelium|whole organism|xanthophore
GAS6	2621 gas6|dorsal longitudinal anastomotic vessel|intersegmental vessel|sprouting angiogenesis
GAS8	2622 gas8|cilium or flagellum-dependent cell motility|embryo development|head|muscle pioneer|otolith|pericardium|slow muscle cell|somite
B3GAT3	26229 b3gat3|Meckel's cartilage|ceratohyal cartilage|chondroitin sulfate biosynthetic process|chondroitin sulfate proteoglycan biosynthetic process|cleithrum|cranial cartilage|endochondral bone morphogenesis|glycosaminoglycan metabolic process|head|heparan sulfate proteoglycan biosynthetic process|mandibular arch skeleton|opercle|ossification|pharyngeal arch 3-7|pharyngeal arch 3-7 skeleton|phary…
GATA1	2623 gata1a|anatomical system|atrioventricular valve|blood|common cardinal vein|erythrocyte differentiation|heme biosynthetic process|macrophage differentiation|monocyte differentiation|myeloid cell|nucleate erythrocyte|nucleate erythrocyte development|nucleate erythrocyte maturation|primitive hemopoiesis|whole organism
GATA2	2624 gata2a|atrioventricular valve|atrioventricular valve formation|blood|blood circulation|cranial vasculature|dorsal aorta|dorsal aorta morphogenesis|endocardial cushion|head|intersegmental vein|lateral dorsal aorta|lateral floor plate|nucleate erythrocyte|pericardium|trunk|trunk vasculature|ventral spinal cord interneuron differentiation gata2b|definitive hemopoiesis|hematopoietic stem cell di…
GATA3	2625 gata3|adenohypophyseal placode|embryonic neurocranium morphogenesis|hair cell|internal gill bud|neurocranial trabecula|neurocranium|olfactory pit|otic vesicle|pronephric distal late tubule|regulation of cellular response to stress|spinal cord|ventral spinal cord interneuron differentiation
GATA4	2626 gata4|caudal fin|caudal vein plexus|embryonic heart tube development|embryonic heart tube left/right pattern formation|heart|heart looping|heart morphogenesis|heart tube|neuromast|neuromast deposition|neuromast primordium migration|posterior lateral line|trunk
GATA6	2627 gata6|cell proliferation|embryonic heart tube development|gut|heart|heart morphogenesis|heart tube|pericardium|swim bladder
FBXO5	26271 fbxo5|DNA replication|Mauthner neuron|Rohon-Beard neuron|anterior macula|anterior neural tube|apoptotic process|auditory receptor cell|brain|caudal fin|cell|cell cycle|cell death|cell division|central nervous system|central nervous system morphogenesis|chordate embryonic development|commissural neuron axon guidance|cytokinesis|ectodermal placode development|endocrine pancreas|epiphysis|eryt…
VPS33B	26276 vps33b|bile ductule|enterocyte|intrahepatic bile duct|liver and biliary system|vesicle-mediated transport
FGF20	26281 fgf20a|blastema|cranial suture morphogenesis|cranial vault|dermatocranium|fin|inter-frontal joint|maxilla|parasphenoid|parietal bone|pectoral fin|pectoral girdle|premaxilla|preopercular sensory canal|scale fgf20b|ethmoid cartilage|mandibular arch skeleton|neurocranial trabecula|pharyngeal arch cartilage
GBA	2629 gba|CNS neuron (sensu Vertebrata)|brain|canonical Wnt signaling pathway|caudal periventricular hypothalamus|caudal tuberculum|cellular response to oxidative stress|centrum|ceratohyal bone|cranium|definitive hemopoiesis|endochondral ossification|glucosylceramidase activity|hematopoietic stem cell|hematopoietic system|intramembranous ossification|liver|macrophage|microglial cell|microglial cel…
MYCBP	26292 mycbp|smoothened signaling pathway
GNL3	26354 gnl3|amacrine cell|anterior commissure|apoptotic process|cranial nerve II|exonucleolytic trimming to generate mature 3'-end of 5.8S rRNA from tricistronic rRNA transcript (SSU-rRNA, 5.8S rRNA, LSU-rRNA)|eye|forebrain|forebrain ventricle|fourth ventricle|gut|head|heart|hindbrain|integument|liver|midbrain hindbrain boundary|neuron differentiation|optic tectum|pericardium|post-vent region|post…
GBX1	2636 gbx1|brain|gastrulation|hindbrain|midbrain hindbrain boundary neural keel|midbrain hindbrain boundary neural plate|midbrain-hindbrain boundary morphogenesis|neural keel|neural plate|spinal cord|spinal cord neural keel|whole organism
GBX2	2637 gbx2|cell proliferation in forebrain|cell proliferation in hindbrain|cranial nerve V|hindbrain|hindbrain development|rhombomere 2|rhombomere 3|rhombomere 4|rhombomere 5
GCGR	2642 gcgra|glucagon secretion|glucose homeostasis|pancreatic A cell gcgrb|glucose homeostasis|pancreatic A cell
GCK	2645 gck|pancreatic B cell
GCKR	2646 gckr|endocrine pancreas|endocrine pancreas development|enteroendocrine cell differentiation|glucose homeostasis|pancreatic B cell
SEZ6L2	26470 sez6l2|brain|post-vent region|somite
CNNM4	26504 cnnm4b|heart contraction|retinal ganglion cell
INTS6	26512 ints6|anatomical structure|embryo development|epiboly|notochord|tail bud|whole organism
LATS2	26524 lats2|convergent extension involved in gastrulation
GDF2	2658 gdf2|caudal vein plexus|whole organism
GDF9	2661 gdf9|female organism|female sex determination|male organism|male sex determination
NPAS4	266743 npas4a|brain
GDNF	2668 gdnfa|afferent neuron|enteric nervous system
RNU12	267010 rnu12|G1/S transition of mitotic cell cycle|apoptotic process|cell proliferation|cell-cell adhesion|embryo development|whole organism
GFER	2671 gfer|exocrine pancreas|hepatocyte differentiation|hepatocyte proliferation|liver
GFI1	2672 gfi1aa|erythroid lineage cell|erythroid progenitor cell|hematopoietic progenitor cell differentiation|myeloid lineage restricted progenitor cell|thrombocyte
GFPT1	2673 gfpt1|chondrocyte development|hyosymplectic cartilage|motor neuron|neuromuscular junction development|slow muscle cell|somite|ventral mandibular arch|whole organism
GFRA1	2674 gfra1a|enteric neuron
GFRA3	2676 gfra3|abductor hyohyoid|adductor hyohyoid|adductor operculi|branchiomeric skeletal muscle development|dilator operculi|levator operculi|skeletal muscle cell
GH1	2688 gh1|adipose tissue|adipose tissue development|fat cell|multicellular organism growth|whole organism
NBEA	26960 nbeaa|Mauthner neuron|behavior|hindbrain interneuron|response to gravity|startle response|synapse assembly
GJA1	2697 cx43|bone growth|bone morphogenesis|caudal vertebra|cell proliferation|centrum|eye|fin|fin regeneration|intermediate cell mass of mesoderm|nucleate erythrocyte|pleuroperitoneal cavity|post-vent region|postcranial axial skeleton|precaudal vertebra|preural vertebra|regenerating fin|surface structure|vertebra|vertebra 10|vertebra 11|vertebra 7|vertebra 8|vertebra 9|whole organism
PABPC1	26986 pabpc1a|atrium|brain|extension|eye|fourth ventricle|head|hindbrain|midbrain hindbrain boundary|pigment cell|whole organism|yolk
RNF11	26994 rnf11b|cell death|somite
CYFIP2	26999 cyfip2|amacrine cell|behavior|brain|cranial nerve II|dorsomedial optic tract|larval locomotory behavior|musculoskeletal movement|nervous system|neural tube|neuromuscular process controlling balance|optic tectum|optic tract|retina layer formation|retinal ganglion cell|retinal ganglion cell axon guidance|swim bladder|swim bladder development|whole organism
GJA3	2700 gja3|cardiac conduction system development|cardiac muscle cell|cardiac muscle contraction|cardiac muscle tissue morphogenesis|cardiac ventricle|eye|heart|heart contraction|regulation of cardiac muscle contraction|ventricular myocardium
FGF22	27006 fgf22|cell proliferation in midbrain|forebrain|forebrain development|midbrain|midbrain development|midbrain hindbrain boundary|midbrain-hindbrain boundary development|roof plate formation|roof plate midbrain region
GJA4	2701 cx39.4|integument|iridophore|melanocyte|melanophore stripe|pigmentation|whole organism
GJA5	2702 gja5b|adult behavior|anal fin|brain|caudal fin|integument|iridophore|melanocyte|melanophore stripe|monoamine oxidase activity|pigment cell|pigmentation|thigmotaxis|whole organism|xanthophore
FOXD3	27022 foxd3|Meckel's cartilage|autonomic nervous system development|basihyal cartilage|cartilage morphogenesis|ceratobranchial cartilage|ceratohyal cartilage|dorsal root ganglion|embryonic viscerocranium morphogenesis|enteric nervous system|ethmoid cartilage|eye|glial cell (sensu Vertebrata)|head|hyosymplectic cartilage|iridophore|mandibular arch skeleton|melanocyte|melanocyte differentiation|ner…
NPHP3	27031 nphp3|Kupffer's vesicle|atrium|cardiac ventricle|convergent extension involved in somitogenesis|determination of left/right asymmetry in lateral mesoderm|determination of left/right symmetry|determination of pancreatic left/right asymmetry|fourth ventricle|heart|heart jogging|heart looping|liver|pancreas|pronephros|trunk|visual perception|whole organism
DIEXF	27042 diexf|anatomical system|digestive tract development|exocrine pancreas|exocrine pancreas development|eye|gut|gut epithelium|head|intestine|liver|liver development
GJB2	2706 cx30.3|heart|lapillus|sagitta
SDCBP2	27111 sdcbp2|EVL|YSL|convergent extension|epiboly involved in gastrulation with mouth forming second|post-vent region|whole organism
DKK3	27122 dkk3a|extension|head|muscle organ development|post-vent region|somite|somitogenesis
DKK2	27123 dkk2|neuromast|neuromast hair cell
HSPB7	27129 hspb7|Kupffer's vesicle|caudal fin|determination of digestive tract left/right asymmetry|determination of heart left/right asymmetry|embryonic heart tube formation|embryonic heart tube left/right pattern formation|heart|heart contraction|heart jogging|heart looping|heart rudiment|left/right pattern formation|whole organism
INVS	27130 invs|cloacal chamber|determination of left/right symmetry|determination of pancreatic left/right asymmetry|heart looping|kidney|left/right pattern formation|liver|liver development|opsin transport|pancreas|post-vent region|pronephric glomerulus|pronephric proximal convoluted tubule|pronephros|trunk|whole organism
SNX5	27131 snx5|Muller cell|Notch signaling pathway|blood cell|blood circulation|embryonic hemopoiesis|intersegmental vessel|post-vent region|retinal cone cell|somite|trunk vasculature
TJP3	27134 tjp3|EVL|blood circulation|blood island|caudal fin|pericardium|post-vent region|whole organism
PALD1	27143 pald1a|blood circulation|cell death|fourth ventricle|intersegmental vessel|whole organism|yolk pald1b|angiogenesis|brain vasculature|central artery|establishment of blood-brain barrier
STK36	27148 stk36|Kupffer's vesicle|atrium|axoneme assembly|ciliated cell|cilium or flagellum-dependent cell motility|determination of left/right symmetry|eye|fast muscle cell|floor plate formation|growth|gut|heart looping|heart tube|lateral floor plate|liver|medial floor plate|muscle pioneer|nervous system|pancreas|regulation of smoothened signaling pathway|smoothened signaling pathway|somite|trunk|wh…
AGO2	27161 ago2|erythrocyte maturation|intermediate cell mass of mesoderm|nucleate erythrocyte|pre-miRNA processing|primitive hemopoiesis
DISC1	27185 disc1|Meckel's cartilage|MiP motor neuron|anterior commissure|apoptotic process|axial mesoderm|basibranchial|basihyal cartilage|brain|cartilage morphogenesis|cell differentiation in hindbrain|ceratobranchial cartilage|ceratohyal cartilage|cerebellum|convergent extension involved in gastrulation|cranial cartilage|cranial nerve V|cranial nerve VII|cranial nerve X|cranial neural crest|dienceph…
TUBGCP4	27229 tubgcp4|eye|head|retina|retinal cone cell|retinal rod cell|trunk
COQ2	27235 coq2|brain|embryo development|hindbrain|yolk
BBS9	27241 bbs9|Kupffer's vesicle|brain|convergent extension|eye|gastrulation|head|neural tube|notochord|photoreceptor outer segment layer|pronephric proximal convoluted tubule|pronephros|pronephros development|renal filtration|retina layer formation|somite|whole organism
TNFRSF21	27242 tnfrsf21|angiogenesis|brain vasculature|central artery|establishment of blood-brain barrier|sprouting angiogenesis
CHMP2A	27243 chmp2a|central nervous system|nervous system|pericardium|trunk|yolk
PDCD4	27250 pdcd4b|atrioventricular valve|heart looping|pericardium
PCDH17	27253 pcdh17|cell proliferation|cranial nerve II|eye|retinal ganglion cell layer|retinal inner plexiform layer
CRCP	27297 crcp|intermediate cell mass of mesoderm|thymus
BMP10	27302 bmp10|basal communicating artery|caudal division of the internal carotid artery|cranial vasculature|endothelial cell
RBMS3	27303 rbms3|chondrocranium cartilage|embryonic neurocranium morphogenesis|embryonic viscerocranium morphogenesis|head|heart|pharyngeal arch|pharyngeal arch cartilage
ANGPTL3	27329 angptl3|gall bladder|intestine|lipid transport|liver
GLE1	2733 gle1|Kupffer's vesicle|anatomical system|axon extension|central nervous system|ciliary marginal zone|determination of heart left/right asymmetry|embryonic viscerocranium morphogenesis|eye|gut|head|heart|heart looping|heart tube|immature Schwann cell|integument|intestinal epithelium|liver|locomotion|locomotory behavior|motor neuron|nervous system|neuron|neuronal stem cell population maintenan…
RABGEF1	27342 rabgef1|glomerular filtration|pronephric glomerulus
GLI1	2735 gli1|abducens motor nucleus|adenohypophyseal placode|adenohypophysis|adenohypophysis morphogenesis|adrenocorticotropic hormone secreting cell|brain|central canal|central nervous system|ceratobranchial 5 bone|ceratobranchial 5 tooth|chondrocranium|corticotropin hormone secreting cell differentiation|cranial nerve IX|cranial neural crest cell|diencephalon|ethmoid cartilage|eye|facial nerve mot…
GLI2	2736 gli2a|CaP motoneuron|MiP motor neuron|Rohon-Beard neuron|adaxial cell|adenohypophysis|adenohypophysis morphogenesis|adrenocorticotropic hormone secreting cell|anterior commissure|axon guidance|blood circulation|blood vessel morphogenesis|brain|cell migration involved in kidney development|central nervous system projection neuron axonogenesis|ceratobranchial 5 bone|ceratobranchial 5 tooth|cho…
GLI3	2737 gli3|adenohypophysis morphogenesis|spinal cord|spinal cord dorsal/ventral patterning
GLO1	2739 glo1|blood vessel|intersegmental vessel
BIN1	274 bin1b|cardiac ventricle|heart contraction|regulation of cardiac muscle contraction by calcium ion signaling|whole organism
GLRA1	2741 glra1|mechanosensory behavior|startle response|thigmotaxis|tonic skeletal muscle contraction
GLRB	2743 glrbb|locomotion|mechanosensory behavior|musculoskeletal movement|notochord|response to external stimulus|skeletal muscle contraction|startle response|thigmotaxis|tonic skeletal muscle contraction|trunk musculature|whole organism
GMDS	2762 gmds|Mauthner neuron|axon guidance|dorsolateral motor nucleus of vagal nerve|fucose biosynthetic process|fucosylation|glycosylation|hindbrain|neuromuscular junction development|neuron migration|post-vent region|retinal inner plexiform layer|retinal outer plexiform layer|secondary motor neuron|spinal cord|whole organism
GNAT2	2780 gnat2|eye|melanocyte|pigment cell|sensory system|visual behavior|visual perception
GNB1	2782 gnb1a|neuromast|posterior lateral line neuromast deposition|posterior lateral line neuromast primordium migration
GOLGA2	2801 golga2|brain|skeletal muscle|thigmotaxis|trunk|whole organism
SELENOH	280636 selenoh|DNA damage response, signal transduction by p53 class mediator|anatomical system|cartilage development|digestive tract development|embryonic viscerocranium morphogenesis|eye|gut|head|heart|hepatocyte|inflammatory response|intestinal epithelial cell development|liver|liver development|pancreas|pancreas development|pericardium|response to oxidative stress|swim bladder|whole organism
GPC1	2817 gpc1a|cell|extrahepatic duct|gall bladder|hepatic duct|intrahepatic bile duct
AQP11	282679 aqp11|whole organism
POC1B	282809 poc1b|Kupffer's vesicle|brain|cardiac ventricle|cilium assembly|eye|head|heart|heart contraction|heart looping|kidney|melanocyte|optokinetic behavior|palatoquadrate arch|pericardium|pharyngeal arch|photoreceptor cell|photoreceptor outer segment layer|pigment cell|post-vent region|posterior neural tube|pronephric duct|pronephros|retina|retina layer formation|retinal cone cell|retinal inner …
BLOC1S2	282991 bloc1s2|erythroid lineage cell|lymphoid progenitor cell differentiation|myeloid progenitor cell differentiation|ventral wall of dorsal aorta
MKX	283078 mkxa|Meckel's cartilage|brain|brain morphogenesis|cephalic musculature|ceratobranchial cartilage|ceratohyal cartilage|embryonic viscerocranium morphogenesis|extraocular musculature|eye|head|locomotion involved in locomotory behavior|mandibular arch skeleton|neural crest|palatoquadrate cartilage|pharyngeal arch cartilage|pharyngeal musculature|pharyngeal pouch|post-vent region|skeletal musc…
TTC9C	283237 ttc9c|Kupffer's vesicle|brain|cilium movement|determination of heart left/right asymmetry|otolith|pronephric duct|trunk|ventricular system
CXCR3	2833 cxcr3.2|macrophage activation involved in immune response|trunk
OTOGL	283310 otogl|inner ear|sagitta|semicircular canal morphogenesis|sensory perception of sound
GAS2L3	283431 gas2l3|brain|brain development|cell proliferation in hindbrain|cell proliferation in midbrain|neural tube|telencephalon|ventricular system|ventricular system development
SLC24A5	283652 slc24a5|anal fin|caudal fin|cellular pigmentation|integument|melanin biosynthetic process|melanocyte|melanophore stripe|pigment cell|retinal pigmented epithelium|whole organism
FBXL22	283807 fbxl22|SCF-dependent proteasomal ubiquitin-dependent protein catabolic process|cardiac muscle contraction|heart|skeletal muscle contraction
INO80E	283899 ino80e|brain|pigment cell|post-vent region|somite|thigmotaxis|whole organism
TSEN54	283989 tsen54|brain|midbrain hindbrain boundary|obsolete death|whole organism
ANGPT1	284 angpt1|blood circulation|blood vessel morphogenesis|brain|common cardinal vein|heart|heart morphogenesis|subintestinal vein
TTLL6	284076 ttll6|cilium assembly|cilium movement|head|heart|inner ear|olfactory placode|otolith|post-vent region|pronephric duct|pronephros|tubulin-glutamic acid ligase activity|whole organism
NEK8	284086 nek8|heart|heart looping|post-vent region|pronephric duct|pronephric glomerulus|pronephric proximal convoluted tubule|pronephros|trunk|whole organism
CAVIN1	284119 cavin1a|heart|skeletal muscle cell|trunk cavin1b|caveola assembly|notochord|notochord inner cell|notochord outer sheath cell|pericardium|whole organism
LAMA1	284217 lama1|anterior/posterior axon guidance|axon guidance|axonogenesis|brain|brainstem and spinal white matter|cell motility involved in camera-type eye morphogenesis|central nervous system|cranial nerve II|establishment of epithelial cell apical/basal polarity involved in camera-type eye morphogenesis|eye|facial nerve motor nucleus|forebrain midbrain boundary|fourth ventricle|hindbrain|interse…
WDR62	284403 wdr62|retina
SLC25A42	284439 slc25a42|hatching|post-vent region|skeletal muscle|trunk
GPR22	2845 gpr22a|Kupffer's vesicle|caudal fin|determination of digestive tract left/right asymmetry|determination of left/right asymmetry in lateral mesoderm|determination of liver left/right asymmetry|heart|heart looping|inner ear|left/right axis specification|otolith|whole organism
RSPO1	284654 rspo1|angiogenesis|anterior mesencephalic central artery|cerebellar central artery|extension|intersegmental vessel|middle mesencephalic central artery|posterior mesencephalic central artery|trunk|vascular sprouts
ANGPT2	285 angpt2b|blood circulation|blood vessel morphogenesis|caudal vein|heart|heart morphogenesis|intersegmental vessel|parachordal vessel|sprouting angiogenesis|subintestinal vein
DLL1	28514 dla|CiD|Mauthner neuron|Rohon-Beard neuron|VeLD|auditory epithelial support cell|axon guidance|caudal tuberculum|diencephalon|embryonic pattern specification|floor plate|hair cell|hindbrain|immature hair cell anterior macula|macula|macula utricle|neuromuscular junction development|notochord|otic vesicle|otolith|posterior crista|posterior lateral line ganglion|rhombomere|secondary motor neur…
GPER1	2852 gper1|apoptotic process|cell proliferation|head|hindbrain|trunk
IGSF10	285313 igsf10|gonadotrophin-releasing hormone neuronal migration to the hypothalamus|hypothalamus gonadotrophin-releasing hormone neuron development
DOK7	285489 dok7|locomotion|myotome|neuromuscular junction development|post-vent region|skeletal muscle acetylcholine-gated channel clustering|slow muscle cell
FRYL	285527 fryl|embryonic viscerocranium morphogenesis|head|heart|pericardium|whole organism
DTWD2	285605 dtwd2|head|somite|trunk|whole organism
RGMB	285704 rgmb|liver
RPL7L1	285855 rpl7l1|extension|eye|head|heart|pericardium|trunk|yolk
CNPY1	285888 cnpy1|Kupffer's vesicle|Kupffer's vesicle development|cell-cell adhesion mediated by cadherin|cilium assembly|determination of left/right symmetry|endodermal cell|fibroblast growth factor receptor signaling pathway|forerunner cell group|heart|heart looping|lateral plate mesoderm
NSMCE2	286053 nsmce2|whole organism
CRB2	286204 crb2a|apical junction assembly|blood circulation|brain|brain development|cardiac muscle cell|cornea|corneal epithelial cell|corneal epithelium|corneal stroma|establishment or maintenance of apical/basal cell polarity|eye pigmentation|fourth ventricle|heart|melanocyte differentiation|nervous system|neural tube|neuroepithelial cell|photoreceptor cell|pigment cell|retina|retina layer formatio…
ILDR1	286676 ildr1b|auditory behavior|posterior lateral line neuromast|posterior lateral line neuromast deposition|posterior lateral line primordium|semicircular canal|semicircular canal development|startle response
TUSC5	286753 tusc5a|Rohon-Beard neuron|axon extension
LIN9	286826 lin9|brain|cell death|eye|head|mitotic cell cycle|olfactory system|pericardium|regulation of cell cycle|trunk
GRK5	2869 grk5l|Kupffer's vesicle|Kupffer's vesicle development|TOR signaling|cilium assembly|determination of heart left/right asymmetry|determination of left/right symmetry|determination of pancreatic left/right asymmetry|diencephalon|heart|heart looping|pancreas primordium|post-vent region|pronephric duct
GPX4	2879 gpx4b|embryo development ending in birth or egg hatching
GRIA2	2891 gria2a|anterior lateral line neuromast|apoptotic process|cranial cartilage|ethmoid cartilage|eye|fourth ventricle|head|hindbrain|horizontal myoseptum|midbrain|motor neuron|neural crest cell migration|neurocranial trabecula|parachordal cartilage|pharyngeal arch|posterior lateral line neuromast|spinal cord|third ventricle|trunk
GRN	2896 grna|CaP motoneuron|axon extension|exocrine pancreas|hepatocyte|hepatocyte differentiation|hepatocyte proliferation|liver|liver development|liver morphogenesis|motor neuron|myotome|nervous system development|skeletal muscle acetylcholine-gated channel clustering|somite border|spinal cord|thigmotaxis|whole organism grnb|motor neuron
GIT1	28964 git1|brain|brain vasculature|central artery
MRPS18B	28973 mrps18b|heart|heart contraction|whole organism
IFT81	28981 ift81|TOR signaling|kidney|post-vent region|pronephric duct|pronephros|whole organism
FLVCR1	28982 flvcr1|brain|embryo development|erythrocyte differentiation|extension|head|nucleate erythrocyte|post-vent region|trunk|whole organism
HIPK2	28996 hipk2|apoptotic process|canonical Wnt signaling pathway|convergent extension|eye|melanocyte|melanocyte differentiation|whole organism
SLC43A3	29015 slc43a3a|determination of left/right symmetry|pronephros|ventricular system|whole organism
GRINA	2907 grinab|head|programmed cell death
NR3C1	2908 nr3c1|Meckel's cartilage|NaK ionocyte|apoptotic process|ball|brain|calcium ion import|carbohydrate metabolic process|cellular amino acid metabolic process|cellular sodium ion homeostasis|ceratohyal cartilage|circadian behavior|embryo development|ethmoid cartilage|extension|eye|fatty acid metabolic process|growth|hatching|head|hydrogen ion export across plasma membrane|hypobranchial cartilage…
RACGAP1	29127 racgap1|Rohon-Beard neuron|apoptotic process|blastoderm|blood cell|brain|cell|cell death|cytokinesis|embryo development|embryonic structure|head|membrane fission|mitotic cell cycle|mitotic cytokinesis checkpoint|neutrophil|nuclear division|nucleate erythrocyte|optic primordium|sensory neuron|spinal cord commissural neuron specification|spinal cord motor neuron differentiation|tail bud|trige…
UHRF1	29128 uhrf1|DNA methylation|DNA methylation on cytosine|DNA methylation on cytosine within a CG sequence|eye|gut|gut epithelium|head|hemopoiesis|hepatocyte|inner ear|intestinal epithelial cell|intestine|lens|lens capsule|liver|liver development|mandibular arch skeleton|neutrophil|pupil|retinal cone cell|retinal rod cell|swim bladder inflation|whole organism|yolk
GRM6	2916 grm6b|detection of light stimulus involved in visual perception|retina
SLC25A5	292 slc25a5|eye|gut|head|liver
GSK3B	2932 gsk3b|Wnt signaling pathway|dorsal longitudinal anastomotic vessel|heart|heart looping|heart morphogenesis|heart valve|intersegmental vessel|pectoral fin|pericardium|protein kinase B signaling|trunk vasculature
MSH6	2956 msh6|maintenance of DNA repeat elements|regulation of cell proliferation|whole organism
GTF3A	2971 gtf3aa|eye|gut|head
BRF1	2972 brf1a|blood island|neutrophil|thrombocyte brf1b|cerebellum|eye|head|optic tectum|thrombocyte
USP25	29761 usp25|central nervous system|ethmoid cartilage|forebrain|head|mandibular arch skeleton|pharyngeal arch cartilage|post-vent region|somite|trunk|whole organism
PACSIN3	29763 pacsin3|extension|notochord|notochord cell differentiation|notochord formation|post-vent region|somite
TMOD4	29765 tmod4|fast muscle cell|hyohyoideus|larval locomotory behavior|locomotion involved in locomotory behavior|myotome|skeletal muscle|skeletal myofibril assembly|splanchnocranium|swim bladder|swimming
PARVB	29780 parvb|cardiac ventricle|heart contraction|muscle attachment|pericardium|trunk musculature
GRHL1	29841 grhl1|hair cell|neuromast hair cell|otolith|semicircular canal|sensory perception of sound|startle response
SNX10	29887 snx10a|Kupffer's vesicle|epithelial cell|heart looping|left/right pattern formation|pericardium|whole organism
GNL2	29889 gnl2|Muller cell|amacrine cell|apoptotic process|cleavage in ITS2 between 5.8S rRNA and LSU-rRNA of tricistronic rRNA transcript (SSU-rRNA, 5.8S rRNA, LSU-rRNA)|diencephalon|eye|forebrain ventricle|fourth ventricle|head|hindbrain|integument|midbrain|midbrain hindbrain boundary|neuron differentiation|optic tectum|pericardium|post-vent region|posterior chamber swim bladder|regulation of mitot…
CPSF1	29894 cpsf1|anatomical system|ceratobranchial cartilage|ceratohyal cartilage|eye|gut|head|heart|hematopoietic stem cell|lateral larval melanophore stripe|liver|mRNA polyadenylation|pectoral fin|pectoral fin skeleton|pericardium|post-vent region|swim bladder|trunk|ventral mandibular arch|whole organism
UBIAD1	29914 ubiad1|blood vessel endothelial cell|blood vessel morphogenesis|brain vasculature|cranial vasculature|dorsal aorta|dorsal longitudinal anastomotic vessel|endocardium|heart|heart development|heart tube|intersegmental vessel|posterior cardinal vein|trunk vasculature|vascular endothelium|vasculature
GMPPB	29925 gmppb|eye|muscle|myoseptum|post-vent region|protein glycosylation|skeletal muscle cell|whole organism
SEC61A1	29927 sec61a1l|pronephric tubule sec61a1|cartilage element|cell division|cerebellum|chondrocyte|columnar/cuboidal epithelial cell|dorsal habenular nucleus|eye|gut|habenula|habenula development|head|heart|hyomandibula|innervation|liver|mandibular arch skeleton|neuroepithelial cell|neurogenesis|neuron|otolith|pericardium|pharyngeal arch 1|pharyngeal arch 2|pharyngeal arch 3-7 skeleton|post-vent reg…
POMT2	29954 pomt2|embryo development|eye pigmentation|pericardium|post-vent region|swim bladder development
SCHIP1	29970 schip1|cell|glomerular filtration|heart|pronephric capsular space|pronephric podocyte|pronephros
PACSIN1	29993 pacsin1b|axis|brain|eye|head|heart|neuromast|neuromuscular process controlling balance|posterior lateral line neuromast|swimming behavior|whole organism
LMCD1	29995 lmcd1|atrioventricular valve
GUCY2D	3000 gucy2d|optokinetic behavior|optomotor response|visual behavior|visual perception gucy2f|photoreceptor outer segment layer|retina|retinal cone cell|visual perception
SH3KBP1	30011 sh3kbp1|blood cell|blood circulation|dorsal aorta|sinus venosus
SLC40A1	30061 slc40a1|anatomical system|blood|blood cell|blood circulation|bone mineralization|cranium|dorsal longitudinal anastomotic vessel|embryonic hemopoiesis|eye|hemoglobin biosynthetic process|intersegmental vessel|nucleate erythrocyte|pigmentation|trunk|ventral fin fold|vertebra
RAX	30062 rx1|Muller cell|cell death|cell proliferation|neural retina development|retina|retina layer formation|retinal bipolar neuron differentiation|retinal cone cell differentiation|retinal outer nuclear layer|retinal rod cell differentiation rx2|cell death rx3|adenohypophysis|adenohypophysis development|camera-type eye morphogenesis|cellular response to light stimulus|ethmoid cartilage|eye|eye fi…
H3F3A	3020 h3f3a|basibranchial|basihyal cartilage|ceratobranchial cartilage|ceratohyal cartilage|hyosymplectic cartilage|melanocyte|neural tube|opercular flap|palatoquadrate cartilage|pharyngeal arch|ventral mandibular arch|xanthoblast
HAL	3034 hal|hematopoietic stem cell differentiation
HAS2	3037 has2|atrioventricular canal|atrioventricular canal endocardium|atrioventricular valve formation|cardiac jelly|cell migration in hindbrain|determination of left/right symmetry|dorsal convergence|endocardial cell differentiation|heart jogging|heart looping|heart rudiment|neural keel|neural tube
HCFC1	3054 hcfc1b|Meckel's cartilage|ceratobranchial cartilage|ceratohyal cartilage|cranial neural crest cell|splanchnocranium
HCRT	3060 hcrt|behavior
HCRTR2	3062 hcrtr2|circadian sleep/wake cycle, sleep|melatonin biosynthetic process
HTT	3064 htt|activation of cysteine-type endopeptidase activity involved in apoptotic process|apoptotic process|blood|brain|cartilage development|ceratobranchial cartilage|ceratohyal cartilage|cranial cartilage|cranial nerve II|embryonic viscerocranium morphogenesis|extension|eye|growth|head|heart|lateral line|neural tube|neural tube formation|olfactory placode|pericardium|pharyngeal arch 1|pharyngea…
HDAC1	3065 hdac1|CNS neuron (sensu Vertebrata)|atrium|brain|cartilage element|caudal fin|chondrocyte|cranial cartilage|dorsal root ganglion|endocrine cell|endodermal cell|exocrine pancreas|exocrine pancreas development|eye|facial nerve motor nucleus|gut|head|heart|hematopoietic stem cell differentiation|hindbrain|hindbrain development|lens|liver|liver development|mandibular arch skeleton|melanocyte|mel…
HDC	3067 hdc|brain|brain development|regulation of neurotransmitter levels|response to light stimulus|sleep|swimming behavior
ANXA4	307 anxa4|liver
HELLS	3070 hells|DNA methylation|brain|caudal fin|embryo development|head|somite
HEXA	3073 hexa|macrophage
HEXB	3074 hexb|blood circulation|blood vasculature|cell death|extension|head|intersegmental vessel|pericardium|whole organism|yolk
VSX1	30813 vsx1|anatomical structure|axial mesoderm formation|brain|eye|forebrain development|paraxial mesoderm formation|prechordal plate|prechordal plate formation|somite|spinal cord|ventricular system|whole organism
KCNIP3	30818 kcnip3b|endocrine pancreas
KCNIP1	30820 kcnip1a|Kupffer's vesicle|determination of left/right symmetry|otolith|ventricular system|whole organism kcnip1b|atrium
CXXC1	30827 cxxc1b|DNA methylation on cytosine|blood|blood vasculature|blood vessel development|embryonic hemopoiesis|intermediate cell mass of mesoderm
NRG1	3084 nrg1|Schwann cell migration|Schwann cell proliferation|cerebellum|dorsal root ganglion|epidermis|eurydendroid cell differentiation|fin regeneration|hindbrain|interneuromast cell|lateral line nerve glial cell migration|lateral line system|myelinating Schwann cell|neuromast|oligodendrocyte cell fate specification|oligodendrocyte development|optic tectum|peripheral nervous system development|pe…
EHD3	30845 ehd3|neuromast hair cell|photoreceptor outer segment layer
PIK3R4	30849 pik3r4|brain|kidney|pronephros|whole organism
TAX1BP3	30851 tax1bp3|convergent extension involved in axis elongation|head|neural plate|notochord|pericardium|prechordal plate|whole organism
HHEX	3087 hhex|exocrine pancreas|exocrine pancreas development|liver|liver development
ANXA6	309 anxa6|muscle|muscle cell|trunk
HIF1A	3091 hif1ab|goblet cell|motor neuron|neural crest cell migration|splanchnocranium
HIP1	3092 hip1|extension|trunk|ventral mandibular arch
MNX1	3110 mnx1|endocrine pancreas|endocrine pancreas development|extrapancreatic duct|pancreatic A cell|pancreatic A cell differentiation|pancreatic B cell|posterior pancreatic bud|primary islet|type B pancreatic cell differentiation|type B pancreatic cell proliferation
HLX	3142 hlx1|blood circulation|endothelial cell|intersegmental vein|pericardium|yolk
HMGB1	3146 hmgb1a|apoptotic process|brain|canonical Wnt signaling pathway|dopaminergic neuron|eye|forebrain|head|notochord|post-vent region|telencephalon|third ventricle|whole organism
HMGCR	3156 hmgcra|muscle|myotome|skeletal muscle tissue development|somite border hmgcrb|Meckel's cartilage|blood circulation|brain|ceratobranchial 5 tooth|ceratohyal cartilage|ethmoid cartilage|extension|facial nerve motor nucleus|head|heart|heart development|heart looping|heart morphogenesis|heart primordium|myocardium|neurocranial trabecula|neuron migration|palatoquadrate cartilage|pericardium|splan…
HMGCS1	3157 hmgcs1|brain|central nervous system myelination|dorsal longitudinal fasciculus|heart|hindbrain|mandibular arch skeleton|oligodendrocyte|oligodendrocyte development|oligodendrocyte differentiation|spinal cord
HMOX1	3162 hmox1a|cardiac ventricle|heart contraction|respiratory gaseous exchange
HMX1	3166 hmx1|brain|eye|lens|neural retina development|optic cup|retina|retina development in camera-type eye|retina layer formation|retina morphogenesis in camera-type eye|retinal cone cell differentiation|retinal inner nuclear layer|retinal neural layer|retinal outer nuclear layer|retinal pigmented epithelium|solid lens vesicle
HMX2	3167 hmx2|otolith|posterior lateral line neuromast|whole organism
FOXA1	3169 foxa1|goblet cell
FOXA2	3170 foxa2|exocrine pancreas|floor plate|liver|liver development|pancreas|pancreas development|post-vent region|whole organism
FOXA3	3171 foxa3|anterior axial hypoblast|axial chorda mesoderm|goblet cell|hatching gland|notochord|paraxial mesoderm|prechordal plate|tail bud|ventral mesenchyme
HNF4A	3172 hnf4a|pancreatic B cell
ONECUT1	3175 onecut1|bile ductule|eye|head|intrahepatic bile duct|lipid metabolic process|liver and biliary system
DDX51	317781 ddx51|eye|gut|head|heart|pericardium
HOXA13	3209 hoxa13a|blood circulation|cellular pigmentation|extension|head|median fin fold|melanocyte|neuromast|notochord|pectoral fin development|pericardium|post-vent region|whole organism hoxa13b|blood circulation|head|melanocyte|neuromast|notochord|pectoral fin development|pericardium|post-vent region
HOXB1	3211 hoxb1a|Mauthner neuron|cell migration in hindbrain|cranial motor neuron|facial nerve development|facial nerve motor nucleus|hindbrain|neuron migration|rhombomere 4|rhombomere 4 development|rhombomere 6|rhombomere 7 hoxb1b|Mauthner neuron|facial nerve motor nucleus|fourth ventricle|hindbrain|hindbrain structural organization|otic vesicle|otic vesicle development|rhombomere 3|rhombomere 4|rhom…
HOXB5	3215 hoxb5b|atrium|heart|pericardium|presumptive atrium primitive heart tube
HOXB7	3217 hoxb7a|embryo development|post-vent region|whole organism
HOXB8	3218 hoxb8a|cell|posterior lateral line neuromast primordium migration|posterior lateral line primordium
HOXC9	3225 hoxc9a|lymphangiogenesis|thoracic duct|vascular lymphangioblast
HOXD4	3233 hoxd4a|angiogenesis|caudal vein plexus|definitive hemopoiesis|intersegmental vessel|primitive hemopoiesis|subintestinal vein|vasculature|vasculogenesis|vertebral artery
APC	324 apc|DNA demethylation|DNA hypomethylation|anterior commissure|anterior/posterior axis specification|atrioventricular canal|atrioventricular canal endocardium|atrioventricular valve|axon guidance|ball|blood circulation|canonical Wnt signaling pathway|cardiac jelly|cardiac ventricle|caudal commissure|cell proliferation|cerebellar granule cell precursor proliferation|cerebellum|cerebellum morpho…
HPN	3249 hpn|blood coagulation, fibrin clot formation
ZAR1	326340 zar1|female organism|female sex determination|oocyte|oocyte growth|ovary
HRH1	3269 hrh1|sleep
PRMT1	3276 prmt1|eye|heart|histone H4-R3 methylation|post-vent region|whole organism|yolk
APEX1	328 apex1|apoptotic process|blood circulation|brain|cell death|eye|heart|heart contraction|heart looping|nucleate erythrocyte|pericardium|positive regulation of gene expression|whole organism
HES1	3280 her6|hindbrain
HSBP1	3281 hsbp1b|central nervous system|central nervous system development|embryo development|head|heart|neural crest formation|whole organism|yolk
HSD3B1	3283 hsd3b1|melanocyte|whole organism
BIRC2	329 birc2|blood|blood circulation|blood vasculature|blood vessel endothelial cell|brain|dorsal aorta|endothelial cell|head|heart|intersegmental vessel|pericardium|posterior cardinal vein|trunk
HSD17B4	3295 hsd17b4|branching involved in blood vessel morphogenesis|embryo development|head|lipid homeostasis|liver|motor neuron|nucleate erythrocyte|pancreas|pericardium|trunk|yolk
HSF1	3297 hsf1|eye|lens|pupil|retina|retinal ganglion cell
HSF4	3299 hsf4|lens|lens fiber cell differentiation|positive regulation of deoxyribonuclease activity
HSPA5	3309 hspa5|brain|head|heart|pericardium|trunk|yolk
HSPA8	3312 hspa8|Meckel's cartilage|brain|central nervous system|ceratohyal cartilage|cranium|extension|eye|fourth ventricle|gut|head|hindbrain|liver|midbrain hindbrain boundary|nervous system|pharyngeal arch 3-7 skeleton|trunk|yolk
HSPA9	3313 hspa9|blood cell|eye|fin regeneration|gut|head|heart|liver|pericardium|whole organism|yolk
HSPB1	3315 hspb1|adductor mandibulae|interhyoideus|medial rectus|muscle fiber development|peripheral neuron
BIRC5	332 birc5a|G1 to G0 transition|angiogenesis|aortic arch|atrioventricular valve|axial vasculature|blood vessel development|brain|caudal vein plexus|cell proliferation|central nervous system|dorsal longitudinal anastomotic vessel|endocardial ring|erythrocyte differentiation|eye|head|heart|hemopoiesis|inner optic circle|intersegmental vessel|lateral plate mesoderm|neural tube|neuron apoptotic proces…
HSP90AA1	3320 hsp90aa1.1|fast muscle cell|head|larval locomotory behavior|mandibular muscle|muscle|muscle contraction|musculoskeletal movement|myotome|pericardium|post-vent region|sarcomere organization|sarcomerogenesis|skeletal muscle|skeletal muscle cell|skeletal myofibril assembly|slow muscle cell|somite|thigmotaxis|trunk musculature|whole organism hsp90aa1.2|whole organism
HSP90AB1	3326 hsp90ab1|dorsal longitudinal anastomotic vessel|head|intersegmental vessel|somite|vasculature|whole organism
HSPD1	3329 hspd1|blastema
DNAJB1	3337 dnajb1a|cornea|eye|lens|lens development in camera-type eye|lens fiber cell differentiation dnajb1b|eye|lens
HSPG2	3339 hspg2|acetylcholine receptor activity|angiogenesis|atrium|blood vessel|cardiac ventricle|cardiovascular system|dorsal aorta|dorsal longitudinal anastomotic vessel|intersegmental vessel|myoseptum|myotome|pericardium|post-vent region|protein localization|sarcomere organization|skeletal muscle tissue development|skeletal myofibril assembly|subintestinal vein|trunk|trunk musculature|whole organi…
NDST1	3340 ndst1a|basihyal cartilage|ceratohyal bone|eye|head|pectoral fin|pharyngeal arch 3-7 skeleton|pharyngeal arch cartilage|swim bladder|whole organism ndst1b|blood|blood vessel|caudal vein|caudal vein plexus|dorsal aorta|intersegmental vessel|post-vent region|sulfation
HTR1A	3350 htr1ab|spinal cord|spinal cord motor neuron differentiation
HTR2A	3356 htr2ab|commissure of the tract of the commissure of the caudal tuberculum
TNC	3371 tnc|axon extension|motor neuron
IARS	3376 iars|brain|cranial vasculature|embryo development ending in birth or egg hatching|endoplasmic reticulum unfolded protein response|eye|head|intersegmental vessel|trunk vasculature|whole organism
APOB	338 apoba|sprouting angiogenesis|subintestinal vein apobb.1|optic chiasm|optic stalk|retinal ganglion cell|whole organism
ST8SIA6	338596 st8sia6|cranial nerve I|olfactory bulb glomerulus|olfactory nerve formation
VSX2	338917 vsx2|Muller cell|eye|retina|retinal bipolar neuron
CPLX4	339302 cplx4a|melanocyte|retinal cone cell|retinal cone cell development
IRF8	3394 irf8|blood island|brain|defense response to fungus|head|macrophage|microglial cell|myeloid cell|neutrophil|optic tectum|whole organism
ID1	3397 id1|brain
ID2	3398 id2a|Muller cell|S phase|amacrine cell|amacrine cell differentiation|brain|camera-type eye photoreceptor cell differentiation|embryonic retina morphogenesis in camera-type eye|eye|eye photoreceptor cell differentiation|regulation of neural retina development|retina|retina layer formation|retinal bipolar neuron|retinal bipolar neuron differentiation|retinal cone cell|retinal cone cell differe…
CCDC39	339829 ccdc39|heart looping
ID3	3399 id3|brain|caudal tuberculum|dopaminergic neuron|fourth ventricle|head|midbrain hindbrain boundary|optic tectum|pericardium|trunk
RSPO2	340419 rspo2|anal fin|anal fin lepidotrichium|basipterygium|caudal fin lepidotrichium|dorsal fin|dorsal fin lepidotrichium|hemal arch|median fin fold|neural arch|opercle|pectoral fin|pectoral fin endoskeletal disc|pectoral fin lepidotrichium|pelvic fin lepidotrichium|rib
CYP26C1	340665 cyp26c1|otic vesicle|otic vesicle development|pectoral fin|pericardium|pharyngeal arch|whole organism
HMX3	340784 hmx3a|otolith|posterior lateral line neuromast|whole organism
OTOG	340990 otog|equilibrioception|inner ear|lapillus|locomotory behavior|otic vesicle|otolith|sensory system|utricle|vestibular reflex|whole organism
APOC1	341 apoc1|DEL|EVL|YSL|cell migration involved in gastrulation|epiboly|whole organism
IDE	3416 ide|pancreatic B cell
FREM2	341640 frem2a|anal fin|caudal fin|dorsal fin|fin|lepidotrichium|medial fin morphogenesis|median fin fold|melanocyte|pectoral fin|pigment cell|surface structure|ventral fin fold frem2b|blood island|medial fin morphogenesis|median fin fold
IDH1	3417 idh1|common myeloid progenitor|whole organism
IDS	3423 ids|Meckel's cartilage|atrioventricular valve|atrium|basihyal cartilage|ceratohyal cartilage|embryo development|head|pharyngeal arch 3-7|regulation of canonical Wnt signaling pathway involved in heart development|smoothened signaling pathway|trunk|yolk
CFI	3426 cfi|hyaloid vessel
NANOS3	342977 nanos3|female germ-line stem cell population maintenance|germ cell development|germ cell migration|oocyte|primordial germ cell
MSGN1	343930 msgn1|mesodermal cell migration|paraxial mesodermal cell differentiation|post-vent region|segmental plate|somite|tail bud
APOC2	344 apoc2|ball|extension|intersegmental vessel|pancreas|subintestinal vein|whole organism|yolk
NOTO	344022 noto|adaxial cell|angioblast cell migration from lateral mesoderm to midline|axial chorda mesoderm|axial mesoderm development|axial mesoderm structural organization|axis|caudal fin|cell migration involved in kidney development|common cardinal vein|determination of digestive tract left/right asymmetry|determination of heart left/right asymmetry|endocardium morphogenesis|endocrine pancreas d…
FOXI3	344167 foxi3a|cellular calcium ion homeostasis|ectoderm development|epidermal cell differentiation|epidermal cell fate specification|epidermis|epithelial cell differentiation|heart|integument|sodium ion transport|water homeostasis foxi3b|epidermal cell fate specification|epidermis
IFNG	3458 ifng1-1|defense response to bacterium ifng1-2|defense response to bacterium|endothelial cell|hematopoietic stem cell|ventral wall of dorsal aorta
EYS	346007 eys|retinal cone cell|retinal rod cell
MACC1	346389 macc1|Meckel's cartilage|ceratobranchial cartilage|cranial cartilage|ethmoid cartilage|eye|head|neurocranial trabecula|palatoquadrate cartilage
QRFP	347148 qrfp|locomotory behavior|sleep|whole organism
CAVIN4	347273 cavin4b|female organism|male organism|skeletal muscle|skeletal muscle cell|swimming
SLC35B2	347734 slc35b2|cartilage development|cartilage element|cell junction organization|ceratobranchial 5 bone|ceratobranchial 5 tooth|ceratohyal cartilage|chondrocyte|chondrocyte intercalation involved in growth plate cartilage morphogenesis|cleithrum|cranial cartilage|dermal bone|dorsomedial optic tract|glycosaminoglycan metabolic process|mandibular arch skeleton|nervous system|opercle|optic tract|os…
IGF1	3479 igf1|whole organism
IGF1R	3480 igf1ra|CaP motoneuron|anterior crista primordium|cardiac ventricle|ear development|embryo development|eye development|fast muscle cell|heart|heart contraction|heart morphogenesis|inner ear|lateral crista primordium|muscle contraction|obsolete death|posterior crista primordium|retinal ganglion cell|slow muscle cell|somite|whole organism igf1rb|CaP motoneuron|anterior crista primordium|cardiac…
IGF2	3481 igf2a|angiogenesis|apoptotic process|blood|blood circulation|brain|bulbus arteriosus|convergent extension involved in axis elongation|dorsal/ventral axis specification|dorsal/ventral pattern formation|eye|heart|heart looping|intermediate cell mass of mesoderm|notochord|notochord development|post-vent vasculature|somite|somite specification|spinal cord neural keel|trunk|trunk vasculature|vasc…
IGFBP3	3486 igfbp3|pharyngeal arch
NUP43	348995 nup43|heart|heart contraction|heart looping|pericardium
IGFBP7	3490 igfbp7|blood cell|blood circulation|brain|branching involved in blood vessel morphogenesis|dorsal longitudinal anastomotic vessel|extension|heart contraction|hemopoiesis|intersegmental vessel|melanocyte|pericardium|pigmentation|whole organism
RTN4RL2	349667 rtn4rl2a|posterior lateral line neuromast
APP	351 appa|cell death|central nervous system|central nervous system development|cranium|whole organism appb|CaP motoneuron|Mauthner neuron|axonogenesis|brain vasculature|caudal fin|cell death|central artery|central nervous system|central nervous system development|convergent extension involved in gastrulation|cranium|facial nerve motor nucleus|hindbrain|larval locomotory behavior|midbrain developme…
RBPJ	3516 rbpja|Muller cell|Rohon-Beard neuron|heart|heart tube|post-vent region|retinal ganglion cell layer|retinal neural layer|somite rbpjb|Rohon-Beard neuron|heart|heart tube|post-vent region|somite
DNAAF3	352909 dnaaf3|brain|ciliated cell|heart looping|left/right pattern formation|olfactory placode|otolith|post-vent region|pronephros|spinal cord|whole organism
C6orf58	352999 leg1.1|axis|liver|whole organism leg1.2|liver
IHH	3549 ihha|Meckel's cartilage|anterior chamber swim bladder|bone tissue|branchiostegal ray|cell proliferation|ceratohyal cartilage|endochondral ossification|gut|gut epithelium|interopercle|intestinal epithelium|intramembranous bone|intramembranous ossification|opercle|osteoblast|osteoblast differentiation|osteoblast proliferation|osteoclast differentiation|pancreas|pharyngeal arch 7 skeleton|pneum…
FAS	355 fas|head|notochord|pericardium|post-vent region
IK	3550 ik|cardiac ventricle|heart contraction|pericardium
IL1B	3553 il1b|macrophage chemotaxis
FASLG	356 faslg|head|notochord|pericardium|post-vent region
IL2RG	3561 il2rga|T cell|mature B cell
IL7R	3575 il7r|T cell differentiation|lateral line|pro-T cell|spinal cord|thymus|trunk
CXCL8	3576 cxcl8a|dorsal longitudinal anastomotic vessel|intersegmental vessel|ventral wall of dorsal aorta cxcl8b.1|intersegmental vessel
CXCR1	3577 cxcr1|blood island|neutrophil
CXCR2	3579 cxcr2|blood island|neutrophil|vasculature
AQP1	358 aqp1a.1|ammonium transport|carbon dioxide transport|integument|ionocyte|oxygen transport|respiratory gaseous exchange|vH ionocyte|water transport
IL10RA	3587 il10ra|response to cytokine
IL10RB	3588 il10rb|eye|gut|heart|liver
ILK	3611 ilk|blood|blood circulation|brain vasculature|cardiac muscle cell|cardiac ventricle|cranial vasculature|endothelial cell|eye|fast muscle cell|heart|heart contraction|integument|muscle|muscle attachment|myoseptum|myotome|pericardium|pigment cell|post-vent region|sinus venosus|skeletal muscle cell|slow muscle cell|trunk musculature|whole organism
IMPDH1	3614 impdh1a|eye|head|iridophore|pigmentation|retina|whole organism|xanthophore impdh1b|developmental growth|whole organism
IMPDH2	3615 impdh2|cell cycle|circadian rhythm|developmental growth|whole organism
INHBA	3624 inhbaa|fin regeneration
INS	3630 ins|feeding behavior|pancreatic A cell differentiation|pancreatic B cell|primary islet|type B pancreatic cell differentiation
INPP5B	3633 inpp5b|Kupffer's vesicle|cellular response to epinephrine stimulus|eye|melanosome localization|pericardium|post-vent region|pronephric duct
INPPL1	3636 inppl1a|rhombomere 3|rhombomere 5|somite|whole organism
INSM1	3642 insm1a|cell cycle process|eye|horizontal cell|neuron maturation|retinal bipolar neuron|retinal cone cell|retinal cone cell differentiation|retinal ganglion cell|retinal outer plexiform layer|retinal rod cell|retinal rod cell differentiation
INSR	3643 insra|eye|forebrain|growth|midbrain|midbrain hindbrain boundary|post-vent region insrb|eye|forebrain|mandibular arch skeleton|midbrain|pericardium
EIF3E	3646 eif3ea|Meckel's cartilage|ceratobranchial cartilage|ceratohyal cartilage|eye|gut|head|heart|liver|melanocyte|palatoquadrate cartilage|pericardium|pharyngeal arch|pigmentation|trunk|yolk
PDX1	3651 pdx1|acinar cell|blood vessel|determination of digestive tract left/right asymmetry|determination of liver left/right asymmetry|determination of pancreatic left/right asymmetry|digestive system|endocrine pancreas|endocrine pancreas development|endodermal cell|enteroendocrine cell differentiation|exocrine pancreas|glucose homeostasis|glucose metabolic process|intersegmental vessel|pancreatic …
ITGA6	3655 itga6a|myotome|vertical myoseptum|whole organism
IRF4	3662 irf4a|intermediate cell mass of mesoderm|lymphoid lineage cell migration into thymus|thymus
ISL1	3670 isl1|CaP motoneuron|Kolmer-Agduhr neuron|MiP motor neuron|Rohon-Beard neuron|VeLD|atrial cardiac muscle cell differentiation|atrium|blood|dorsal root ganglion|endocrine pancreas|glucagon secreting cell|head|heart|heart contraction|heart development|hypothalamus|insulin secreting cell|locomotion|motor neuron|neuronal stem cell|pectoral fin motor nerve|pericardium|peripheral nervous system neu…
ITGA2B	3674 itga2b|angiogenesis|blood vessel endothelial cell|caudal artery|caudal vein plexus|intersegmental vein|platelet aggregation|post-vent region|subintestinal vein|thrombocyte|whole organism
ITGA3	3675 itga3b|anal fin|caudal fin|cell adhesion|dorsal fin|embryonic medial fin morphogenesis|epidermal basal stratum|fin|integument|lepidotrichium|medial fin morphogenesis|median fin fold|melanocyte|pectoral fin|surface structure|ventral fin fold|whole organism
ITGA5	3678 itga5|ceratobranchial 1 cartilage|ceratobranchial 2 cartilage|ceratobranchial cartilage|cornea development in camera-type eye|embryonic viscerocranium morphogenesis|extracellular matrix assembly|eye|head development|interrenal angiogenic sprout|interrenal primordium|intersegmental vessel|lens|lens development in camera-type eye|lens fiber cell development|lens fiber cell morphogenesis|pharyn…
ITGA7	3679 itga7|locomotion involved in locomotory behavior|myotome|skeletal muscle cell|skeletal muscle tissue development|somite|somite border|whole organism
ABCC6	368 abcc6a|bone mineralization|cranium|embryo development|head development|integument|pericardium|post-vent region|trunk|vertebra|vertebral column|whole organism abcc6b.2|whole organism
ITGA9	3680 itga9|eye|lymphangioblast cord|lymphangiogenesis|thoracic duct|trunk
ITGAV	3685 itgav|Kupffer's vesicle|Kupffer's vesicle development|brain|brain vasculature|caudal vein|caudal vein plexus|cell migration involved in gastrulation|cerebellum|cerebral spinal fluid|determination of heart left/right asymmetry|forerunner cell group|fourth ventricle|heart tube|pericardium
ITGB1	3688 itgb1b|Kupffer's vesicle|Kupffer's vesicle development|brain|cardiac muscle cell|cardiac ventricle|cerebral spinal fluid|determination of heart left/right asymmetry|determination of left/right asymmetry in lateral mesoderm|dorsal aorta|forerunner cell group|head|heart tube|pericardium|post-vent region|posterior cardinal vein|somite|ventricular system
ARAF	369 araf|hypoblast|margin|pathway-restricted SMAD protein phosphorylation|protein phosphorylation|somatic stem cell|whole organism
ITGB8	3696 itgb8|brain|brain vasculature
ACADVL	37 acadvl|brain|head
JAG2	3714 jag2b|cell differentiation involved in pronephros development|cilium assembly|pectoral fin|pectoral fin endoskeletal disc|pectoral fin musculature|pronephric tubule|pronephros|spinal cord
JAK1	3716 jak1|T cell differentiation|pro-T cell|thymus
JAK2	3717 jak2a|blood cell|nucleate erythrocyte|nucleate erythrocyte differentiation
JAK3	3718 jak3|T cell differentiation|pro-T cell|thymus
JUN	3725 jun|head|post-vent region|telencephalon|whole organism
JUNB	3726 junba|blood circulation|cardiac ventricle|heart|heart contraction|lymph vessel development|pericardium|vascular lymphangioblast junbb|lymph vessel development|vascular lymphangioblast
JUP	3728 jupa|atrioventricular valve development|blood circulation|heart|midbrain-hindbrain boundary development|nucleate erythrocyte|post-vent region
ANOS1	3730 anos1a|anterior lateral line neuromast|axon guidance|fasciculation of sensory neuron axon|glomerular layer|innervation|neuromast hair cell|neuromast primordium migration|olfactory bulb|olfactory bulb development|olfactory epithelium|olfactory placode|olfactory receptor cell|posterior lateral line nerve|posterior lateral line nerve development|posterior lateral line neuromast|posterior latera…
KARS	3735 kars|eye|gut|head|heart|liver|pericardium|trunk
DND1	373863 dnd1|female gonad development|female organism|female sex differentiation|germ cell migration|germ line cell|gonad primordium|heart contraction|intestine|male gonad development|male sex differentiation|ovarian follicle stage I|ovary|primordial germ cell|sperm|testis|whole organism
KCNB1	3745 kcnb1|brain|epiboly|fourth ventricle|gastrulation|tectal ventricle
KIF7	374654 kif7|determination of left/right symmetry|eye|head|heart looping|heart tube|myotome|neural retina development|notochord|photoreceptor cell outer segment organization|photoreceptor outer segment layer|regulation of protein processing|retinal photoreceptor layer|slow muscle cell|somite|whole organism
YJEFN3	374887 yjefn3|endothelial tip cell|intersegmental artery|intersegmental vessel|subintestinal vein
DRAXIN	374946 draxin|apoptotic process|central nervous system development|embryonic camera-type eye formation|eye|retina layer formation|somitogenesis|whole organism
ARF1	375 arf1|eye|post-vent region|semicircular canal|semicircular canal development|whole organism
CERKL	375298 cerkl|apoptotic process|detection of light stimulus involved in visual perception|eye|eye photoreceptor cell|head|lens|negative regulation of oxidative stress-induced intrinsic apoptotic signaling pathway|photoreceptor cell|photoreceptor outer segment layer|post-vent region|retina|retina layer formation|retinal cone cell|retinal inner nuclear layer|retinal outer nuclear layer|retinal photo…
CATIP	375307 catip|brain|caudal fin|ciliated olfactory receptor neuron|eye|floor plate|head|heart|inner ear|notochord|peripheral olfactory organ|whole organism
KCNH1	3756 kcnh1a|EVL|axis elongation|brain|cell|embryo development|extension|eye|heart|hindbrain development|post-vent region|rhombomere 3|rhombomere 5|somite border|whole organism kcnh1b|axis elongation|brain|embryo development|extension|eye|heart|hindbrain development|post-vent region|rhombomere 3|rhombomere 5|somite border|whole organism
AGRN	375790 agrn|CaP motoneuron|Rohon-Beard neuron|axonal defasciculation|branchiomotor neuron axon guidance|cranial nerve II|cranial nerve IX|cranial nerve V|cranial nerve VI|cranial nerve X|eye|facial ganglion|heart contraction|hindbrain|lateral line nerve|midbrain hindbrain boundary|midbrain-hindbrain boundary development|motor neuron axon guidance|neuron differentiation|otic vesicle|pericardium|ph…
KCNJ1	3758 kcnj1a.1|heart contraction
LRRC10	376132 lrrc10|atrium|blood circulation|cardiac ventricle|heart|heart contraction|heart looping|nucleate erythrocyte|pericardium|whole organism
KCNJ10	3766 kcnj10a|eye|locomotory behavior|mandibular arch skeleton|pericardium|pronephric duct|pronephros|renal system process|swim bladder|thigmotaxis|whole organism kcnj10b|embryo development|whole organism
KCNJ11	3767 kcnj11|pancreatic B cell
KCNJ13	3769 kcnj13|anal fin|caudal fin|integument|melanocyte|melanophore stripe|membrane depolarization|pigment cell|pigmentation|whole organism|xanthophore
KCNK1	3775 kcnk1a|atrium|heart|heart contraction|pericardium|post-vent region kcnk1b|atrium|heart|heart contraction|post-vent region
KCNMA1	3778 kcnma1a|response to auditory stimulus|swimming behavior kcnma1b|response to auditory stimulus|swimming behavior
KCNQ1	3784 kcnq1|renal filtration|whole organism
KCNQ3	3786 kcnq3|transmission of nerve impulse
KDR	3791 kdr|angiogenesis|intersegmental vessel
KIF3C	3797 kif3cb|photoreceptor outer segment layer
KIF5A	3798 kif5aa|axonal transport of mitochondrion|caudal fin|cranial nerve II|melanocyte|neuron|optic tectum|optomotor response|posterior lateral line nerve|response to mechanical stimulus|retinal ganglion cell|retinal ganglion cell axon guidance|swim bladder|whole organism
KIF5B	3799 kif5ba|dorsal/ventral pattern formation|egg activation|germ cell development|germ line cell|head|notochord|primordial germ cell|somite|testis|unfertilized egg|whole organism
KIT	3815 kita|gut|head|lateral larval melanophore stripe|melanoblast|melanocyte|melanocyte apoptotic process|melanocyte migration|melanophore stripe|otic vesicle|pharyngeal arch 3-7 skeleton|pigment cell|pigmentation|scale|trunk|ventral larval melanophore stripe|whole organism
ARF6	382 arf6a|intrahepatic bile duct|intrahepatic bile duct development|liver arf6b|intrahepatic bile duct|intrahepatic bile duct development|liver
KNG1	3827 kng1|Meckel's cartilage|ceratohyal cartilage|cranial skeletal system development|ethmoid cartilage|mouth|pharyngeal arch 1|whole organism
KIF11	3832 kif11|CoSA|Kolmer-Agduhr neuron|VeLD|astrocyte|axis|brain|central nervous system|cranial nerve II|dorsal longitudinal anastomotic vessel|eye|floor plate spinal cord region|forebrain|forebrain ventricle|gut|head|inner ear|intersegmental vessel|motor neuron|neural tube|pericardium|radial glial cell|spinal cord|trunk|vasculature|ventricular zone|whole organism
KIF22	3835 kif22|brain|central nervous system projection neuron axonogenesis|forebrain|hindbrain|post-vent region|somite|thigmotaxis
KRAS	3845 kras|Meckel's cartilage|angiogenesis|cardiovascular system|ceratohyal cartilage|cranium|heart|heart contraction|hemopoiesis|intersegmental vessel|nucleate erythrocyte|pericardium|post-vent region|subintestinal vein|ventral mandibular arch
RHOA	387 rhoab|asymmetric protein localization|axis|convergent extension involved in axis elongation|convergent extension involved in gastrulation|epiblast|establishment of mitotic spindle orientation|extension|forebrain|gastrulation|head|hindbrain|inner ear|midbrain|notochord|optic tectum|otolith|otolith organ|pericardium|post-anal tail morphogenesis|post-vent region|somite|somite border|tail bud|who…
CENPW	387103 cenpw|Rohon-Beard neuron|anterior commissure|apoptotic process|chromosome segregation|extension|eye|head|medial longitudinal fasciculus|midbrain hindbrain boundary|mitotic cell cycle|neural plate|neural tube|retina|retina layer formation|rhombomere|trunk
TBPL2	387332 tbpl2|embryo development|intermediate cell mass of mesoderm|lateral plate mesoderm|trunk|whole organism
ILDR2	387597 ildr2|endoderm development|intestine|liver|pancreas|pancreatic B cell
FIBIN	387758 fibinb|embryonic pectoral fin morphogenesis|pectoral fin|pectoral fin field
KMT5A	387893 kmt5aa|histone methyltransferase activity (H4-K20 specific)|post-vent region|shield|telencephalon|trunk
C2CD4B	388125 c2cd4a|pancreatic B cell
CCDC103	388389 ccdc103|brain|ciliated olfactory receptor neuron|cilium assembly|floor plate|left/right axis specification|olfactory bulb|olfactory pit|post-vent region|pronephric duct|pronephros|trunk|whole organism
HES5	388585 her2|astrocyte|brain|fourth ventricle|gliogenesis|neural precursor cell proliferation|neuron|neuron differentiation|neuronal stem cell|pericardium|third ventricle|trunk
SMIM1	388588 smim1|nucleate erythrocyte|nucleate erythrocyte development
RNF207	388591 rnf207b|atrial myocardium|atrium|cardiac ventricle|heart contraction|heart looping|ventricular myocardium
COA6	388753 coa6|heart|heart contraction|heart looping|pericardium
C2orf71	388939 si:ch1073-417l11.1|cerebellum|convergent extension|eye|photoreceptor cell
FAM212A	389119 fam212aa|cartilage condensation|cartilage development|cranial cartilage|head|neurocranium|pharyngeal arch
MUSTN1	389125 mustn1a|determination of left/right symmetry|otolith|pronephros|ventricular system|whole organism
LIN28B	389421 lin28b|cell proliferation|epiboly|head|post-vent region|whole organism
FEZF1	389549 fezf1|hypothalamus development
L1CAM	3897 l1cama|axonal fasciculation|medial longitudinal fasciculus l1camb|Meckel's cartilage|axonal fasciculation|ceratohyal cartilage|hyosymplectic cartilage|interhyal cartilage|medial longitudinal fasciculus|palatoquadrate cartilage|symplectic
MYMK	389827 mymk|fast muscle cell|fast muscle myoblast|hatching|locomotion|mandibular arch skeleton|myoblast fusion|myotome|trunk|whole organism
LAMA2	3908 lama2|apoptotic process|brain|eye|fast muscle cell|larval locomotory behavior|muscle|muscle organ development|musculoskeletal movement|myoseptum|myotome|posterior lateral line|skeletal muscle|skeletal muscle cell|skeletal muscle fiber development|skeletal muscle tissue development|slow muscle cell|somite|swimming|thigmotaxis|trunk musculature|vertical myoseptum|whole organism
ONECUT3	390874 onecut3a|hepatic duct
HES3	390992 her3|negative regulation of neurogenesis|rhombomere 2|rhombomere 4
LAMA4	3910 lama4|blood vasculature|brain|heart|myotome|somite|somite border
LAMA5	3911 lama5|anal fin|caudal fin|cell adhesion|central nervous system|dorsal fin|embryonic medial fin morphogenesis|epidermal basal stratum|epidermal cell|extension|fin|lepidotrichium|medial fin development|medial fin morphogenesis|median fin fold|pectoral fin|pectoral fin development|protein localization to adherens junction|surface structure|swim bladder inflation|whole organism
LAMB1	3912 lamb1a|Kupffer's vesicle|Kupffer's vesicle development|anterior commissure|anterior/posterior axon guidance|astrocyte|axon guidance|basement membrane assembly|brain|brainstem and spinal white matter|cilium assembly|cranial nerve II|detection of light stimulus involved in visual perception|determination of digestive tract left/right asymmetry|determination of left/right asymmetry in lateral m…
LAMB2	3913 lamb2|larval locomotory behavior|muscle|muscle attachment|musculoskeletal movement|myotome|notochord|skeletal muscle cell|slow muscle cell|somite|thigmotaxis|trunk musculature|vertical myoseptum|whole organism
LAMC1	3915 lamc1|Mauthner neuron|actin filament organization|anterior/posterior axon guidance|axon extension|axon guidance|brain|brainstem and spinal white matter|cell|cranial nerve II|detection of light stimulus involved in visual perception|extension|eye|fast muscle cell|fast muscle myoblast|forebrain midbrain boundary|forebrain ventricle|fourth ventricle|head|heart|hindbrain|intersegmental vessel|le…
RPSA	3921 rpsa|brain|central nervous system|extension|eye|gut|head|heart|liver|midbrain hindbrain boundary|pericardium|trunk|whole organism|yolk
GDF6	392255 gdf6a|Muller cell|apoptotic process|axial vasculature|blood circulation|blue sensitive photoreceptor cell|brain|cartilage morphogenesis|ceratobranchial 1 cartilage|ceratobranchial 2 cartilage|ceratohyal cartilage|ciliary marginal zone|cranial nerve II|cranial vasculature|eye|eye photoreceptor cell|hypobranchial cartilage|lens|motor neuron|muscle pioneer|nervous system|optic fissure|optic t…
LDLR	3949 ldlra|cholesterol homeostasis|liver|posterior cardinal vein
LEP	3952 lepa|ball|brain|brain development|cerebellum|cranial nerve II|eye|eye development|heart contraction|optic tectum|otic vesicle development|otolith|oxygen metabolic process|pericardium|post-vent region|retina development in camera-type eye|retinal ganglion cell layer|secondary motor neuron|semicircular canal|semicircular canal development|trunk|whole organism|yolk
LEPR	3953 lepr|ball|brain|brain development|cranial nerve II|eye|eye development|fin regeneration|otolith|oxygen metabolic process|pancreas|pancreatic B cell|pericardium|post-vent region|response to glucose|retina development in camera-type eye|retinal ganglion cell layer|secondary motor neuron|semicircular canal|semicircular canal development|trunk|type B pancreatic cell proliferation|whole organism
LFNG	3955 lfng|CiD|VeLD|facial nerve motor nucleus|hindbrain|trigeminal motor nucleus|vagal lobe
LGALS2	3957 lgals2a|muscle|muscle fiber development|post-vent region
ARHGDIA	396 arhgdia|eye|whole organism
LHB	3972 lhb|female organism|oocyte maturation|oocyte stage IV|ovarian follicle stage IV|ovary|ovulation|postovulatory follicle|testis|whole organism
LHCGR	3973 lhcgr|ovarian follicle stage IV|ovary|ovulation|postovulatory follicle
LIFR	3977 lifrb|cranial nerve V|cranial nerve VII|cranial nerve X|hindbrain|nervous system development|optic tectum
LIG3	3980 lig3|double-strand break repair via alternative nonhomologous end joining
LIG4	3981 lig4|double-strand break repair via alternative nonhomologous end joining|double-strand break repair via homologous recombination|double-strand break repair via nonhomologous end joining|double-strand break repair via single-strand annealing
LIMS1	3987 lims1|cardiac ventricle|heart contraction|pericardium
LLGL2	3993 llgl2|Kupffer's vesicle|Kupffer's vesicle development|brain|determination of heart left/right asymmetry|determination of left/right asymmetry in nervous system|epidermal cell|epidermis|epithelial cell|epithelial to mesenchymal transition|heart|heart looping|integument|lateral plate mesoderm|left/right pattern formation|negative regulation of epithelial cell proliferation|negative regulation …
LLGL1	3996 llgl1|brain|cell proliferation|exit from mitosis|eye|forebrain|heart|pericardium|retina|retina layer formation|retinal neural layer|whole organism
MYO18A	399687 myo18aa|eye|head|muscle cell|myotome|somite|somite border|swimming behavior|thigmotaxis|trunk|whole organism myo18ab|eye|head|muscle cell|myotome|notochord|somite|somite border|swimming behavior|thigmotaxis|trunk|whole organism
LMNA	4000 lmna|Meckel's cartilage|blood|blood circulation|brain|cellular senescence|ceratohyal cartilage|fat cell|fat cell differentiation|heart|heart contraction|integument|mitotic M phase|mitotic S phase|myotome|palatoquadrate cartilage|pericardium|pharyngeal arch cartilage|regulation of heart rate|sinus venosus|trunk
LMO2	4005 lmo2|blood vessel|brain|embryonic hemopoiesis|embryonic retina morphogenesis in camera-type eye|endothelial cell proliferation|eye|head|hyaloid artery|hyaloid vein|nucleate erythrocyte|ocular blood vessel|optic fissure|retinal blood vessel morphogenesis|trunk|ventricular system|whole organism
LMO7	4008 lmo7b|cardiac ventricle|embryo development|head|head development|heart|heart contraction|heart development|heart looping|pericardium|post-anal tail morphogenesis|post-vent region|whole organism
PHOX2A	401 phox2a|cranial ganglion|eye|locus ceruleus development|locus coeruleus|nervous system|neuron|noradrenergic neuron development|oculomotor nucleus|pharyngeal arch|trochlear motor nucleus|whole organism
LMX1B	4010 lmx1ba|fourth ventricle|fourth ventricle development|glutamatergic neuron|heart|pronephric glomerulus lmx1bb|anterior crista|ball|brain|eye|glomerular visceral epithelial cell development|glutamatergic neuron|heart|inner ear|inner ear development|otic vesicle protrusion|pillar of the lateral semicircular canal|posterior crista|pronephric glomerular capillary|pronephric glomerulus|pronephric …
KLHL31	401265 klhl31|cardiac ventricle|embryo development|heart looping|pericardial cavity|whole organism|yolk
LOX	4015 loxa|brain|eye|forebrain development|hindbrain development|muscle cell|muscle cell migration|muscle organ development|notochord|pericardium|pharyngeal arch cartilage|pharyngeal system development|pigment cell|pigmentation|post-vent region|primary motor neuron|somite|spinal cord|whole organism
LOXL1	4016 loxl1|notochord|somite
LOXL2	4017 loxl2a|angiogenic sprout|blood circulation|dorsal longitudinal anastomotic vessel|intersegmental vessel loxl2b|notochord
VWC2L	402117 vwc2l|brain development|camera-type eye development|midbrain hindbrain boundary|tectal ventricle|telencephalic ventricle
LPP	4026 lpp|convergent extension|dorsal convergence|somite|whole organism
LRMP	4033 lrmp|blastomere|chordate embryonic development|embryonic cleavage|pronuclear fusion|pronuclear migration
LRP1	4035 lrp1aa|blood circulation|caudal vein plexus|heart contraction|intersegmental vessel|post-vent region|trunk vasculature|vasculature|vasculature development lrp1ab|caudal vein plexus|trunk vasculature|vasculature development
LRP2	4036 lrp2a|anterior segment eye|cell proliferation|ciliary marginal zone|ciliary zone|eye|lens|optic nerve head|posterior segment eye|pronephric duct|pronephros|receptor-mediated endocytosis|renal absorption|retina|retina layer formation|retinal ganglion cell layer|retinal inner nuclear layer|retinal neural layer|retinal outer nuclear layer|stem cell population maintenance|visual perception|visua…
LRP4	4038 lrp4|establishment of synaptic specificity at neuromuscular junction|muscle
LRP6	4040 lrp6|whole organism
LRP5	4041 lrp5|brain|cell proliferation in hindbrain|ceratobranchial 1 cartilage|ceratobranchial 2 cartilage|ceratobranchial 3 cartilage|ceratobranchial 4 cartilage|ceratobranchial cartilage|convergent extension involved in neural plate elongation|cranial neural crest cell|cranium|embryonic cranial skeleton morphogenesis|embryonic viscerocranium morphogenesis|fourth ventricle|hindbrain|liver
LTA4H	4048 lta4h|epiboly involved in gastrulation with mouth forming second|neutrophil chemotaxis
LTBP3	4054 ltbp3|bulbus arteriosus|cardiac muscle cell|cardiac ventricle|cardiac ventricle morphogenesis|heart looping|intestine|lateral plate mesoderm|outflow tract morphogenesis|pharyngeal vasculature|presumptive bulbus arteriosus|presumptive cardiac ventricle heart tube|smooth muscle myoblast|transforming growth factor beta receptor signaling pathway|ventral aorta|ventricular endocardium|whole organ…
LTK	4058 ltk|anal fin|caudal fin|dorsal fin|dorsal root ganglion|eye|hypodermis|iridophore|iridophore differentiation|melanocyte|melanophore stripe|pigment cell|pupil|scale|swim bladder|trunk|vertebral column|whole organism|xanthophore|xanthophore differentiation
ARNTL	406 arntl1a|intersegmental vessel
LUM	4060 lum|collagen fibril organization|corneal stroma|embryonic camera-type eye morphogenesis|eye|sclera|whole organism
LY75	4065 ly75|atrium|cardiac ventricle|heart|heart contraction|integument
LYN	4067 lyn|blood island
MIR142	406934 mir142a|neutrophil
ARR3	407 arr3a|visual perception
EPCAM	4072 epcam|EVL|apical junction assembly|apoptotic process|cell proliferation|epiboly involved in gastrulation with mouth forming second|hepatocyte|keratinocyte|liver|liver development|otolith|posterior lateral line neuromast|posterior lateral line neuromast deposition|tail bud|whole organism|yolk
ARRB1	408 arrb1|brain|caudal fin|heart|microglial cell|nucleate erythrocyte|optic tectum|post-anal tail morphogenesis|post-vent region|whole organism
MARCKS	4082 marcksa|brain|brain development|eye|gill filament|post-vent region|respiratory system development|retina layer formation|retinal neural layer|skeletal muscle cell|skeletal muscle cell differentiation|whole organism marcksb|brain|brain development|cell|convergent extension involved in gastrulation|eye|gastrulation|post-vent region|whole organism
SMAD1	4086 smad1|blood island|brain|central nervous system|cloacal chamber|ectodermal cell fate commitment|endoderm|endoderm formation|epiphysis|erythroid lineage cell|extension|granulocyte|heart|heart looping|hypothalamus|macrophage|median fin fold|neuroectoderm|notochord|nucleate erythrocyte|otic placode|pectoral fin|pharyngeal arch|retina|somite|stomodeum|tail bud|whole organism
SMAD2	4087 smad2|cranial vasculature|dorsal aorta|endoderm|floor plate|head|intermediate cell mass of mesoderm|neuron|oocyte maturation|posterior cardinal vein|trunk|whole organism
SMAD3	4088 smad3a|brain|caudal fin|floor plate|intermediate cell mass of mesoderm|motor neuron|neuron|whole organism smad3b|floor plate|head|intermediate cell mass of mesoderm|neuron|whole organism
SMAD4	4089 smad4a|atrium|cardiac muscle tissue development|cardiac ventricle|floor plate|heart|heart contraction|heart looping|intermediate cell mass of mesoderm|neuroectoderm|pericardium|skeletal muscle tissue development|trunk|ventral fin fold|whole organism
ARRB2	409 arrb2a|germ cell migration|primordial germ cell arrb2b|brain|embryo development|germ cell migration|muscle pioneer|primordial germ cell|slow muscle cell|somite|trunk
SMAD5	4090 smad5|Meckel's cartilage|Rohon-Beard neuron|adaxial cell|anal fin|blood cell|blood circulation|caudal fin|caudal vein|caudal vein plexus|ceratobranchial 1 cartilage|ceratohyal cartilage|cloacal chamber|dorsal/ventral pattern formation|ectodermal cell fate commitment|embryonic retina morphogenesis in camera-type eye|epiphysis|erythroid lineage cell|ethmoid cartilage|fin|floor plate|heart loop…
SMAD7	4092 smad7|eye|head|heart contraction|mesoderm|muscle|notochord|pericardium|post-vent region|somite|whole organism
SMAD9	4093 smad9|central nervous system|granulocyte|macrophage
ARSA	410 arsa|macrophage
MAP1B	4131 map1b|hindbrain|neural keel|neural plate|neural tube|neural tube closure|whole organism
MARS	4141 mars|anatomical system|ceratobranchial 3 cartilage|ceratobranchial 4 cartilage|ceratobranchial 5 cartilage|ceratohyal cartilage|eye|gut|head|liver|pharyngeal arch 1|pharyngeal arch 2|post-vent region
MAT2A	4144 mat2aa|DNA methylation|aortic arch|cardiac muscle cell|cardiac ventricle|eye|heart|histone methylation|pericardium|post-vent region|whole organism
MATN1	4146 matn1|cartilage development|caudal fin|chondrocranium cartilage|chondrocyte|extension|eye|head|integument|pharyngeal arch|somite border|spinal cord|trunk|whole organism
MAX	4149 max|hematopoietic stem cell|neuroectoderm|nucleate erythrocyte|thrombocyte|ventral fin fold|whole organism
MAZ	4150 maza|brain|eye|forebrain|midbrain|post-vent region|somite|thigmotaxis
MB	4151 mb|dorsal longitudinal anastomotic vessel|gut|obsolete death|pericardium|trunk|vasculogenesis
MC4R	4160 mc4r|feeding behavior|whole organism
MCAM	4162 mcamb|angiogenesis|blood circulation|blood vessel endothelial cell migration|blood vessel endothelial cell proliferation involved in sprouting angiogenesis|convergent extension|dorsal longitudinal anastomotic vessel|intersegmental vessel|notochord|parachordal vessel|pericardium|somite|vasculature development|whole organism
MCC	4163 mcc|ectoderm|extension|eye|head|notochord|somite|whole organism
MCM2	4171 mcm2|brain|central nervous system|eye|gut|head|liver|pharyngeal arch 3-7|retina|thymus|trunk
MCM3	4172 mcm3|eye|gut|head|liver|optic tectum|retina|sensory system|swim bladder inflation
MCM5	4174 mcm5|apoptotic process|embryo development|eye|gastrulation with mouth forming second|hypoblast|pharyngeal arch 3-7 skeleton|regulation of mitotic cell cycle, embryonic|whole organism
MCM7	4176 mcm7|anatomical system|brain|central nervous system|eye|gut|head|liver|nervous system|pericardium|trunk|whole organism
MDK	4192 mdka|eye|retina|retina layer formation mdkb|Rohon-Beard neuron|proneural cluster|sensory neuron
MDM2	4193 mdm2|apoptotic process|blood circulation|cell cycle arrest|cell proliferation|cysteine-type endopeptidase activity involved in apoptotic process|eye|head|heart development|nervous system|pronephric tubule|renal capsular space|trunk|whole organism
MECP2	4204 mecp2|astrocyte|brain|facial ganglion|motor neuron|neuron|neuronal stem cell|sensory perception of touch|swimming behavior|thigmotaxis|trigeminal ganglion|vagal ganglion
MEF2A	4205 mef2aa|atrium|cardiac muscle cell|cardiac ventricle|heart|heart contraction|horizontal myoseptum|muscle pioneer|post-vent region|sarcomere organization|somite|somite border|somite development
MEF2C	4208 mef2ca|Meckel's cartilage|basihyal cartilage|bone tissue|branchiostegal ray|branchiostegal ray 3|cardiac muscle cell|cardiac muscle cell differentiation|ceratohyal cartilage|ceratohyal-branchiostegal ray joint|cranial cartilage|cranium|head|heart looping|ligamentous ossification|mouth|myotome|opercle|operculohyoid ligament|pericardium|pharyngeal arch 2 skeleton|pharyngeal arch 3-7 skeleton|s…
MEIS1	4211 meis1b|Meckel's cartilage|angiogenesis|artery morphogenesis|blood cell|blood circulation|blood island|blood vessel lumenization|blood vessel morphogenesis|ceratobranchial cartilage|ceratohyal cartilage|cranial cartilage|dorsal aorta|dorsal/ventral pattern formation|embryonic pattern specification|embryonic retina morphogenesis in camera-type eye|erythrocyte differentiation|eye|heart|heart co…
MEIS2	4212 meis2a|Meckel's cartilage|cranial cartilage|palatoquadrate cartilage meis2b|cardioblast cell midline fusion|determination of heart left/right asymmetry|head|heart|heart contraction|heart development|heart looping|pericardium|whole organism
RAB8A	4218 rab8a|developmental growth|peripheral olfactory organ|photoreceptor cell outer segment organization|post-vent region|retinal rod cell
MEOX1	4222 meox1|dorsal root ganglion|fin musculature|hindbrain|horizontal myoseptum|hypaxial myotome region|lateral larval melanophore stripe|melanocyte|muscle|myoseptum|myotome|pigment cell|posterior cardinal vein|posterior lateral line nerve|posterior lateral line primordium|sensory neuron|slow muscle cell|somite|sternohyoid|trunk|trunk musculature|whole organism|xanthophore
MEP1A	4224 mep1a.1|pericardium mep1a.2|blood circulation|intersegmental vessel|nucleate erythrocyte|pericardium|post-vent region|post-vent vasculature|trunk|vasculature
MEP1B	4225 mep1b|post-vent region|trunk|whole organism
MET	4233 met|CaP motoneuron|cell proliferation in hindbrain|cell proliferation in midbrain|central nervous system neuron differentiation|cerebellar granule cell differentiation|cerebellum|cerebellum development|cerebellum morphogenesis|endoderm|exocrine pancreas development|floor plate|hepatic duct|liver|liver development|motor neuron|musculoskeletal movement, spinal reflex action|neuron migration|ne…
MFAP2	4237 mfap2|hyaloid vessel
KITLG	4254 kitlga|apoptotic process|melanocyte|pigment cell|trunk neural crest cell|trunk neural crest cell migration|whole organism
ASAH1	427 asah1b|apoptotic process|collateral sprouting|primary motor neuron|spinal cord|trunk
MIF	4282 mif|amacrine cell|cell proliferation|eye|fourth ventricle|head|hindbrain|lens|lens epithelium|mandibular arch skeleton|optic tectum|pectoral fin|post-vent region|retina|retinal bipolar neuron|retinal ganglion cell
MIP	4284 mipa|lens|lens development in camera-type eye mipb|lens|lens development in camera-type eye
MITF	4286 mitfa|caudal fin|developmental pigmentation|iridophore|larval melanophore stripe|melanoblast|melanocyte|melanocyte differentiation|melanocyte migration|melanophore stripe|neural crest cell migration|pigment cell|pigmentation|retinal pigmented epithelium|trunk|whole organism|xanthophore
ATXN3	4287 atxn3|axis specification|central nervous system|post-vent region|somite|whole organism
ASCL1	429 ascl1a|Muller cell|axon regeneration|brain|enteric nervous system|enteric nervous system development|enteric neuron|enteroendocrine cell|glial cell proliferation|goblet cell|hypophysis|hypothalamus|intestinal epithelial cell differentiation|intestinal epithelium|intestine lumen|posterior intestine|sensory epithelium regeneration|swim bladder|sympathetic ganglion development|taste bud|taste bu…
MLH1	4292 mlh1|apoptotic process|chiasma assembly|female organism|male meiosis I|male organism|meiotic metaphase I plate congression|regulation of cell proliferation|sperm|spermatocyte|spermatogenesis|spermatogonium|synapsis|testis|whole organism
KMT2A	4297 kmt2a|astrocyte|blood circulation|brain|erythrocyte differentiation|eye|glioblast|head|myelinating Schwann cell|nervous system|neural precursor cell proliferation|nucleate erythrocyte|oligodendrocyte|pericardium|peripheral nervous system|whole organism
ACHE	43 ache|Rohon-Beard neuron|acetylcholinesterase activity|apoptotic process|associative learning|axon guidance|behavior|locomotion|locomotory behavior|motor neuron|muscle cell|musculoskeletal movement|neural tube|neuromuscular junction development|notochord|response to external stimulus|skeletal muscle contraction|slow muscle cell|spinal cord|startle response|synaptic transmission, cholinergic|thi…
MMP2	4313 mmp2|adrenal gland development|eye|head|interrenal angiogenic sprout|interrenal gland|lymph vessel development|mandibular arch skeleton|optic tectum|retinal ganglion cell axon guidance|thoracic duct|whole organism
MMP9	4318 mmp9|granuloma formation|head|mandibular arch skeleton
MMP13	4322 mmp13a|blood|caudal fin actinotrichium|epithelium|notochord|pericardium|post-vent region|whole organism|yolk
MMP14	4323 mmp14a|Meckel's cartilage|Muller cell|amacrine cell|axis|brain|cartilage development|cell proliferation involved in compound eye morphogenesis|ceratohyal cartilage|chondrocranium|ciliary marginal zone|convergent extension involved in gastrulation|cranial nerve II|extension|eye|neural retina development|notochord|pericardium|retina|retina layer formation|retinal cone cell|retinal ganglion cel…
MMP17	4326 mmp17b|caudal fin skeleton|dorsal root ganglion|melanocyte|neural crest cell migration|post-vent region|trunk neural crest cell
ASIP	434 asip2b|hypothalamus|melanocyte|trunk
MPI	4351 mpi|dolichol-linked oligosaccharide biosynthetic process|eye|forebrain|lipooligosaccharide catabolic process|liver|mandibular arch skeleton|oligosaccharide-lipid intermediate biosynthetic process|pericardium|post-vent region|whole organism
MPL	4352 mpl|blood|head kidney|thromboblast|thrombocyte
MPV17	4358 mpv17|eye|iridophore|melanocyte|melanophore stripe|trunk|whole organism
ASNA1	439 asna1|retinal outer plexiform layer|swim bladder|visual perception|whole organism
TMEM41B	440026 tmem41b|motor neuron|motor neuron axon guidance
GPR179	440435 gpr179|detection of light stimulus involved in visual perception|retinal bipolar neuron
NRARP	441478 nrarpa|blood vessel development|blood vessel endothelial cell migration|blood vessel endothelial cell proliferation involved in sprouting angiogenesis|canonical Wnt signaling pathway involved in neural crest cell differentiation|cartilage morphogenesis|caudal fin|cell-cell junction organization|cranial cartilage|dorsal root ganglion|intersegmental vessel|melanocyte|neural crest cell develo…
GLRA4	441509 glra4a|cellular response to mechanical stimulus|central nervous system neuron differentiation|mechanosensory behavior|motor neuron|spinal cord|spinal cord interneuron|synaptic transmission, glycinergic|thigmotaxis
MYO1B	4430 myo1b|anterior axial hypoblast|cell migration involved in mesendoderm migration|cytoskeletal anchoring at plasma membrane|prechordal plate formation
MSH2	4436 msh2|maintenance of DNA repeat elements|regulation of cell proliferation|whole organism
MSI1	4440 msi1|brain|eye|head|locomotion involved in locomotory behavior|pericardium|post-vent region|spinal cord|whole organism
MSN	4478 msna|adherens junction organization|blood vessel endothelial cell|blood vessel lumenization|intersegmental vessel
MST1	4485 mst1|bone mineralization|intestinal bulb|intestinal epithelial cell|intestine
MST1R	4486 mst1rb|bone mineralization
MSX1	4487 msx1a|cartilage development|ceratobranchial cartilage|chondrocranium cartilage|cranial cartilage|embryonic viscerocranium morphogenesis|eye|head|pharyngeal arch cartilage|post-vent region
MT2A	4502 mt2|anterior cardinal vein|common cardinal vein|head|intersegmental vessel|posterior cardinal vein|primordial hindbrain channel|whole organism
MTM1	4534 mtm1|ball|extension|hatching|head|liver|locomotory behavior|muscle|muscle cell|musculoskeletal movement, spinal reflex action|neuromuscular junction development|pectoral fin|phosphatidylinositol dephosphorylation|post-vent region|skeletal muscle|skeletal muscle cell|thigmotaxis|trunk|trunk musculature|ventral fin fold|whole organism
MTTP	4547 mttp|intersegmental vessel|lipoprotein biosynthetic process|pleuroperitoneal cavity|sprouting angiogenesis|subintestinal vein|whole organism
MUSK	4593 musk|CaP motoneuron|axon extension|larval locomotory behavior|motor neuron axon guidance|musculoskeletal movement|myotome|neuromuscular junction development|notochord|peripheral neuron|primary motor neuron|receptor clustering|response to external stimulus|skeletal muscle acetylcholine-gated channel clustering|somite|spinal cord motor neuron differentiation|synaptic growth at neuromuscular ju…
MYB	4602 myb|blood island|definitive hemopoiesis|eye|head kidney|heart|heart contraction|hematopoietic multipotent progenitor cell|hematopoietic stem cell|hematopoietic stem cell migration|hematopoietic stem cell proliferation|lymphoid progenitor cell|multi-ciliated epithelial cell|neutrophil|neutrophil differentiation|nucleate erythrocyte|ossification involved in bone maturation|pro-T cell|thrombocy…
MYBPC1	4604 mybpc1|axis|brain|eye|hatching|heart|slow muscle cell|slow-twitch skeletal muscle fiber contraction|taxis|thigmotaxis|whole organism
MYBL2	4605 mybl2b|G2/M transition of mitotic cell cycle|brain|cell proliferation|central nervous system|head|mitotic cell cycle, embryonic|mitotic spindle organization|whole organism
MYBPC2	4606 mybpc2b|pericardium|skeletal muscle|skeletal muscle cell|whole organism
MYBPC3	4607 mybpc3|atrium|cardiac ventricle|heart|heart contraction|pericardium
MYC	4609 mycb|ventral wall of dorsal aorta
MYD88	4615 myd88|T cell|activation of innate immune response|alkaline phosphatase activity|intermediate cell mass of mesoderm|pattern recognition receptor signaling pathway|ventral wall of dorsal aorta|whole organism
MYF5	4617 myf5|Meckel's cartilage|cephalic musculature|ceratobranchial cartilage|ceratohyal cartilage|chondroblast|copula|cranial neural crest|head|hypobranchial cartilage|neuroectoderm|palatoquadrate cartilage|pharyngeal arch 3|pharyngeal arch 3-7 skeleton|pharyngeal arch 4|pharyngeal arch 5|pharyngeal arch 6|presumptive cephalic mesoderm|shield|whole organism
MYF6	4618 myf6|axonogenesis|primary motor neuron|somite|somite border|trunk
SERPINC1	462 serpinc1|heart|posterior cardinal vein|regulation of blood coagulation|regulation of circulating fibrinogen levels|whole organism
MYH4	4622 myhz2|caudal fin|caudal fin musculature|muscle cell
MYH6	4624 myh6|anatomical system|atrial myocardium|atrioventricular canal|atrioventricular valve|atrioventricular valve morphogenesis|atrium|blood|blood circulation|bulbus arteriosus|cardiac jelly|cardiac muscle cell|cardiac ventricle|fin|heart|heart contraction|heart morphogenesis|pericardium|sinoatrial node|sinus venosus|whole organism
MYH7	4625 myh7|cardiac ventricle
MYH9	4627 myh9a|actin filament bundle distribution|dorsal aorta|eye|glomerular basement membrane|glomerular capillary formation|glomerular filtration|glomerulus morphogenesis|heart|heart looping|lamina densa|midbrain hindbrain boundary|neuroepithelial cell|pericardium|pigmentation|podocyte|post-vent region|pronephric capsular space|pronephric glomerular basement membrane|pronephric glomerulus|pronephr…
MYH10	4628 myh10|actin filament bundle distribution|brain|eye|heart|midbrain hindbrain boundary|midbrain-hindbrain boundary morphogenesis|post-vent region|tectal ventricle
MYH11	4629 myh11a|anatomical system|artery|blood circulation|gastro-intestinal system smooth muscle contraction|gut|heart contraction|intestinal epithelial cell|intestinal epithelium|intestine|intestine smooth muscle contraction|mid intestine|peristalsis|posterior intestine|posterior intestine epithelium|regulation of intestinal epithelial structure maintenance|regulation of smooth muscle contraction|s…
MYL2	4633 myl2b|heart|heart morphogenesis
MYLK	4638 mylka|thrombocyte
MYO1C	4641 myo1ca|glomerular filtration|gut|heart|pronephric duct|pronephric glomerular basement membrane|pronephric podocyte|pronephric tubule|renal glomerular capsule myo1cb|glomerular filtration|gut|heart|pronephric duct|pronephric glomerular basement membrane|pronephric podocyte|pronephric tubule|renal glomerular capsule
MYO5B	4645 myo5b|cell|cranial nerve II|digestive tract morphogenesis|enterocyte|epidermal basal stratum|epidermal cell|epidermis|fin|gut|head|integument|intestine|periderm|peridermal cell|retinal ganglion cell|surface structure|whole organism
MYO6	4646 myo6a|angioblast cell migration from lateral mesoderm to midline|angioblastic mesenchymal cell|artery development|axial blood vessel|dorsal aorta|dorsal longitudinal anastomotic vessel|intersegmental vessel myo6b|behavior|inner ear|response to external stimulus
MYO7A	4647 myo7aa|anterior macula|auditory receptor cell|behavior|detection of light stimulus involved in visual perception|hair cell anterior macula|inner ear receptor stereocilium organization|larval locomotory behavior|musculoskeletal movement|neuromuscular process controlling balance|opsin transport|response to external stimulus|retinal outer nuclear layer|thigmotaxis|whole organism
MYOD1	4654 myod1|cephalic musculature|esophagus|fast muscle cell|head|head muscle|skeletal muscle cell|skeletal muscle fiber development|skeletal muscle tissue development
MYOG	4656 myog|cephalic musculature|skeletal muscle tissue development
PPP1R12A	4659 ppp1r12a|CaP motoneuron|actin filament bundle distribution|anterior axial hypoblast|anterior commissure|blood|brain|cell migration involved in mesendoderm migration|cell proliferation|cranial nerve II|cytoskeletal anchoring at plasma membrane|endodermal cell|exocrine pancreas|forebrain|gut|head|heart|hepatocyte|hindbrain|lateral plate mesoderm|liver|liver development|liver primordium|midbrai…
NACA	4666 naca|blood circulation|brain|fast muscle cell|granulocyte|head|heart|immune response|locomotion|mandibular arch skeleton|muscle contraction|muscle thin filament assembly|pericardium|slow muscle cell|striated muscle myosin thick filament assembly|swim bladder formation|trunk|whole organism|yolk
NBL1	4681 nbl1|eye|pars superior ear|post-vent region|semicircular canal|semicircular canal development|whole organism
NCAM1	4684 ncam1a|axon extension|caudal commissure|posterior commissure morphogenesis ncam1b|axon extension|axon guidance|caudal commissure|motor neuron
NCL	4691 ncl|blood|cardiac ventricle|central nervous system|eye|gut|head|heart|heart contraction|heart looping|liver|midbrain hindbrain boundary|pericardium|rRNA processing|rRNA transcription
NDP	4693 ndp|ocular blood vessel
ACLY	47 aclya|motor neuron|myotome|regulation of synaptic transmission, cholinergic|spinal cord|thigmotaxis
NEB	4703 neb|heart contraction|muscle|pericardium|post-vent region|skeletal muscle|skeletal muscle cell|thigmotaxis|trunk|whole organism
NDUFS5	4725 ndufs5|eye|gut|heart|liver
RERE	473 rerea|Meckel's cartilage|brain|ceratohyal cartilage|cranial nerve II|embryonic pectoral fin morphogenesis|embryonic retina morphogenesis in camera-type eye|eye|gill|hair cell|head|inner ear|inner ear morphogenesis|mandibular arch skeleton|midbrain hindbrain boundary|nervous system|neurocranium|otolith|palatoquadrate arch|palatoquadrate cartilage|parachordal cartilage|pectoral fin|pharyngeal a…
ATOH1	474 atoh1a|hair cell|neuromast|neuromast hair cell|posterior lateral line neuromast|statoacoustic (VIII) ganglion atoh1b|hair cell|otic vesicle|tether cell
NEK1	4750 nek1|brain|cranial cartilage|embryonic cranial skeleton morphogenesis|eye|otolith|photoreceptor cell|pronephros|whole organism
NEK2	4751 nek2|eye|head|retinal neural layer|retinal rod cell|retinal rod cell development
NEO1	4756 neo1a|CaP motoneuron|Rohon-Beard neuron|brain|brainstem and spinal white matter|cerebellum|diencephalon|dorsal longitudinal fasciculus|dorso-rostral cluster|head|hindbrain|hindbrain interneuron|medial longitudinal fasciculus|multicellular organism development|nervous system development|neural tube|neural tube development|neuroepithelial cell|pericardium|post-vent region|primary motor neuron|…
ATP1A1	476 atp1a1a.1|anatomical system|blood circulation|brain|cell migration involved in heart formation|central canal|embryonic heart tube development|embryonic heart tube elongation|embryonic heart tube formation|embryonic structure|extracellular matrix organization|eye|forebrain ventricle|fourth ventricle|gut|head|heart|heart contraction|heart rudiment|heart tube|inner ear|mandibular arch skeleton|m…
NEUROD1	4760 neurod1|endocrine pancreas development|hair cell posterior macula|neuromast|neuromast hair cell|posterior lateral line development|posterior lateral line neuromast|retina|retinal cone cell|retinal outer nuclear layer
NEUROG1	4762 neurog1|Rohon-Beard neuron|afferent axon development in posterior lateral line nerve|axon extension|axonal fasciculation|axonogenesis|dorsal root ganglion|efferent axon development in a lateral line nerve|forebrain|glomerular layer|hair cell posterior macula|mandibular arch skeleton|mitotic cell cycle arrest|mouth|musculoskeletal movement|neurogenesis|neuromast|neuromast hair cell|neuron mig…
NF1	4763 nf1a|atrioventricular valve|blood circulation|intersegmental vessel|memory|pericardium|superior cervical ganglion nf1b|atrioventricular valve|blood circulation|memory|pericardium
ATP1A2	477 atp1a2a|Kupffer's vesicle|determination of heart left/right asymmetry|determination of left/right symmetry|digestive tract development|embryonic heart tube development|gut|heart|heart contraction|heart looping|liver|liver development|mechanosensory behavior|membrane depolarization|pericardium|post-vent region|regulation of resting membrane potential|somite|thigmotaxis
NF2	4771 nf2b|anatomical system|common bile duct|forebrain|gall bladder|gut|head|hepatocyte|liver|trunk|whole organism
NFE2	4778 nfe2|esophageal epithelium|esophagus|gill|lapillus|nucleate erythrocyte|otic vesicle protrusion|otolith|pharyngeal arch|pneumatic duct|sagitta|swim bladder|swim bladder inflation
ATP1A3	478 atp1a3a|Rohon-Beard neuron|thigmotaxis|ventricular system atp1a3b|thigmotaxis|ventricular system
NFIL3	4783 nfil3|blood island|myeloid cell|myeloid cell development|myeloid leukocyte differentiation|myeloid lineage restricted progenitor cell
NFIX	4784 nfixa|muscle|muscle cell|muscle cell proliferation|muscle precursor cell|skeletal muscle|skeletal muscle fiber development|swimming|swimming behavior|thigmotaxis|whole organism
NFKBIA	4792 nfkbiaa|T cell|intermediate cell mass of mesoderm|ventral wall of dorsal aorta
ACO1	48 aco1|nucleate erythrocyte
NFYB	4801 nfybb|Meckel's cartilage|bone development|bone mineralization|ceratobranchial cartilage|head|pharyngeal arch
NFYC	4802 nfyc|eye|gut|head|heart|liver|pericardium|retina
NGFR	4804 ngfrb|anterior lateral line neuromast|posterior lateral line neuromast|posterior lateral line neuromast primordium migration|posterior lateral line primordium|protoneuromast
SNU13	4809 snu13b|somite development
ATP1B1	481 atp1b1a|cell proliferation|epidermal basal stratum|epidermal cell|epidermis|epidermis development|fin fold actinotrichium|heart|heart contraction|keratinocyte differentiation|pericardium|peridermal cell|pronephros|whole organism
ATP1B2	482 atp1b2b|cardiac ventricle|heart contraction|inner ear morphogenesis|otic vesicle|otolith|pericardium|pillar of the anterior semicircular canal|pillar of the lateral semicircular canal|pillar of the posterior semicircular canal|posterior lateral line neuromast|semicircular canal|startle response
NKX2-2	4821 nkx2.2a|Schwann cell development|endocrine pancreas|endocrine pancreas development|floor plate formation|fourth ventricle|glial cell|glial cell migration|heart|lateral floor plate|mandibular arch skeleton|motor neuron|motor neuron axon guidance|myelin assembly|myelinating Schwann cell|oligodendrocyte|oligodendrocyte differentiation|pancreatic duct|spinal cord|spinal cord oligodendrocyte cell…
NKX6-1	4825 nkx6.1|VeLD|endocrine cell|glucagon secreting cell|neuron fate commitment|pancreas primordium|pancreatic A cell|pancreatic bud|primary motor neuron|secondary motor neuron
NME2	4831 nme2b.1|GTP biosynthetic process|angiogenesis|brain vasculature|cAMP biosynthetic process|central artery|dorsal longitudinal anastomotic vessel|eye|heart|heart contraction|intersegmental vessel|parachordal vessel|pericardium|subintestinal vein nme2b.2|GTP biosynthetic process
NME3	4832 nme3|cardiac ventricle|pericardium|whole organism
NODAL	4838 ndr1|axis|chorion|diencephalon|embryonic axis specification|endoderm|epiphysis|eye|forebrain|forerunner cell group|hatching|hatching gland cell|head|nervous system|neural tube|notochord|nucleus of the tract of the postoptic commissure|optic tectum|pineal complex|polster|prechordal plate|sensory system|shield|somite|tectal ventricle|trunk ndr2|anterior/posterior axon guidance|brain|camera-typ…
NOS1	4842 nos1|collateral sprouting|hematopoietic stem cell|larval locomotory behavior|liver|liver development|motor neuron|whole organism
NOTCH1	4851 notch1a|CiD|Mauthner neuron|VeLD|axon guidance|choroid plexus fourth ventricle|determination of left/right asymmetry in lateral mesoderm|dorsal aorta development|hematopoietic progenitor cell differentiation|hindbrain|lateral mesoderm development|nervous system|neuromuscular junction development|peripheral neuron|somite|somite 2|somite border|somitogenesis|trunk|trunk musculature|vasculature…
NPY	4852 npy|feeding behavior
NOTCH2	4853 notch2|endocrine pancreas|endocrine pancreas development|enteroendocrine cell differentiation|glucose homeostasis|hyosymplectic cartilage|lymphangiogenesis|opercle|palatoquadrate cartilage|pancreatic B cell|thoracic duct|vasculature development
NOTCH3	4854 notch3|caudal fin blood vessel|cell differentiation involved in pronephros development|cranial blood vessel|cranial vasculature|dorsal telencephalon|hematopoietic progenitor cell differentiation|hematopoietic stem cell differentiation|hemopoiesis|hindbrain|maintenance of permeability of blood-brain barrier|oligodendrocyte development|oligodendrocyte differentiation|optic tectum|pronephros|ra…
NPC1	4864 npc1|actin cytoskeleton organization|blood island|brain|cell death|epiboly involved in gastrulation with mouth forming second|eye|head|intracellular cholesterol transport|lateral mesoderm|notochord|nucleate erythrocyte|programmed cell death|regulation of cholesterol storage|segmental plate|whole organism
NPHP1	4867 nphp1|cloaca development|cloacal chamber|convergent extension|notochord|pronephric duct|pronephric proximal convoluted tubule|pronephros development|somite|ventral fin fold|whole organism
NPHS1	4868 nphs1|extension|glomerular filtration|heart|myotome|pericardium|post-vent region|pronephric glomerular capillary|pronephric glomerulus|pronephric glomerulus development|pronephric podocyte|skeletal muscle cell|skeletal muscle fiber development|skeletal muscle tissue development|whole organism
NPM1	4869 npm1a|myeloid cell npm1b|myeloid cell
ATP2A1	487 atp2a1|fast muscle cell|locomotion|mechanosensory behavior|musculoskeletal movement|neuromuscular process controlling balance|notochord|regulation of twitch skeletal muscle contraction|relaxation of skeletal muscle|response to external stimulus|skeletal muscle contraction|swimming behavior|thigmotaxis|trunk|trunk musculature|whole organism
ATP2A2	488 atp2a2a|atrium|cardiac ventricle|heart contraction|heart looping|pericardium|sensory perception of touch
NPR3	4883 npr3|cardiac muscle cell proliferation|heart
NPTX2	4885 nptx2a|dorsal anterior lateral line nerve|motor neuron|response to auditory stimulus|response to light stimulus|spinal cord
SLC11A2	4891 slc11a2|anatomical system|blood|erythroid lineage cell|nucleate erythrocyte
NRF1	4899 nrf1|eye|nervous system|photoreceptor cell|retina|retinal inner nuclear layer|retinal photoreceptor layer|sensory system
ATP2B1	490 atp2b1a|anterior crista|bone mineralization|ceratobranchial cartilage|dental epithelium|hair cell anterior macula|hair cell posterior macula|integument ionocyte|lateral crista|macula saccule|macula utricle|neuromast hair cell|opercle|otolith|posterior crista|posterior lateral line|posterior lateral line neuromast|sagitta|semicircular canal|sensory perception of sound|tooth 4V|tooth mineraliza…
YBX1	4904 ybx1|RNA processing|YSL|blastomere|embryonic cleavage|epiboly|gastrulation|nodal signaling pathway|regulation of nodal signaling pathway|translational initiation|whole organism
NSF	4905 nsfa|afferent axon development in posterior lateral line nerve|apoptotic process|hypothalamus development|melanocyte|musculoskeletal movement|nervous system|photoreceptor cell|retina|retinal cone cell|startle response|swim bladder|whole organism nsfb|brain|eye|lens|melanocyte|neuromast|pigment cell|retinal pigmented epithelium|whole organism
NTRK2	4915 ntrk2b|neuromast hair cell|posterior lateral line|posterior lateral line neuromast|posterior lateral line neuromast primordium migration
ROR2	4920 ror2|ectoderm|extension|eye|head|notochord|whole organism
NUMA1	4926 numa1|establishment of spindle orientation
NUP88	4927 nup88|eye|head|melanocyte|swim bladder|whole organism
NUP98	4928 nup98|cerebellar central artery|enteric neuron|intestine
NR4A2	4929 nr4a2a|caudal tuberculum|dopaminergic neuron|forebrain neuron development|olfactory bulb|preoptic area|pretectum|retina nr4a2b|brain|caudal tuberculum|forebrain neuron development|locomotion involved in locomotory behavior|olfactory bulb|preoptic area|pretectum|whole organism
GPR143	4935 gpr143|retinal pigmented epithelium
OCA2	4948 oca2|dorsal larval melanophore stripe|head|melanocyte|pigmentation|ventral larval melanophore stripe|whole organism
OCRL	4952 ocrl|Kupffer's vesicle|Meckel's cartilage|apoptotic process|astrocyte|brain|cartilage development|cartilage tissue|cell proliferation|cellular response to epinephrine stimulus|cellular response to heat|ceratohyal cartilage|ciliated epithelial cell|cilium assembly|cranial vault|embryo development|ethmoid cartilage|eye|forebrain|head|heart looping|heart tube|lens|melanocyte|melanosome localiza…
ODC1	4953 odc1|eye|gut|head|liver|retinal photoreceptor layer
ODF2	4957 odf2a|retina
OGG1	4968 ogg1|atrium|brain|cardiac muscle cell|cardiac muscle contraction|cardiac ventricle|cellular response to DNA damage stimulus|eye|heart primordium|heart tube|midbrain|midbrain hindbrain boundary|neuromuscular process controlling balance|neuron|neuronal stem cell|swimming behavior|tectal ventricle
OPA1	4976 opa1|blood circulation|cardiac muscle cell|cellular respiration|eye|fourth ventricle|heart|heart contraction|heart looping|midbrain hindbrain boundary|muscle|muscle cell|nucleate erythrocyte|pectoral fin|pericardium|startle response|swimming behavior|whole organism|yolk
OPRM1	4988 oprm1|brain|cerebellum|eye|forebrain|fourth ventricle|hindbrain|optic tectum
SIX6	4990 six6a|cranial nerve II|embryonic camera-type eye development|eye|optic nerve development six6b|cranial nerve II|eye|eye development|head|lens|mandibular arch skeleton|pericardium|pigmentation|retina|retina layer formation|whole organism
ORC1	4998 orc1|embryo development|eye|mandibular arch skeleton|otolith|whole organism
ALDH7A1	501 aldh7a1|cranial cartilage|cranial nerve II|eye|optic fissure|pectoral fin|pharyngeal arch cartilage|post-vent region|retina
OTX1	5013 otx1b|anterior macula|eye|forebrain|heart|inner ear|lateral crista|lateral semicircular canal|lateral semicircular canal development|midbrain|posterior macula|whole organism
OTX2	5015 otx2|ceratobranchial cartilage|eye|mandibular arch skeleton
OVOL1	5017 ovol1a|axis|neural crest cell migration|protein localization to plasma membrane
OXT	5020 oxt|NaK ionocyte|angiogenesis|epidermis|ion homeostasis|neurohypophysis|vH ionocyte
OXTR	5021 oxtr|angiogenesis|blood vessel endothelial cell|hypophysis|neurohypophysis
P2RX3	5024 p2rx3a|cell death|ceratobranchial cartilage|ceratohyal cartilage|epibranchial ganglion|pharyngeal arch|pharyngeal arch 1|pharyngeal arch 2|trigeminal ganglion|ventral mandibular arch
P2RX5	5026 p2rx5|cation transport
P2RX7	5027 p2rx7|macrophage chemotaxis
FURIN	5045 furina|Meckel's cartilage|basihyal cartilage|brain|branchiostegal ray|branchiostegal ray 3|cartilage morphogenesis|caudal fin|ceratohyal cartilage|ceratohyal-branchiostegal ray joint|cerebellum|cranial cartilage|cranium|determination of digestive tract left/right asymmetry|determination of heart left/right asymmetry|determination of left/right asymmetry in lateral mesoderm|embryonic heart tu…
PAFAH1B1	5048 pafah1b1a|brain|circulatory system process|eye|pigment cell|whole organism pafah1b1b|apical protein localization|brain|circulatory system process|eye|heart|heart contraction|midbrain hindbrain boundary|notochord|optic vesicle|pigment cell|posterior intestine|tail bud|trunk musculature|whole organism
SMARCAL1	50485 smarcal1|apoptotic process|cell cycle process|ceratobranchial 3 cartilage|ceratobranchial 4 cartilage|ceratobranchial 5 cartilage|ceratohyal cartilage|embryonic morphogenesis|erythrocyte differentiation|eye|head|heart|heart contraction|hyosymplectic cartilage|nucleate erythrocyte|palatoquadrate cartilage|parachordal vessel|subintestinal vein|trunk|whole organism
DUOX2	50506 duox|cell death|defense response to fungus|neutrophil|neutrophil chemotaxis
CHST11	50515 chst11|motor neuron|muscle organ development|post-vent region|trunk|whole organism
PAH	5053 pah|musculoskeletal movement|response to light stimulus
PAK1	5058 pak1|Meckel's cartilage|atrium|blood|blood circulation|bulbus arteriosus|bulbus arteriosus development|ceratohyal cartilage|convergent extension|cranial cartilage|eye|head|heart|heart looping|melanocyte|neural crest cell migration|pericardium|pharyngeal arch|pigmentation|portion of tissue|post-vent region|whole organism
IL22	50616 il22|obsolete death
DEF6	50619 def6a|Meckel's cartilage|axis|axis elongation|brain|cell migration involved in gastrulation|cell migration involved in mesendoderm migration|ceratohyal cartilage|convergent extension involved in axis elongation|convergent extension involved in gastrulation|convergent extension involved in neural plate elongation|eye|forebrain|head|hindbrain neural keel|midbrain hindbrain boundary neural kee…
PAK2	5062 pak2a|brain|brain vasculature|cranial vasculature
ARHGEF3	50650 arhgef3|myeloid cell development|primitive hemopoiesis
PAPPA	5069 pappaa|habituation|post-vent region|swim bladder inflation|whole organism pappab|embryo development|gastrulation|segmentation|whole organism
PRKN	5071 prkn|T-tubule organization|caudal tuberculum|fast muscle cell|mitochondrial electron transport, NADH to ubiquinone
PARN	5073 parn|hemopoiesis|myeloid cell
PAX1	5075 pax1b|fin bud|pectoral fin|pectoral fin bud|pectoral fin development|post-vent region|splanchnocranium|whole organism
PAX2	5076 pax2a|anatomical system|ansulate commissure|apoptotic process|blood circulation|brain|caudal commissure|cerebellum|cilium assembly|commissura cerebelli|cranial ganglion|cranial nerve II|cranial nerve IV|determination of heart left/right asymmetry|diencephalon|epiphysis|epithelial cell|eye|forebrain midbrain boundary|gut epithelium|hair cell|heart|hindbrain|hindbrain commissure|lens|locus cer…
PAX3	5077 pax3a|cranial neural crest|cranial neural crest cell|dorsal root ganglion|enteric nervous system|enteric nervous system development|head|medial rectus|melanoblast|melanocyte differentiation|melanophore stripe|neural crest cell|neural crest cell migration|neural plate|pharyngeal arch|presumptive enteric nervous system|sternohyoid|trunk|trunk neural crest cell|ventral rectus|xanthophore|xantho…
PAX4	5078 pax4|endocrine pancreas|endocrine pancreas development|enteroendocrine cell differentiation|ghrelin secreting cell|glucagon secreting cell|glucose homeostasis|pancreatic A cell|pancreatic B cell|pancreatic epsilon cell
PAX5	5079 pax5|apoptotic process|hair cell|macula utricle|utricle|vestibular reflex
PAX6	5080 pax6a|anterior/posterior pattern specification|hindbrain development|rhombomere pax6b|D cell|anatomical system|anterior segment eye|anterior/posterior pattern specification|cornea|corneal endothelium|embryo development|endocrine pancreas|eye|eye development|hindbrain development|lens|lens development in camera-type eye|lens morphogenesis in camera-type eye|pancreatic A cell|pancreatic B cell…
MYEF2	50804 myef2|definitive hemopoiesis|hematopoietic stem cell
IRX4	50805 irx4a|brain|eye|pericardium|presumptive atrium heart tube|presumptive cardiac ventricle heart tube|trigeminal ganglion|whole organism
AK3	50808 ak3|myeloid cell development|primitive hemopoiesis
PAX7	5081 pax7a|developmental pigmentation|head|trunk|xanthophore
PAX9	5083 pax9|ceratobranchial 5 tooth|ethmoid cartilage|hyomandibula|neurocranium|parasphenoid|post-vent region|trabecula cranii
F11R	50848 f11r.1|angioblast cell migration from lateral mesoderm to midline|endothelial cell|posterior lateral line neuromast|posterior lateral line neuromast deposition|posterior lateral line primordium|posterior lateral mesoderm|ventral wall of dorsal aorta
PBX1	5087 pbx1a|blood island|nucleate erythrocyte|pancreas primordium|pharyngeal arch|swim bladder|swim bladder inflation|swim bladder morphogenesis|vasculature development
PC	5091 pcxa|habituation
CDON	50937 cdon|optic fissure
PCDH8	5100 pcdh8|pronephros
COQ6	51004 coq6|apoptotic process
ASCC1	51008 ascc1|axonogenesis|motor neuron|myotome|spinal cord|thigmotaxis
EXOSC3	51010 exosc3|axonogenesis|brain|cerebellar Purkinje cell layer structural organization|cerebellum|cranial nerve VII|eye|hindbrain|hindbrain morphogenesis|locomotion|motor neuron|spinal cord|whole organism
GLRX2	51022 glrx2|apoptotic process|cell death|central nervous system|central nervous system development|central nervous system projection neuron axonogenesis|common cardinal vein|dopaminergic neuron|dorsal aorta|eye|forebrain|glutamatergic neuron|heart contraction|heart looping|hindbrain|intersegmental vessel|mechanosensory behavior|neural crest cell migration|neural crest cell migration involved in h…
FIS1	51024 fis1|apoptotic process|chondrocyte|lipid homeostasis|protein localization to peroxisome|whole organism
DESI2	51029 desi2|axis|convergent extension involved in gastrulation|gastrulation|neural plate|polster|post-anal tail morphogenesis|post-vent region|prechordal plate
ST8SIA3	51046 st8sia3|eye|forebrain|midbrain|motor neuron|myotome|post-vent region|vertical myoseptum
PCK1	5105 pck1|energy coupled proton transmembrane transport, against electrochemical gradient|glucose homeostasis
GMNN	51053 gmnn|Kupffer's vesicle|Kupffer's vesicle development|apoptotic process|axis|cell migration involved in gastrulation|convergent extension involved in gastrulation|delamination involved in gastrulation with mouth forming second|determination of heart left/right asymmetry|determination of liver left/right asymmetry|determination of pancreatic left/right asymmetry|eye|gastrulation with mouth fo…
WDPCP	51057 wdpcp|pigment cell
ATL1	51062 atl1|cerebellum|motor neuron axon guidance|multicellular organismal locomotion|peripheral neuron|primary motor neuron|secondary motor neuron|thigmotaxis
SSUH2	51066 ssuh2rs1|ceratobranchial 5 tooth
NMD3	51068 nmd3|eye|gut|head|heart|liver
PCM1	5108 pcm1|Kupffer's vesicle|brain|otic vesicle|otolith|pronephros|whole organism
POLR1D	51082 polr1d|Meckel's cartilage|brain|cartilage development|central nervous system|ceratobranchial 5 tooth|ceratobranchial cartilage|ceratohyal cartilage|cranial cartilage|cranium|ethmoid cartilage|eye|gut|head|heart|liver|mandibular arch skeleton|midbrain hindbrain boundary|neuroepithelial cell|opercle|ossification|palatoquadrate cartilage|parasphenoid|pericardium|pharyngeal arch|pharyngeal arch…
GAL	51083 galn|dorsal root ganglion
PLLP	51090 pllp|digestive tract morphogenesis|enterocyte|enterocyte differentiation|goblet cell|intestinal epithelial cell differentiation|intestinal epithelium
ADIPOR1	51094 adipor1b|retinal outer nuclear layer|retinal rod cell|whole organism
TRNT1	51095 trnt1|blood circulation|eye|gut|head|heart|nucleate erythrocyte|tRNA processing|thigmotaxis|visual behavior
UTP11	51118 utp11l|anatomical system|anterior commissure|astrocyte|brain|cranial nerve II|eye|forebrain|fourth ventricle|gut|head|hindbrain|liver|midbrain hindbrain boundary|nervous system|pericardium|postoptic commissure|spinal cord|trunk|ventricular zone|whole organism|yolk
SBDS	51119 sbds|anterior lateral mesoderm|ceratobranchial cartilage|ceratohyal cartilage|endocrine pancreas|exocrine pancreas|exocrine pancreas development|granulocyte|granulocyte migration|intermediate cell mass of mesoderm|neutrophil aggregation|neutrophil differentiation|opercle|pancreas|post-vent region|whole organism
IER3IP1	51124 ier3ip1|blood cell|blood circulation|embryonic hemopoiesis|pigmentation|whole organism
SAR1B	51128 sar1b|Meckel's cartilage|ceratohyal cartilage|head|liver|mandibular arch skeleton|optic tectum|pancreas|pectoral fin|rhombic lip|whole organism
ANGPTL4	51129 angptl4|endothelial cell
RLIM	51132 rlim|head|whole organism
DYNC1LI1	51143 dync1li1|blastodisc|cell|cell division|embryo development ending in birth or egg hatching|mitotic cell cycle
SDF4	51150 sdf4|angiogenesis|dorsal longitudinal anastomotic vessel|intersegmental vessel|whole organism
SLC45A2	51151 slc45a2|cellular pigmentation|eye|eye photoreceptor cell|larval melanophore stripe|lens|melanin biosynthetic process|melanocyte|melanophore stripe|pigment cell|pigmentation|response to light stimulus|retina|retinal pigmented epithelium|sensory system|visual system|whole organism
EGFL7	51162 egfl7|axial vasculature|blood vessel endothelial cell|blood vessel endothelial cell migration|brain|dorsal aorta|establishment or maintenance of epithelial cell apical/basal polarity|intersegmental vessel|posterior cardinal vein|ventral wall of dorsal aorta
LEF1	51176 lef1|Wnt signaling pathway|anal fin|brain|canonical Wnt signaling pathway involved in neural crest cell differentiation|cartilage morphogenesis|caudal fin|caudal fin lepidotrichium|cell proliferation in midbrain|ceratobranchial 5 tooth|cranial cartilage|diencephalon|dorsal fin|dorsal root ganglion|fin|fin development|forebrain neuron development|hypothalamus|hypothalamus cell differentiatio…
PLEKHO1	51177 plekho1b|fast muscle cell|fast muscle myoblast|myoblast fusion|myotome
CRBN	51185 crbn|apical ectodermal ridge pectoral fin bud|embryonic pectoral fin morphogenesis|otic vesicle|otic vesicle morphogenesis|pectoral fin
CHMP1A	5119 chmp1a|cerebellum|cerebellum development|forebrain|granular layer corpus cerebelli|granular layer valvula cerebelli|molecular layer corpus cerebelli|molecular layer valvula cerebelli
PLCE1	51196 plce1|pericardium|pronephric glomerular basement membrane|pronephric podocyte|yolk
NIN	51199 nin|cranium|eye|midbrain hindbrain boundary|midbrain-hindbrain boundary development|midbrain-hindbrain boundary morphogenesis|neural tube formation|neuroectoderm|otolith|ventricular system development
NUSAP1	51203 nusap1|cell migration|neural crest cell migration|post-vent region|trunk
GLRX5	51218 glrx5|blood|blood cell|definitive hemopoiesis|hemoglobin biosynthetic process|nucleate erythrocyte|primitive hemopoiesis|whole organism
ZNF219	51222 znf219|notochord|whole organism
PIGP	51227 pigp|JNK cascade|axis|caudal fin|convergent extension|convergent extension involved in axis elongation|convergent extension involved in neural plate elongation|hypoblast|mediolateral intercalation|neural plate|notochord
PCSK5	5125 pcsk5a|lateral line|neuromast|neuromast development|post-vent region|trunk|whole organism
MARCH2	51257 march2|hematopoietic stem cell|nucleate erythrocyte|thrombocyte
TMEM216	51259 tmem216|notochord|somite|whole organism
KLF3	51274 klf3|erythrocyte maturation|nucleate erythrocyte|primitive erythrocyte differentiation
SLC25A37	51312 slc25a37|anatomical system|blood|erythroblast|erythrocyte maturation|erythroid lineage cell|heart|intestinal epithelium|intestine|nucleate erythrocyte|primitive erythrocyte differentiation|whole organism
PHF21A	51317 phf21ab|Meckel's cartilage|aortic arch|apoptotic process|face development|head|palatoquadrate cartilage|pharyngeal arch|ventral mandibular arch|whole organism
DACT1	51339 dact1|diencephalon|midbrain|telencephalon|whole organism
PDCD2	5134 pdcd2|apoptotic process|axis|ball|blood cell|blood vessel|brain|caudal fin|caudal vein plexus|common cardinal vein|dorsal longitudinal anastomotic vessel|erythroblast|erythrocyte differentiation|eye|hematopoietic stem cell|hematopoietic system|intermediate cell mass of mesoderm|mitotic cell cycle|mitotic spindle assembly|nucleate erythrocyte|somite|ventricular system|whole organism
FZR1	51343 fzr1a|lens|lens fiber cell differentiation
PDE1A	5136 pde1a|brain|cilium movement|pronephric tubule|pronephros|trunk
MBTPS2	51360 mbtps2|lipid localization
ZMYND10	51364 zmynd10|olfactory placode|otolith|pronephric glomerulus|pronephric tubule|pronephros
SNX7	51375 snx7|hepatocyte|liver development|programmed cell death
UCHL5	51377 uchl5|Meckel's cartilage|central nervous system|extension|head|mandibular arch skeleton|otolith morphogenesis|pericardium|pharyngeal arch cartilage|post-vent region|somite
CSAD	51380 csad|heart tube|pericardium|whole organism
WNT16	51384 wnt16|Notch signaling pathway|hematopoietic progenitor cell differentiation|hematopoietic stem cell|hematopoietic stem cell differentiation|intersegmental vessel|thymus|trunk
AMOTL2	51421 amotl2a|angiogenesis|blood vessel|cell migration|convergent extension|cortical actin cytoskeleton organization|dorsal aorta|dorsal aorta morphogenesis|dorsal longitudinal anastomotic vessel|embryonic pattern specification|filopodium assembly|intersegmental vein|intersegmental vessel|neural plate|parachordal vessel|polster|posterior lateral line|posterior lateral line neuromast|posterior lat…
PDE4D	5144 pde4d|caudal fin|head|locomotory exploration behavior|pericardium|whole organism
YTHDF2	51441 ythdf2|RNA catabolic process|embryo development|whole organism
IP6K2	51447 ip6k2a|Meckel's cartilage|cranial cartilage|cranial neural crest cell|embryonic viscerocranium morphogenesis|head|neural crest cell|neural crest cell development|neural crest cell migration|neurocranium|palatoquadrate cartilage|pharyngeal arch 2|pharyngeal arch cartilage|slow muscle cell|somite|somite development|trunk
RHCG	51458 rhcgb|ammonia homeostasis|ammonium transport|sodium ion transport|vH ionocyte rhcgl1|ammonium transport|sodium ion transport
PDE6C	5146 pde6c|Muller cell|ON-bipolar cell|UV sensitive photoreceptor cell|blue sensitive photoreceptor cell|cell proliferation|detection of light stimulus involved in visual perception|embryonic retina morphogenesis in camera-type eye|eye|eye photoreceptor cell|green sensitive photoreceptor cell|neuron|optokinetic behavior|positive phototaxis|red sensitive photoreceptor cell|response to light stimul…
PDE6D	5147 pde6d|cloacal chamber|eye|pericardium|pronephric tubule|retina|retina layer formation
ATP5F1	515 atp5f1|liver|whole organism
ETV7	51513 etv7|erythrocyte development
DTL	51514 dtl|brain|cell aging|central nervous system|extension|head|proliferative region|whole organism
TMEM14C	51522 tmem14ca|heme biosynthetic process|nucleate erythrocyte
CXXC5	51523 cxxc5a|atrium|cardiac ventricle|caudal vein|caudal vein plexus|dorsal aorta|heart|heart contraction|heart jogging|heart looping|kidney development|posterior cardinal vein|pronephros|sprouting angiogenesis|whole organism
PDGFA	5154 pdgfaa|ethmoid cartilage|neural crest cell migration|palate development|trabecula communis|trabecula cranii
SIRT7	51547 sirt7|hematopoietic progenitor cell differentiation
LGSN	51557 lgsn|cell differentiation|eye|lens|lens morphogenesis in camera-type eye|retina
PDGFRA	5156 pdgfra|anterior lateral plate mesoderm|atrium|blood circulation|brain|cardiac atrium development|cardiac muscle|cardiac muscle cell|cardiac muscle progenitor cell migration to the midline involved in heart field formation|cardiac ventricle|cardiac ventricle development|cardioblast cell midline fusion|cardioblast migration to the midline involved in heart rudiment formation|chondrocranium car…
HDAC7	51564 hdac7a|hematopoietic progenitor cell differentiation
TDP2	51567 tdp2b|Kupffer's vesicle|blood circulation|convergent extension involved in gastrulation|determination of left/right symmetry|eye|forerunner cell group|germ ring|head|heart|heart looping|pericardium|polster|shield|vasculature development|whole organism
LARP7	51574 larp7|animal organ development|atrium|brain|cardiac ventricle|embryo development
MED15	51586 med15|dorsal/ventral pattern formation|mesendoderm development
PDGFRB	5159 pdgfrb|intersegmental vessel
TRIM33	51592 trim33|anatomical system|blood|caudal fin|dorsal larval melanophore stripe|erythrocyte differentiation|fin|hemoglobin biosynthetic process|intermediate cell mass of mesoderm|iridophore|median fin|median fin fold|musculoskeletal movement|nucleate erythrocyte|pectoral fin|pigment cell|post-vent region|regulation of transcription elongation from RNA polymerase II promoter|surface structure|tru…
SRRT	51593 srrt|brain|central nervous system|eye|head|heart|mandibular arch skeleton|pericardium|trunk|whole organism
NBAS	51594 nbas|brain|gastrulation|somite
LSR	51599 lsr|endoderm development|intestine|liver|pancreas|pancreatic B cell
NOP58	51602 nop58|anatomical system|brain|central nervous system|extension|eye|forebrain|fourth ventricle|gut|head|heart|liver|midbrain hindbrain boundary|nervous system|pericardium|post-vent region|trunk|whole organism|yolk
PIGT	51604 pigt|gastrulation|notochord|somite|whole organism
ATP6V1H	51606 atp6v1h|bone mineralization|brain|cell aging|centrum|eye|eye pigmentation|gut|head|larval melanophore stripe|liver|melanocyte|nervous system|pericardium|pigment cell|pigmentation|retina morphogenesis in camera-type eye|retinal pigmented epithelium|swim bladder|trunk|vertebra|whole organism
PDHB	5162 pdhb|amacrine cell|cellular pigment accumulation|detection of light stimulus involved in visual perception|larval locomotory behavior|melanocyte|melanocyte differentiation|optomotor response|phototaxis|pigment cell|retinal inner nuclear layer|retinal neural layer|retinal outer nuclear layer|visual behavior|whole organism
DYNC2LI1	51626 dync2li1|eye|hindbrain|intraciliary transport|olfactory epithelium|photoreceptor cell|pronephric duct|pronephros|whole organism
SLC25A39	51629 slc25a39|heme biosynthetic process|nucleate erythrocyte
ENPP1	5167 enpp1|axial fin skeleton|ball|bone mineralization|bulbus arteriosus|centrum|ceratohyal cartilage|cleithrum|cranium|ethmoid cartilage|eye|heart|hemal arch|integument|neural arch|neural tube|notochord|notochord outer sheath cell|pectoral fin cartilage|phosphate ion homeostasis|ventricular system|vertebra|whole organism
ENPP2	5168 enpp2|Kupffer's vesicle|Meckel's cartilage|angiogenesis|blood|brain|calcium-mediated signaling|cartilage development|ceratohyal cartilage|cilium assembly|cranium|determination of digestive tract left/right asymmetry|determination of heart left/right asymmetry|determination of left/right asymmetry in diencephalon|determination of left/right asymmetry in lateral mesoderm|determination of left/…
SUFU	51684 sufu|anal fin|anatomical system|ceratohyal cartilage|chondrocyte differentiation|dorsolateral septum|endochondral ossification|fast muscle cell|hematopoietic stem cell|hyosymplectic cartilage|inner ear|lens|lens development in camera-type eye|median fin fold|nucleate erythrocyte|optic cup morphogenesis involved in camera-type eye development|pectoral fin|pharyngeal arch 3-7|pupil|regulation…
LSM8	51691 lsm8|T cell differentiation|mRNA processing|thymus
CPSF3	51692 cpsf3|eye|gut|head|heart|liver|pericardium
NLK	51701 nlk1|Notch signaling pathway|negative regulation of neurogenesis|neurogenesis nlk2|cell proliferation in midbrain|midbrain development|optic tectum
RAB23	51715 rab23|determination of heart left/right asymmetry|determination of left/right asymmetry in lateral mesoderm|determination of liver left/right asymmetry|determination of pancreatic left/right asymmetry
POLR3K	51728 polr3k|cranium|hematopoietic multipotent progenitor cell|intestine|pharyngeal arch|thymus
GHRL	51738 ghrl|blood circulation|embryo development|eye|heart contraction|pericardium|regulation of growth hormone secretion|swim bladder|swim bladder formation|whole organism
WWOX	51741 wwox|cellular calcium ion homeostasis|eye|pericardium|whole organism
INPP5K	51763 inpp5ka|cell|eye|head|lens|lens development in camera-type eye|myoseptum|neuromuscular junction development, skeletal muscle fiber|sarcomere organization|skeletal muscle tissue development|somite
ADA2	51816 ada2b|blood|brain|cranial blood vessel|cranium|hindbrain|neutrophil
PEPD	5184 pepd|endocrine pancreas|endocrine pancreas development|enteroendocrine cell differentiation|pancreatic B cell
PER1	5187 per1b|behavior|caudal tuberculum|circadian rhythm|dopaminergic neuron|learning|locomotory behavior|locomotory exploration behavior|memory
PEX13	5194 pex13|hepatocyte|pronephric duct|yolk
ACP1	52 acp1|heart contraction|pericardium|pronephric distal late tubule|pronephric proximal convoluted tubule|pronephros|whole organism
PFN1	5216 pfn1|convergent extension involved in gastrulation|epiboly involved in gastrulation with mouth forming second
PGAM2	5224 pgam2|fast muscle cell|myoblast fusion involved in skeletal muscle regeneration
PGGT1B	5229 pggt1b|facial nerve motor nucleus|midbrain|muscle|neuron migration
ATP6V1A	523 atp6v1aa|cellular calcium ion homeostasis|cellular sodium ion homeostasis|intrahepatic bile duct|intrahepatic bile duct development|post-vent region|proton transport|vH ionocyte|whole organism
PGK1	5230 pgk1|primary motor neuron
PGM5	5239 pgm5|musculoskeletal movement|myoseptum|skeletal muscle|skeletal muscle cell|somite border|striated muscle cell
PGR	5241 pgr|multi-organism reproductive process|oocyte stage V|ovarian follicle rupture|ovary|ovulation|trunk|whole organism
ABCB1	5243 abcb4|efflux transmembrane transporter activity
ABCB4	5244 abcb4|efflux transmembrane transporter activity
PHKG1	5260 phkg1a|angiogenesis|dorsal longitudinal anastomotic vessel|intersegmental vessel
ATP6V0C	527 atp6v0ca|brain|cell aging|central nervous system|embryonic retina morphogenesis in camera-type eye|eye|eye photoreceptor cell|eye pigmentation|fin|gut|head|larval melanophore stripe|liver|melanocyte|melanocyte differentiation|nervous system|notochord|notochord cell vacuolation|notochord morphogenesis|pectoral fin|pigment cell|pigmentation|retina morphogenesis in camera-type eye|retinal pigmen…
PIK3C2A	5286 pik3c2a|intersegmental vein|intersegmental vessel
ATP6V1E1	529 atp6v1e1b|eye|eye photoreceptor cell|gut|head|inner ear|larval melanophore stripe|mandibular arch skeleton|melanocyte|musculoskeletal movement|notochord|notochord cell vacuolation|notochord morphogenesis|otolith|pharyngeal arch 3-7|pharyngeal arch 3-7 skeleton|pigment cell|pigmentation|post-vent region|response to external stimulus|retina morphogenesis in camera-type eye|retinal pigmented epi…
PIK3CA	5290 pik3ca|retinal ganglion cell
PIM1	5292 pim1|optokinetic behavior
PIK3CD	5293 pik3cd|retinal ganglion cell
PI4KA	5297 pi4kaa|apoptotic process|brain|embryonic pectoral fin morphogenesis|eye|head|heart|mesenchymal cell proliferation|pectoral fin|pectoral fin bud|post-vent region|whole organism
PI4KB	5298 pi4kb|eye|post-vent region|semicircular canal|semicircular canal development|whole organism
PIN1	5300 pin1|apoptotic process
PIP4K2A	5305 pip4k2aa|1-phosphatidylinositol-4-phosphate 5-kinase activity|embryo development|embryo development ending in birth or egg hatching|eye|head|pericardium|somite|swimming behavior|whole organism
PITPNA	5306 pitpnaa|CaP motoneuron|axonogenesis|embryo development|neuron projection development|spinal cord
PITX2	5308 pitx2|Meckel's cartilage|anterior segment eye|aqueous humor|basibranchial|basihyal cartilage|camera-type eye morphogenesis|cell|ceratobranchial 5 cartilage|ceratobranchial 5 primary tooth|ceratobranchial cartilage|ceratohyal cartilage|closure of optic fissure|cornea|corneal endothelium|corneal epithelium|epithalamus development|eye|female organism|female sex determination|habenula|habenula d…
PITX3	5309 pitx3|amacrine cell|diencephalon|dopaminergic neuron|eye|head|lens|lens development in camera-type eye|locus coeruleus|mandibular arch skeleton|pretectum|retinal inner nuclear layer
PKD1	5310 pkd1a|brain|embryonic viscerocranium morphogenesis|heart|liver|mandibular arch skeleton|post-vent region|pronephros|thoracic duct
PKD2	5311 pkd2|Kupffer's vesicle|Kupffer's vesicle development|brain|calmodulin-dependent protein kinase activity|cell migration|cell proliferation involved in pronephros development|cloacal chamber|determination of heart left/right asymmetry|determination of left/right symmetry|digestive system|gut|head|heart|heart contraction|heart looping|hypoblast|inner ear|notochord|post-vent region|pronephric du…
PKNOX1	5316 pknox1.1|CNS interneuron|brain|brain segmentation|cell death|ethmoid cartilage|eye|facial nerve motor nucleus|head|hindbrain development|mandibular arch skeleton|melanocyte|pectoral fin|pericardium|rhombomere|swim bladder|swim bladder inflation|trabecula cranii|whole organism pknox1.2|Meckel's cartilage|ceratohyal cartilage|embryonic viscerocranium morphogenesis|endoderm development|neural c…
PKP2	5318 pkp2|atrium|blood|cardiac ventricle|heart|heart contraction|heart looping|pericardium|post-vent region|yolk
PLA2G4A	5321 pla2g4aa|otic vesicle pla2g4ab|midbrain
ATP6V0B	533 atp6v0b|eye|integument|retina
PLCB3	5331 plcb3|Meckel's cartilage|branchiostegal ray|branchiostegal ray 3|cartilage element|cartilage morphogenesis|ceratohyal cartilage|ceratohyal-branchiostegal ray joint|cranial cartilage|cranium|embryonic viscerocranium morphogenesis|hyosymplectic cartilage|interhyal-epihyal joint|mandibular arch skeleton|mouth|opercle|osteoblast|palatoquadrate cartilage|pectoral fin|pharyngeal arch 2 skeleton|ph…
BCL11A	53335 bcl11aa|brain|brain development|eye|fin|head|otic vesicle|post-vent region|trunk bcl11ab|brain|brain development|eye|fin|head|otic vesicle|trunk
SPA17	53340 spa17|Kupffer's vesicle|determination of left/right symmetry|otolith|ventricular system|whole organism
PLCG1	5335 plcg1|anatomical system|angiogenesis|artery|blood circulation|blood vasculature|blood vessel morphogenesis|cardiac ventricle|dorsal aorta|eye|granulocyte|granulocyte differentiation|head|heart|heart contraction|hematopoietic stem cell differentiation|intersegmental artery|intersegmental vessel|myeloid leukocyte differentiation|nucleate erythrocyte|pericardium|posterior cardinal vein|sproutin…
PLD1	5337 pld1a|angiogenesis|cerebellar central artery|erythrocyte differentiation|inner optic circle|intersegmental vessel|nucleate erythrocyte|primary motor neuron|vasculogenesis pld1b|heart contraction|larval locomotory behavior|whole organism
NUP54	53371 nup54|digestive tract development|dorsal/ventral pattern formation|exocrine pancreas development|heart development|liver development|whole organism
PLEC	5339 pleca|locomotion|pericardium|skeletal muscle|thigmotaxis|trunk|whole organism plecb|locomotion|pericardium|skeletal muscle|thigmotaxis|trunk|whole organism
PLK1	5347 plk1|apoptotic process|brain|cell|central nervous system|chromosome condensation|cranial nerve|eye|head|heart|integument|median fin fold|mitotic cell cycle, embryonic|mitotic centrosome separation|mitotic metaphase plate congression|mitotic prometaphase|mitotic sister chromatid separation|mitotic spindle assembly|neurocranium|neuron|pericardium|spinal cord|splanchnocranium|tail bud|trunk|who…
ATP6V0A1	535 atp6v0a1a|autophagosome maturation|neural crest cell|neural crest cell migration|phagolysosome assembly
PLOD1	5351 plod1a|actinotrichium|post-vent region|ventral fin fold
PLOD2	5352 plod2|bone tissue|centrum|collagen fibril organization|cranium|hemal arch|horizontal myoseptum|hypural|neural arch|notochord|parhypural|procollagen-lysine 5-dioxygenase activity|rib|vertebra|vertebral column|whole organism
PLRG1	5356 plrg1|apoptotic process|central nervous system|embryo development|extension|head|nervous system|post-vent region|programmed cell death|trunk|whole organism|yolk
PLS3	5358 pls3|Meckel's cartilage|bone mineralization|ceratobranchial cartilage|ceratohyal cartilage|cranium|embryonic cranial skeleton morphogenesis|embryonic neurocranium morphogenesis|heart|motor neuron|muscle|opercular flap|palatoquadrate cartilage|post-vent region|trunk|whole organism
MBD3	53615 mbd3b|definitive hemopoiesis
PLXNA2	5362 plxna2|eye|midbrain|optic vesicle|optic vesicle formation
PLXNB1	5364 plxnb1a|myotome plxnb1b|CaP motoneuron|myotome
PNOC	5368 pnocb|solid lens vesicle
ATP6AP1	537 atp6ap1b|Kupffer's vesicle|cell proliferation|ciliated cell|ciliated olfactory receptor neuron|determination of left/right asymmetry in lateral mesoderm|developmental pigmentation|eye|eye photoreceptor cell|eye pigment granule organization|eye pigmentation|forerunner cell group|gut|head|heart looping|intrahepatic bile duct|intrahepatic bile duct development|larval melanophore stripe|liver|mel…
PMM2	5373 pmm2|Meckel's cartilage|cartilage morphogenesis|ceratohyal cartilage|lipooligosaccharide catabolic process|palatoquadrate cartilage|pectoral fin|protein N-linked glycosylation|spinal cord|swimming behavior|thigmotaxis|whole organism
ATP7A	538 atp7a|blood|fourth ventricle|heart|melanocyte|midbrain hindbrain boundary|notochord|ossification|pharyngeal arch 3-7 skeleton|pigmentation|skeletal system|whole organism
FXYD6	53826 fxyd6|Meckel's cartilage|ceratohyal cartilage|head|nervous system|pharyngeal arch 3-7 skeleton
FGFRL1	53834 fgfrl1a|Meckel's cartilage|cartilage development|ceratobranchial cartilage|chondrocranium cartilage|embryonic camera-type eye development|eye|intestine|mandibular arch skeleton|palatoquadrate cartilage|pharyngeal arch 2 skeleton|swim bladder|ventricular system fgfrl1b|cartilage development|ceratobranchial cartilage|chondrocranium cartilage|mandibular arch skeleton|pharyngeal arch 2 skeleton
ATP5O	539 atp5o|anatomical system|brain|eye|fourth ventricle|gut|head|hindbrain|liver|midbrain hindbrain boundary|pericardium
DUOX1	53905 duox|cell death|defense response to fungus|neutrophil|neutrophil chemotaxis
PRRX1	5396 prrx1a|lateral plate mesoderm
CLIC6	54102 clic6|determination of left/right symmetry|otolith|ventricular system|whole organism
CHRAC1	54108 chrac1|primitive erythrocyte differentiation
PNN	5411 pnn|angiogenesis|cartilage development|cell proliferation in hindbrain|dorsal aorta|melanophore stripe|neural crest cell|neural crest cell migration|pericardium|pharyngeal arch 3-7|pharyngeal arch cartilage|pharynx|pigment cell|pigmentation|swim bladder|trunk vasculature
NANS	54187 nansa|Meckel's cartilage|basihyal cartilage|ceratobranchial cartilage|embryonic skeletal system development|ethmoid cartilage|head|palatoquadrate cartilage|parachordal cartilage|pericardium|trabecula cranii
PODXL	5420 podxl|extension|heart|post-vent region|pronephric glomerular capsule|pronephric glomerulus|pronephric glomerulus morphogenesis|pronephric podocyte|pronephric tubule
POLA1	5422 pola1|brain|central nervous system|extension|eye|fourth ventricle|head|heart|hindbrain|pericardium|trunk|whole organism|yolk
POLB	5423 polb|anatomical system|gut|head
POLD1	5424 pold1|Meckel's cartilage|brain|ceratobranchial 5 bone|ceratobranchial 5 tooth|ceratohyal cartilage|ethmoid cartilage|eye|gill|mandibular arch skeleton|nervous system|neurocranium|optic tectum|pharyngeal arch 2 skeleton|pharyngeal arch 3 skeleton|pharyngeal arch 3-7|pharyngeal arch 3-7 skeleton|pharyngeal arch 4 skeleton|pharyngeal arch 5 skeleton|pharyngeal arch 6 skeleton|pharyngeal arch 7 …
POLE2	5427 pole2|brain|central nervous system|extension|eye|fourth ventricle|head|trunk|whole organism|yolk
POLG	5428 polg|caudal fin|central nervous system|compound organ|eye|mitochondrial DNA replication|whole organism
POLR2B	5431 polr2b|brain|central nervous system|head|whole organism
POLR2D	5433 polr2d|cell aging|central nervous system|head|nervous system|whole organism
GDAP1	54332 gdap1|peripheral neuron
DPM3	54344 dpm3|heart|locomotory behavior|muscle|thigmotaxis|trunk|whole organism|yolk
SOX18	54345 sox18|posterior cardinal vein|thoracic duct|vascular lymphangioblast
POLR2G	5436 polr2gl|cell aging|central nervous system|extension|eye|head|nervous system|pericardium|trunk|whole organism|yolk
WNT4	54361 wnt4a|ceratobranchial cartilage|convergent extension|embryonic viscerocranium morphogenesis|habenular commissure|pharyngeal pouch wnt4b|whole organism
POMC	5443 pomca|melanocyte|melanosome localization
ANLN	54443 anln|YSL|glomerular basement membrane|glomerular filtration|glomerular visceral epithelial cell development|pericardium|podocyte|retinal ganglion cell|retinal ganglion cell layer
TOLLIP	54472 tollip|caudal fin|heart looping|pericardium
RNF216	54476 rnf216|eye|head|optic tectum
POU1F1	5449 pou1f1|brain|hypophysis|whole organism
TMX3	54495 tmx3|eye
SMOX	54498 smox|hematopoietic stem cell|nucleate erythrocyte|thrombocyte
ATR	545 atr|Kupffer's vesicle|determination of left/right asymmetry in lateral mesoderm|determination of pancreatic left/right asymmetry|eye|head|heart looping|pancreas|pericardium|whole organism
RBM47	54502 rbm47|head|head development
ZDHHC13	54503 zdhhc13|brain|head|heart|somite|ventral fin fold
PCDH18	54510 pcdh18a|axis|calcium-dependent cell-cell adhesion via plasma membrane cell adhesion molecules|epiboly involved in gastrulation with mouth forming second|somite|somitogenesis pcdh18b|CaP motoneuron|primary motor neuron
EXOSC4	54512 exosc4|eye|gut|head|liver|yolk
USP53	54532 usp53a|brain|eye|head|notochord development|pigmentation|post-vent region|whole organism
ROBO4	54538 robo4|cardioblast migration|endocardium|myocardium
NDUFB11	54539 ndufb11|heart|heart looping|intersegmental vessel|trunk vasculature
POU3F2	5454 pou3f2b|caudal fin|endothelial cell|intersegmental vessel|trunk vasculature|whole organism
DDIT4	54541 ddit4|caudal fin|extension|post-vent region|whole organism
MTMR12	54545 mtmr12|hatching|locomotory behavior|muscle cell|pericardium|skeletal muscle|thigmotaxis|trunk|whole organism
GNL3L	54552 gnl3l|brain|central nervous system|eye|fourth ventricle|gut|head|hindbrain|integument|liver|midbrain hindbrain boundary|pericardium|post-vent region|posterior chamber swim bladder|rRNA processing|trunk|whole organism|yolk
DLL4	54567 dll4|CiD|VeLD|angiogenesis|basal communicating artery|blood circulation|blood vessel development|blood vessel endothelial cell|blood vessel morphogenesis|branching involved in lymph vessel morphogenesis|cellular response to growth factor stimulus|cranial vasculature|dorsal aorta|endothelial cell|endothelial tip cell|gut|intersegmental artery|intersegmental vessel|lymphangioblast|lymphangiob…
LZTFL1	54585 lztfl1|whole organism
DDX56	54606 ddx56|brain|extension|eye|forebrain|fourth ventricle|head|pericardium|yolk
PAF1	54623 paf1|cardiac muscle cell|cardiac muscle progenitor cell migration to the midline involved in heart field formation|embryonic heart tube morphogenesis|eye|gut|head|heart|liver|myocardial precursor
PPARG	5468 pparg|pancreatic B cell
P4HTM	54681 p4htm|eye|glomerular filtration|head|lens|lens capsule|lens epithelium|lens fiber cell development|pericardium|pronephric glomerular basement membrane|pronephric glomerular capsule|pronephric podocyte|retina
RBFOX1	54715 rbfox1|atrium|blood circulation|brain|cardiac ventricle|heart|hypothalamus development|regulation of RNA splicing
OTUD4	54726 otud4|axis specification|central nervous system|cerebellum|head|optic tectum|post-vent region|somite|trunk|whole organism
FEV	54738 fev|dorsal aorta|endothelial cell|ventral wall of dorsal aorta
IL17RD	54756 il17rd|posterior lateral line neuromast primordium migration|posterior lateral line primordium
ZRANB1	54764 zranb1b|extension|notochord|post-vent region|somite|whole organism
RNF111	54778 rnf111|anterior neural plate formation|blastoderm|embryo development|epiboly|prechordal plate formation|whole organism
TET2	54790 tet2|blood|erythrocyte differentiation|erythroid progenitor cell|head kidney|intermediate cell mass of mesoderm|kidney|nucleate erythrocyte|oxidative DNA demethylation|polychromatophilic erythroblast|primitive hemopoiesis
BNC2	54796 bnc2|hypodermis|melanocyte|melanophore stripe|ovary|pigment cell|pigment cell (sensu Vertebrata)|pigment cell development|pigmentation|trunk|whole organism|xanthophore|xanthophore differentiation
DCHS2	54798 dchs2|Meckel's cartilage|convergent extension|notochord|palatoquadrate cartilage
CNNM2	54805 cnnm2a|brain development|magnesium ion homeostasis|mechanosensory behavior|midbrain hindbrain boundary|musculoskeletal movement, spinal reflex action|notochord|pericardium|sensory perception of touch cnnm2b|brain development|magnesium ion homeostasis|mechanosensory behavior|midbrain hindbrain boundary|musculoskeletal movement, spinal reflex action|optic tectum|pericardium|pronephros|sensory…
AHI1	54806 ahi1|Kupffer's vesicle|brain|camera-type eye morphogenesis|ciliated epithelial cell|eye|heart|heart looping|inner ear|inner ear morphogenesis|kidney morphogenesis|otic vesicle|otolith|photoreceptor outer segment layer|post-vent region|posterior pronephric duct|pronephric duct|pronephros|retinal cone cell|retinal cone cell development|retinal outer nuclear layer|swim bladder|whole organism
AFTPH	54812 aftphb|Kupffer's vesicle|determination of left/right symmetry|ventricular system|whole organism
NDE1	54820 nde1|Kupffer's vesicle|cell cycle process|determination of left/right symmetry|head|heart looping
TRPM7	54822 trpm7|Weberian apparatus|Weberian vertebra|acinar cell|adult locomotory behavior|basihyal bone|calcium ion homeostasis|caudal fin lepidotrichium|caudal vertebra|centrum|ceratobranchial 1 bone|ceratobranchial 2 bone|ceratobranchial 3 bone|ceratobranchial 4 bone|ceratohyal bone|corpuscles of Stannius|dopaminergic neuron|ectopterygoid|endochondral ossification|entopterygoid|epihyal|epithelial …
WDR55	54853 wdr55|anatomical system|eye|gut|head|pharyngeal arch|swim bladder|thymus|trunk|whole organism
GON4L	54856 gon4l|DNA damage checkpoint|blood cell|blood circulation|embryo development|embryonic hemopoiesis|erythrocyte maturation|extension|eye|head|hindbrain|lens|midbrain|mitotic cell cycle, embryonic|neuroectoderm|nucleate erythrocyte|post-vent region|primitive erythrocyte differentiation|retina|somite|somite border|somite rostral/caudal axis specification|whole organism
SNRK	54861 snrkb|angioblastic mesenchymal cell|blood vessel endothelial cell|dorsal aorta|head|intersegmental vessel|posterior cardinal vein
BCOR	54880 bcor|forebrain|retina|retina morphogenesis in camera-type eye
ANKHD1	54882 ankhd1|atrium|heart contraction
CWC25	54883 cwc25|eye|gut|head|liver|retina|yolk
AUH	549 auh|leucine metabolic process
CDKAL1	54901 cdkal1|pancreatic B cell
MKS1	54903 mks1|dorsal convergence|kidney|notochord|somite|whole organism
TMEM260	54916 tmem260|intertectal commissure|optic tectum|pectoral fin|pericardium|post-vent region|pronephric proximal tubule development|proximal convoluted tubule|renal filtration
RASIP1	54922 rasip1|cranial vasculature|dorsal aorta|intersegmental vessel|nucleate erythrocyte|pericardium|posterior cardinal vein|sprouting angiogenesis|trunk vasculature
C1orf109	54955 c19h1orf109|ceratohyal cartilage|eye|gut|head|liver|pharyngeal arch 3-7|pharyngeal arch 3-7 skeleton
PPM1G	5496 ppm1g|central nervous system|forebrain|head|presumptive telencephalon|proctodeum
INTS11	54973 ints11|hemopoiesis|mRNA splicing, via spliceosome
PPOX	5498 ppox|hemoglobin binding|nucleate erythrocyte|pericardium|post-vent vasculature|whole organism|yolk
PPP1CA	5499 ppp1caa|convergent extension ppp1cab|blood circulation|blood vessel endothelial cell migration|branching morphogenesis of an epithelial tube|hindbrain|intersegmental vessel|yolk
PPP1CB	5500 ppp1cbl|axis elongation|whole organism ppp1cb|axis elongation|liver|liver development|whole organism
PPP1CC	5501 ppp1cc|blood circulation|blood vessel endothelial cell migration|branching morphogenesis of an epithelial tube|cell death|hindbrain|intersegmental vessel|yolk
CCDC40	55036 ccdc40|Kupffer's vesicle|anatomical system|cilium or flagellum-dependent cell motility|determination of left/right symmetry|embryonic heart tube left/right pattern formation|heart looping|kidney|pectoral fin|post-vent region|pronephric duct|pronephric glomerulus|pronephric tubule|pronephros|somite|trunk|whole organism
SUSD4	55061 susd4|eye|eye development|head|locomotion|post-vent region|retina
ENOX1	55068 enox1|NADH oxidation|intersegmental artery|intersegmental vein|trunk
FEZF2	55079 fezf2|blood circulation|caudal tuberculum|commissural neuron axon guidance|diencephalon|dopaminergic neuron|dorsal telencephalon|forebrain|hypothalamus|locus coeruleus|nervous system|neuron|neurosecretory neuron|pericardium|preoptic area|retina|telencephalon|telencephalon development|ventral thalamus|ventricular zone|whole organism
IFT57	55081 ift57|TOR signaling|blue sensitive photoreceptor cell|cilium assembly|eye|eye photoreceptor cell|heart tube|intraciliary transport|kidney|neural tube|otic vesicle|post-vent region|pronephros|retina|retinal cone cell|retinal outer nuclear layer|retinal photoreceptor layer|retinal rod cell|trunk|whole organism
AGGF1	55109 aggf1|angioblast cell differentiation|caudal vein|caudal vein plexus|definitive hemopoiesis|dorsal longitudinal anastomotic vessel|hemangioblast cell differentiation|hematopoietic stem cell differentiation|intersegmental vessel|lymphangioblast cord|mid cerebral vein|nucleate erythrocyte|posterior cardinal vein|primitive hemopoiesis|subintestinal vein
PIWIL2	55124 piwil2|positive regulation of gene expression|post-vent region|ventral fin fold|whole organism
HEATR1	55127 heatr1|brain|central nervous system|erythroblast|extension|eye|gut|head|heart|lateral line|liver|midbrain hindbrain boundary|neuromast|pericardium|trunk|yolk
ARMC4	55130 armc4|heart looping
PPP1R10	5514 ppp1r10|brain|eye
ELP3	55140 elp3|motor neuron
CDCA8	55143 cdca8|brain
SDAD1	55153 sdad1|eye|gut|head|heart|liver|mandibular arch skeleton|pericardium|yolk
CEP55	55165 cep55l|apoptotic process|brain|ceratohyal cartilage|cerebellum|eye|forebrain|gut|head|mandibular arch skeleton|midbrain|optic tectum|phosphatidylinositol 3-kinase signaling|protein kinase B signaling|proximal convoluted tubule|swim bladder|ventral fin fold|whole organism
PRMT6	55170 prmt6|apoptotic process|epiboly
DZANK1	55184 dzank1|eye|eye photoreceptor cell|optokinetic behavior|pericardium|swimming
RIC8B	55188 ric8b|eye|head|integument|mandibular arch skeleton|melanocyte|pharyngeal arch 3-7 skeleton|swim bladder inflation|trunk
APPL2	55198 appl2|embryo development|extension|neural tube|olfactory placode|post-vent region|whole organism
SBNO1	55206 sbno1|brain|eye|midbrain|neural plate anterior/posterior regionalization|otic vesicle|otolith|otolith formation|sensory system|ventricular system|yolk
SETD5	55209 setd5|head|heart|larval locomotory behavior|pericardium
BBS7	55212 bbs7|Kupffer's vesicle|convergent extension|embryonic pattern specification|embryonic pectoral fin morphogenesis|eye|gastrulation|head|notochord|pronephric proximal convoluted tubule|pronephros development|scapulocoracoid|somite|whole organism
RCBTB1	55213 rcbtb1|intersegmental vessel|ocular blood vessel
USP40	55230 usp40|pericardium|post-vent region|pronephric capsular space|pronephric glomerular basement membrane|pronephric glomerulus|pronephric podocyte|whole organism
MOB1A	55233 mob1a|apoptotic process|cell proliferation|embryo development
KIRREL1	55243 kirrel1b|glomerular basement membrane|glomerular filtration|heart|pericardium|podocyte|pronephric duct|whole organism
THNSL2	55258 thnsl2|brain|eye|head|heart|larval locomotory behavior|pericardium
CWF19L1	55280 cwf19l1|cerebellum|thigmotaxis
RHOT1	55288 rhot1a|whole organism rhot1b|whole organism
FBXW7	55294 fbxw7|angiogenesis|dorsal longitudinal anastomotic vessel|glioblast (sensu Vertebrata)|intersegmental vessel|neuroblast (sensu Vertebrata)|oligodendrocyte|spinal cord|swim bladder inflation|whole organism
RNF121	55298 rnf121|Golgi to plasma membrane protein transport|Rohon-Beard neuron|motor neuron|musculoskeletal movement|response to external stimulus|skeletal muscle|thigmotaxis|voltage-gated sodium channel activity|whole organism
SPTLC3	55304 sptlc3|motor neuron
PPP4C	5531 ppp4ca|blood circulation|blood vessel endothelial cell migration|brain|branching morphogenesis of an epithelial tube|caudal fin|central nervous system projection neuron axonogenesis|forebrain|hindbrain|intersegmental vessel|midbrain|pigment cell|post-vent region|somite|thigmotaxis|trunk|whole organism|yolk ppp4cb|caudal fin|trunk|whole organism
LARP6	55323 larp6a|slow muscle cell|somite|whole organism
LIN7C	55327 lin7c|maintenance of epithelial cell apical/basal polarity|neural rod|neural tube formation|neuroepithelial cell|otic placode
MNS1	55329 mns1|determination of left/right symmetry|otolith|pronephros|ventricular system|whole organism
WDR33	55339 wdr33|eye|gut|head|heart|liver|pericardium
YOD1	55432 yod1|axis specification|gut|liver|notochord|pericardium|post-vent region|somite|trunk|whole organism
CAMK2N1	55450 camk2n1a|brain morphogenesis|midbrain|midbrain hindbrain boundary|optic tectum|pericardium|somitogenesis|ventricular system|whole organism
NDUFAF7	55471 ndufaf7|hatching|whole organism
PARL	55486 parla|caudal tuberculum|cell death parlb|caudal tuberculum|cell death
HES6	55502 hes6|anal fin|dorsal fin|myotome|proctodeum|somite|somitogenesis|trunk|vertebra|vertebral column
TRPV6	55503 trpv6|ball|bone mineralization|calcium ion homeostasis|corpuscles of Stannius|extension|gill|ossification|postcranial axial skeleton
TNFRSF19	55504 tnfrsf19|angiogenesis|anterior lateral line neuromast|brain vasculature|central artery|establishment of blood-brain barrier|posterior lateral line neuromast|posterior lateral line neuromast primordium migration|posterior lateral line primordium|protoneuromast|sprouting angiogenesis
NOP10	55505 nop10|dorsal aorta|eye|gut|head|heart|liver|midbrain hindbrain boundary|nucleate erythrocyte|pericardium|primitive hemopoiesis|rRNA processing|ribosomal small subunit assembly|swim bladder|thigmotaxis|whole organism
H2AFY2	55506 h2afy2|midbrain hindbrain boundary neural tube|rhombomere 4|whole organism
SOX6	55553 sox6|adipose tissue development|fast muscle cell|pleuroperitoneal cavity|swimming|thigmotaxis|vertebral column|whole organism
ENOSF1	55556 enosf1|apoptotic process|notochord|pericardium|pronephros|trunk|whole organism
PLXNA3	55558 plxna3|CaP motoneuron|MiP motor neuron|RoP motor neuron|axon extension|axon guidance|branching morphogenesis of a nerve|collateral sprouting in absence of injury|cranial nerve V|cranial nerve VII|motor neuron|motor neuron axon guidance|myotome|peripheral neuron|primary motor neuron|regulation of collateral sprouting in absence of injury|spinal cord|ventral root
PRIM1	5557 prim1|cranial cartilage|eye|optic tectum|optokinetic behavior|retina|retinal neural layer
STAB2	55576 stab2|intersegmental vessel|lymphangiogenesis|thoracic duct|vascular lymphangioblast
MED29	55588 med29|blood circulation|eye|gut|head|muscle|musculature system|pericardium|retinal photoreceptor layer|yolk
OTUD5	55593 otud5a|axis specification|notochord development|pericardium|post-vent region|whole organism otud5b|central nervous system|extension|pericardium|pigmentation|somite|trunk|whole organism
RNPC3	55599 rnpc3|eye|intestinal bulb|intestinal epithelium|liver|mRNA splicing, via spliceosome|pancreas|swim bladder|yolk
OTUB1	55611 otub1a|central nervous system|extension|post-vent region|somite|trunk|whole organism
FERMT1	55612 fermt1|cell adhesion|epidermal basal stratum|median fin
MTMR8	55613 mtmr8|MAP kinase kinase activity|axial blood vessel|caudal fin|caudal vein plexus|cranial blood vessel|dorsal aorta|dorsal aorta development|dorsal longitudinal anastomotic vessel|head|intersegmental vessel|posterior cardinal vein|slow muscle cell|somite|subintestinal vein|trunk|vasculogenesis
TTC27	55622 ttc27|eye|head|heart|pericardium
AMBRA1	55626 ambra1a|YSL|apoptotic process|autophagy|cell proliferation|embryo development|eye|fast muscle cell|fourth ventricle|hatching|head|intersegmental vessel|muscle|muscle cell|myoseptum|myosin filament organization|notochord|otic vesicle|otolith|pericardium|pigmentation|post-vent region|skeletal myofibril assembly|somite|subintestinal vein|swimming|tectal ventricle|thigmotaxis|trunk|trunk muscul…
CHD7	55636 chd7|Meckel's cartilage|atrium|axonogenesis|blood circulation|bone mineralization|brain|branching involved in blood vessel morphogenesis|cardiac ventricle|caudal fin|cell proliferation|ceratobranchial cartilage|ceratohyal cartilage|cranial cartilage|cranial nerve|cranial neural crest|cranial neural crest cell|cranium|determination of left/right symmetry|enteric neuron|eye|eye photoreceptor …
SYBU	55638 sybu|whole organism
SLC48A1	55652 slc48a1b|brain|extension|midbrain-hindbrain boundary development|nucleate erythrocyte|nucleate erythrocyte development|whole organism
DDX27	55661 ddx27|brain|extension|eye|fourth ventricle|gut|head|heart|liver|pericardium|trunk|yolk
HIF1AN	55662 hif1an|angiogenic sprout|blood vessel endothelial cell proliferation involved in sprouting angiogenesis|intersegmental vessel|sprouting angiogenesis
LIMS2	55679 lims2|cardiac ventricle|heart contraction|pericardium
PACS1	55690 pacs1a|brain|pronephros|whole organism
RBM22	55696 rbm22|brain|central nervous system|embryo development|head|whole organism
RADIL	55698 radil|cranial cartilage|cranial ganglion|enteric nervous system|iridophore|lateral line|mandibular arch skeleton|neural crest cell|neural crest cell migration|pharyngeal arch|xanthophore
CCDC94	55702 ccdc94|central nervous system|head|post-vent region|programmed cell death|whole organism
POLR3B	55703 polr3b|anatomical system|enteric nervous system|epithelial cell|exocrine cell|exocrine pancreas|intestinal epithelium|intestine|liver|pharyngeal arch|pharyngeal arch 3-7|retina|tRNA transcription
TENM3	55714 tenm3|optic tectum|pigment accumulation|retinal ganglion cell|retinal inner nuclear layer|retinal inner plexiform layer|retinal outer plexiform layer
PRKAR1A	5573 prkar1aa|protein kinase activity
PARVA	55742 parvaa|caudal fin|caudal fin lower lobe|caudal fin upper lobe|surface structure|swim bladder|swim bladder inflation
INTS9	55756 ints9|hemopoiesis
WDR12	55759 wdr12|anatomical system|eye|gut|head|liver|pericardium
TTC17	55761 ttc17|brain|caudal fin|eye|heart|whole organism
IFT122	55764 ift122|Kupffer's vesicle|eye|hair cell|head|kidney|melanocyte|neuromast|olfactory pit|opsin transport|pericardium|photoreceptor cell|pronephric duct|pronephros|retinal outer nuclear layer|whole organism
EXOC2	55770 exoc2|blood|blood circulation|eye|head|mandibular arch skeleton|orbital region|pericardium|swim bladder formation|trunk|whole organism|yolk
PRKCA	5578 prkca|blood coagulation, fibrin clot formation|thrombocyte
PRKCB	5579 prkcbb|blood cell|blood circulation|blood coagulation, fibrin clot formation|embryonic hemopoiesis|eye|head|thrombocyte
ADAP2	55803 adap2|atrioventricular canal|atrioventricular valve|atrioventricular valve development|blood|blood circulation|cardiac ventricle|endocardial cushion|head|heart|heart development|heart jogging|heart looping|post-vent region|trunk
PRKCE	5581 prkceb|YSL|glomerular filtration|pericardium|post-vent region|pronephric glomerulus|whole organism
PRKCG	5582 prkcg|hatching|mechanosensory behavior|synapse maturation|whole organism
VPS11	55823 vps11|Muller cell|autophagy|central nervous system myelination|cysteine-type peptidase activity|dorsal larval melanophore stripe|eye|head|hindbrain|iridophore|larval melanophore stripe|liver|melanocyte|melanocyte apoptotic process|melanophore stripe|midbrain|notochord|notochord cell vacuolation|notochord morphogenesis|pericardium|photoreceptor outer segment layer|regulation of autophagy|ret…
EMC3	55831 emc3|eye|retinal cone cell|retinal photoreceptor layer|sensory system
CAND1	55832 cand1|atrial cardiac muscle cell action potential|embryo development
CENPN	55839 cenpn|central nervous system|eye|head|nervous system|trunk|whole organism
PRKCI	5584 prkci|amacrine cell|anatomical system|atrium|blood circulation|brain|brain development|camera-type eye photoreceptor cell differentiation|cardiac ventricle|central canal|ceratobranchial 5 bone|ceratobranchial 5 tooth|cornea|corneal epithelial cell|corneal epithelium|corneal stroma|dorsal motor nucleus of vagus nerve development|dorsolateral motor nucleus of vagal nerve|eye|eye photoreceptor …
EAF2	55840 eaf2|adaxial cell|axial chorda mesoderm|convergent extension involved in axis elongation|convergent extension involved in organogenesis|head|heart development|muscle cell migration|neural plate|neuroectoderm|post-vent region|whole organism
PSENEN	55851 psenen|Notch signaling pathway|Rohon-Beard neuron|brain|caudal fin|head|melanocyte migration|midbrain hindbrain boundary|pigment cell|pigmentation|post-vent region|presumptive neural retina|primary motor neuron|somite|somite border|somitogenesis|spinal cord|trunk|ventricular system|whole organism
ACOT13	55856 acot13|cell division|embryo development|whole organism
TMEM165	55858 tmem165|Meckel's cartilage|bone mineralization|ceratohyal cartilage|chondrocyte|chondrocyte differentiation|embryonic viscerocranium morphogenesis|mandibular arch skeleton|osteoblast differentiation|palatoquadrate cartilage|protein N-linked glycosylation|whole organism
PKN2	5586 pkn2|brain|cranial cartilage|eye|head|heart|melanocyte|pericardium|trunk|ventral mandibular arch|whole organism
PRKD1	5587 prkd1|angiogenesis|dorsal longitudinal anastomotic vessel|intersegmental vein|lymphangioblast cord|lymphangiogenesis|thoracic duct
PRKCSH	5589 prkcsh|embryonic morphogenesis|establishment of anatomical structure orientation|heart looping|liver|post-vent region|pronephros|trunk|whole organism
MESP1	55897 mespba|determination of heart left/right asymmetry|left/right pattern formation mespbb|determination of heart left/right asymmetry|left/right pattern formation
UNC45A	55898 unc45a|anatomical system|angiogenesis|aortic arch 5|aortic arch 6|basibranchial|blood|blood circulation|blood vessel morphogenesis|ceratobranchial cartilage|ceratohyal cartilage|palatoquadrate arch|pharyngeal vasculature|primary head sinus|swim bladder|ventral aorta|whole organism
PRKCZ	5590 prkcz|dorsal aorta|dorsal longitudinal anastomotic vessel|endothelial tip cell|intersegmental vessel
THSD1	55901 thsd1|cranial vasculature
ZC4H2	55906 zc4h2|eye|head|mandibular arch skeleton|motor neuron|mouth|pectoral fin|spinal cord|swimming behavior|trunk|whole organism
NXT2	55916 nxt2|heart
RCC2	55920 rcc2|ceratohyal cartilage|neural crest cell migration|pharyngeal arch 1|pharyngeal arch 2|pharyngeal arch cartilage
DMAP1	55929 dmap1|eye|gut|head|retina|trunk|whole organism
MAPK1	5594 mapk1|convergent extension involved in gastrulation|gastrulation|notochord|pericardial cavity|whole organism
MAPK3	5595 mapk3|brain|central nervous system projection neuron axonogenesis|convergent extension involved in gastrulation|embryo development|eye|forebrain|head|hindbrain|margin|notochord|pericardial cavity|pigment cell|post-vent region|somite|thigmotaxis|trunk|whole organism
MAPK8	5599 mapk8b|dorsal/ventral pattern formation|whole organism
MAPK9	5601 mapk9|convergent extension|notochord|somite|whole organism
MAPK10	5602 mapk10|enteric neuron
BARX1	56033 barx1|Meckel's cartilage|bone element|bone tissue|cartilage development|cell proliferation|ceratobranchial 5 bone|ceratobranchial 5 tooth|ceratobranchial cartilage|ceratohyal cartilage|chondroblast|embryo development|embryonic skeletal joint morphogenesis|head|head muscle|hyohyoideus|hyosymplectic cartilage|intermandibularis|joint|mandibular arch skeleton|odontogenesis|palatoquadrate arch|p…
TMEM234	56063 tmem234|glomerular filtration|pericardium|pronephric capsular space|pronephric glomerulus|pronephric podocyte
MAP2K5	5607 map2k5|optic tectum
MAP2K7	5609 map2k7|somite|whole organism
TDRD1	56165 tdrd1|germ line cell|nuclear pore distribution|primordial germ cell|protein localization
PRL	5617 prl|apoptotic DNA fragmentation|apoptotic process|brain|immature eye
DNAH7	56171 dnah7|Kupffer's vesicle|determination of liver left/right asymmetry|liver
PRLR	5618 prlra|eye|head
LMOD3	56203 lmod3|larval locomotory behavior|muscle cell|muscle contraction|post-vent region|skeletal muscle thin filament assembly|thigmotaxis|trunk musculature|whole organism
MEPCE	56257 mepce|animal organ development|brain|embryo development
PROP1	5626 prop1|adenohypophysis|hypophysis|prolactin secreting cell|somatotropin secreting cell
LRRC8A	56262 lrrc8aa|pericardium|somitogenesis|trunk|volume-sensitive chloride channel activity
PARD3	56288 pard3ab|Kupffer's vesicle|brain|camera-type eye photoreceptor cell differentiation|cell death|central canal|central nervous system myelination|cranial neural crest|cranial neural crest cell|determination of left/right asymmetry in lateral mesoderm|diencephalon|establishment or maintenance of epithelial cell apical/basal polarity|eye|eye photoreceptor cell|myelinating Schwann cell|myelinatio…
PROX1	5629 prox1a|hypothalamus|lymphangiogenesis|lymphatic endothelial cell differentiation|neuromast|neuromast hair cell|posterior lateral line neuromast|thoracic duct|trunk|vascular lymphangioblast|whole organism prox1b|heart|lymph vessel endothelium|lymphangiogenesis|thoracic duct
PRPS1	5631 prps1a|eye|iridophore|neuromast hair cell|retina|retina development in camera-type eye|retina layer formation|retinal pigmented epithelium
PRMT8	56341 prmt8b|Purkinje cell|apoptotic process|axial mesoderm structural organization|brain|central nervous system neuron development|epiboly|eye|germ ring|heart|midbrain|midbrain hindbrain boundary|notochord|post-vent region|spinal cord|whole organism|yolk
MASP1	5648 masp1|Meckel's cartilage|brain|ceratohyal cartilage|embryo development ending in birth or egg hatching|embryonic viscerocranium morphogenesis|heart contraction|heart looping|neural crest cell|neural crest cell migration|palatoquadrate cartilage|pectoral fin|pectoral fin development|pericardium|pigment cell|pigmentation|whole organism
HTRA1	5654 htra1a|caudal fin|caudal fin lower lobe|pericardium|pigmentation|somite|whole organism
CYP26B1	56603 cyp26b1|Meckel's cartilage|basibranchial|basihyal cartilage|bone element|cartilage development|cartilage element|centrum|ceratobranchial 5 tooth|ceratohyal cartilage|chondrocranium cartilage|embryonic cranial skeleton morphogenesis|epibranchial ganglion|ethmoid cartilage|eye|frontal bone|frontal-parietal joint|head|hindbrain|hindbrain development|hyosymplectic cartilage|hypural|inter-fronta…
INPP5E	56623 inpp5e|Kupffer's vesicle|eye|melanosome transport|pericardium|post-vent region|pronephric duct|pronephric glomerulus|pronephros|pronephros morphogenesis|retina|retina development in camera-type eye|whole organism
PSEN1	5663 psen1|DoLA|Notch signaling pathway|ball|brain|brain development|canonical Wnt signaling pathway|extension|fourth ventricle|head|hindbrain|lymphangiogenesis|melanocyte|midbrain|neural crest cell|neural crest cell development|neuron|post-vent region|presumptive neural retina|somite|somitogenesis|spinal cord|swimming|swimming behavior|tectal ventricle|thoracic duct|trunk|whole organism
PSEN2	5664 psen2|DoLA|brain|fourth ventricle|hindbrain|melanocyte|midbrain|neural crest cell|neural crest cell development|neuron|post-vent region|somitogenesis|tectal ventricle|trunk|whole organism
TMPRSS4	56649 tmprss4a|blood circulation|cell adhesion|embryo development|embryonic organ development|epidermis|heart contraction|keratinocyte|muscle cell|musculature system|pericardium|post-vent region|tissue development|trunk|vasculature|whole organism
C21orf59	56683 c10h21orf59|Kupffer's vesicle|anatomical system|axis|brain|ciliated olfactory receptor neuron|cilium or flagellum-dependent cell motility|determination of heart left/right asymmetry|determination of left/right symmetry|determination of liver left/right asymmetry|determination of pancreatic left/right asymmetry|gut|heart|heart looping|kidney|male organism|neural tube|otolith|post-vent region…
SPHK2	56848 sphk2|cell migration to the midline involved in heart development|embryonic heart tube formation|heart|heart morphogenesis|heart tube|median fin|post-vent region|ventral mandibular arch
CDC42SE1	56882 cdc42se1|midbrain hindbrain boundary|midbrain-hindbrain boundary morphogenesis
PSMB1	5689 psmb1|anatomical system|eye|gut|head|heart|liver|pericardium
BDH2	56898 bdh2|hemoglobin biosynthetic process|nucleate erythrocyte
IFT46	56912 ift46|neuromast hair cell|olfactory pit|otic vesicle|pericardium|photoreceptor outer segment layer|post-vent region|pronephric duct|pronephric glomerulus|pronephros|trunk|whole organism
DHX33	56919 dhx33|embryo development|eye|head|heart|whole organism
NCLN	56926 ncln|enteric neuron|intestine
CA10	56934 ca10a|embryo development|eye|hatching|head|otolith organ|pericardium|post-vent region|swim bladder|swimming|trunk|whole organism ca10b|embryo development|eye|head|otolith organ|pericardium|post-vent region|swimming|trunk|whole organism
SMYD2	56950 smyd2a|atrium|cardiac ventricle|caudal fin|caudal fin development|heart|heart contraction|heart development|pericardium|post-vent region|sarcomere organization|sinus venosus|skeletal muscle|skeletal muscle cell|skeletal muscle tissue development|whole organism
LHX9	56956 lhx9|hypocretin-secreting neuron
OTUD7B	56957 otud7b|neuron
RGMA	56963 rgma|liver
KIF15	56992 kif15|motor neuron|neuron|sensory neuron
TOMM22	56993 tomm22|cell proliferation|hepatocyte|liver
ADAMTS9	56999 adamts9|endocrine pancreas|endocrine pancreas development|enteroendocrine cell differentiation|pancreatic B cell
ACKR3	57007 ackr3a|posterior lateral line neuromast primordium migration ackr3b|angiogenesis|blood circulation|caudal vein plexus|germ cell migration|heart development|intersegmental vessel|neuromast|pericardium|posterior lateral line neuromast|posterior lateral line neuromast primordium migration|posterior lateral line primordium|primordial germ cell|trigeminal sensory neuron|vasculogenesis
PSMC2	5701 psmc2|lens|proteasome-mediated ubiquitin-dependent protein catabolic process
SLC17A7	57030 slc17a7a|equilibrioception|eye|sensory perception of sound|sensory perception of touch
RARS2	57038 rars2|brain|midbrain hindbrain boundary
TWSG1	57045 twsg1b|dorsal longitudinal anastomotic vessel|intersegmental vein|posterior caudal vein|sprouting angiogenesis
TBX20	57057 tbx20|blood circulation|blood vessel development|cardiac muscle cell|cardiovascular system development|cloaca|cloaca development|heart|heart contraction|heart looping|heart primordium|heart tube|hemopoiesis|intersegmental vessel|pericardium|trunk vasculature|vascular cord
PSMC6	5706 psmc6|anatomical system|central nervous system|eye|gut|head|liver|nervous system|yolk
SLC17A6	57084 slc17a6b|chemical synaptic transmission|nervous system|pigmentation|retinal ganglion cell|retinal ganglion cell axon guidance|visual perception|whole organism
PSMD3	5709 psmd3|brain|central nervous system|floor plate|head|inner ear|otic vesicle|otolith|pericardium|trunk
CAMK1D	57118 camk1da|Meckel's cartilage|ceratobranchial cartilage|ceratohyal cartilage|cranial cartilage|endocrine pancreas|endocrine pancreas development|enteroendocrine cell differentiation|pancreatic B cell|whole organism camk1db|embryo development|eye|head|post-vent region|trunk|whole organism
NUP107	57122 nup107|Meckel's cartilage|apoptotic process|brain|chondroblast|eye|glomerular capillary|intestinal epithelium|intestine|mRNA export from nucleus|optic tectum|palatoquadrate cartilage|pharyngeal arch|pharyngeal arch 1|pharyngeal arch 2|pharyngeal arch 3-7 skeleton|pharynx|renal glomerulus|retina|retina layer formation|retinal outer nuclear layer|swim bladder|whole organism
RHBG	57127 rhbg|ammonia homeostasis|ammonium transport|keratinocyte|vH ionocyte
PSMD7	5713 psmd7|Meckel's cartilage|central nervous system|extension|head|mandibular arch skeleton|notochord|pericardium|pharyngeal arch cartilage|post-vent region|somite|trunk|whole organism
RTN4	57142 rtn4a|axon extension|axon guidance|brain|branching morphogenesis of a nerve|cranial nerve|cranial nerve II|eye|forebrain|head|immature eye|innervation|intersegmental vessel|neuromast|optic tectum|peripheral nervous system neuron axonogenesis|posterior lateral line nerve|posterior lateral line neuromast|retina|retinal ganglion cell|sprouting angiogenesis rtn4b|brain|caudal fin|cranial nerve …
CAMK1G	57172 camk1gb|epiphysis|locomotor rhythm
SLC39A10	57181 slc39a10|epiboly involved in gastrulation with mouth forming second|epithelial to mesenchymal transition|eye|hatching|head|heart|pericardium|post-vent region|tail bud|whole organism
THOC2	57187 thoc2|anatomical system|eye|gut|head|heart|hepatocyte|liver|pericardium
PSMD13	5719 psmd13|T cell|blood island|hematopoietic stem cell|neutrophil|thrombocyte
SELENON	57190 selenon|heart|muscle cell|myoseptum|myotome|sarcomere organization|skeletal muscle fiber development|slow muscle cell|somite|swim bladder|swim bladder formation|taxis
ADGRG6	57211 adgrg6|anatomical system|blood|blood vessel endothelial cell|cell migration involved in sprouting angiogenesis|heart|heart trabecula formation|inner ear|intersegmental vessel|locomotory behavior|mitochondrion organization|myelination in peripheral nervous system|myelination of posterior lateral line nerve axons|myocardium|ossification|otic vesicle protrusion|pericardium|posterior lateral li…
VANGL2	57216 vangl2|CoPA|Kupffer's vesicle|Kupffer's vesicle development|actin filament organization|adaxial cell|axial chorda mesoderm|axis|brain|branchiomotor neuron|cell|cell morphogenesis|central nervous system|ciliated cell|cilium assembly|cilium movement|cloacal chamber|commissural neuron axon guidance|convergent extension|convergent extension involved in axis elongation|convergent extension invol…
NHSL1	57224 nhsl1b|facial nerve motor nucleus|motor neuron|motor neuron migration|rhombomere 4
SNX14	57231 snx14|Purkinje cell|eye|hindbrain|neuron|optic tectum
PTBP1	5725 ptbp1a|activation of cysteine-type endopeptidase activity involved in apoptotic process|blastodisc|blastomere|chorion|cortical granule exocytosis|defecation|egg activation|epithelial cell proliferation|intestinal bulb|intestinal bulb epithelium|intestinal epithelial structure maintenance|intestinal villus|marginal blastomere|mid intestine|mid intestine epithelium|negative regulation of Notch…
PTCH1	5727 ptch1|Meckel's cartilage|Muller cell|anatomical system|cell proliferation|cell proliferation involved in compound eye morphogenesis|ceratohyal cartilage|ciliary marginal zone|dorsolateral septum|endochondral ossification|eye|fast muscle cell|hyosymplectic cartilage|inner ear|inner ear morphogenesis|inner limiting membrane|iris|lens|median fin fold|opercle|osteoblast differentiation|osteoblas…
PTEN	5728 ptena|blood|eye|head|inner ear|intersegmental vessel|lipid phosphatase activity|notochord|oligodendrocyte|otolith|pericardium|phosphatidylinositol dephosphorylation|pillar of the semicircular canal|post-vent region|semicircular canal formation|whole organism ptenb|actin filament polymerization|blood|caudal fin|convergent extension involved in gastrulation|dorsal convergence|epiboly involved …
PTGER2	5732 ptger2a|exocrine pancreas|hematopoietic stem cell|liver
PTGER4	5734 ptger4a|Kupffer's vesicle|axis|brain|cilium assembly|convergent extension involved in gastrulation|epiboly involved in gastrulation with mouth forming second|exocrine pancreas|head|heart|heart looping|hematopoietic stem cell|hemopoiesis|lateral crista|liver|notochord|otic vesicle|otolith|post-vent region|somite|trunk|ventral wall of dorsal aorta|whole organism
GJD2	57369 gjd2a|Mauthner neuron
PTGFRN	5738 ptgfrn|mRNA destabilization
PTGIR	5739 ptgir|heart
CYP20A1	57404 cyp20a1|locomotory behavior|optomotor response|swimming|visual behavior|whole organism
PTH	5741 pth1a|Meckel's cartilage|NaK ionocyte|calcium ion homeostasis|calcium ion import|ceratobranchial cartilage|ceratohyal cartilage|cranium|epidermis|integument|palatoquadrate cartilage|somatic stem cell|swim bladder|swim bladder inflation|vH ionocyte
WDR18	57418 wdr18|Kupffer's vesicle|Kupffer's vesicle development|determination of heart left/right asymmetry|determination of left/right symmetry|forerunner cell group|left/right axis specification|pancreas
PTGS1	5742 ptgs1|Kupffer's vesicle|brain|cilium assembly|epiboly involved in gastrulation with mouth forming second|exocrine pancreas|heart|heart looping|hematopoietic stem cell|lateral crista|liver|otic vesicle|otolith|post-vent region|trunk|whole organism
PTGS2	5743 ptgs2a|brain|cilium assembly|exocrine pancreas|hematopoietic stem cell|lateral crista|liver
PTHLH	5744 pthlha|bone mineralization|dorsal aorta|hypochord pthlhb|ceratobranchial bone|ceratohyal bone
NDRG3	57446 ndrg3a|developmental growth|embryo development ndrg3b|developmental growth|embryo development
PLEKHG5	57449 plekhg5a|angiogenesis|blood vessel endothelial cell migration|blood vessel morphogenesis|endothelial tip cell|intersegmental vessel|post-vent region|primordial hindbrain channel|primordial midbrain channel|whole organism plekhg5b|angiogenesis|blood vessel endothelial cell migration|dorsal longitudinal anastomotic vessel|intersegmental vessel|primordial hindbrain channel|primordial midbrain …
PTH1R	5745 pth1ra|dorsal aorta|dorsal aorta development|hypochord
GATAD2B	57459 gatad2b|smoothened signaling pathway
STRIP2	57464 strip2|blood circulation|cardiac muscle contraction|heart
SLC12A5	57468 slc12a5b|neuromast hair cell|post-vent region|posterior lateral line neuromast|posterior lateral line neuromast development|retina development in camera-type eye|retinal ganglion cell
PTK2	5747 ptk2ab|lens|lens development in camera-type eye|lens epithelium|lens fiber cell morphogenesis
AHRR	57491 ahrra|cranium|heart|pericardium|yolk ahrrb|regulation of transcription from RNA polymerase II promoter in response to stress
HEG1	57493 heg1|blood vasculature|heart|myocardium|pericardium|thymus|trunk
MTA3	57504 mta3|growth|lateral mesoderm development|necrotic cell death|nucleate erythrocyte|primitive hemopoiesis|whole organism
PCDH19	57526 pcdh19|brain|brain morphogenesis|convergent extension|ethmoid cartilage|forebrain|hindbrain|midbrain hindbrain boundary|neural keel|neural rod|neurocranial trabecula|neuron|optic tectum|optic vesicle|ventricular system|visual behavior|whole organism
MIB1	57534 mib1|CiD|CoSA|Mauthner neuron|Rohon-Beard neuron|VeLD|anterior commissure|anterior crista|anterior lateral line placode|apoptotic process|artery|astrocyte|auditory epithelial support cell|auditory receptor cell fate specification|axon guidance|blood vessel|blood vessel endothelial cell migration|brain|caudal tuberculum|cell death|cell differentiation involved in pronephros development|centr…
WDR35	57539 wdr35|cilium assembly|neuromast hair cell
PTK7	5754 ptk7a|brain|ependymal cell|fourth ventricle|hindbrain|negative regulation of canonical Wnt signaling pathway|neural plate|neural tube formation|planar cell polarity pathway involved in axis elongation|sclerotome|somite|somitogenesis|vertebra|vertebral column|whole organism ptk7b|convergent extension|whole organism
KLHL42	57542 klhl42|endocrine pancreas|endocrine pancreas development|enteroendocrine cell differentiation|glucose homeostasis|pancreatic B cell
CC2D2A	57545 cc2d2a|detection of light stimulus involved in visual perception|eye photoreceptor cell|neuromast hair cell|photoreceptor cell outer segment organization|post-vent region|pronephric duct|pronephric glomerulus|pronephros|retina|retinal cone cell|retinal rod cell|whole organism
SEMA6A	57556 sema6a|optic vesicle|optic vesicle formation
IFT80	57560 ift80|Meckel's cartilage|apoptotic process|ceratohyal bone|chondrocranium|eye|heart|inner ear|kidney|pericardium|photoreceptor cell|photoreceptor inner segment layer|photoreceptor outer segment layer|post-vent region|pronephric duct|pronephros|protein localization|retinal photoreceptor layer|trabecula communis|trabecula cranii|whole organism
PTMA	5757 ptmab|caudal fin|cell proliferation|head|pericardium|spinal cord|trunk|whole organism
KIF17	57576 kif17|olfactory epithelium|photoreceptor cell|photoreceptor cell outer segment organization|photoreceptor outer segment layer|protein localization|retinal cone cell|retinal photoreceptor layer|retinal rod cell|whole organism
PREX1	57580 prex1|GTPase activity
SYT13	57586 syt13|blood cell
USP36	57602 usp36|Meckel's cartilage|central nervous system|mandibular arch skeleton|pericardium|pharyngeal arch cartilage|pigmentation|post-vent region|trunk|whole organism|yolk
VPS18	57617 vps18|bile canaliculus|gut|hepatocyte|integument|iridophore|liver|melanocyte|notochord|notochord cell vacuolation|notochord morphogenesis|pigment cell|pigmentation|retina|trunk|whole organism
SHROOM3	57619 shroom3|glomerular filtration|glomerular visceral epithelial cell development|pericardium|posterior lateral line neuromast development|pronephric glomerular basement membrane|protoneuromast
LRRN1	57633 lrrn1|cranial nerve I|olfactory bulb glomerulus|olfactory epithelium|olfactory nerve formation
USP28	57646 usp28|central nervous system|head|notochord development|pigmentation|post-vent region|somite|trunk
DHX37	57647 dhx37|brain|mechanosensory behavior|pericardium|thigmotaxis|whole organism
ZBTB4	57659 zbtb4|convergent extension|post-vent region|whole organism
EPB41L5	57669 epb41l5|Muller cell|brain|cornea|corneal epithelial cell|corneal epithelium|corneal stroma|dorsal motor nucleus of vagus nerve development|dorsolateral motor nucleus of vagal nerve|embryonic retina morphogenesis in camera-type eye|establishment or maintenance of epithelial cell apical/basal polarity|eye|gut|heart|maintenance of epithelial cell apical/basal polarity|motor neuron precursor mi…
RNF213	57674 rnf213a|cranial blood vessel|inner optic circle|post-vent vasculature|sprouting angiogenesis
ALS2	57679 als2b|embryo development|motor neuron|motor neuron axon guidance|sensory perception of touch|spinal cord|spinal cord development
CHD8	57680 chd8|brain|cell proliferation in forebrain|enteric neuron|eye|gut|head|optic tectum
DDX55	57696 ddx55|central nervous system|ceratohyal cartilage|extension|eye|gut|head|midbrain hindbrain boundary|pericardium|pharyngeal arch 3-7 skeleton|trunk|whole organism|yolk
GBA2	57704 gba2|larval locomotory behavior|neuron|post-vent region|spinal cord|thigmotaxis
SLC7A14	57709 slc7a14a|eye|phototaxis|trunk|visual behavior
SCUBE2	57758 scube2|blood circulation|floor plate|horizontal myoseptum|melanocyte|muscle cell development|muscle pioneer|myoseptum|myotome|notochord|post-vent region|somite|somitogenesis|trunk|whole organism
TRIB3	57761 trib3|determination of digestive tract left/right asymmetry|determination of heart left/right asymmetry|determination of liver left/right asymmetry|determination of pancreatic left/right asymmetry|heart looping
PTPN6	5777 ptpn6|YSL|apoptotic process|blood island|brain|extension|eye|head|heart|inflammatory response|integument|leukocyte|retina
PTPN9	5780 ptpn9a|blood cell|caudal fin|head|whole organism
PTPN11	5781 ptpn11a|apoptotic process|ceratohyal cartilage|convergent extension|convergent extension involved in gastrulation|cranial cartilage|dorsal root ganglion|enteric nervous system|epibranchial ganglion|eye|head|heart|heart looping|melanocyte|neural crest cell migration|otolith|pericardium|pharyngeal arch 1|pharyngeal arch 2|pharyngeal arch 3-7|post-vent region|posterior lateral line|swim bladder…
HAMP	57817 hamp|caudal fin|iron ion homeostasis|opercle|vertebra
PTPN12	5782 ptpn12|blood|blood circulation|intersegmental vessel|pericardium|pharyngeal arch 3-7|post-vent region|spinal cord|trunk
GRHL3	57822 grhl3|Meckel's cartilage|basihyal cartilage|ceratobranchial cartilage|ceratohyal cartilage|mouth|palatoquadrate arch|pharynx|splanchnocranium|ventral mandibular arch
PTPRA	5786 ptpra|blood circulation|cell migration involved in gastrulation|convergent extension involved in gastrulation|cranial nerve II|dorsal convergence|extension|eye|mediolateral intercalation|pericardium|retina|retina layer formation|retinal neural layer|whole organism|yolk
PTPRB	5787 ptprb|adherens junction assembly|blood|blood circulation|blood vessel endothelial cell|caudal vein|caudal vein plexus|dorsal longitudinal anastomotic vessel|head
NKX3-2	579 nkx3.2|Meckel's cartilage|embryonic viscerocranium morphogenesis|palatoquadrate cartilage|pharyngeal arch 1
PTPRF	5792 ptprfa|Rohon-Beard neuron|sensory neuron axon guidance ptprfb|Rohon-Beard neuron|sensory neuron axon guidance
PTPRJ	5795 ptprja|artery morphogenesis|axial vasculature|blood|blood circulation|dorsal aorta|posterior cardinal vein ptprjb.1|artery morphogenesis|dorsal aorta
ACTA1	58 acta1b|endocardial cushion|heart
PTPRO	5800 ptpro|brain|cerebellum|cerebellum development|eye|forebrain|neuron fate determination|optic tectum|post-vent region|regulation of fibroblast growth factor receptor signaling pathway|trunk
NEUROD4	58158 neurod4|olfactory placode
BBS1	582 bbs1|Kupffer's vesicle|axis|brain|cell migration involved in gastrulation|cilium movement|cloaca|convergent extension|convergent extension involved in axis elongation|convergent extension involved in gastrulation|determination of left/right symmetry|determination of liver left/right asymmetry|determination of pancreatic left/right asymmetry|embryonic pattern specification|embryonic pectoral f…
PWP2	5822 pwp2h|cell proliferation|eye|head|intestinal bulb|intestinal bulb epithelium|intestinal epithelium|intestinal villus|intestine|liver|pancreas|ribosomal small subunit assembly|ribosome biogenesis|swim bladder|whole organism
PXN	5829 pxna|myotome|myotome development pxnb|myotome|myotome development
BBS2	583 bbs2|cell migration involved in gastrulation|convergent extension|gastrulation|notochord|pronephric proximal convoluted tubule|pronephros development|somite|whole organism
PYCR1	5831 pycr1a|epidermis|post-vent region|whole organism pycr1b|epidermis|forebrain|head|hindbrain|midbrain|post-vent region|trunk|whole organism
RHOU	58480 rhoua|atrioventricular canal|heart|heart looping
RPRD1B	58490 rprd1b|anatomical system|eye|gut|head|liver|swim bladder inflation
JAM2	58494 jam2a|angioblast cell migration from lateral mesoderm to midline|fast muscle cell|myoblast fusion|posterior lateral mesoderm
MYL7	58498 myl7|cardiac conduction|cardiac muscle cell|cardiac ventricle|heart|heart contraction|pericardium
BBS4	585 bbs4|axis|cell|convergent extension|convergent extension involved in axis elongation|convergent extension involved in gastrulation|determination of heart left/right asymmetry|exocrine pancreas|gastrulation|mandibular arch skeleton|neural tube|notochord|pancreatic B cell|photoreceptor cell outer segment organization|photoreceptor inner segment layer|post-vent region|rhodopsin metabolic process…
CACTIN	58509 cactin|eye|head|oral cavity|photoreceptor outer segment layer|post-vent region|retina layer formation|retinal neural layer|whole organism
EPS15L1	58513 eps15l1b|T cell differentiation in thymus
QARS	5859 qars|brain|eye|gut|head|heart|liver|pericardium
RAB3B	5865 rab3b|blood circulation|pericardium|yolk
RAB4A	5867 rab4a|dorsal longitudinal anastomotic vessel|intersegmental vessel|vasculature
RAB5A	5868 rab5ab|EVL|blastoderm|endocytosis|epiboly involved in gastrulation with mouth forming second|nodal signaling pathway|shield|whole organism|yolk
RAB5B	5869 rab5b|brain|forebrain|head|notochord|skeletal muscle|somite|whole organism
RAB13	5872 rab13|angiogenesis|cell migration involved in sprouting angiogenesis|dorsal longitudinal anastomotic vessel|intersegmental vessel
RABGGTB	5876 rabggtb|muscle
RAB5C	5878 rab5c|DEL|blood vasculature|brain|caudal fin|cell death|epiboly|extension|eye|forebrain|head|hindbrain|intersegmental vessel|notochord|skeletal muscle|somite|whole organism
RAC1	5879 rac1a|fast muscle myoblast|heart|heart looping|myoblast fusion rac1b|heart|heart looping|pronephros|pronephros morphogenesis
RAC2	5880 rac2|fin|head|neutrophil|neutrophil homeostasis|otic vesicle|pericardium|trunk|whole organism
RAD21	5885 rad21a|Rohon-Beard neuron|atrioventricular valve|atrium|blood circulation|brain|cardiac neural crest|cardiac ventricle|cell|cell death|cell proliferation|central nervous system|cranial cartilage|developmental growth|embryo development|enteric neuron|epidermis|eye|gut|head|heart|heart contraction|heart looping|melanocyte|mitotic M phase|mitotic cell cycle|mitotic sister chromatid cohesion|neu…
RAD51	5888 rad51|double-strand break repair via homologous recombination
RAD52	5893 rad52|double-strand break repair via single-strand annealing
RAF1	5894 raf1a|atrium|head|heart|heart looping|otolith|pericardium|post-vent region
RAG1	5896 rag1|granulocyte|head kidney|immunoglobulin heavy chain V-D-J recombination|integument|lymphocyte|muscle|whole organism
RAG2	5897 rag2|T cell|T cell receptor V(D)J recombination|epithelial cell|fat cell|head kidney|lymphocyte|thymic epithelium|thymus|whole organism
RALB	5899 ralbb|blood circulation|eye|intersegmental vessel|whole organism|yolk
ACTA2	59 acta2|actin binding|artery|blood circulation|heart contraction|intestine|intestine smooth muscle contraction|peristalsis|vasodilation
RAN	5901 ran|eye|head|post-vent region|retina layer formation
RAP1A	5906 rap1aa|whole organism
[truncated: 1,033 more rows]
