# Supplementary material for: Deletion upstream of MAB21L2 highlights the importance of evolutionarily conserved non-coding sequences for eye development
Source: Nat Commun. 2024 Oct 26;15:9245. doi: 10.1038/s41467-024-53553-2 (PMC11511899; doi:10.1038/s41467-024-53553-2)
Supplement: Supplementary file 7 — Source data [file 41467_2024_53553_MOESM7_ESM.xlsx]

## Sheet: Figure 2b
Figure 2B	Lens diameter (μm) of wildtype and homozygous mab21l2mw715 fish at 24hpf (n=17 and 18, correspondingly), 48hpf (n=22 and 30) and 72hpf (n=29 and 30)
	Wt	Homo
24hpf
	300	254
	319	269
	313.6	250
	283	237
	257	245
	286	249
	281.3	243
	288.7	249
	268.6	249
	270.6	254
	280.1	259
	284.5	248
	298.3	235.6
	276	244.5
	273	267.5
	290	248.3
	288	249.5
		257.1
48hpf
	401	383
	410	414
	380.6	384
	400	376
	395	398
	432	352
	419	410
	448	401
	420	415
	455	386
	411	400
	407	394
	395	411
	395	415
	406	416
	393	390
	431	397
	413	403
	460	374
	425	382
	450	369
	412	389
		398
		395
		385
		396
		402
		422
		419
		427
72hpf
	434.1	465
	465.6	475
	467.2	475
	451.5	418
	464.2	424
	463.8	418
	472.6	448
	434.5	425
	464.7	421
	458.8	443
	488.9	443
	466	453
	473	449
	459.7	472
	465.8	419
	412.5	439
	459.8	417
	435.7	470
	466.6	419
	468.8	422
	462.4	430
	452	440
	447.2	461
	445	464
	468	488
	404	456
	469	466
	459	453
	412	473
		448

## Sheet: Figure 2c
Figure 2C	Eye width (proximal to distal, μm) of wildtype and homozygous mab21l2mw715 fish at 24hpf (n=17 and 18, correspondingly), 48hpf (n=22 and 30) and 72hpf (n=29 and 30)
	WT	Homo
24hpf
	767	847
	827.5	850
	773.5	836
	798	782
	726	813
	801	763
	850.6	849
	801	816
	785.8	817
	772	891
	780	835
	786.6	858
	823.4	731.7
	823	764.5
	812	798.4
	829	744.8
	817	741.2
		785.7
48hpf
	1050	1044
	1124	1057
	1017	1110
	1135	1038
	1036	1061
	1086	1060
	1069	1070
	1249	1145
	1207	1074
	1192	1061
	1189	1091
	1038	1112
	1128	1197
	1017	1181
	1099	1238
	1040	1023
	1096	1099
	1061	1091
	1224	1013
	1203	1068
	1193	1055
	1174	1030
		1144
		1057
		1051
		1078
		1071
		1221
		1186
		1236
72hpf
	1223	1215
	1206.8	1256
	1249.9	1245
	1266	1174
	1256.9	1159
	1273	1151
	1263.4	1222
	1240	1150
	1202.5	1125
	1251	1202
	1255	1200
	1226.8	1223
	1269.4	1207
	1251.5	1258
	1278.8	1140
	1123.5	1197
	1266.5	1139
	1193.5	1246
	1236	1129
	1229.6	1118
	1216.9	1182
	1174.3	1182
	1200.9	1226
	1206	1218
	1252	1265
	1106	1233
	1231	1228
	1243	1217
	1116	1232
		1215

## Sheet: Figure 3c
Figure 3C	Relative eye size evaluated for individual embryos of wild type, mab21l2 non-CE, CE14 and deletion crispants via 2D measurements of the eye circumference.
CE14 group					Deletion group					non-CE group					Wild-type group							Tukey's multiple comparisons test
Animal	Eye	pixel^2	ratio of the area of the eye		Animal	Eye	pixel^2	ratio of the area of the eye		Animal	Eye	pixel^2	ratio of the area of the eye		Animal	Eye	pixel^2	ratio of the area of the eye				Mean Diff.	95.00% CI of diff.	Significant?	Summary	Adjusted P Value
tadpole 1	left	5601.78	0.730801		tadpole 1	left	13549.9	0.882599		tadpole 1	left	8931.64	0.904377		tadpole 1	left	16558.3	1.04549			WT vs. non-CE	0.02399	-0.03162 to 0.07961	No	ns	0.5985
	right	7665.26				right	11959.2				right	9876.02				right	15837.9				WT vs. CE14	0.1492	0.05427 to 0.2442	Yes	**	0.0015
tadpole 2	left	12076.8	0.940714		tadpole 2	left	11980.7	0.867658		tadpole 2	left	8320.5	0.885622		tadpole 2	left	19317.4	1.00829			WT vs. Del	0.15	0.07938 to 0.2206	Yes	***	0.0003
	right	11360.8				right	13808.1				right	9395.09				right	19158.7				non-CE vs. CE14	0.1252	0.02800 to 0.2225	Yes	**	0.0092
tadpole 3	left	10326.6	0.928612		tadpole 3	left	11302.2	0.886131		tadpole 3	left	8939.13	1.10729		tadpole 3	left	14482.9	1.01809			non-CE vs. Del	0.126	0.08282 to 0.1692	Yes	****	<0.0001
	right	9589.38				right	12754.5				right	8072.97				right	14225.5				CE14 vs. Del	0.0007647	-0.06901 to 0.07054	No	ns	>0.9999
tadpole 4	left	7438.11	0.932218		tadpole 4	left	14157.4	0.812778		tadpole 4	left	7690.22	0.951413		tadpole 4	left	16018.6	1.04102
	right	7978.94				right	17418.5				right	8082.95				right	15387.5
tadpole 5	left	6470.02	0.910272		tadpole 5	left	11775	0.878395		tadpole 5	left	10634.4	1.0448		tadpole 5	left	10751	0.934334
	right	7107.79				right	13405.2				right	10178.5				right	11506.6
tadpole 6	left	8660.39	0.85169		tadpole 6	left	14240.3	0.959308		tadpole 6	left	10490.1	1.09161		tadpole 6	left	15989	1.07067
	right	10168.5				right	14844.4				right	9609.76				right	14933.7
tadpole 7	left	6288.63	0.679249		tadpole 7	left	9358.9	0.778974		tadpole 7	left	10382.7	1.14241		tadpole 7	left	14803.8	1.05572
	right	9258.22				right	12014.4				right	9088.48				right	14022.5
tadpole 8	left	6402.21	0.915304		tadpole 8	left	11978.6	0.782933		tadpole 8	left	11288	1.03502		tadpole 8	left	15028.9	0.983288
	right	6994.63				right	9378.45				right	10906.1				right	15284.3
tadpole 9	left	7546.69	0.896582		tadpole 9	left	8720.3	0.908898		tadpole 9	left	15248.2	1.02545		tadpole 9	left	14327.1	0.990338
	right	6766.23				right	9594.37				right	14869.8				right	14466.9
tadpole 10	left	6785.78	0.877596		tadpole 10	left	12484.5	0.90013		tadpole 10	left	16000.8	0.991814		tadpole 10	left	18780	1.04916
	right	7732.24				right	11237.7				right	16132.9				right	17900
tadpole 11	left	7589.96	0.917891		tadpole 11	left	10405.6	0.871662		tadpole 11	left	14526.5	0.978333		tadpole 11	left	14838	0.905363
	right	8268.91				right	9070.18				right	14848.2				right	16389
tadpole 12	left	8100.84	0.881522		tadpole 12	left	12320.6	0.932906		tadpole 12	left	14259.4	1.01439		tadpole 12	left	12454	1.23515
	right	7141.07				right	11493.9				right	14057				right	10083
tadpole 13	left	5828.88	0.504266		tadpole 13	left	8796.43	0.866723		tadpole 13	left	13974.5	0.997462		tadpole 13	left	13232	1.21072
	right	11559.1				right	7624.07				right	14010.1				right	10929
tadpole 14	left	13673.5	0.936453		tadpole 14	left	10783.8	0.944815		tadpole 14	left	14117.1	1.0028		tadpole 14	left	16822.4	1.0612
	right	14601.4				right	11413.6				right	14077.8				right	15852.3
tadpole 15	left	13322.6	0.895442		tadpole 15	left	8513.54	0.894107		tadpole 15	left	15798.9	0.987068		tadpole 15	left	19990	1.02946
	right	14878.2				right	7612.01				right	16005.9				right	19418.1
tadpole 16	left	12963.2	0.759147		tadpole 16	left	13717.2	0.986359		tadpole 16	left	14350.8	0.938256		tadpole 16	left	14409.2	1.02397
	right	17076				right	13906.9				right	15295.2				right	14072
tadpole 17	left	11242.9	0.965994		tadpole 17	left	7975.2	0.8518		tadpole 17	left	12564	0.948012		tadpole 17	left	15636.7	0.955183
	right	11638.7				right	6793.27				right	13253				right	16370.3
tadpole 18	left	6260.23	0.641967		tadpole 18	left	11606.7	0.909172		tadpole 18	left	9235	1.0805		tadpole 18	left	13447.4	1.08027
	right	9751.63				right	10552.5				right	8547				right	12448.1
tadpole 19	left	16016	1.14351		tadpole 19	left	8336.31	0.839605		tadpole 19	left	8843	1.10773		tadpole 19	left	11607.5	1.08508
	right	14006				right	6999.2				right	7983				right	10697.4
tadpole 20	left	13465	0.893912		tadpole 20	left	9046.88	0.890233		tadpole 20	left	11938	0.890563		tadpole 20	left	15125.5	0.971741
	right	15063				right	8053.83				right	13405				right	15565.4
tadpole 21	left	16887	0.990672		tadpole 21	left	10159.3	0.797831		tadpole 21	left	16946	1.09825		tadpole 21	left	15636.2	0.972508
	right	17046				right	12733.7				right	15430				right	16078.3
tadpole 22	left	12186	0.666084		tadpole 22	left	12199.9	0.973767
	right	18295				right	12528.6
tadpole 23	left	15640	0.841496		tadpole 23	left	9109.7	0.837147
	right	13161				right	7626.15
tadpole 24	left	14178	0.946819		tadpole 24	left	11651.6	0.986539
	right	13424				right	11494.8
tadpole 25	left	15888	0.908233		tadpole 25	left	13969.3	0.968679
	right	14430				right	12578.5
tadpole 26	left	14218	0.79111		tadpole 26	left	12184.5	0.937516
	right	11248				right	12996.6
tadpole 27	left	17706	1.0256		tadpole 27	left	12660.9	0.964443
	right	17264				right	13127.7
tadpole 28	left	17234	0.91719		tadpole 28	left	9830.25	0.908948
	right	18790				right	10815
tadpole 29	left	17169	0.915924		tadpole 29	left	12347.2	0.937251
	right	18745				right	13173.8
tadpole 30	left	11297	0.712026		tadpole 30	left	12232.8	0.903432
	right	15866				right	13540.4
tadpole 31	left	16709	1.0576		tadpole 31	left	10813.7	0.950037
	right	15799				right	11382.4
tadpole 32	left	9754	0.777645		tadpole 32	left	11514.3	0.913613
	right	12543				right	12603.1
tadpole 33	left	12305	0.872015		tadpole 33	left	11382.9	0.854903
	right	14111				right	9731.24
tadpole 34	left	10429	0.973672		tadpole 34	left	8247.28	0.818328
	right	10711				right	10078.2
tadpole 35	left	17790	1.07988		tadpole 35	left	10507.1	0.791228
	right	16474				right	13279.5
tadpole 36	left	8387	0.73596		tadpole 36	left	12368.8	0.910123
	right	11396				right	13590.3
tadpole 37	left	14423	0.940406		tadpole 37	left	9887	0.747825
	right	15337				right	13221
tadpole 38	left	13802	0.796624		tadpole 38	left	9745	0.88238
	right	10995				right	11044
tadpole 39	left	18244	1.09278		tadpole 39	left	6972	0.771228
	right	16695				right	5377
tadpole 40	left	12365	0.82329
	right	15019
tadpole 41	left	16961	0.978707
	right	17330
tadpole 42	left	9267	0.997846
	right	9287
tadpole 43	left	19338	1.09094
	right	17726
tadpole 44	left	6752	0.683055
	right	9885
tadpole 45	left	18049	1.03534
	right	17433
tadpole 46	left	16578	1.02188
	right	16223
tadpole 47	left	14408	0.584883
	right	8427
tadpole 48	left	18204	0.870907
	right	15854
tadpole 49	left	18707	0.945371
	right	19788
tadpole 50	left	11001	0.728254
	right	15106
tadpole 51	left	16633	1.04571
	right	15906
tadpole 52	left	10391	0.989242
	right	10504

## Sheet: Figure 3e
Figure 3E	Quantification of U-Net reconstructions reveals decreased retina volume (x1.00E-03 mm3)
non-CE	CE14			Mann Whitney test
2.54	2.17			P value	0.0095
2.32	2.21			Exact or approximate P value?	Exact
3.9	1.54			P value summary	**
4.87	2.23			Significantly different (P < 0.05)?	Yes
3.76				One- or two-tailed P value?	Two-tailed
3.12				Sum of ranks in column A,B	45 , 10
				Mann-Whitney U	0
				Difference between medians
				Median of column A	3.440, n=6
				Median of column B	2.190, n=4
				Difference: Actual	-1.25
				Difference: Hodges-Lehmann	-1.54

## Sheet: Figure 3f
Figure 3F	Quantification of U-Net reconstructions reveals decreased retina sphericity
non-CE	CE14			Unpaired t test
0.718	0.603			P value	0.0409
0.652	0.626			P value summary	*
0.616	0.647			Significantly different (P < 0.05)?	Yes
0.656	0.608			One- or two-tailed P value?	Two-tailed
0.702				t, df	t=2.435, df=8
0.682
				How big is the difference?
				Mean of column A	0.671
				Mean of column B	0.621
				Difference between means (B - A) ± SEM	-0.05000 ± 0.02053
				95% confidence interval	-0.09735 to -0.002647
				R squared (eta squared)	0.4257

## Sheet: Figure 4a
Figure 4A	Quantitative RT-PCR analysis showing mab21l2 expression levels in wild type animals through different developmental stages: NF st9 (n=6), st10.5 (n=6), st12.5 (n=6), st18 (n=5), st20 (n=5), st23 (n=6), st28 (n=6) and st40 (n=5)
	Relative gene expression levels were determined using qbase+ software. Normalized Relative Quantities (NRQs) were calculated based on the housekeeping gene expression levels.
	st9	st10.5	st12.5	st18	st20	st23	st28	st40
embryo 1	0.01489	0.4017	0.6946	5.017	2.859	1.607	3.073	16.15
embryo 2	0.003854	0.05679	0.4976	1.526	0.8886	2.563	2.708	14.25
embryo 3	0.01952	0.3002	0.8663	2.348	0.8327	4.858	2.056	13.73
embryo 4	0.05422	0.2812	0.4979	1.714	1.388	3.068	2.188	8.819
embryo 5	0.008761	0.3072	0.2045	2.403	1.319	4.508	2.964	8.106
embryo 6	0.03668	0.2601	0.4433			3.623	2.71
	Cq values
	target gene	housekeeping genes
	mab21l2	odc1	sub1	slc35b1	ipcat3
st 9 embryo 1	31.75	22.3	26.06	21.11	25.29
st 9 embryo 1	32.1	22.65	26.07	21.15	25.19
st 9 embryo 1	32.06	22.48	26.03	21.26	25.17
st 9 embryo 2	35.94	23.01	26.42	21.48	25.26
st 9 embryo 2	34.98	22.95	26.17	21.5	25.43
st 9 embryo 2	34.91	23.48	26.13	21.47	25.31
st9 embryo 3	33.14	24.04	26.96	22.27	26
st9 embryo 3	32.9	23.7	26.27	22.67	25.95
st9 embryo 3	34.29	24.09	26.22	22.25	25.97
st9 embryo 4	32.33	23.86	26.54	21.65	24.85
st9 embryo 4	33.89	23.97	26.57	21.51	25.07
st9 embryo 4	37.98	23.07	26.24	21.49	24.95
st9 embryo 5	36.64	22.86	26.03	21.75	25.25
st9 embryo 5	34.53	23.25	26.05	21.7	25.44
st9 embryo 5	35.77	23.04	25.98	21.61	25.33
st9 embryo 6	31.66	22.64	26.2	21.01	24.97
st9 embryo 6	33.06	22.64	26.23	21.17	24.02
st9 embryo 6	32.88	22.5	25.91	21.21	24.86
st10.5 embryo 1	29.64	23.16	26.97	21.52	25.74
st10.5 embryo 1	30.95	23.07	27.28	21.56	25.87
st10.5 embryo 1	30.21	23.14	26.98	21.7	25.83
st10.5 embryo 2	30.1	22.9	27.04	21.22	25.58
st10.5 embryo 2	29.86	23.04	26.85	21.23	25.68
st10.5 embryo 2	29.88	23.19	26.92	21.19	25.67
st10.5 embryo 3	29.64	22.54	26.73	20.78	25.52
st10.5 embryo 3	30.11	22.58	26.81	20.88	25.23
st10.5 embryo 3	29.9	22.61	26.82	20.75	25.62
st10.5 embryo 4	27.25	24.04	27.69	22.91	26.41
st10.5 embryo 4	30.32	24.45	28.31	23.02	26.56
st10.5 embryo 4	30.08	24.17	27.7	22.49	26.56
st10.5 embryo 5	33.58	23.05	28.27	23.5	27.16
st10.5 embryo 5	32.91	23.44	28.11	23.7	28.11
st10.5 embryo 5	33.21	23.64	27.32	23.78	27.29
st10.5 embryo 6	30.95	23.09	27.48	22.12
st10.5 embryo 6	30.43	23.66	27.7	20.73	25.94
st10.5 embryo 6	29.94	23.45	27.62	22.45	25.95
st12.5 embryo 1	29.76	27.27	21.8	26.03	23.66
st12.5 embryo 1	29.57	26.97	22.13	25.92	23.9
st12.5 embryo 1	29.85	27.03	21.82	25.87	23.83
st12.5 embryo 2	31.74	27.05	22.19	26.44	23.68
st12.5 embryo 2	32.06	27.02	22.07	26.33	23.7
st12.5 embryo 2	29.62	27.07	22.32	26.26	23.65
st12.5 embryo 3	29.65	22.97	26.5	21.48	25.54
st12.5 embryo 3	29.32	23.01	26.51	21.56	25.49
st12.5 embryo 3	29.06	22.94	26.81	21.51	25.3
st12.5 embryo 4	28.65	23.49	27.08	21.95	25.44
st12.5 embryo 4	28.93	23.43	27.1	22.65	25.77
st12.5 embryo 4	28.87	23.51	26.81	22.54	25.84
st12.5 embryo 5	31.02	22.46	28.65	26.79	29.42
st12.5 embryo 5	31.18	22.19	28.63	25.7	28.91
st12.5 embryo 5	30.82	22.96	28.81	26	28.52
st12.5 embryo 6	30.08	25.5	28.31	23.56	27.73
st12.5 embryo 6	29.99	25.6	28.29	23.88	27.78
st12.5 embryo 6	30.49	25.48	28.78	23.93	27.68
st18 embryo 1	27.02	23.32	26.57	21.9	25.18
st18 embryo 1	27.08	23.27	26.46	21.93	25.22
st18 embryo 1	27.01	23.23	26.75	21.67	25.3
st18 embryo 2	27.75	23.6	26.81	22.14	25.44
st18 embryo 2	27.73	23.64	26.75	22.18	25.57
st18 embryo 2	27.74	23.64	26.7	21.81	25.51
st18 embryo 3	27.52	23.64	27.19	22.52	25.56
st18 embryo 3	27.48	23.62	27.1	22.56	25.66
st18 embryo 3	27.55	23.67	27.17	22.59	25.68
st18 embryo 4	30.83	27.76	31.93	27.59	29.93
st18 embryo 4	30.47	27.7	31.72	27.46	30.17
st18 embryo 4	30.33	27.69	31.68	27	30.92
st18 embryo 5	27	23.62	26.85	22.44	25.44
st18 embryo 5	27.48	23.62	26.46	22.17	25.58
st18 embryo 5	27.55	23.68	27.06	22.26	25.49
st20 embryo 1	27.58	23.46	26.1	21.56	25.1
st20 embryo 1	27.54	23.5	26.07	21.53	25.05
st20 embryo 1	27.66	23.43	26.1	21.46	25.02
st20 embryo 2	28.15	23.8	25.95	21.93	25.2
st20 embryo 2	27.67	23.78	25.99	21.89	25.19
st20 embryo 2	27.75	23.74	26.25	21.74	25.2
st20 embryo 3	25.5	24.18	26.72	22.44	24.83
st20 embryo 3	26.86	23.42	26.27	22.48	25.48
st20 embryo 3	27.64	23.84	26.47	21.74	25.24
st20 embryo 4	29.24	25.26	27.5	23.24	24.85
st20 embryo 4	29.54	25.17	27.88	23.25	26.49
st20 embryo 4	27.8	24.77	27.41	23.69	26.33
st20 embryo 5	29.62	24.16	27.54	22.51	25.96
st20 embryo 5	29.07	24.23	27.45	22.49	25.95
st20 embryo 5	28.8	24.53	26.9	21.28	26
st23 embryo 1	26.59	22.69	26.84	22.15	25.03
st23 embryo 1	26.58	22.69	26.86	21.97	24.93
st23 embryo 1	26.46	22.66	26.82	21.95	24.92
st23 embryo 2	26.72	23.91	26.96	23.16	25.31
st23 embryo 2	26.75	23.85	26.98	23.11	25.44
st23 embryo 2	26.62	23.83	27.03	23.18	25.25
st23 embryo 3	25.76	22.62	25.63	21.89	24.01
st23 embryo 3	25.72	22.56	25.58	21.77	24.02
st23 embryo 3	25.62	22.55	25.7	21.96	23.98
st23 embryo 4	26.41	24.29	28.28	23.98	26.26
st23 embryo 4	28.56	24.28	27.93	23.8	25.88
st23 embryo 4	28.42	24.27	27.87	23.76	26.26
st23 embryo 5	24.71	23.03	25.82	22.44	24.47
st23 embryo 5	26.43	23.03	26.44	22.42	24.18
st23 embryo 5	26.14	23.11	26.43	22.17	23.63
st23 embryo 6	28.56	26.55	30.14	26.74	28.67
st23 embryo 6	28.97	25.74	30.42	25.95	28.18
st23 embryo 6	29.21	26.18	29.62	26.05	27.84
st28 embryo 1	26.1	22.01	25.72	21.44	23.8
st28 embryo 1	26.16	21.85	25.77	21.59	23.72
st28 embryo 1	26.22		25.77	21.67	23.79
st28 embryo 2	26.43	22.75	25.85	22.49	24.68
st28 embryo 2	26.5	22.78	26.07	22.53	24.7
st28 embryo 2	26.55	22.95	26.26	22.54	24.73
st28 embryo 3	25.78	22.01	25.53	21.49	23.89
st28 embryo 3	25.9	22.09	25.42	21.63	23.86
st28 embryo 3	25.81	22	25.42	21.61	23.85
st28 embryo 4	26.12	23.49	27.04	23.47	25.17
st28 embryo 4	26.75	23.3	27.17	23.29	25.11
st28 embryo 4	26.71	23.33	27.2	23.22	25.17
st28 embryo 5	25.12	22.2	26.45	21.74	24.02
st28 embryo 5	25.62	22.17	26.16	22.27	23.85
st28 embryo 5	25.98	21.84	26.42	22.07	23.99
st28 embryo 6	24.53	21.84	25.87	21.28	23.42
st28 embryo 6	25.95	21.76	25.58	21.96	23.65
st28 embryo 6	25.71	21.75	25.75	21.95	23.72
st40 embryo 1	24.53	22.92	25.15	22.42	24.03
st40 embryo 1	24.49	22.87	25.28	22.3	24.17
st40 embryo 1	24.55	22.91	25.25	22.23	24.02
st40 embryo 2	26.45	26.43	29.48	28.05	28.76
st40 embryo 2	26.49	26.16	29.48	27.91	28.76
st40 embryo 2	26.49	26.49	29.12	28.04	28.6
st40 embryo 3	24.78	23.11	25.45	22.3	24.3
st40 embryo 3	24.78	23.03	25.43	22.27	24.14
st40 embryo 3	24.8	23.05	24.67	22.6	24.13
st40 embryo 4	24.99	24.51	26.63	24.81	25.72
st40 embryo 4	24.2	23.13	26.61	24.29	26.05
st40 embryo 4	25.73	24.69	26.01	24.41	26.13
st40 embryo 5	25.19	25.9	26.92	25.84	26.07
st40 embryo 5	27.01	26.14	27.52	26.69	26.61
st40 embryo 5	26.82	25.84	27.74	26.49	26.13

## Sheet: Figure 4b
Figure 4B	Normalized mRNA expression of mab21l2 and lrba at Nieuwkoop and Faber stage 20 in crispants obtained using qPCR
Relative mab21l2 mRNA expression								Tukey's multiple comparisons test
WT	non-CE	CE14							Mean Diff.	95.00% CI of diff.	Significant?	Summary	Adjusted P Value
0.752	1.009	0.424						CE14 vs. non-CE	-0.6885	-1.253 to -0.1235	Yes	*	0.0166
0.777	0.989	0.225						CE14 vs. WT	-0.5652	-1.130 to -0.0001937	Yes	*	0.0499
1.317	0.797	0.283						non-CE vs. WT	0.1233	-0.4416 to 0.6883	No	ns	0.8394
0.591	0.739	0.829
1.76	1.876	0.334
0.803	1.33	0.514
Relative lrba mRNA expression								Tukey's multiple comparisons test
WT	non-CE	CE14							Mean Diff.	95.00% CI of diff.	Significant?	Summary	Adjusted P Value
1.04588	0.761176	0.642941						CE14 vs. non-CE	0.2227	-0.2970 to 0.7423	No	ns	0.5211
0.763529	0.442294	0.828824						CE14 vs. WT	-0.0785	-0.5982 to 0.4412	No	ns	0.9191
1.38294	0.867647	0.738824						non-CE vs. WT	-0.3012	-0.8208 to 0.2185	No	ns	0.3164
0.836471	0.778824	1.26941
0.505294	0.5	0.458824
1.48235	0.858824	1.60588
Cq values
	mab21l2				lrba				slc35b1				odc1				ipcat3
	WT	non-CE	CE14		WT	non-CE	CE14		WT	non-CE	CE14		WT	non-CE	CE14		WT	non-CE	CE14
embryo 1	26.44	25.21	29.18	embryo 1	28.77	26.56	28.32	embryo 1	24.26	23.55	24.43	embryo 1	23.68	21.51	22.72	embryo 1	25.88	24.45	25.79
embryo 1	26.52	24.95	28.69	embryo 1	29.03	26.85	28.6	embryo 1	24.75	23.57	24.96	embryo 1	23.45	21.69	22.15	embryo 1	25.75	25.2	25.64
embryo 1	26.52	25.86	28.33	embryo 1	28.67	26.81	28.81	embryo 1	24.99	23.87	23.13	embryo 1	23.47	21.51	22.77	embryo 1	25.92	24.9	25.63
embryo 2	26.65	25.84	29.15	embryo 2	27.29	28.13	28.48	embryo 2	23.9	23.64	24.9	embryo 2	23.3	23.31	23.95	embryo 2	26.02	25.87	28.27
embryo 2	27.41	26.56	28.63	embryo 2	26.9	28.53	28.28	embryo 2	23.68	23.42	24.75	embryo 2	22.71	23.05	23.03	embryo 2	25.84	25.68	28.57
embryo 2	27.2	26.58	29.41	embryo 2	26.66	28.12	27.74	embryo 2	23.93	23.26	24.77	embryo 2	23.47	22.96	23.72	embryo 2	25.74	26.94	28.48
embryo 3	26.75	26.23	27.32	embryo 3	28.77	26.56	28.32	embryo 3	24.26	23.55	24.43	embryo 3	23.68	21.51	22.72	embryo 3	25.88	24.45	25.79
embryo 3	27.53	27.33	27.14	embryo 3	29.03	26.85	28.6	embryo 3	24.75	23.57	24.96	embryo 3	23.45	21.69	22.15	embryo 3	25.75	25.2	25.64
embryo 3	26.59	25.71	27.55	embryo 3	28.67	26.81	28.81	embryo 3	24.99	23.87	23.13	embryo 3	23.47	21.51	22.77	embryo 3	25.92	24.9	25.63
embryo 4	26.19	25.08	28.44	embryo 4	27.29	28.13	28.48	embryo 4	23.9	23.64	24.9	embryo 4	23.3	23.31	23.95	embryo 4	26.02	25.87	28.27
embryo 4	26.67	24.95	30.18	embryo 4	26.9	28.53	28.28	embryo 4	23.68	23.42	24.75	embryo 4	22.71	23.05	23.03	embryo 4	25.84	25.68	28.57
embryo 4	27.1	26.02	29.62	embryo 4	26.66	28.12	27.74	embryo 4	23.93	23.26	24.77	embryo 4	23.47	22.96	23.72	embryo 4	25.74	26.94	28.48
embryo 5	25.8	26.05	27.96	embryo 5	26.19	27	27.52	embryo 5	24.42	23.78	24.42	embryo 5	22.13	21.74	22.49	embryo 5	25.29	25.68	25.84
embryo 5	25.61	26.61	27.98	embryo 5	27.06	26.86	27.5	embryo 5	24.27	23.63	24.25	embryo 5	21.88	22.49	21.68	embryo 5	25.59	25.53	26.04
embryo 5	25.76	25.94	28.49	embryo 5	26.67	26.7	27.6	embryo 5	24.29	23.77	24.11	embryo 5	21.81	21.63	22.18	embryo 5	25.68	25.67	25.55
embryo 6	26.48	26.97	27.45	embryo 6	26.77	27.59	27.75	embryo 6	23.97	24.19	25.46	embryo 6	21.85	21.92	22.71	embryo 6	25.14	26.23	26.96
embryo 6	26.82	26.76	27.19	embryo 6	27.02	27.14	27.32	embryo 6	24.15	23.97	25.01	embryo 6	21.66	21.84	22.73	embryo 6	25.37	26.22	26.84
embryo 6	25.27	26.47	27.65	embryo 6	26.98	27.56	27.69	embryo 6	24.22	24.07	25.62	embryo 6	21.66	21.99	22.77	embryo 6	25.9	26.48	26.56
