# Supplementary material for: Deletion upstream of MAB21L2 highlights the importance of evolutionarily conserved non-coding sequences for eye development
Source: Nat Commun. 2024 Oct 26;15:9245. doi: 10.1038/s41467-024-53553-2 (PMC11511899; doi:10.1038/s41467-024-53553-2)
Supplement: Supplementary file 8 — Source Data for Supplementary Fig. 3 [file 41467_2024_53553_MOESM8_ESM.xlsx]

## Sheet: qPCR eyes
Supplementary Figure 3A	Quantitative RT-PCR analysis performed on RNA samples extracted from dissected eyes at different developmental stages
Eye						mab21l2H	Actin	deltaCt	mean WT	ddCT	2^-ddCt					eyes-24			eye-48			eyes-72
Target	Sample	Biological Set	Cq			average	average									HOM	WT		HOM	WT		HOM	WT
mab21l2	Hom 24hpf	Eyes 1	28.98			28.8933	20.3967	8.49667		0.160667	0.894612	0.75368	0.187602	SD		0.894612	1.4533		0.752406	1.14704		0.641342	0.896577
mab21l2	Hom 24hpf	Eyes 1	28.71										0.0838982	SEM		0.96549	1.3765		0.893734	0.951263		0.886279	0.936813
mab21l2	Hom 24hpf	Eyes 1	28.99										5			0.590906	1.27839		0.623265	0.997404		0.972093	1.11922
actin	Hom 24hpf	Eyes 1	20.46			sFC										0.784222	0.670201		1.23792	0.91886		0.787763	1.06376
actin	Hom 24hpf	Eyes 1	20.31													0.53317	0.583444
actin	Hom 24hpf	Eyes 1	20.42
mab21l2	Hom 24hpf	Eyes 2	28.27			28.3133	19.9267	8.38667		0.0506667	0.96549				Mean	0.75368	1.07237		0.876831	1.00364		0.821869	1.00409
mab21l2	Hom 24hpf	Eyes 2	28.45												SD	0.187602	0.412564		0.264857	0.100886		0.141973	0.104724
mab21l2	Hom 24hpf	Eyes 2	28.22												SEM	0.0838982	0.184504		0.132428	0.0504428		0.0709866	0.0523619
actin	Hom 24hpf	Eyes 2	19.93												count	5	5	0	4	4	0	4	4
actin	Hom 24hpf	Eyes 2	19.85
actin	Hom 24hpf	Eyes 2	20
mab21l2	Hom 24hpf	Eyes 3	28.3			28.24	19.145	9.095		0.759	0.590906					Table Analyzed	eye 24		Table Analyzed	eye 48		Table Analyzed	eye 72
mab21l2	Hom 24hpf	Eyes 3	28.23
mab21l2	Hom 24hpf	Eyes 3	28.19													Column B	WT		Column B	WT		Column B	WT
actin	Hom 24hpf	Eyes 3	19.11													vs.	vs.		vs.	vs.		vs.	vs.
actin	Hom 24hpf	Eyes 3	19.18													Column A	HOM		Column A	HOM		Column A	HOM
mab21l2	Hom 24hpf	Eyes 4	27.69			27.7133	19.0267	8.68667		0.350667	0.784222
mab21l2	Hom 24hpf	Eyes 4	27.69													Unpaired t test			Unpaired t test			Unpaired t test
mab21l2	Hom 24hpf	Eyes 4	27.76													P value	0.1545		P value	0.4053		P value	0.0844
actin	Hom 24hpf	Eyes 4	18.99													P value summary	ns		P value summary	ns		P value summary	ns
actin	Hom 24hpf	Eyes 4	19.15													Significantly different (P < 0.05)?	No		Significantly different (P < 0.05)?	No		Significantly different (P < 0.05)?	No
actin	Hom 24hpf	Eyes 4	18.94													One- or two-tailed P value?	Two-tailed		One- or two-tailed P value?	Two-tailed		One- or two-tailed P value?	Two-tailed
mab21l2	Hom 24hpf	Eyes 5	26.48			26.5733	17.33	9.24333		0.907333	0.53317					t, df	t=1.572, df=8		t, df	t=0.8949, df=6		t, df	t=2.066, df=6
mab21l2	Hom 24hpf	Eyes 5	26.6
mab21l2	Hom 24hpf	Eyes 5	26.64													How big is the difference?			How big is the difference?			How big is the difference?
actin	Hom 24hpf	Eyes 5	17.33													Mean of column A	0.7537		Mean of column A	0.8768		Mean of column A	0.8219
actin	Hom 24hpf	Eyes 5	17.33													Mean of column B	1.072		Mean of column B	1.004		Mean of column B	1.004
mab21l2	WT 24hpf	WT Eyes 1	27.69			27.6233	19.8267	7.79667	8.336	-0.539333	1.4533	1.07237	0.412564	SD		Difference between means (B - A) ± SEM	0.3187 ± 0.2027		Difference between means (B - A) ± SEM	0.1268 ± 0.1417		Difference between means (B - A) ± SEM	0.1822 ± 0.08821
mab21l2	WT 24hpf	WT Eyes 1	27.67										0.184504	SEM		95% confidence interval	-0.1487 to 0.7861		95% confidence interval	-0.2199 to 0.4736		95% confidence interval	-0.03362 to 0.3981
mab21l2	WT 24hpf	WT Eyes 1	27.51													R squared (eta squared)	0.2361		R squared (eta squared)	0.1177		R squared (eta squared)	0.4156
actin	WT 24hpf	WT Eyes 1	19.84
actin	WT 24hpf	WT Eyes 1	19.71													F test to compare variances			F test to compare variances			F test to compare variances
actin	WT 24hpf	WT Eyes 1	19.93													F, DFn, Dfd	4.836, 4, 4		F, DFn, Dfd	6.892, 3, 3		F, DFn, Dfd	1.838, 3, 3
mab21l2	WT 24hpf	WT Eyes 2	27.21			27.185	19.31	7.875		-0.461	1.3765					P value	0.156		P value	0.1472		P value	0.6296
mab21l2	WT 24hpf	WT Eyes 2	27.16													P value summary	ns		P value summary	ns		P value summary	ns
actin	WT 24hpf	WT Eyes 2	19.39													Significantly different (P < 0.05)?	No		Significantly different (P < 0.05)?	No		Significantly different (P < 0.05)?	No
actin	WT 24hpf	WT Eyes 2	19.31
actin	WT 24hpf	WT Eyes 2	19.23													Data analyzed			Data analyzed			Data analyzed
mab21l2	WT 24hpf	WT Eyes 3	28.9			28.875	20.8933	7.98167		-0.354333	1.27839					Sample size, column A	5		Sample size, column A	4		Sample size, column A	4
mab21l2	WT 24hpf	WT Eyes 3	28.85													Sample size, column B	5		Sample size, column B	4		Sample size, column B	4
actin	WT 24hpf	WT Eyes 3	20.91
actin	WT 24hpf	WT Eyes 3	20.79
actin	WT 24hpf	WT Eyes 3	20.98
mab21l2	WT 24hpf	WT Eyes 4	28.28			28.1633	19.25	8.91333		0.577333	0.670201
mab21l2	WT 24hpf	WT Eyes 4	28.09
mab21l2	WT 24hpf	WT Eyes 4	28.12
actin	WT 24hpf	WT Eyes 4	19.23
actin	WT 24hpf	WT Eyes 4	19.27
actin	WT 24hpf	WT Eyes 4	19.25
mab21l2	WT 24hpf	WT Eyes 5	26.57			26.5733	17.46	9.11333		0.777333	0.583444
mab21l2	WT 24hpf	WT Eyes 5	26.51
mab21l2	WT 24hpf	WT Eyes 5	26.64
actin	WT 24hpf	WT Eyes 5	17.44
actin	WT 24hpf	WT Eyes 5	17.44
actin	WT 24hpf	WT Eyes 5	17.5
mab21l2	Hom 48hpf	Eyes 1	29.03			29.015	18.38	10.635		0.410417	0.752406	0.876831	0.264857
mab21l2	Hom 48hpf	Eyes 1	29										0.132428
actin	Hom 48hpf	Eyes 1	18.4										4
actin	Hom 48hpf	Eyes 1	18.46
actin	Hom 48hpf	Eyes 1	18.28
mab21l2	Hom 48hpf	Eyes 2	27.53			27.64	17.2533	10.3867		0.162083	0.893734
mab21l2	Hom 48hpf	Eyes 2	27.69
mab21l2	Hom 48hpf	Eyes 2	27.7
actin	Hom 48hpf	Eyes 2	17.26
actin	Hom 48hpf	Eyes 2	17.23
actin	Hom 48hpf	Eyes 2	17.27
mab21l2	Hom 48hpf	Eyes 3	27.24			27.29	16.3833	10.9067		0.682083	0.623265
mab21l2	Hom 48hpf	Eyes 3	27.34
mab21l2	Hom 48hpf	Eyes 3	27.29
actin	Hom 48hpf	Eyes 3	16.43
actin	Hom 48hpf	Eyes 3	16.36
actin	Hom 48hpf	Eyes 3	16.36
mab21l2	Hom 48hpf	Eyes 4	28.37			28.3367	18.42	9.91667		-0.307917	1.23792
mab21l2	Hom 48hpf	Eyes 4	28.24
mab21l2	Hom 48hpf	Eyes 4	28.4
actin	Hom 48hpf	Eyes 4	18.35
actin	Hom 48hpf	Eyes 4	18.4
actin	Hom 48hpf	Eyes 4	18.51
mab21l2	WT 48hpf	WT Eyes 1	27.63			27.8067	17.78	10.0267	10.2246	-0.197917	1.14704	1.00364	0.100886
mab21l2	WT 48hpf	WT Eyes 1	27.78										0.0504428
mab21l2	WT 48hpf	WT Eyes 1	28.01										4
actin	WT 48hpf	WT Eyes 1	17.78
actin	WT 48hpf	WT Eyes 1	17.77
actin	WT 48hpf	WT Eyes 1	17.79
mab21l2	WT 48hpf	WT Eyes 2	27.37			27.4833	17.1867	10.2967		0.0720833	0.951263
mab21l2	WT 48hpf	WT Eyes 2	27.51
mab21l2	WT 48hpf	WT Eyes 2	27.57
actin	WT 48hpf	WT Eyes 2	17.1
actin	WT 48hpf	WT Eyes 2	17.29
actin	WT 48hpf	WT Eyes 2	17.17
mab21l2	WT 48hpf	WT Eyes 3	26.53			26.5133	16.285	10.2283		0.00375	0.997404
mab21l2	WT 48hpf	WT Eyes 3	26.59
mab21l2	WT 48hpf	WT Eyes 3	26.42
actin	WT 48hpf	WT Eyes 3	16.25
actin	WT 48hpf	WT Eyes 3	16.32
mab21l2	WT 48hpf	WT Eyes 4	27.14			27.1367	16.79	10.3467		0.122083	0.91886
mab21l2	WT 48hpf	WT Eyes 4	27.2
mab21l2	WT 48hpf	WT Eyes 4	27.07
actin	WT 48hpf	WT Eyes 4	16.89
actin	WT 48hpf	WT Eyes 4	16.69
actin	WT 48hpf	WT Eyes 4	16.79
mab21l2	Hom 72hpf	Eyes 1	28.5			28.4467	18.1333	10.3133		0.640833	0.641342	0.821869	0.141973
mab21l2	Hom 72hpf	Eyes 1	28.51										0.0709866
mab21l2	Hom 72hpf	Eyes 1	28.33										4
actin	Hom 72hpf	Eyes 1	18.13
actin	Hom 72hpf	Eyes 1	18.11
actin	Hom 72hpf	Eyes 1	18.16
mab21l2	Hom 72hpf	Eyes 2	26.74			26.67	16.8233	9.84667		0.174167	0.886279
mab21l2	Hom 72hpf	Eyes 2	26.65
mab21l2	Hom 72hpf	Eyes 2	26.62
actin	Hom 72hpf	Eyes 2	16.82
actin	Hom 72hpf	Eyes 2	16.86
actin	Hom 72hpf	Eyes 2	16.79
mab21l2	Hom 72hpf	Eyes 3	27.21			27.2467	17.5333	9.71333		0.0408333	0.972093
mab21l2	Hom 72hpf	Eyes 3	27.23
mab21l2	Hom 72hpf	Eyes 3	27.3
actin	Hom 72hpf	Eyes 3	17.53
actin	Hom 72hpf	Eyes 3	17.44
actin	Hom 72hpf	Eyes 3	17.63
mab21l2	Hom 72hpf	Eyes 4	27.16			27.19	17.1733	10.0167		0.344167	0.787763
mab21l2	Hom 72hpf	Eyes 4	27.22
actin	Hom 72hpf	Eyes 4	17.16
actin	Hom 72hpf	Eyes 4	17.19
actin	Hom 72hpf	Eyes 4	17.17
mab21l2	WT 72hpf	WT Eyes 1	28.38			28.55	18.72	9.83	9.6725	0.1575	0.896577	1.00409	0.104724
mab21l2	WT 72hpf	WT Eyes 1	28.71										0.0523619
mab21l2	WT 72hpf	WT Eyes 1	28.56										4
actin	WT 72hpf	WT Eyes 1	18.76
actin	WT 72hpf	WT Eyes 1	18.68
mab21l2	WT 72hpf	WT Eyes 2	27.09			27.0033	17.2367	9.76667		0.0941667	0.936813
mab21l2	WT 72hpf	WT Eyes 2	27.03
mab21l2	WT 72hpf	WT Eyes 2	26.89
actin	WT 72hpf	WT Eyes 2	17.18
actin	WT 72hpf	WT Eyes 2	17.26
actin	WT 72hpf	WT Eyes 2	17.27
mab21l2	WT 72hpf	WT Eyes 3	27.53			27.5367	18.0267	9.51		-0.1625	1.11922
mab21l2	WT 72hpf	WT Eyes 3	27.66
mab21l2	WT 72hpf	WT Eyes 3	27.42
actin	WT 72hpf	WT Eyes 3	18.05
actin	WT 72hpf	WT Eyes 3	17.97
actin	WT 72hpf	WT Eyes 3	18.06
mab21l2	WT 72hpf	WT Eyes 4	27.56			27.58	17.9967	9.58333		-0.0891667	1.06376
mab21l2	WT 72hpf	WT Eyes 4	27.6
mab21l2	WT 72hpf	WT Eyes 4	27.58
actin	WT 72hpf	WT Eyes 4	18.06
actin	WT 72hpf	WT Eyes 4	17.98
actin	WT 72hpf	WT Eyes 4	17.95

## Sheet: qPCR brain
Supplementary Figure 3B	Quantitative RT-PCR analysis performed on RNA samples extracted from dissected midbrains at different developmental stages
Midbrains					mab21l2H	Actin	deltaCt	mean WT	ddCT	2^-ddCt	mean				brain-48			brain -72
Target	Sample	Biological Set	Cq		average	average									HOM	WT		HOM	WT
mab21l2	Hom 48hpf	Brain 1	28.5		28.5033	19.07	9.43333		1.10583	0.464634	0.404089	0.053175	SD		0.464634	1.07239		0.162793	1.18327
mab21l2	Hom 48hpf	Brain 1	28.53									0.0307006	SEM		0.382668	1.07985		0.272837	0.810066
mab21l2	Hom 48hpf	Brain 1	28.48									3			0.364966	0.881175		0.317049	1.04327
actin	Hom 48hpf	Brain 1	19.07													0.979986
actin	Hom 48hpf	Brain 1	19.08
actin	Hom 48hpf	Brain 1	19.06											Mean	0.404089	1.00335		0.250893	1.0122
mab21l2	Hom 48hpf	Brain 2	27.04		27.0733	17.36	9.71333		1.38583	0.382668				SD	0.053175	0.0932597		0.0794347	0.188531
mab21l2	Hom 48hpf	Brain 2	27.15											SEM	0.0307006	0.0466298		0.0458617	0.108849
mab21l2	Hom 48hpf	Brain 2	27.03											count	3	4		3	3
actin	Hom 48hpf	Brain 2	17.33
actin	Hom 48hpf	Brain 2	17.36
actin	Hom 48hpf	Brain 2	17.39												Table Analyzed	Brain 48		Table Analyzed	Brain 72
mab21l2	Hom 48hpf	Brain 3	27.22		27.235	17.4533	9.78167		1.45417	0.364966
mab21l2	Hom 48hpf	Brain 3	27.25												Column B	WT		Column B	WT
actin	Hom 48hpf	Brain 3	17.38												vs.	vs.		vs.	vs.
actin	Hom 48hpf	Brain 3	17.51												Column A	HOM		Column A	HOM
actin	Hom 48hpf	Brain 3	17.47
mab21l2	WT 48hpf	WT Brain 1	26.33		26.38	18.1533	8.22667	8.3275	-0.100833	1.07239	1.00335	0.0932597			Unpaired t test			Unpaired t test
mab21l2	WT 48hpf	WT Brain 1	26.33									0.0466298			P value	0.0002		P value	0.003
mab21l2	WT 48hpf	WT Brain 1	26.48									4			P value summary	***		P value summary	**
actin	WT 48hpf	WT Brain 1	18.14												Significantly different (P < 0.05)?	Yes		Significantly different (P < 0.05)?	Yes
actin	WT 48hpf	WT Brain 1	18.14												One- or two-tailed P value?	Two-tailed		One- or two-tailed P value?	Two-tailed
actin	WT 48hpf	WT Brain 1	18.18												t, df	t=9.847, df=5		t, df	t=6.445, df=4
mab21l2	WT 48hpf	WT Brain 2	25.82		25.8633	17.6467	8.21667		-0.110833	1.07985
mab21l2	WT 48hpf	WT Brain 2	25.76												How big is the difference?			How big is the difference?
mab21l2	WT 48hpf	WT Brain 2	26.01												Mean of column A	0.4041		Mean of column A	0.2509
actin	WT 48hpf	WT Brain 2	17.63												Mean of column B	1.003		Mean of column B	1.012
actin	WT 48hpf	WT Brain 2	17.76												Difference between means (B - A) ± SEM	0.5993 ± 0.06086		Difference between means (B - A) ± SEM	0.7613 ± 0.1181
actin	WT 48hpf	WT Brain 2	17.55												95% confidence interval	0.4428 to 0.7557		95% confidence interval	0.4334 to 1.089
mab21l2	WT 48hpf	WT Brain 3	26.05		26.0233	17.5133	8.51		0.1825	0.881175					R squared (eta squared)	0.951		R squared (eta squared)	0.9122
mab21l2	WT 48hpf	WT Brain 3	25.92
mab21l2	WT 48hpf	WT Brain 3	26.1												F test to compare variances			F test to compare variances
actin	WT 48hpf	WT Brain 3	17.44												F, DFn, Dfd	3.076, 3, 2		F, DFn, Dfd	5.633, 2, 2
actin	WT 48hpf	WT Brain 3	17.54												P value	0.5098		P value	0.3015
actin	WT 48hpf	WT Brain 3	17.56												P value summary	ns		P value summary	ns
mab21l2	WT 48hpf	WT Brain 4	25.42		25.4433	17.0867	8.35667		0.0291667	0.979986					Significantly different (P < 0.05)?	No		Significantly different (P < 0.05)?	No
mab21l2	WT 48hpf	WT Brain 4	25.59
mab21l2	WT 48hpf	WT Brain 4	25.32												Data analyzed			Data analyzed
actin	WT 48hpf	WT Brain 4	17.04												Sample size, column A	3		Sample size, column A	3
actin	WT 48hpf	WT Brain 4	17.15												Sample size, column B	4		Sample size, column B	3
actin	WT 48hpf	WT Brain 4	17.07
mab21l2	Hom 72hpf	Brain 2	28.29		28.2	17.63	10.57		2.61889	0.162793	0.250893	0.0794347	SD
mab21l2	Hom 72hpf	Brain 2	28.19									0.0458617	SEM
mab21l2	Hom 72hpf	Brain 2	28.12									3
actin	Hom 72hpf	Brain 2	17.7
actin	Hom 72hpf	Brain 2	17.56
mab21l2	Hom 72hpf	Brain 3	29.09		29.08	19.255	9.825		1.87389	0.272837
mab21l2	Hom 72hpf	Brain 3	29.07
actin	Hom 72hpf	Brain 3	19.25
actin	Hom 72hpf	Brain 3	19.26
mab21l2	Hom 72hpf	Brain 4	28.73		28.7433	19.135	9.60833		1.65722	0.317049
mab21l2	Hom 72hpf	Brain 4	28.72
mab21l2	Hom 72hpf	Brain 4	28.78
actin	Hom 72hpf	Brain 4	19.27
actin	Hom 72hpf	Brain 4	19
mab21l2	WT 72hpf	WT Brain 2	26.62		26.7033	18.995	7.70833	7.95111	-0.242778	1.18327	1.0122	0.188531	SD
mab21l2	WT 72hpf	WT Brain 2	26.75									0.108849	SEM
mab21l2	WT 72hpf	WT Brain 2	26.74									3
actin	WT 72hpf	WT Brain 2	19.06
actin	WT 72hpf	WT Brain 2	18.93
mab21l2	WT 72hpf	WT Brain 3	26.18		26.02	17.765	8.255		0.303889	0.810066
mab21l2	WT 72hpf	WT Brain 3	25.85
mab21l2	WT 72hpf	WT Brain 3	26.03
actin	WT 72hpf	WT Brain 3	17.77
actin	WT 72hpf	WT Brain 3	17.76
mab21l2	WT 72hpf	WT Brain 4	26.53		26.53	18.64	7.89		-0.0611111	1.04327
mab21l2	WT 72hpf	WT Brain 4	26.59
mab21l2	WT 72hpf	WT Brain 4	26.47
actin	WT 72hpf	WT Brain 4	18.55
actin	WT 72hpf	WT Brain 4	18.73

## Sheet: qPCR whole embryo
Supplementary Figure 3C	Quantitative RT-PCR analysis performed on RNA samples extracted from whole embryos at different developmental stages
Whole body					mab21l2H	Actin	deltaCt	mean WT	ddCT	2^-ddCt	mean				whole-20			whole-24			whole-48			whole-72
Target	Sample	Biological Set	Cq		average	average									HOM	WT		HOM	WT		HOM	WT		HOM	WT
mab21l2	20hpf Hom	Whole1	29.93		29.895	18.175	11.72		0.896667	0.537126	0.692123	0.150202	SD		0.537126	0.85362		0.590496	0.82169		0.725867	0.891585		0.577899	0.659246
mab21l2	20hpf Hom	Whole1	29.86									0.0867189	SEM		0.83702	1.04972		0.890899	1.23685		1.27997	1.19426		1.21607	1.51805
actin	20hpf Hom	Whole1	18.19									3			0.702222	1.116		0.659754	0.983957		0.943511	0.939161		1.05377	0.99923
actin	20hpf Hom	Whole1	18.16
mab21l2	20hpf Hom	Whole2	27.31		27.3733	16.2933	11.08		0.256667	0.83702				Mean	0.692123	1.00644		0.713716	1.01416		0.983116	1.00833		0.949244	1.05884
mab21l2	20hpf Hom	Whole2	27.46											SD	0.150202	0.136436		0.157303	0.20922		0.279167	0.16276		0.331675	0.432496
mab21l2	20hpf Hom	Whole2	27.35											SEM	0.0867189	0.0787712		0.0908191	0.120793		0.161177	0.0939697		0.191493	0.249702
actin	20hpf Hom	Whole2	16.12											Count	3	3		3	3		3	3		3	3
actin	20hpf Hom	Whole2	16.46
actin	20hpf Hom	Whole2	16.3
mab21l2	20hpf Hom	Whole3	29.2		29.13	17.7967	11.3333		0.51	0.702222
mab21l2	20hpf Hom	Whole3	29.11												Table Analyzed	Whole-20		Table Analyzed	Whole-24		Table Analyzed	whole-48		Table Analyzed	whole-72
mab21l2	20hpf Hom	Whole3	29.08
actin	20hpf Hom	Whole3	17.89												Column B	WT		Column B	WT		Column B	WT		Column B	WT
actin	20hpf Hom	Whole3	17.84												vs.	vs.		vs.	vs.		vs.	vs.		vs.	vs.
actin	20hpf Hom	Whole3	17.66												Column A	HOM		Column A	HOM		Column A	HOM		Column A	HOM
mab21l2	20hpf WT	WT Whole1	31.25		31.285	20.2333	11.0517	10.8233	0.228333	0.85362	0.902458	0.23593
mab21l2	20hpf WT	WT Whole1	31.32									0.117965			Unpaired t test			Unpaired t test			Unpaired t test			Unpaired t test
actin	20hpf WT	WT Whole1	20.18									4			P value	0.0551		P value	0.1177		P value	0.899		P value	0.7452
actin	20hpf WT	WT Whole1	20.24												P value summary	ns		P value summary	ns		P value summary	ns		P value summary	ns
actin	20hpf WT	WT Whole1	20.28												Significantly different (P < 0.05)?	No		Significantly different (P < 0.05)?	No		Significantly different (P < 0.05)?	No		Significantly different (P < 0.05)?	No
mab21l2	20hpf WT	WT Whole2	27.41		27.34	16.5867	10.7533		-0.07	1.04972					One- or two-tailed P value?	Two-tailed		One- or two-tailed P value?	Two-tailed		One- or two-tailed P value?	Two-tailed		One- or two-tailed P value?	Two-tailed
mab21l2	20hpf WT	WT Whole2	27.31												t, df	t=2.683, df=4		t, df	t=1.988, df=4		t, df	t=0.1352, df=4		t, df	t=0.3483, df=4
mab21l2	20hpf WT	WT Whole2	27.3
actin	20hpf WT	WT Whole2	16.57												How big is the difference?			How big is the difference?			How big is the difference?			How big is the difference?
actin	20hpf WT	WT Whole2	16.61												Mean of column A	0.6921		Mean of column A	0.7137		Mean of column A	0.9831		Mean of column A	0.9492
actin	20hpf WT	WT Whole2	16.58												Mean of column B	1.006		Mean of column B	1.014		Mean of column B	1.008		Mean of column B	1.059
mab21l2	20hpf WT	WT Whole3	28.93		28.905	18.24	10.665		-0.158333	1.116					Difference between means (B - A) ± SEM	0.3143 ± 0.1172		Difference between means (B - A) ± SEM	0.3004 ± 0.1511		Difference between means (B - A) ± SEM	0.02522 ± 0.1866		Difference between means (B - A) ± SEM	0.1096 ± 0.3147
mab21l2	20hpf WT	WT Whole3	28.88												95% confidence interval	-0.01095 to 0.6396		95% confidence interval	-0.1191 to 0.7200		95% confidence interval	-0.4928 to 0.5432		95% confidence interval	-0.7641 to 0.9833
actin	20hpf WT	WT Whole3	18.25												R squared (eta squared)	0.6428		R squared (eta squared)	0.497		R squared (eta squared)	0.004546		R squared (eta squared)	0.02943
actin	20hpf WT	WT Whole3	18.23
actin	20hpf WT	WT Whole3	18.24												F test to compare variances			F test to compare variances			F test to compare variances			F test to compare variances
															F, DFn, Dfd	1.212, 2, 2		F, DFn, Dfd	1.769, 2, 2		F, DFn, Dfd	2.942, 2, 2		F, DFn, Dfd	1.700, 2, 2
mab21l2	24hpf Hom	Whole1	29.13		29.1467	17.4167	11.73		0.76	0.590496	0.713716	0.157303	SD		P value	0.9042		P value	0.7223		P value	0.5074		P value	0.7406
mab21l2	24hpf Hom	Whole1	29.24									0.0908191	SEM		P value summary	ns		P value summary	ns		P value summary	ns		P value summary	ns
mab21l2	24hpf Hom	Whole1	29.07									3			Significantly different (P < 0.05)?	No		Significantly different (P < 0.05)?	No		Significantly different (P < 0.05)?	No		Significantly different (P < 0.05)?	No
actin	24hpf Hom	Whole1	17.45
actin	24hpf Hom	Whole1	17.52												Data analyzed			Data analyzed			Data analyzed			Data analyzed
actin	24hpf Hom	Whole1	17.28												Sample size, column A	3		Sample size, column A	3		Sample size, column A	3		Sample size, column A	3
mab21l2	24hpf Hom	Whole2	27.59												Sample size, column B	3		Sample size, column B	3		Sample size, column B	3		Sample size, column B	3
mab21l2	24hpf Hom	Whole2	27.58		27.5867	16.45	11.1367		0.166667	0.890899
mab21l2	24hpf Hom	Whole2	27.59
actin	24hpf Hom	Whole2	16.46
actin	24hpf Hom	Whole2	16.4
actin	24hpf Hom	Whole2	16.49
mab21l2	24hpf Hom	Whole3	28.55		28.77	17.2	11.57		0.6	0.659754
mab21l2	24hpf Hom	Whole3	28.77
mab21l2	24hpf Hom	Whole3	28.99
actin	24hpf Hom	Whole3	17.16
actin	24hpf Hom	Whole3	17.24
mab21l2	24hpf WT	WT Whole1	28.68		28.7	17.4467	11.2533	10.97	0.283333	0.82169	1.01416	0.20922	SD
mab21l2	24hpf WT	WT Whole1	28.72									0.120793	SEM
actin	24hpf WT	WT Whole1	17.51									3
actin	24hpf WT	WT Whole1	17.31
actin	24hpf WT	WT Whole1	17.52
mab21l2	24hpf WT	WT Whole2	26.99		26.9733	16.31	10.6633		-0.306667	1.23685
mab21l2	24hpf WT	WT Whole2	26.93
mab21l2	24hpf WT	WT Whole2	27
actin	24hpf WT	WT Whole2	16.21
actin	24hpf WT	WT Whole2	16.36
actin	24hpf WT	WT Whole2	16.36		28.38	17.3867	10.9933		0.0233333	0.983957
mab21l2	24hpf WT	WT Whole3	28.29
mab21l2	24hpf WT	WT Whole3	28.37
mab21l2	24hpf WT	WT Whole3	28.48
actin	24hpf WT	WT Whole3	17.31
actin	24hpf WT	WT Whole3	17.51
actin	24hpf WT	WT Whole3	17.34
mab21l2	48hpf Hom	Whole1	27		26.8967	17.165	9.73167		0.462222	0.725867	0.983116	0.279167	SD
mab21l2	48hpf Hom	Whole1	26.89									0.161177	SEM
mab21l2	48hpf Hom	Whole1	26.8									3
actin	48hpf Hom	Whole1	17.19
actin	48hpf Hom	Whole1	17.14
mab21l2	48hpf Hom	Whole2	25.62		25.5433	16.63	8.91333		-0.356111	1.27997
mab21l2	48hpf Hom	Whole2	25.51
mab21l2	48hpf Hom	Whole2	25.5
actin	48hpf Hom	Whole2	16.55
actin	48hpf Hom	Whole2	16.75
actin	48hpf Hom	Whole2	16.59
mab21l2	48hpf Hom	Whole3	27.11		27.0833	17.73	9.35333		0.0838889	0.943511
mab21l2	48hpf Hom	Whole3	27.03
mab21l2	48hpf Hom	Whole3	27.11
actin	48hpf Hom	Whole3	17.71
actin	48hpf Hom	Whole3	17.77
actin	48hpf Hom	Whole3	17.71
mab21l2	48hpf WT	WT Whole1	26.76		26.735	17.3	9.435	9.26944	0.165556	0.891585	1.00833	0.16276
mab21l2	48hpf WT	WT Whole1	26.71									0.0939697
actin	48hpf WT	WT Whole1	17.33									3
actin	48hpf WT	WT Whole1	17.27
mab21l2	48hpf WT	WT Whole2	24.88		24.8433	15.83	9.01333		-0.256111	1.19426
mab21l2	48hpf WT	WT Whole2	24.73
mab21l2	48hpf WT	WT Whole2	24.92
actin	48hpf WT	WT Whole2	15.71
actin	48hpf WT	WT Whole2	16.01
actin	48hpf WT	WT Whole2	15.77
mab21l2	48hpf WT	WT Whole3	26.62		26.7467	17.3867	9.36		0.0905556	0.939161
mab21l2	48hpf WT	WT Whole3	26.88
mab21l2	48hpf WT	WT Whole3	26.74
actin	48hpf WT	WT Whole3	17.31
actin	48hpf WT	WT Whole3	17.46
actin	48hpf WT	WT Whole3	17.39
mab21l2	72hpf Hom	Whole1	27.95		27.7567	17.5333	10.2233		0.791111	0.577899	0.949244	0.331675
mab21l2	72hpf Hom	Whole1	27.75									0.191493
mab21l2	72hpf Hom	Whole1	27.57									3
actin	72hpf Hom	Whole1	17.59
actin	72hpf Hom	Whole1	17.45
actin	72hpf Hom	Whole1	17.56
mab21l2	72hpf Hom	Whole2	25.58		25.6	16.45	9.15		-0.282222	1.21607
mab21l2	72hpf Hom	Whole2	25.67
mab21l2	72hpf Hom	Whole2	25.55
actin	72hpf Hom	Whole2	16.45
actin	72hpf Hom	Whole2	16.43
actin	72hpf Hom	Whole2	16.47
mab21l2	72hpf Hom	Whole3	27.11		27.1	17.7433	9.35667		-0.0755556	1.05377
mab21l2	72hpf Hom	Whole3	27.09
actin	72hpf Hom	Whole3	17.74
actin	72hpf Hom	Whole3	17.88
actin	72hpf Hom	Whole3	17.61
mab21l2	72hpf WT	WT Whole1	28.11		28.0133	17.98	10.0333	9.43222	0.601111	0.659246	1.05884	0.432496
mab21l2	72hpf WT	WT Whole1	27.87									0.249702
mab21l2	72hpf WT	WT Whole1	28.06									3
actin	72hpf WT	WT Whole1	18.07
actin	72hpf WT	WT Whole1	17.99
actin	72hpf WT	WT Whole1	17.88
mab21l2	72hpf WT	WT Whole2	24.81		24.8767	16.0467	8.83		-0.602222	1.51805
mab21l2	72hpf WT	WT Whole2	24.91
mab21l2	72hpf WT	WT Whole2	24.91
actin	72hpf WT	WT Whole2	15.96
actin	72hpf WT	WT Whole2	16.13
actin	72hpf WT	WT Whole2	16.05
mab21l2	72hpf WT	WT Whole3	27.04		27.0133	17.58	9.43333		0.00111111	0.99923
mab21l2	72hpf WT	WT Whole3	26.95
mab21l2	72hpf WT	WT Whole3	27.05
actin	72hpf WT	WT Whole3	17.43
actin	72hpf WT	WT Whole3	17.53
actin	72hpf WT	WT Whole3	17.78
